# Supplementary material for: Class I HLA Allele Predicted Restricted Antigenic Coverages for Spike and Nucleocapsid Proteins Are Associated With Deaths Related to COVID-19
Source: Front Immunol. 2020 Dec 16;11:565730. doi: 10.3389/fimmu.2020.565730 (PMC7772148; doi:10.3389/fimmu.2020.565730)
Supplement: Supplementary file 1 [file DataSheet_1.xlsx]

## Sheet: Supplementary File 1
Supplementary File 1. Epidemiological data retrieved on 17-05-2020 at wordometer.com/coronavirus

## Sheet: EPI-17-05-20
Population	Country	Total Cases	New Cases	Total Deaths	New Deaths	Total Recovered	Active Cases	Serious Critical	Tot Cases/1M	Deaths/1M	Total Tests	Tests/1M
USA	USA	1514034	6261	90242	129	339872	1083920	16248	4577	273	12042276	36407
RUS	Russia	281752	9709	2631	94	67373	211748	23	1931	18	6916088	47394
ESP	Spain	277719	1214	2765	87	195945	54124	1152	594	591	3037840	64977
GBR	UK	240161		34466				1559	354	508	2489563	36696
BRA	Brazil	233648	506	15668	35	89672	128308	8318	11	74	735224	3462
ITA	Italy	225435	675	31908	145	125176	68351	762	3728	528	3004960	49691
FRA	France	179365		27625		61066	90674	2132	2749	423	1384633	21218
DEU	Germany	17645	206	8027		1534	15023	1203	2107	96	3147771	37585
CHN	China	82947	6	4633		78227	87	10	58	3
MEX	Mexico	47144	2112	5045	278	31848	10251	378	366	39	163691	1271
HOL	Netherlands	43995	125	568	10			346	2568	332	287943	16809
SWE	Sweden	30143	466	3679	5	4971	21493	287	2987	365	1775	17589
POR	Portugal	29036	226	1218	15	4636	23182	108	2847	119	618066	60593
SGP	Singapore	28038	682	22		934	18676	16	4797	4	246254	42133
IRL	Ireland	24048		1533		1947	3045	54	4877	311	258808	52488
UAE	UAE	23358	731	220	6	8512	14626	1	2365	22	1600923	162114
POL	Poland	18529	272	925	10	7451	10153	160	490	24	620249	16386
INA	Indonesia	17514	489	1148	59	4129	12237		64	4	187965	688
ROM	Romania	16871	167	1104	10	989	5877	205	876	57	310407	16123
ISR	Israel	16607		271	3	12884	3452	50	1923	31	498711	57733
AUT	Austria	16242	41	629		14563	105	48	1805	70	362509	40278
JPN	Japan	16237		725		10338	5174	232	128	6	240368	19
COL	Colombia	14939		562		3587	1079	136	294	11	190114	3741
RSA	South Africa	14355		261		6478	7616	119	242	4	439559	7423
KOR	S. Korea	1105	13	262		9888	900	55	216	5	747653	14584
CZE	Czechia	846	5	298	2	5435	2727	39	790	28	353186	32988
MAL	Malaysia	6894	22	113		5571	121	13	213	3	443263	13718
MAR	Morocco	6798	57	192		3645	2961	1	184	5	89048	2416
GHA	Ghana	5735		29		1754	3952	5	185	0.9	173096	5586
OMA	Oman	5186	157	22	1	1465	3699	31	1019	4	61	11986
ARM	Armenia	4472	189	60	5	1925	2487	10	1509	20	4023	13579
THA	Thailand	3028	3	56		2856	116	61	43	0.8	286008	4099
GRE	Greece	2834	15	163	1	1374	1297	22	272	16	128525	12324
CRO	Croatia	2226	2	95		1936	195	10	542	23	53877	13114
BUL	Bulgaria	2211	36	108	3	598	1505	45	318	16	65574	9429
TUN	Tunisia	1037		45		807	185	3	88	4	39778	337
SEN	Senegal	248	51	25		973	1482	6	149	1	24599	1474
