# Supplementary material for: Class I HLA Allele Predicted Restricted Antigenic Coverages for Spike and Nucleocapsid Proteins Are Associated With Deaths Related to COVID-19
Source: Front Immunol. 2020 Dec 16;11:565730. doi: 10.3389/fimmu.2020.565730 (PMC7772148; doi:10.3389/fimmu.2020.565730)
Supplement: Supplementary file 2 [file DataSheet_2.zip]

Archive with 6 entries (5 files):
- Supplementary_File_2/
- Supplementary_File_2/Data_from_Allelefrequencies.net_per_country.xlsx
- Supplementary_File_2/README.txt
- Supplementary_File_2/matrix.AF.15.tsv
- Supplementary_File_2/matrix.AF.75.tsv
- Supplementary_File_2/matrix.AF.90.tsv
