# Supplementary material for: Class I HLA Allele Predicted Restricted Antigenic Coverages for Spike and Nucleocapsid Proteins Are Associated With Deaths Related to COVID-19
Source: Front Immunol. 2020 Dec 16;11:565730. doi: 10.3389/fimmu.2020.565730 (PMC7772148; doi:10.3389/fimmu.2020.565730)
Supplement: Supplementary file 2 [file DataSheet_2.zip › Supplementary_File_2/Data_from_Allelefrequencies.net_per_country.xlsx]

## Sheet: ARM
Armenia combined Regions
n=100
		Allele	Allele Freq		HLA	Freq
		A*02:01	0.155		B*51:01	0.175
		A*01:01	0.125		B*35:01	0.095
		A*24:02	0.12		B*49:01	0.095
		A*03:01	0.105		B*14:02	0.06
		A*11:01	0.08		B*44:02	0.05
		A*03:02	0.05		B*18:01	0.045
		A*23:01	0.05		B*50:01	0.045
		A*33:01	0.045		B*35:02	0.04
		A*26:01	0.04		B*38:01	0.04
		A*31:01	0.035		B*13:02	0.035
		A*32:01	0.035		B*35:03	0.035
		A*30:01	0.03		B*07:02	0.03
		A*68:01	0.03		B*52:01	0.03
		A*29:02	0.025		B*35:08	0.025
		A*69:01	0.015		B*15:17	0.02
		A*02:08	0.01		B*55:01	0.02
		A*24:03	0.01		B*15:01	0.015
		A*29:01	0.01		B*27:02	0.015
		A*33:03	0.01		B*39:01	0.015
		A*02:05	0.005		B*57:01	0.015
		A*02:06	0.005		B*58:06	0.015
		A*66:01	0.005		B*08:01	0.01
		A*74:03	0.005		B*44:03	0.01
					B*51:02	0.01
					B*14:01	0.005
					B*15:08	0.005
					B*15:10	0.005
					B*27:05	0.005
					B*40:01	0.005
					B*51:05	0.005
					B*51:07	0.005

## Sheet: AUT
Austria
n=200
		Allele	Allele Freq		Allele	Allele Freq
		A*02:01	0.294		B*07:02	0.129
		A*03:01	0.152		B*08:01	0.11
		A*01:01	0.146		B*44:02	0.085
		A*68:02	0.129		B*35:01	0.068
		A*24:02	0.101		B*51:01	0.052
		A*26:01	0.042		B*15:01	0.05
		A*11:01	0.032		B*18:01	0.05
		A*30:01	0.032		B*13:02	0.048
		A*68:01	0.03		B*27:05	0.038
		A*32:01	0.028		B*35:03	0.035
		A*25:01	0.022		B*44:03	0.032
		A*23:01	0.02		B*40:01	0.03
		A*29:02	0.018		B*57:01	0.028
		A*02:05	0.012		B*14:02	0.022
		A*34:02	0.008		B*38:01	0.022
		A*24:03	0.005		B*40:02	0.02
		A*33:01	0.005		B*50:01	0.018
		A*33:03	0.005		B*52:01	0.015
		A*02:06	0.002		B*41:01	0.012
		A*02:67	0.002		B*55:01	0.012
		A*03:02	0.002		B*15:17	0.01
		A*23:05	0.002		B*37:01	0.01
		A*29:01	0.002		B*13:01	0.008
		A*30:02	0.002		B*27:02	0.008
		A*30:04	0.002		B*35:08	0.008
		A*66:01	0.002		B*39:01	0.008
					B*49:01	0.008
					B*53:01	0.008
					B*56:01	0.008
					B*58:01	0.008
					B*14:01	0.005
					B*35:02	0.005
					B*45:01	0.005
					B*54:01	0.005
					B*07:04	0.002
					B*15:07	0.002
					B*15:18	0.002
					B*18:07	0.002
					B*27:13	0.002
					B*41:02	0.002
					B*44:05	0.002
					B*47:01	0.002
					B*57:03	0.002
					B*73:01	0.002

## Sheet: BRA
Brazil Mixed
n=108
		Allele	Allele Freq		Allele	Allele Freq
		A*02:01	0.192		B*07:02:01	0.087
		A*01:01	0.091		B*18:01	0.051
		A*24:02:01:01	0.086		B*35:01	0.051
		A*11:01	0.061		B*51:01:01	0.051
		A*03:01	0.051		B*08:01	0.043
		A*02:02	0.04		B*08:05	0.036
		A*02:24	0.04		B*44:03	0.036
		A*31:01:02	0.04		B*39:01	0.029
		A*68:02	0.035		B*44:02	0.029
		A*29:02	0.03		B*08:03	0.022
		A*33:03	0.03		B*14:02	0.022
		A*26:01	0.025		B*15:01:01	0.022
		A*30:01	0.025		B*35:02	0.022
		A*30:02	0.025		B*35:05	0.022
		A*34:02	0.025		B*38:01:01	0.022
		A*23:01	0.02		B*42:02	0.022
		A*32:01	0.02		B*53:01	0.022
		A*02:05	0.015		B*58:01	0.022
		A*02:11	0.015		B*78:01	0.022
		A*68:01:02	0.015		B*07:02:03	0.014
		A*74:01	0.015		B*15:03	0.014
		A*24:03	0.01		B*15:16	0.014
		A*26:11N	0.01		B*15:23	0.014
		A*33:01	0.01		B*15:37	0.014
		A*36:01	0.01		B*35:12	0.014
		A*66:01	0.01		B*35:17	0.014
		A*68:01:01	0.01		B*40:01	0.014
		A*02:04	0.005		B*44:07	0.014
		A*02:17	0.005		B*49:01	0.014
		A*02:20	0.005		B*50:01	0.014
		A*24:04	0.005		B*52:01:01	0.014
		A*25:01	0.005		B*52:01:02	0.014
		A*30:08	0.005		B*57:03	0.014
		A*68:15	0.005		B*07:07	0.007
		A*80:01	0.005		B*14:05	0.007
					B*15:17	0.007
					B*15:38	0.007
					B*27:03	0.007
					B*35:20	0.007
					B*37:01:01	0.007
					B*38:02	0.007
					B*39:03	0.007
					B*39:06	0.007
					B*39:08	0.007
					B*40:04	0.007
					B*42:01	0.007
					B*44:04	0.007
					B*44:05	0.007
					B*44:06	0.007
					B*48:02	0.007
					B*51:02:01	0.007
					B*51:04	0.007
					B*53:02	0.007
					B*57:01	0.007
					B*58:02	0.007
					B*82:01	0.007

## Sheet: BUL
Bulgaria
n=55
		Allele	Allele Freq		Allele	Allele Freq
		A*02:01:01	0.3		B*51:01:01	0.209
		A*24:02:01:01	0.118		B*18:01	0.091
		A*32:01	0.082		B*27:02	0.046
		A*01:01:01	0.073		B*35:01:01	0.046
		A*11:01:01	0.073		B*07:02:01	0.036
		A*26:01	0.073		B*35:03	0.036
		A*23:01	0.055		B*38:01	0.036
		A*03:01:01	0.046		B*40:02	0.036
		A*02:05	0.027		B*44:05	0.036
		A*25:01	0.027		B*52:01:01	0.036
		A*31:01:02	0.018		B*13:02	0.027
		A*33:01	0.018		B*35:08	0.027
		A*68:01:01	0.018		B*41:01	0.027
		A*69:01	0.018		B*44:02:01:01	0.027
		A*02:11	0.009		B*50:01	0.027
		A*02:17	0.009		B*08:01	0.018
		A*29:02	0.009		B*15:01:01:01	0.018
		A*30:01	0.009		B*15:17	0.018
		A*30:04	0.009		B*27:05:02	0.018
		A*80:01	0.009		B*35:02	0.018
					B*49:01	0.018
					B*55:01	0.018
					B*57:01:01	0.018
					B*58:01	0.018
					B*07:05	0.009
					B*14:02	0.009
					B*18:03	0.009
					B*27:07	0.009
					B*37:01	0.009
					B*40:01	0.009
					B*44:03:01	0.009
					B*44:06	0.009
					B*47:01	0.009
					B*73:01	0.009

## Sheet: CHN
China Marrow Donor Registry
n = 600
		Allele	Allele Freq		Allele	Allele Freq
		A*11:01	0.27		B*40:01	0.155
		A*24:02	0.152		B*46:01	0.138
		A*02:07	0.124		B*58:01	0.062
		A*02:01	0.107		B*13:01	0.059
		A*33:03	0.082		B*51:01	0.052
		A*02:03	0.045		B*15:02	0.05
		A*30:01	0.042		B*13:02	0.047
		A*02:06	0.036		B*15:01	0.045
		A*31:01	0.029		B*54:01	0.036
		A*26:01	0.021		B*55:02	0.035
		A*01:01	0.02		B*38:02	0.032
		A*11:02	0.018		B*35:01	0.026
		A*03:01	0.013		B*52:01	0.022
		A*32:01	0.009		B*39:01	0.018
		A*29:01	0.008		B*40:02	0.018
		A*24:07	0.005		B*51:02	0.018
		A*68:01	0.004		B*40:06	0.015
		A*02:05	0.002		B*44:03	0.013
		A*03:02	0.002		B*15:11	0.012
		A*24:20	0.002		B*15:18	0.012
		A*69:01	0.002		B*48:01	0.012
		A*11:03	0.001		B*57:01	0.008
		A*24:08	0.001		B*56:01	0.007
		A*24:10	0.001		B*07:02	0.006
		A*24:68	0.001		B*07:05	0.006
		A*33:01	0.001		B*15:27	0.006
		A*34:01	0.001		B*27:04	0.006
		A*74:02	0.001		B*27:05	0.006
					B*35:05	0.006
					B*15:25	0.005
					B*37:01	0.005
					B*44:02	0.005
					B*50:01	0.005
					B*35:03	0.004
					B*08:01	0.003
					B*15:05	0.003
					B*38:01	0.003
					B*15:07	0.002
					B*15:12	0.002
					B*15:35	0.002
					B*18:01	0.002
					B*27:07	0.002
					B*39:05	0.002
					B*40:03	0.002
					B*48:03	0.002
					B*49:01	0.002
					B*55:01	0.002
					B*55:12	0.002
					B*56:04	0.002
					B*67:01	0.002
					B*07:06	0.001
					B*14:02	0.001
					B*15:17	0.001
					B*15:21	0.001
					B*18:02	0.001
					B*27:36	0.001
					B*35:02	0.001
					B*35:08	0.001
					B*39:09	0.001
					B*40:40	0.001
					B*40:78	0.001
					B*51:08	0.001
					B*56:10	0.001
					B*81:02	0.001

## Sheet: COL
Colombia Bogotá Cord Blood
n=1463
		Allele	Allele Freq		Allele	Allele Freq
		A*24:02	0.2081		B*35:43	0.0865
		A*02:01	0.1613		B*40:02	0.0844
		A*03:01	0.0612		B*51:01	0.0564
		A*01:01	0.0608		B*44:03	0.056
		A*68:01	0.0519		B*07:02	0.0499
		A*29:02	0.0455		B*35:01	0.0451
		A*11:01	0.0427		B*14:02	0.04
		A*31:01	0.0396		B*44:02	0.039
		A*23:01	0.0328		B*18:01	0.0345
		A*02:22	0.0321		B*08:01	0.0318
		A*68:02	0.0243		B*39:05	0.0287
		A*30:02	0.0243		B*35:12	0.0284
		A*32:01	0.0239		B*49:01	0.028
		A*26:01	0.0205		B*38:01	0.0229
		A*02:13	0.0198		B*53:01	0.0195
		A*30:01	0.0178		B*50:01	0.0188
		A*33:01	0.0167		B*15:01	0.0181
		A*02:05	0.0167		B*58:01	0.0167
		A*24:03	0.0147		B*48:01	0.0147
		A*24:14	0.0133		B*52:01	0.0147
		A*33:03	0.0113		B*45:01	0.0144
		A*25:01	0.0089		B*57:01	0.013
		A*74:01	0.0058		B*35:03	0.012
		A*02:11	0.0051		B*27:05	0.0106
		A*02:02	0.0041		B*15:03	0.0103
		A*02:17	0.0041		B*40:01	0.0099
		A*66:01	0.0041		B*35:02	0.0096
		A*03:02	0.0038		B*35:30	0.0096
		A*69:01	0.0038		B*13:02	0.0092
		A*01:02	0.0027		B*14:01	0.0089
		A*30:04	0.0027		B*35:31	0.0085
		A*34:02	0.0027		B*39:11	0.0082
		A*66:02	0.0021		B*55:01	0.0072
		A*29:01	0.0017		B*35:08	0.0072
		A*02:04	0.001		B*41:01	0.0068
		A*31:02	0.001		B*15:10	0.0065
		A*02:06	0.0007		B*40:04	0.0065
		A*24:15	0.0007		B*35:20	0.0062
		A*31:15	0.0007		B*15:17	0.0055
		A*36:01	0.0007		B*35:05	0.0055
		A*80:01	0.0007		B*42:01	0.0055
		A*02:07	0.0003		B*51:10	0.0055
		A*02:45	0.0003		B*58:02	0.0055
		A*11:12	0.0003		B*57:03	0.0048
		A*24:53	0.0003		B*35:04	0.0041
		A*24:95	0.0003		B*37:01	0.0041
		A*24:142	0.0003		B*39:06	0.0041
		A*26:17	0.0003		B*39:08	0.0041
		A*29:10	0.0003		B*51:08	0.0041
		A*31:04	0.0003		B*41:02	0.0038
		A*66:03	0.0003		B*07:05	0.0038
					B*35:49	0.0031
					B*27:02	0.0024
					B*39:01	0.0024
					B*48:02	0.0024
					B*15:05	0.0021
					B*35:10	0.0021
					B*15:09	0.0014
					B*39:19	0.0014
					B*40:06	0.0014
					B*44:05	0.0014
					B*42:02	0.0014
					B*15:04	0.001
					B*15:16	0.001
					B*15:18	0.001
					B*40:11	0.001
					B*44:04	0.001
					B*56:01	0.001
					B*15:07	0.0007
					B*15:20	0.0007
					B*35:44	0.0007
					B*35:68	0.0007
					B*39:10	0.0007
					B*39:24	0.0007
					B*50:02	0.0007
					B*51:07	0.0007
					B*57:02	0.0007
					B*73:01	0.0007
					B*81:01	0.0007
					B*07:26	0.0003
					B*14:03	0.0003
					B*15:08	0.0003
					B*15:40	0.0003
					B*18:03	0.0003
					B*18:12	0.0003
					B*27:03	0.0003
					B*27:07	0.0003
					B*35:11	0.0003
					B*35:21	0.0003
					B*35:117	0.0003
					B*39:02	0.0003
					B*39:09	0.0003
					B*40:03	0.0003
					B*47:01	0.0003
					B*51:29	0.0003
					B*55:11	0.0003
					B*57:04	0.0003
					B*78:01	0.0003

## Sheet: CRO
Croatia
n=150
		Allele	Allele Freq		Allele	Allele Freq
		A*02:01	0.263		B*51:01	0.127
		A*24:02	0.16		B*18:01	0.113
		A*03:01	0.11		B*07:02	0.097
		A*01:01	0.097		B*15:01	0.067
		A*32:01	0.057		B*38:01	0.067
		A*26:01	0.053		B*35:01	0.064
		A*68:01	0.047		B*44:02	0.063
		A*11:01	0.04		B*27:05	0.037
		A*25:01	0.03		B*35:03	0.03
		A*31:01:02	0.03		B*35:02	0.027
		A*23:01	0.023		B*40:02	0.027
		A*30:01	0.013		B*13:02	0.02
		A*33:03	0.013		B*14:02	0.02
		A*32:02	0.01		B*37:01	0.02
		A*33:01	0.01		B*39:01	0.02
		A*02:05	0.007		B*44:03	0.02
		A*29:01	0.007		B*57:01	0.02
		A*02:06	0.003		B*08:01	0.017
		A*02:17	0.003		B*27:02	0.017
		A*02:24	0.003		B*08:04	0.013
		A*02:26	0.003		B*50:01	0.013
		A*25:02	0.003		B*56:01	0.013
		A*29:02	0.003		B*58:01	0.013
		A*30:02	0.003		B*40:01	0.01
		A*66:01	0.003		B*41:02	0.01
					B*08:05	0.007
					B*15:03	0.007
					B*27:04	0.007
					B*41:01	0.007
					B*55:01	0.007
					B*14:01	0.003
					B*52:01	0.003
					B*53:01	0.003

## Sheet: CZE
Czech Republic
n=106
		Allele	Allele Freq		Allele	Allele Freq
		A*02:01	0.274		B*44:02	0.08
		A*03:01	0.189		B*18:01	0.075
		A*01:01	0.127		B*07:02:01	0.066
		A*25:01	0.042		B*13:02	0.066
		A*11:01	0.033		B*07:02	0.061
		A*26:01	0.028		B*35:01	0.061
		A*31:01:02	0.028		B*51:01:01	0.057
		A*02:05	0.024		B*08:01	0.052
		A*32:01	0.024		B*15:01	0.047
		A*66:01	0.024		B*38:01	0.047
		A*23:01	0.019		B*44:03	0.042
		A*30:01	0.019		B*57:01	0.033
		A*29:02	0.014		B*27:05	0.028
		A*24:02:01:01	0.01		B*40:01	0.024
		A*33:01	0.009		B*50:01	0.024
		A*68:02	0.009		B*27:02	0.019
		A*02:01:01	0.005		B*41:02	0.019
		A*02:02	0.005		B*49:01	0.019
		A*02:06	0.005		B*14:02	0.014
		A*24:03:01	0.005		B*15:18	0.014
		A*29:01	0.005		B*39:01	0.014
		A*68:01:01	0.005		B*40:02	0.014
		A*68:01:02	0.005		B*41:01	0.014
		A*69:01	0.005		B*58:01	0.014
					B*35:03	0.009
					B*47:01	0.009
					B*51:01	0.009
					B*15:09	0.005
					B*15:17	0.005
					B*35:02	0.005
					B*35:04	0.005
					B*35:08	0.005
					B*44:05	0.005
					B*56:01	0.005

## Sheet: DEU
Germany pop 8
n=39689
		Allele	Allele Freq		Allele	Allele Freq
		A*02:01	0.267		B*07:02	0.12
		A*01:01	0.151		B*08:01	0.095
		A*03:01	0.147		B*44:02	0.073
		A*24:02	0.095		B*15:01	0.065
		A*11:01	0.056		B*51:01	0.063
		A*26:01	0.036		B*35:01	0.062
		A*32:01	0.036		B*18:01	0.05
		A*68:01	0.035		B*40:01	0.049
		A*25:01	0.024		B*44:03	0.041
		A*29:02	0.024		B*13:02	0.035
		A*23:01	0.023		B*27:05	0.034
		A*31:01	0.023		B*57:01	0.031
		A*30:01	0.016		B*35:03	0.025
		A*02:05	0.00934		B*38:01	0.025
		A*33:01	0.0081		B*14:02	0.02
		A*68:02	0.00715		B*40:02	0.016
		A*30:02	0.00547		B*49:01	0.016
		A*33:03	0.00527		B*55:01	0.015
		A*29:01	0.00405		B*39:01	0.014
		A*03:02	0.00385		B*37:01	0.013
		A*24:03	0.00255		B*50:01	0.013
		A*02:06	0.00214		B*52:01	0.011
		A*30:04	0.00163		B*35:02	0.01
		A*02:17	0.00132		B*58:01	0.00904
		A*26:08	0.00091		B*56:01	0.00876
		A*69:01	0.00091		B*27:02	0.00725
		A*02:02	0.00082		B*35:08	0.00706
		A*02:30	0.00054		B*44:05	0.00623
		A*34:02	0.00052		B*41:02	0.00622
		A*74:03	0.0005		B*41:01	0.00542
		A*01:03	0.00047		B*15:17	0.00487
		A*02:08	0.0004		B*14:01	0.00485
		A*02:07	0.00039		B*39:06	0.00472
		A*02:11	0.00032		B*45:01	0.00447
		A*24:07	0.00026		B*07:05	0.00401
		A*02:35	0.00024		B*53:01	0.00327
		A*29:10	0.00016		B*47:01	0.00313
		A*33:05	0.00016		B*15:18	0.00194
		A*80:01	0.00015		B*15:03	0.0016
		A*01:06	0.00013		B*40:06	0.00156
		A*74:01	0.00013		B*51:08	0.00151
		A*02:03	0.00011		B*18:03	0.00099
		A*02:22	0.00011		B*51:07	0.00096
		A*02:27	0.0001		B*07:04	0.00089
		A*01:02	9e-05		B*51:05	0.00087
		A*01:14	9e-05		B*73:01	0.00075
		A*02:20	9e-05		B*57:03	0.00068
		A*24:31	9e-05		B*48:01	0.00065
		A*34:01	9e-05		B*15:09	0.00063
		A*02:151	8e-05		B*13:01	0.00059
		A*11:04	8e-05		B*44:04	0.00057
		A*02:104	6e-05		B*27:07	0.00052
		A*11:12	6e-05		B*07:10	0.00043
		A*25:06	6e-05		B*15:07	0.00043
		A*32:04	6e-05		B*15:08	0.00042
		A*68:13	6e-05		B*15:24	0.00039
		A*68:26	6e-05		B*39:24	0.00038
		A*68:37	6e-05		B*46:01	0.00038
		A*03:05	5e-05		B*42:01	0.00028
		A*11:02	5e-05		B*57:02	0.00028
		A*26:09	5e-05		B*27:09	0.00024
		A*02:154	4e-05		B*15:02	0.00022
		A*02:64	4e-05		B*15:10	0.00022
		A*24:32	4e-05		B*54:01	0.0002
		A*30:10	4e-05		B*15:16	0.00019
		A*36:01	4e-05		B*08:09	0.00016
		A*66:02	4e-05		B*39:10	0.00016
		A*68:03	4e-05		B*50:02	0.00016
		A*74:06	4e-05		B*44:29	0.00014
		A*02:60	3e-05		B*58:02	0.00014
		A*24:10	3e-05		B*07:14	0.00013
		A*24:145	3e-05		B*15:11	0.00013
		A*24:26	3e-05		B*27:03	0.00013
		A*24:29	3e-05		B*15:39	0.00011
		A*24:43	3e-05		B*38:02	0.00011
		A*25:03	3e-05		B*35:05	0.0001
		A*26:13	3e-05		B*15:34	9e-05
		A*26:17	3e-05		B*18:05	9e-05
		A*26:65	3e-05		B*15:33	8e-05
		A*29:03	3e-05		B*27:14	8e-05
		A*31:26	3e-05		B*39:05	8e-05
		A*66:03	3e-05		B*39:31	8e-05
		A*68:12	3e-05		B*15:23	6e-05
		A*01:13	1e-05		B*15:25	6e-05
		A*01:26	1e-05		B*55:02	6e-05
		A*01:40	1e-05		B*67:01	6e-05
		A*02:110	1e-05		B*14:03	5e-05
		A*02:125N	1e-05		B*15:12	5e-05
		A*02:13	1e-05		B*18:04	5e-05
		A*02:133	1e-05		B*42:02	5e-05
		A*02:14	1e-05		B*07:07	4e-05
		A*02:161	1e-05		B*08:18	4e-05
		A*02:221	1e-05		B*15:21	4e-05
		A*02:227N	1e-05		B*15:27	4e-05
		A*02:24	1e-05		B*15:29	4e-05
		A*02:268	1e-05		B*18:18	4e-05
		A*02:270	1e-05		B*27:01	4e-05
		A*02:289	1e-05		B*27:30	4e-05
		A*02:311	1e-05		B*35:160	4e-05
		A*02:321N	1e-05		B*37:02	4e-05
		A*02:36	1e-05		B*39:09	4e-05
		A*02:38	1e-05		B*51:22	4e-05
		A*02:93	1e-05		B*07:03	3e-05
		A*02:95	1e-05		B*07:48	3e-05
		A*03:107	1e-05		B*08:21	3e-05
		A*03:48	1e-05		B*08:24	3e-05
		A*03:74	1e-05		B*14:05	3e-05
		A*03:81	1e-05		B*15:04	3e-05
		A*11:29	1e-05		B*15:05	3e-05
		A*11:30	1e-05		B*15:13	3e-05
		A*11:59	1e-05		B*15:15	3e-05
		A*23:05	1e-05		B*15:31	3e-05
		A*23:24	1e-05		B*15:35	3e-05
		A*24:05	1e-05		B*15:45	3e-05
		A*24:28	1e-05		B*15:71	3e-05
		A*24:72	1e-05		B*18:07	3e-05
		A*24:73	1e-05		B*18:28	3e-05
		A*26:03	1e-05		B*27:06	3e-05
		A*26:15	1e-05		B*27:10	3e-05
		A*26:38	1e-05		B*27:12	3e-05
		A*26:39	1e-05		B*35:36	3e-05
		A*29:21	1e-05		B*40:32	3e-05
		A*29:22	1e-05		B*40:40	3e-05
		A*30:19	1e-05		B*41:03	3e-05
		A*31:06	1e-05		B*44:21	3e-05
		A*31:08	1e-05		B*45:03	3e-05
		A*31:15	1e-05		B*47:02	3e-05
		A*32:03	1e-05		B*51:02	3e-05
		A*32:06	1e-05		B*51:09	3e-05
		A*32:16	1e-05		B*51:19	3e-05
		A*32:22	1e-05		B*52:06	3e-05
		A*33:22	1e-05		B*55:25	3e-05
		A*36:04	1e-05		B*57:21	3e-05
		A*68:17	1e-05		B*78:01	3e-05
		A*68:18N	1e-05		B*07:08	1e-05
		A*68:22	1e-05		B*07:117	1e-05
		A*68:24	1e-05		B*07:138	1e-05
		A*68:25	1e-05		B*07:15	1e-05
		A*68:35	1e-05		B*07:26	1e-05
		A*68:65	1e-05		B*07:62	1e-05
					B*07:68	1e-05
					B*07:77	1e-05
					B*08:03	1e-05
					B*08:52	1e-05
					B*08:70	1e-05
					B*13:09	1e-05
					B*14:06	1e-05
					B*14:07N	1e-05
					B*14:23	1e-05
					B*15:122	1e-05
					B*15:123	1e-05
					B*15:125	1e-05
					B*15:153	1e-05
					B*15:37	1e-05
					B*15:73	1e-05
					B*15:79N	1e-05
					B*15:82	1e-05
					B*18:08	1e-05
					B*18:12	1e-05
					B*18:14	1e-05
					B*18:19	1e-05
					B*18:34	1e-05
					B*18:63	1e-05
					B*27:08	1e-05
					B*27:37	1e-05
					B*27:46	1e-05
					B*35:10	1e-05
					B*35:12	1e-05
					B*35:14	1e-05
					B*35:32	1e-05
					B*35:43	1e-05
					B*35:45	1e-05
					B*35:77	1e-05
					B*38:05	1e-05
					B*39:03	1e-05
					B*39:11	1e-05
					B*40:03	1e-05
					B*40:102	1e-05
					B*40:12	1e-05
					B*40:43	1e-05
					B*40:49	1e-05
					B*42:05	1e-05
					B*42:07	1e-05
					B*44:06	1e-05
					B*44:09	1e-05
					B*44:27	1e-05
					B*44:36	1e-05
					B*44:37	1e-05
					B*44:64	1e-05
					B*44:86	1e-05
					B*47:03	1e-05
					B*48:02	1e-05
					B*50:12	1e-05
					B*51:03	1e-05
					B*51:103	1e-05
					B*51:20	1e-05
					B*51:24	1e-05
					B*51:26	1e-05
					B*51:43	1e-05
					B*51:46	1e-05
					B*51:65	1e-05
					B*51:67	1e-05
					B*51:68	1e-05
					B*51:70	1e-05
					B*51:75	1e-05
					B*51:98N	1e-05
					B*53:04	1e-05
					B*53:05	1e-05
					B*55:17	1e-05
					B*56:16	1e-05
					B*57:04	1e-05
					B*57:07	1e-05
					B*58:08	1e-05
					B*58:22	1e-05
					B*59:01	1e-05
					B*81:01	1e-05
					B*82:02	1e-05

## Sheet: ESP
Spain (Catalunya, Navarra, Extremadura, Aaragón, Cantabria,
n=4335
		Allele	Allele Freq		Allele	Allele Freq
		A*02:01	0.237		B*44:03	0.1
		A*03:01	0.102		B*18:01	0.084
		A*01:01	0.099		B*07:02	0.08
		A*24:02	0.091		B*51:01	0.075
		A*29:02	0.078		B*44:02	0.061
		A*11:01	0.07		B*08:01	0.053
		A*26:01	0.042		B*35:01	0.045
		A*30:02	0.039		B*14:02	0.04
		A*32:01	0.038		B*49:01	0.037
		A*23:01	0.036		B*38:01	0.036
		A*31:01	0.024		B*15:01	0.034
		A*68:01	0.023		B*27:05	0.033
		A*33:01	0.019		B*40:01	0.025
		A*68:02	0.016		B*57:01	0.023
		A*02:05	0.015		B*35:03	0.022
		A*25:01	0.015		B*50:01	0.02
		A*30:01	0.011		B*14:01	0.019
		A*66:01	0.0073		B*13:02	0.015
		A*03:02	0.0036		B*45:01	0.014
		A*30:04	0.0032		B*52:01	0.014
		A*33:03	0.0031		B*40:02	0.013
		A*69:01	0.0031		B*35:02	0.012
		A*01:02	0.0029		B*39:01	0.012
		A*29:01	0.0029		B*55:01	0.012
		A*02:02	0.0024		B*37:01	0.011
		A*24:03	0.0022		B*58:01	0.011
		A*34:02	0.0021		B*53:01	0.01
		A*26:08	0.0017		B*35:08	0.0092
		A*02:17	0.0013		B*41:01	0.0074
		A*80:01	0.0013		B*07:05	0.0072
		A*01:03	0.0008		B*41:02	0.0058
		A*02:06	0.0008		B*15:17	0.0055
		A*02:20	0.0008		B*56:01	0.005
		A*02:22	0.0008		B*15:03	0.0039
		A*02:11	0.0006		B*27:02	0.0033
		A*74:01	0.0006		B*39:06	0.0033
		A*29:10	0.0003		B*44:05	0.0029
		A*36:01	0.0003		B*15:18	0.0025
		A*02:13	0.0002		B*47:01	0.0025
		A*02:85	0.0002		B*51:08	0.0025
		A*74:03	0.0002		B*40:06	0.0024
		A*01:08	0.0001		B*50:02	0.0022
		A*01:37	0.0001		B*57:03	0.0021
		A*01:39	0.0001		B*44:04	0.0018
		A*02:04	0.0001		B*15:10	0.0013
		A*02:24	0.0001		B*51:07	0.001
		A*02:394	0.0001		B*57:02	0.001
		A*02:52	0.0001		B*15:16	0.0009
		A*03:20	0.0001		B*27:07	0.0009
		A*11:02	0.0001		B*44:27	0.0008
		A*11:05	0.0001		B*42:01	0.0007
		A*24:07	0.0001		B*48:01	0.0007
		A*24:32	0.0001		B*15:09	0.0006
		A*24:53	0.0001		B*27:09	0.0006
		A*24:95	0.0001		B*35:04	0.0006
		A*30:10	0.0001		B*35:05	0.0006
		A*30:12	0.0001		B*39:10	0.0006
		A*33:136	0.0001		B*39:24	0.0006
		A*66:02	0.0001		B*27:03	0.0005
		A*68:03	0.0001		B*35:43	0.0005
		A*68:17	0.0001		B*73:01	0.0005
					B*78:01	0.0005
					B*14:03	0.0003
					B*18:05	0.0003
					B*35:12	0.0003
					B*39:09	0.0003
					B*58:02	0.0003
					B*15:04	0.0002
					B*15:146	0.0002
					B*15:24	0.0002
					B*15:37	0.0002
					B*18:03	0.0002
					B*18:04	0.0002
					B*44:115	0.0002
					B*51:05	0.0002
					B*51:32	0.0002
					B*07:10	0.0001
					B*07:44N	0.0001
					B*13:01	0.0001
					B*15:02	0.0001
					B*15:184	0.0001
					B*15:20	0.0001
					B*15:27	0.0001
					B*15:39	0.0001
					B*15:40	0.0001
					B*15:73	0.0001
					B*18:07	0.0001
					B*18:10	0.0001
					B*18:18	0.0001
					B*27:08	0.0001
					B*27:12	0.0001
					B*27:175	0.0001
					B*35:21	0.0001
					B*35:369	0.0001
					B*35:55	0.0001
					B*37:04	0.0001
					B*39:05	0.0001
					B*39:07	0.0001
					B*39:11	0.0001
					B*39:14	0.0001
					B*39:68	0.0001
					B*40:03	0.0001
					B*40:08	0.0001
					B*41:06	0.0001
					B*42:02	0.0001
					B*44:119	0.0001
					B*44:130	0.0001
					B*44:278	0.0001
					B*44:29	0.0001
					B*51:22	0.0001
					B*58:34	0.0001
					B*67:01	0.0001
					B*81:01	0.0001

[truncated: 27 more sheets: FRA, GBR, GHA, GRE, HOL, INA, IRL, ISR, ITA, JPN, KOR, MAL, MAR, MEX, OMA, POL, POR, ROM, RSA, RUS …]
