# Supplementary material for: Class I HLA Allele Predicted Restricted Antigenic Coverages for Spike and Nucleocapsid Proteins Are Associated With Deaths Related to COVID-19
Source: Front Immunol. 2020 Dec 16;11:565730. doi: 10.3389/fimmu.2020.565730 (PMC7772148; doi:10.3389/fimmu.2020.565730)
Supplement: Supplementary file 2 [file DataSheet_2.zip › Supplementary_File_2/README.txt]

# Supplementary File 2 description
# Pretti et al. 2020
# Contains four files

HLA frequency data obtained between 23/04/2020 and 07/05/2020. Each tab contains the selected population for the respective countries as well as the name of the population followed by the number (n=number) of types individuals:
-Data_from_Allelefrequencies.net_per_country.xlsx

HLA matrices used for the population coverage predictions considering the analyzed allele frequencies (AF):
-matrix.AF.15.tsv
-matrix.AF.75.tsv
-matrix.AF.90.tsv
