# Supplementary material for: Class I HLA Allele Predicted Restricted Antigenic Coverages for Spike and Nucleocapsid Proteins Are Associated With Deaths Related to COVID-19
Source: Front Immunol. 2020 Dec 16;11:565730. doi: 10.3389/fimmu.2020.565730 (PMC7772148; doi:10.3389/fimmu.2020.565730)
Supplement: Supplementary file 2 [file DataSheet_2.zip › Supplementary_File_2/matrix.AF.15.tsv]

HLA	ARM	AUT	BRA	BUL	CHN	COL	CRO	CZE	DEU	ESP	FRA	GBR	GHA	GRE	HOL	INA	IRL	ISR	ITA	JPN	KOR	MAL	MAR	MEX	OMA	POL	POR	ROM	RSA	RUS	SEN	SGP	SWE	UAE	USA
HLA-A*01:01	0	0	0	0	0	0	0	0	0	0	0	0	0	0	0	0	0	0	0	0	0	0.0231	0	0	0	0	0	0	0	0	0.027	0	0	0	0
HLA-A*01:03	0	0	0	0	0	0	0	0	0	0	0	0	0	0	0	0	0	0	0	0	0	0	0	0	0	0	0	0	0	0	0	0	0	0.0096	0
HLA-A*02:01	0	0	0	0	0	0	0	0.005	0	0	0	0	0	0	0	0.066	0	0	0	0	0	0	0	0	0	0	0	0	0.025	0	0	0	0	0	0
HLA-A*02:02	0	0	0	0	0	0	0	0.005	0	0	0	0	0	0	0	0	0	0	0	0	0	0.0368	0	0	0	0	0	0	0	0	0	0	0	0	0
HLA-A*02:03	0	0	0	0	0.045	0	0	0	0	0	0	0	0	0	0	0.037	0	0	0	0	0	0.0216	0	0	0	0	0	0	0	0	0	0.067	0	0	0
HLA-A*02:05	0	0	0.015	0.027	0	0.0167	0	0	0	0	0	0	0	0	0	0	0	0	0.023	0	0	0	0.014	0.017	0.021	0.01	0	0	0	0	0	0	0	0	0
HLA-A*02:06	0	0	0	0	0.036	0	0	0.005	0	0	0	0	0	0	0	0.035	0	0	0	0.077	0	0.0174	0	0	0	0	0	0	0	0	0	0.04	0	0.0096	0
HLA-A*02:07	0	0	0	0	0	0	0	0	0	0	0	0	0	0	0	0	0	0	0	0	0.034	0	0	0	0	0	0	0	0	0	0	0	0	0	0
HLA-A*02:11	0	0	0.015	0	0	0	0	0	0	0	0	0	0	0	0	0	0	0	0	0	0	0	0	0	0	0	0	0	0	0	0	0	0	0	0
HLA-A*02:13	0	0	0	0	0	0.0198	0	0	0	0	0	0	0	0	0	0	0	0	0	0	0	0	0	0	0	0	0	0	0	0	0	0	0	0	0
HLA-A*03:01	0	0	0	0.046	0	0	0	0	0	0	0	0	0	0	0	0	0	0	0	0	0	0	0	0	0	0	0	0	0	0	0	0	0	0	0
HLA-A*03:02	0	0	0	0	0	0	0	0	0	0	0	0	0	0	0	0	0	0	0	0	0	0	0	0	0	0	0.02	0	0	0	0	0	0	0.0096	0
HLA-A*11:01	0	0.032	0	0	0	0	0.04	0	0	0	0	0	0	0	0	0	0	0	0	0	0	0	0	0.021	0	0	0	0	0	0	0	0	0.058	0	0
HLA-A*11:02	0	0	0	0	0	0	0	0	0	0	0	0	0	0	0	0	0	0	0	0	0	0	0	0	0	0	0	0	0	0	0	0.03	0	0	0
HLA-A*23:01	0	0	0.02	0	0	0	0.023	0.019	0.023	0.036	0.027	0.0231	0	0.0248	0	0	0	0	0.022	0	0	0	0	0.017	0.017	0.03	0	0.025	0	0	0	0	0	0.0192	0.013
HLA-A*24:02	0	0.101	0	0	0	0	0	0.01	0	0	0	0	0	0	0	0	0	0	0	0	0	0	0	0	0	0	0	0	0	0	0	0	0	0	0
HLA-A*24:03	0	0	0	0	0	0	0	0.005	0	0	0	0	0	0	0	0	0	0	0	0	0	0	0	0	0	0	0	0	0	0	0	0	0	0.0096	0
HLA-A*24:10	0	0	0	0	0	0	0	0	0	0	0	0	0	0	0	0	0	0	0	0	0	0.0279	0	0	0	0	0	0	0	0	0	0	0	0	0
HLA-A*25:01	0	0	0	0.027	0	0	0.03	0	0.024	0	0	0	0	0	0	0	0.036	0	0.017	0	0	0	0.014	0	0	0	0	0.035	0	0.0461	0	0	0	0	0.036
HLA-A*26:01	0.04	0.042	0	0	0.021	0.0205	0	0	0	0	0.03	0.0193	0	0	0.027	0	0	0	0	0	0.0384	0.0158	0.027	0.019	0	0	0	0.038	0.01	0.0479	0	0	0	0.0192	0.042
HLA-A*26:02	0	0	0	0	0	0	0	0	0	0	0	0	0	0	0	0	0	0	0	0	0.0196	0	0	0	0	0	0	0	0	0	0	0	0	0	0
HLA-A*29:01	0	0	0	0	0	0	0	0.005	0	0	0	0	0	0.0124	0	0	0	0.024	0	0	0	0	0	0	0	0	0	0	0.015	0	0	0	0	0	0
HLA-A*29:02	0	0	0	0	0	0	0	0.014	0.024	0	0	0.0308	0	0	0	0	0.032	0	0.021	0	0	0	0	0.026	0	0	0	0.019	0	0	0	0	0	0	0
HLA-A*30:01	0.03	0	0	0	0.042	0.0178	0	0.019	0	0	0	0	0	0.0186	0	0	0	0	0	0	0.032	0	0	0	0	0.02	0.02	0.02	0	0	0.038	0	0	0.0288	0.011
HLA-A*30:02	0	0	0.025	0	0	0.0243	0	0	0	0	0.018	0	0	0	0	0	0	0	0.02	0	0	0	0	0.015	0	0	0	0	0	0	0	0	0	0	0
HLA-A*30:04	0	0	0	0	0	0	0	0	0	0	0	0	0	0	0	0	0	0	0	0	0	0	0	0	0	0	0	0	0.015	0	0	0	0	0	0
HLA-A*31:01	0.035	0	0	0.018	0.029	0	0.03	0	0	0.024	0.027	0.0299	0	0.0248	0.033	0	0	0.0214	0.026	0.071	0.0562	0	0.02	0	0.025	0.03	0.04	0.023	0	0	0	0	0.058	0.0288	0
HLA-A*32:01	0.035	0	0.02	0	0	0.0239	0	0.024	0.036	0.038	0.034	0.0356	0	0	0.031	0	0.044	0.0318	0	0	0	0	0	0	0	0.028	0.04	0	0.025	0.0261	0	0	0	0	0
HLA-A*33:01	0	0	0	0	0	0.0167	0	0.009	0	0.019	0	0	0.0382	0	0	0	0	0	0.02	0	0	0	0.02	0	0	0	0.03	0	0	0	0.027	0	0	0	0
HLA-A*33:03	0	0	0	0	0	0	0	0	0	0	0	0	0	0	0	0	0	0	0	0	0	0	0	0	0.021	0	0	0	0.005	0	0	0	0	0	0
HLA-A*34:01	0	0	0	0	0	0	0	0	0	0	0	0	0	0	0	0	0	0	0	0	0	0	0	0	0	0	0	0	0	0	0	0	0	0	0
HLA-A*34:02	0	0	0.025	0	0	0	0	0	0	0	0	0	0.0267	0	0	0	0	0	0	0	0	0	0	0	0	0	0	0	0	0	0.022	0	0	0	0
HLA-A*66:01	0	0	0	0	0	0	0	0.024	0	0	0	0	0	0	0	0	0	0	0	0	0	0	0	0	0	0	0	0	0.02	0	0	0	0	0	0
HLA-A*66:02	0	0	0	0	0	0	0	0	0	0	0	0	0	0	0	0	0	0	0	0	0	0	0	0	0	0	0	0	0.015	0	0	0	0	0	0
HLA-A*68:01	0.03	0	0.015	0	0	0	0.047	0	0.035	0.023	0.024	0	0.0382	0.0393	0.043	0	0.034	0.0241	0	0	0	0.0121	0.027	0	0.03	0.025	0	0	0	0.0358	0	0	0.047	0	0.03
HLA-A*68:02	0	0	0	0	0	0	0	0.009	0	0	0	0	0	0	0	0	0	0.0315	0	0	0	0	0	0.03	0.017	0	0	0	0	0	0	0	0	0	0
HLA-A*74:01	0	0	0.015	0	0	0	0	0	0	0	0	0	0	0	0	0	0	0	0	0	0	0	0	0	0	0	0	0	0	0	0	0	0	0.0385	0
HLA-A*80:01	0	0	0	0	0	0	0	0	0	0	0	0	0.0382	0	0	0	0	0	0	0	0	0	0.027	0	0	0	0	0	0	0	0.038	0	0	0	0
HLA-B*07:02	0	0	0	0	0.006	0	0	0	0	0	0	0	0	0	0	0	0	0	0	0	0	0.0105	0	0	0.017	0	0	0	0	0	0	0	0	0.0096	0
HLA-B*07:05	0	0	0	0	0	0	0	0	0	0	0	0	0	0	0	0.026	0	0	0	0	0	0.0252	0	0	0	0	0.01	0.007	0.02	0	0	0.017	0	0	0
HLA-B*07:06	0	0	0	0	0	0	0	0	0	0	0	0	0	0	0	0	0	0	0	0	0	0	0.014	0	0	0	0	0	0	0	0	0	0	0	0
HLA-B*07:07	0	0	0.007	0	0	0	0	0	0	0	0	0	0	0	0	0	0	0	0	0	0	0	0	0	0	0	0	0	0	0	0	0	0	0	0
HLA-B*08:01	0	0	0	0.018	0	0	0.017	0	0	0	0	0	0	0	0	0	0	0	0	0	0	0	0	0.0064	0	0	0	0	0	0	0	0	0.07	0	0
HLA-B*08:04	0	0	0	0	0	0	0.013	0	0	0	0	0	0	0	0	0	0	0	0	0	0	0	0	0	0	0	0	0	0	0	0	0	0	0	0
HLA-B*13:01	0	0	0	0	0	0	0	0	0	0	0	0	0	0	0	0.013	0	0	0	0	0.0213	0	0	0	0	0	0	0	0	0	0	0	0	0	0
HLA-B*13:02	0	0	0	0	0	0.0092	0	0	0	0.015	0.02	0.0231	0	0	0.025	0	0.012	0	0.021	0	0	0	0	0	0	0	0.01	0	0	0	0	0.017	0	0	0.013
HLA-B*14:01	0	0	0	0	0	0.0089	0	0	0	0.019	0.011	0.0116	0	0	0	0	0.024	0	0.012	0	0	0	0	0.0085	0	0	0	0.006	0	0	0	0	0	0	0
HLA-B*14:02	0	0.022	0	0	0	0	0.02	0.014	0.02	0	0	0.026	0	0.0165	0.014	0	0.024	0	0	0	0	0	0	0	0.021	0.018	0	0.017	0.025	0.0173	0	0	0	0	0
HLA-B*14:05	0	0	0.007	0	0	0	0	0	0	0	0	0	0	0	0	0	0	0	0	0	0	0	0	0	0	0	0	0	0	0	0	0	0	0	0
HLA-B*15:01	0.015	0	0	0.018	0	0	0	0	0	0	0	0	0	0.0094	0	0	0	0	0	0	0	0	0	0	0	0	0	0	0	0	0	0	0	0.0096	0
HLA-B*15:02	0	0	0	0	0	0	0	0	0	0	0	0	0	0	0	0	0	0	0	0	0	0	0	0	0	0	0	0	0	0	0	0	0	0.0096	0
HLA-B*15:03	0	0	0	0	0	0.0103	0	0	0	0	0	0	0.0305	0	0	0	0	0	0.007	0	0	0	0	0	0	0	0	0	0	0	0	0	0	0	0
HLA-B*15:06	0	0	0	0	0	0	0	0	0	0	0	0	0	0	0	0	0	0	0	0	0	0	0	0	0	0	0	0	0	0	0	0	0	0	0
HLA-B*15:10	0	0	0	0	0	0.0065	0	0	0	0	0	0	0	0	0	0	0	0	0	0	0	0	0.014	0	0	0	0	0	0	0	0	0	0	0	0
HLA-B*15:11	0	0	0	0	0.012	0	0	0	0	0	0	0	0	0	0	0	0	0	0	0	0.0166	0	0	0	0	0	0	0	0	0	0	0	0	0	0
HLA-B*15:12	0	0	0	0	0	0	0	0	0	0	0	0	0	0	0	0	0	0	0	0	0	0	0	0	0	0	0	0	0	0	0	0	0	0	0
HLA-B*15:13	0	0	0	0	0	0	0	0	0	0	0	0	0	0	0	0	0	0	0	0	0	0	0	0	0	0	0	0	0	0	0	0	0	0.0096	0
HLA-B*15:16	0	0	0	0	0	0	0	0	0	0	0	0	0.0267	0	0	0	0	0	0	0	0	0	0	0	0	0	0	0	0	0	0	0	0	0.0096	0
HLA-B*15:17	0.02	0.01	0.007	0.018	0	0	0	0	0	0	0	0	0	0	0	0	0	0	0	0	0	0	0	0.0064	0	0	0.01	0	0	0	0	0	0	0	0
HLA-B*15:18	0	0	0	0	0.012	0	0	0.014	0	0	0	0	0	0	0	0	0	0	0	0	0	0	0	0	0	0	0	0	0	0	0	0	0	0	0
HLA-B*15:220	0	0	0	0	0	0	0	0	0	0	0	0	0	0	0	0	0	0	0	0	0	0	0	0	0	0	0	0	0	0	0	0	0	0.0096	0
HLA-B*15:25	0	0	0	0	0	0	0	0	0	0	0	0	0	0	0	0.017	0	0	0	0	0	0.02	0	0	0	0	0	0	0	0	0	0	0	0	0
HLA-B*15:32	0	0	0	0	0	0	0	0	0	0	0	0	0	0	0	0	0	0	0	0	0	0	0	0	0	0	0	0	0	0	0	0	0	0	0
HLA-B*15:38	0	0	0.007	0	0	0	0	0	0	0	0	0	0	0	0	0	0	0	0	0	0	0	0	0	0	0	0	0	0	0	0	0	0	0	0
HLA-B*18:01	0	0	0	0	0	0	0	0	0	0	0	0.027	0	0	0	0	0	0	0	0	0	0	0	0	0	0	0	0	0	0	0	0	0	0.0096	0
HLA-B*18:02	0	0	0	0	0	0	0	0	0	0	0	0	0	0	0	0.017	0	0	0	0	0	0	0	0	0	0	0	0	0	0	0	0	0	0	0
HLA-B*18:05	0	0	0	0	0	0	0	0	0	0	0	0	0	0	0	0	0	0	0	0	0	0	0	0	0	0	0.02	0	0	0	0	0	0	0	0
HLA-B*27:02	0.015	0	0	0	0	0	0.017	0.019	0	0	0	0	0	0.0094	0	0	0	0.0133	0	0	0	0	0	0	0	0.015	0	0.022	0	0	0	0	0	0	0
HLA-B*27:03	0	0	0.007	0	0	0	0	0	0	0	0	0	0	0	0	0	0	0	0	0	0	0	0	0	0	0	0	0	0	0	0.016	0	0	0	0
HLA-B*27:05	0	0	0	0.018	0	0.0106	0	0	0	0	0	0	0	0.0142	0.029	0	0	0	0.016	0	0.0248	0	0	0	0	0	0	0	0	0	0	0	0	0	0.023
HLA-B*27:06	0	0	0	0	0	0	0	0	0	0	0	0	0	0	0	0.03	0	0	0	0	0	0.0242	0	0	0	0	0	0	0	0	0	0	0	0	0
HLA-B*35:01	0	0	0	0	0	0	0	0	0	0	0	0	0	0	0	0	0.036	0	0	0	0	0	0	0	0	0	0	0	0	0	0	0.02	0	0	0
HLA-B*35:02	0	0	0	0.018	0	0.0096	0	0	0.01	0.012	0	0	0	0.0212	0	0	0	0	0	0	0	0	0.014	0	0	0.015	0	0	0	0	0	0	0	0	0
HLA-B*35:03	0	0	0	0	0	0.012	0	0	0	0	0.02	0	0	0	0.013	0.024	0.01	0	0	0	0	0.0063	0	0.011	0	0	0.02	0.009	0	0.0253	0	0	0	0.0192	0.019
HLA-B*35:08	0.025	0	0	0	0	0.0072	0	0	0	0	0	0	0	0	0	0	0	0	0	0	0	0	0	0	0	0	0	0	0	0	0	0	0	0.0192	0
HLA-B*35:20	0	0	0.007	0	0	0.0062	0	0	0	0	0	0	0	0	0	0	0	0	0	0	0	0	0	0	0	0	0	0	0	0	0	0	0	0	0
HLA-B*35:24	0	0	0	0	0	0	0	0	0	0	0	0	0	0	0	0	0	0	0	0	0	0	0	0.0085	0	0	0	0	0	0	0	0	0	0	0
HLA-B*35:30	0	0	0	0	0	0.0096	0	0	0	0	0	0	0	0	0	0	0	0	0	0	0	0	0	0	0	0	0	0	0	0	0	0	0	0	0
HLA-B*35:31	0	0	0	0	0	0.0085	0	0	0	0	0	0	0	0	0	0	0	0	0	0	0	0	0	0	0	0	0	0	0	0	0	0	0	0	0
HLA-B*37:01	0	0.01	0.007	0	0	0	0.02	0	0.013	0.011	0.012	0.0212	0	0	0.022	0	0.012	0	0.012	0	0.0147	0.0079	0	0.0085	0	0.018	0.02	0.009	0	0	0	0	0	0	0.021
HLA-B*38:01	0	0.022	0	0	0	0	0	0	0.025	0	0.019	0	0	0	0.017	0	0	0	0	0	0	0	0	0.013	0	0	0	0	0	0	0	0	0	0.0192	0
HLA-B*38:02	0	0	0.007	0	0	0	0	0	0	0	0	0	0	0	0	0	0	0	0	0	0	0	0	0	0	0	0	0	0	0	0	0	0	0	0
HLA-B*39:01	0.015	0	0	0	0.018	0	0.02	0.014	0.014	0.012	0.011	0	0	0	0.014	0	0	0	0.016	0	0.0141	0.0063	0	0.011	0	0	0	0	0	0	0	0.024	0	0	0
HLA-B*39:03	0	0	0.007	0	0	0	0	0	0	0	0	0	0	0	0	0	0	0	0	0	0	0	0	0	0	0	0	0	0	0	0	0	0	0	0
HLA-B*39:06	0	0	0.007	0	0	0	0	0	0	0	0	0	0	0.0118	0	0	0	0	0	0	0	0	0	0	0.025	0	0	0	0	0	0	0	0	0	0
HLA-B*39:10	0	0	0	0	0	0	0	0	0	0	0	0	0	0	0	0	0	0	0	0	0	0	0.014	0	0	0	0	0	0	0	0.021	0	0	0	0
HLA-B*39:11	0	0	0	0	0	0.0082	0	0	0	0	0	0	0	0	0	0	0	0	0	0	0	0	0	0	0	0	0	0	0	0	0	0	0	0	0
HLA-B*40:01	0	0	0	0	0	0.0099	0	0	0	0	0	0	0	0	0	0	0.026	0.0222	0.017	0	0	0	0.014	0	0	0	0.02	0	0	0	0	0	0	0	0
HLA-B*40:02	0	0.02	0	0	0.018	0	0	0.014	0.016	0.013	0.015	0.0135	0	0.0236	0.011	0	0	0	0.018	0	0	0.0074	0.014	0	0	0.015	0	0.016	0	0.029	0	0.017	0.039	0	0.015
HLA-B*40:04	0	0	0	0	0	0.0065	0	0	0	0	0	0	0	0	0	0	0	0	0	0	0	0	0	0	0	0	0	0	0	0	0	0	0	0	0
HLA-B*40:05	0	0	0	0	0	0	0	0	0	0	0	0	0	0	0	0	0	0	0	0	0	0	0	0.011	0	0	0	0	0	0	0	0	0	0	0
HLA-B*40:06	0	0	0	0	0.015	0	0	0	0	0	0	0	0	0	0	0	0	0	0	0.039	0	0.0137	0	0	0	0	0	0	0	0	0	0	0	0	0
HLA-B*40:27	0	0	0	0	0	0	0	0	0	0	0	0	0	0	0	0	0	0	0	0	0	0	0	0.0085	0	0	0	0	0	0	0	0	0	0	0
HLA-B*41:01	0	0.012	0	0	0	0.0068	0	0.014	0	0	0	0	0	0.0142	0	0	0	0	0.01	0	0	0	0.021	0.011	0	0	0	0.014	0	0	0	0	0	0	0
HLA-B*41:02	0	0	0	0	0	0	0	0.019	0	0	0	0	0	0	0	0	0	0.0215	0	0	0	0	0.014	0	0	0	0	0.007	0	0.0158	0	0	0	0	0
HLA-B*42:01	0	0	0	0	0	0	0	0	0	0	0	0	0	0	0	0	0	0	0	0	0	0	0	0	0.013	0	0	0	0	0	0	0	0	0.0192	0
HLA-B*42:02	0	0	0	0	0	0	0	0	0	0	0	0	0	0	0	0	0	0	0	0	0	0	0	0	0	0	0	0	0	0	0.016	0	0	0	0
HLA-B*44:02	0	0	0	0	0	0	0	0	0	0	0	0	0	0	0	0	0	0	0	0	0.0177	0	0	0.011	0	0	0	0	0	0	0	0	0	0	0
HLA-B*44:03	0	0	0	0	0.013	0	0.02	0	0	0	0	0	0	0.0142	0	0	0	0.0186	0	0	0	0	0	0	0.013	0	0	0	0	0.0229	0	0	0.024	0	0
HLA-B*44:05	0	0	0	0	0	0	0	0	0	0	0	0	0	0.0118	0	0	0	0	0	0	0	0	0	0	0	0.01	0	0	0	0	0	0	0	0	0
HLA-B*44:07	0	0	0.014	0	0	0	0	0	0	0	0	0	0	0	0	0	0	0	0	0	0	0	0	0	0	0	0	0	0	0	0	0	0	0	0
HLA-B*45:01	0	0	0	0	0	0	0	0	0	0.014	0	0	0.0191	0	0	0	0	0.0154	0	0	0	0	0	0	0.013	0	0	0	0.035	0	0.027	0	0	0	0
HLA-B*46:01	0	0	0	0	0	0	0	0	0	0	0	0	0	0	0	0	0	0	0	0.036	0	0	0	0	0	0	0	0	0	0	0	0	0	0	0
HLA-B*47:01	0	0	0	0	0	0	0	0	0	0	0	0	0	0	0	0	0	0	0	0	0	0	0	0	0	0	0	0	0	0	0.016	0	0	0	0
HLA-B*48:01	0	0	0	0	0.012	0	0	0	0	0	0	0	0	0	0	0	0	0	0	0.03	0	0	0	0	0	0	0	0	0	0	0	0.017	0	0	0
HLA-B*49:01	0	0	0.014	0.018	0	0	0	0.019	0.016	0	0	0.0145	0.0191	0	0.009	0	0	0	0	0	0	0	0	0	0	0	0	0.016	0	0.0145	0	0	0	0	0
HLA-B*50:01	0	0.018	0.014	0	0	0	0.013	0.024	0.013	0.02	0.013	0	0.0229	0	0	0	0	0	0	0	0	0	0	0.0085	0	0.015	0	0.007	0	0	0.016	0	0	0	0.009
HLA-B*50:02	0	0	0	0	0	0	0	0	0	0	0	0	0	0	0	0	0	0	0	0	0	0	0.014	0	0	0	0	0	0	0	0	0	0	0	0
HLA-B*51:01	0	0	0	0	0	0	0	0	0	0	0	0	0	0	0	0.033	0.018	0	0	0	0	0	0	0	0	0	0	0	0	0	0.016	0	0.035	0	0
HLA-B*51:02	0	0	0	0	0.018	0	0	0	0	0	0	0	0	0	0	0	0	0	0	0	0	0.0231	0	0	0	0	0	0	0	0	0	0.013	0	0	0
HLA-B*52:01	0.03	0.015	0.028	0	0.022	0	0	0	0.011	0.014	0	0	0	0	0	0	0	0	0.012	0	0	0	0	0	0	0.015	0	0	0	0.0173	0	0	0	0	0.011
HLA-B*53:01	0	0	0	0	0	0	0	0	0	0	0	0	0	0	0	0	0	0.0207	0	0	0	0	0.021	0.013	0.021	0	0	0	0	0	0	0	0	0	0
HLA-B*54:01	0	0	0	0	0	0	0	0	0	0	0	0	0	0	0	0	0	0	0	0	0	0	0	0	0	0	0	0	0	0	0	0.017	0	0	0
HLA-B*55:01	0.02	0.012	0	0.018	0	0.0072	0	0	0.015	0.012	0.016	0.025	0	0	0.019	0	0.02	0.0224	0.013	0	0	0	0	0	0.017	0.018	0	0.009	0	0	0	0	0	0	0.021
HLA-B*55:02	0	0	0	0	0	0	0	0	0	0	0	0	0	0	0	0	0	0	0	0.019	0.0174	0	0	0	0	0	0	0	0	0	0	0.03	0	0	0
HLA-B*56:01	0	0	0	0	0.007	0	0	0	0	0	0	0	0	0	0	0	0	0	0	0	0	0	0	0	0	0.015	0	0	0	0	0.027	0	0	0	0
HLA-B*57:01	0.015	0.028	0	0.018	0.008	0.013	0.02	0	0	0	0	0	0	0	0	0	0	0.0176	0	0	0	0.0105	0	0	0.013	0	0.03	0.007	0	0.0267	0	0	0	0	0
HLA-B*57:03	0	0	0.014	0	0	0	0	0	0	0	0	0	0	0	0	0	0	0	0	0	0	0	0	0	0	0	0	0	0	0	0	0	0	0	0
HLA-B*58:01	0	0	0	0	0	0	0	0	0	0	0.01	0	0.042	0	0	0	0	0	0.016	0	0	0	0	0	0	0	0.02	0.013	0.04	0	0	0	0	0	0.011
HLA-B*58:02	0	0	0	0	0	0	0	0	0	0	0	0	0	0	0	0	0	0	0	0	0	0	0	0.013	0	0	0	0	0	0	0	0	0	0	0
HLA-B*59:01	0	0	0	0	0	0	0	0	0	0	0	0	0	0	0	0	0	0	0	0.018	0.0185	0	0	0	0	0	0	0	0	0	0	0	0	0	0
HLA-B*78:01	0	0	0	0	0	0	0	0	0	0	0	0	0	0	0	0	0	0	0	0	0	0	0	0	0	0	0	0	0	0	0	0	0	0	0
HLA-B*81:01	0	0	0	0	0	0	0	0	0	0	0	0	0	0	0	0	0	0	0	0	0	0	0	0	0	0	0	0	0.035	0	0	0	0	0	0
