# Supplementary material for: Class I HLA Allele Predicted Restricted Antigenic Coverages for Spike and Nucleocapsid Proteins Are Associated With Deaths Related to COVID-19
Source: Front Immunol. 2020 Dec 16;11:565730. doi: 10.3389/fimmu.2020.565730 (PMC7772148; doi:10.3389/fimmu.2020.565730)
Supplement: Supplementary file 2 [file DataSheet_2.zip › Supplementary_File_2/matrix.AF.75.tsv]

HLA	ARM	AUT	BRA	BUL	CHN	COL	CRO	CZE	DEU	ESP	FRA	GBR	GHA	GRE	HOL	INA	IRL	ISR	ITA	JPN	KOR	MAL	MAR	MEX	OMA	POL	POR	ROM	RSA	RUS	SEN	SGP	SWE	THA	TUN	UAE	USA
HLA-A*01:01	0.125	0.146	0.091	0.073	0	0.0608	0.097	0.127	0.151	0.099	0.13	0.2062	0	0.1136	0.175	0	0.25	0.1642	0.102	0	0	0	0.128	0.036	0.072	0.133	0.13	0.122	0.04	0.1014	0	0	0.093	0.028	0.112	0.0673	0.151
HLA-A*02:01	0.155	0.294	0.192	0.3	0.107	0.1613	0.263	0.274	0.267	0.237	0.29	0.3035	0.1069	0.2624	0.292	0	0.246	0.1498	0.241	0.115	0.1548	0.061	0.162	0.229	0.216	0.193	0.26	0.25	0	0.2963	0.081	0.104	0.26	0.018	0.175	0.2019	0.272
HLA-A*02:02	0	0	0.04	0	0	0	0	0	0	0	0	0	0.0649	0	0	0	0	0	0	0	0	0	0	0	0	0	0	0	0.035	0	0.091	0	0	0	0	0	0
HLA-A*02:03	0	0	0	0	0	0	0	0	0	0	0	0	0	0	0	0	0	0	0	0	0	0	0	0	0	0	0	0	0	0	0	0	0	0.077	0	0	0
HLA-A*02:05	0	0	0	0	0	0	0	0.024	0	0	0	0	0	0	0	0	0	0.0329	0	0	0	0	0	0	0	0	0	0	0.055	0	0	0	0	0	0	0.0385	0
HLA-A*02:06	0	0	0	0	0	0	0	0	0	0	0	0	0	0	0	0	0	0	0	0	0.0866	0	0	0.096	0	0	0	0	0	0	0	0	0	0.025	0	0	0
HLA-A*02:07	0	0	0	0	0.124	0	0	0	0	0	0	0	0	0	0	0	0	0	0	0	0	0	0	0	0	0	0	0	0	0	0	0.131	0	0.109	0	0	0
HLA-A*02:22	0	0	0	0	0	0.0321	0	0	0	0	0	0	0	0	0	0	0	0	0	0	0	0	0	0	0	0	0	0	0	0	0	0	0	0	0	0	0
HLA-A*02:24	0	0	0.04	0	0	0	0	0	0	0	0	0	0	0	0	0	0	0	0	0	0	0	0	0	0	0	0	0	0	0	0	0	0	0	0	0	0
HLA-A*03:01	0.105	0.152	0.051	0	0	0.0612	0.11	0.189	0.147	0.102	0.123	0.132	0.0954	0.0868	0.147	0	0.116	0.0471	0.102	0	0	0	0.047	0.032	0.051	0.123	0.09	0.116	0.06	0.1642	0.038	0	0.248	0	0.067	0.0865	0.126
HLA-A*03:02	0.05	0	0	0	0	0	0	0	0	0	0	0	0	0	0	0	0	0.0414	0	0	0	0	0	0	0	0	0	0	0	0	0	0	0	0	0	0	0
HLA-A*11:01	0.08	0	0.061	0.073	0.27	0.0427	0	0.033	0.056	0.07	0.05	0.0578	0	0.0682	0.052	0.164	0.062	0.0513	0.046	0.082	0.1025	0.1714	0.034	0	0.114	0.068	0.05	0.082	0	0.0628	0	0.265	0	0.299	0.045	0.0577	0.07
HLA-A*11:02	0	0	0	0	0	0	0	0	0	0	0	0	0	0	0	0	0	0	0	0	0	0	0	0	0	0	0	0	0	0	0	0	0	0.035	0	0	0
HLA-A*23:01	0.05	0	0	0.055	0	0.0328	0	0	0	0	0	0	0.1756	0	0	0	0	0.032	0	0	0	0	0.074	0	0	0	0	0	0.1	0	0.177	0	0	0	0.094	0	0
HLA-A*24:02	0.12	0	0.086	0.118	0.152	0.2081	0.16	0	0.095	0.091	0.094	0.0645	0	0.1178	0.09	0.139	0.068	0.1013	0.122	0.379	0.2209	0.1977	0.041	0.169	0.059	0.125	0.08	0.127	0	0.1191	0	0.154	0.132	0.039	0.067	0.0385	0.066
HLA-A*24:03	0	0	0	0	0	0	0	0	0	0	0	0	0	0	0	0	0	0	0	0	0	0	0	0	0	0	0	0	0	0	0	0	0	0.014	0	0	0
HLA-A*24:07	0	0	0	0	0	0	0	0	0	0	0	0	0	0	0	0.222	0	0	0	0	0	0.1346	0	0	0	0	0	0	0	0	0	0	0	0.046	0	0	0
HLA-A*25:01	0	0	0	0	0	0	0	0.042	0	0	0	0	0	0	0	0	0	0	0	0	0	0	0	0	0	0.063	0	0	0	0	0	0	0	0	0	0	0
HLA-A*26:01	0	0	0.025	0.073	0	0	0.053	0.028	0.036	0.042	0	0	0	0.0661	0	0	0	0.0549	0.041	0.081	0	0	0	0	0.102	0.053	0	0	0	0	0.043	0	0	0.014	0	0	0
HLA-A*29:02	0	0	0.03	0	0	0.0455	0	0	0	0.078	0.057	0	0	0	0	0	0	0	0	0	0	0	0.068	0	0	0	0.07	0	0.11	0	0.038	0	0	0	0.067	0	0.043
HLA-A*30:01	0	0	0.025	0	0	0	0	0	0	0	0	0	0.1107	0	0	0	0	0.0548	0.034	0	0	0	0.068	0	0	0	0	0	0.095	0	0	0	0	0.011	0	0	0
HLA-A*30:02	0	0	0	0	0	0	0	0	0	0.039	0	0	0.0725	0	0	0	0	0	0	0	0	0	0.041	0	0.042	0	0	0	0.085	0	0.124	0	0	0	0.056	0	0
HLA-A*31:01	0	0	0.04	0	0	0.0396	0	0.028	0	0	0	0	0	0	0	0	0	0	0	0	0	0	0	0.079	0	0	0	0	0	0	0	0	0	0.028	0	0	0
HLA-A*32:01	0	0	0	0.082	0	0	0.057	0	0	0	0	0	0	0.0661	0	0	0	0	0.037	0	0	0	0.034	0	0.114	0	0	0.05	0	0	0	0	0	0.011	0	0.0962	0.043
HLA-A*33:01	0.045	0	0	0	0	0	0	0	0	0	0	0	0	0	0	0	0	0.0325	0	0	0	0.0841	0	0	0	0	0	0	0	0	0	0	0	0	0.061	0	0
HLA-A*33:03	0	0	0.03	0	0.082	0	0	0	0	0	0	0	0	0	0	0.162	0	0	0	0.097	0.1609	0.0415	0	0	0	0	0	0	0	0	0.081	0.101	0	0	0	0.0481	0
HLA-A*34:01	0	0	0	0	0	0	0	0	0	0	0	0	0	0	0	0.073	0	0	0	0	0	0.0589	0	0	0	0	0	0	0	0	0	0	0	0	0	0	0
HLA-A*34:02	0	0	0	0	0	0	0	0	0	0	0	0	0	0	0	0	0	0	0	0	0	0	0	0	0	0	0	0	0.055	0	0	0	0	0	0	0	0
HLA-A*43:01	0	0	0	0	0	0	0	0	0	0	0	0	0	0	0	0	0	0	0	0	0	0	0	0	0	0	0	0	0.03	0	0	0	0	0	0	0	0
HLA-A*68:01	0	0	0	0	0	0.0519	0	0	0	0	0	0	0	0	0	0	0	0	0.033	0	0	0	0	0.079	0	0	0.06	0	0	0	0.07	0	0	0	0	0.0962	0
HLA-A*68:02	0	0.129	0.035	0	0	0.0243	0	0	0	0	0	0	0.0802	0	0	0	0	0	0	0	0	0	0.047	0	0	0	0	0	0.095	0	0	0	0	0	0	0	0
HLA-A*68:03	0	0	0	0	0	0	0	0	0	0	0	0	0	0	0	0	0	0	0	0	0	0	0	0.034	0	0	0	0	0	0	0	0	0	0	0	0	0
HLA-A*74:01	0	0	0	0	0	0	0	0	0	0	0	0	0.0534	0	0	0	0	0	0	0	0	0	0	0	0	0	0	0	0	0	0	0	0	0	0	0	0
HLA-B*07:02	0.03	0.129	0.101	0.036	0	0.0499	0.097	0.127	0.12	0.08	0.114	0.1329	0.0725	0.0354	0.151	0	0.176	0.0261	0.04	0.065	0.0423	0	0.034	0.041	0	0.118	0.07	0.037	0.045	0.1296	0.058	0	0.186	0	0.015	0	0.111
HLA-B*07:05	0	0	0	0	0	0	0	0	0	0	0	0	0	0	0	0	0	0	0	0	0	0	0	0	0	0	0	0	0	0	0.027	0	0	0	0.02	0	0
HLA-B*07:10	0	0	0	0	0	0	0	0	0	0	0	0	0	0	0	0	0	0	0	0	0	0	0	0	0	0	0	0	0	0	0	0	0	0	0.005	0	0
HLA-B*08:01	0	0.11	0.043	0	0	0.0318	0	0.052	0.095	0.053	0.095	0.1339	0	0.0472	0.128	0	0.182	0.0261	0.041	0	0	0	0.062	0	0.11	0.088	0.04	0.073	0.075	0.0603	0.048	0	0	0	0.046	0.0962	0.109
HLA-B*08:03	0	0	0.022	0	0	0	0	0	0	0	0	0	0	0	0	0	0	0	0	0	0	0	0	0	0	0	0	0	0	0	0	0	0	0	0	0	0
HLA-B*08:05	0	0	0.036	0	0	0	0	0	0	0	0	0	0	0	0	0	0	0	0	0	0	0	0	0	0	0	0	0	0	0	0	0	0	0	0	0	0
HLA-B*13:01	0	0	0	0	0.059	0	0	0	0	0	0	0	0	0	0	0	0	0	0	0	0	0.0368	0	0	0	0	0	0	0	0	0	0.084	0	0.021	0	0	0
HLA-B*13:02	0.035	0.048	0	0.027	0.047	0	0.02	0.066	0.035	0	0	0	0	0.033	0	0	0	0.0268	0	0	0.0309	0	0.021	0.013	0	0.035	0	0.041	0	0.0492	0	0	0	0.032	0.015	0	0
HLA-B*13:03	0	0	0	0	0	0	0	0	0	0	0	0	0	0	0	0	0	0	0	0	0	0	0	0	0	0	0	0	0	0	0	0	0	0	0.005	0	0
HLA-B*14:01	0	0	0	0	0	0	0	0	0	0	0	0	0	0	0	0	0	0	0	0	0	0	0	0	0	0	0	0	0.04	0	0	0	0	0	0	0	0
HLA-B*14:02	0.06	0	0.022	0	0	0.04	0	0	0	0.04	0.031	0	0	0	0	0	0	0.0315	0.057	0	0	0	0.041	0.032	0	0	0.04	0	0	0	0.027	0	0	0	0.04	0.0288	0.034
HLA-B*15:01	0	0.05	0.022	0	0.045	0.0181	0.067	0.047	0.065	0.034	0.054	0.0684	0	0	0.077	0	0.046	0	0.035	0.087	0.0853	0	0	0.021	0	0.048	0.06	0.023	0	0.0641	0	0.04	0.14	0	0	0	0.06
HLA-B*15:02	0	0	0	0	0.05	0	0	0	0	0	0	0	0	0	0	0.122	0	0	0	0	0	0.1225	0	0	0	0	0	0	0	0	0	0.057	0	0.085	0	0	0
HLA-B*15:03	0	0	0.014	0	0	0	0	0	0	0	0	0	0	0	0	0	0	0	0	0	0	0	0	0	0.047	0	0	0	0.095	0	0.069	0	0	0	0.02	0.0192	0
HLA-B*15:09	0	0	0	0	0	0	0	0	0	0	0	0	0	0	0	0	0	0	0	0	0	0	0	0	0	0	0	0	0	0	0	0	0	0	0.005	0	0
HLA-B*15:10	0	0	0	0	0	0	0	0	0	0	0	0	0.0916	0	0	0	0	0	0	0	0	0	0	0	0	0	0	0	0.085	0	0.032	0	0	0	0.01	0	0
HLA-B*15:13	0	0	0	0	0	0	0	0	0	0	0	0	0	0	0	0.115	0	0	0	0	0	0.0599	0	0	0	0	0	0	0	0	0	0	0	0.018	0	0	0
HLA-B*15:15	0	0	0	0	0	0	0	0	0	0	0	0	0	0	0	0	0	0	0	0	0	0	0	0.032	0	0	0	0	0	0	0	0	0	0	0	0	0
HLA-B*15:16	0	0	0.014	0	0	0	0	0	0	0	0	0	0	0	0	0	0	0	0	0	0	0	0	0	0	0	0	0	0	0	0	0	0	0	0	0	0
HLA-B*15:17	0	0	0	0	0	0	0	0	0	0	0	0	0	0	0	0	0	0.0254	0.03	0	0	0	0.027	0	0	0	0	0	0	0	0	0	0	0	0	0.0481	0
HLA-B*15:21	0	0	0	0	0	0	0	0	0	0	0	0	0	0	0	0.073	0	0	0	0	0	0.0373	0	0	0	0	0	0	0	0	0	0	0	0	0	0	0
HLA-B*15:23	0	0	0.014	0	0	0	0	0	0	0	0	0	0	0	0	0	0	0	0	0	0	0	0	0	0	0	0	0	0	0	0	0	0	0	0	0	0
HLA-B*15:25	0	0	0	0	0	0	0	0	0	0	0	0	0	0	0	0	0	0	0	0	0	0	0	0	0	0	0	0	0	0	0	0	0	0.025	0	0	0
HLA-B*15:30	0	0	0	0	0	0	0	0	0	0	0	0	0	0	0	0	0	0	0	0	0	0	0	0.017	0	0	0	0	0	0	0	0	0	0	0	0	0
HLA-B*15:37	0	0	0.014	0	0	0	0	0	0	0	0	0	0	0	0	0	0	0	0	0	0	0	0	0	0	0	0	0	0	0	0	0	0	0	0	0	0
HLA-B*18:01	0.045	0.05	0.051	0.091	0	0.0345	0.113	0.075	0.05	0.084	0.058	0	0.0573	0.158	0.033	0.064	0.042	0.0663	0.058	0	0	0.0657	0.041	0.017	0.047	0.07	0.08	0.113	0	0.0594	0.027	0	0	0.067	0.067	0	0.028
HLA-B*18:02	0	0	0	0	0	0	0	0	0	0	0	0	0	0	0	0	0	0	0	0	0	0.041	0	0	0	0	0	0	0	0	0	0	0	0	0	0	0
HLA-B*27:02	0	0	0	0.046	0	0	0	0	0	0	0	0	0	0	0	0	0	0	0	0	0	0	0	0	0	0	0	0	0	0	0	0	0	0	0	0	0
HLA-B*27:03	0	0	0	0	0	0	0	0	0	0	0	0	0	0	0	0	0	0	0	0	0	0	0	0	0	0	0	0.032	0	0	0	0	0	0	0	0	0
HLA-B*27:05	0	0.038	0	0	0	0	0.037	0.028	0.034	0.033	0.029	0.0376	0	0	0	0	0.042	0	0	0	0	0	0	0	0	0.043	0	0	0	0.0482	0	0	0.105	0	0	0	0
HLA-B*35:01	0.095	0.068	0.051	0.046	0.026	0.0451	0.064	0.061	0.062	0.045	0.046	0.0491	0.0649	0.0896	0.066	0	0	0.0498	0.087	0.076	0.0481	0.0279	0.034	0.058	0.076	0.043	0.05	0.101	0.04	0.0856	0.122	0	0.081	0.025	0.048	0.0385	0.068
HLA-B*35:02	0.04	0	0.022	0	0	0	0.027	0	0	0	0	0	0	0	0	0	0	0.0483	0.033	0	0	0	0	0	0	0	0.07	0.023	0	0	0	0	0	0	0	0.0288	0
HLA-B*35:03	0.035	0.035	0	0.036	0	0	0.03	0	0.025	0.022	0	0	0	0.0425	0	0	0	0	0.038	0	0	0	0	0	0	0.025	0	0	0	0	0	0	0	0	0	0	0
HLA-B*35:05	0	0	0.022	0	0	0	0	0	0	0	0	0	0	0	0	0.086	0	0	0	0	0	0.0515	0	0	0	0	0	0	0	0	0	0	0	0	0	0	0
HLA-B*35:08	0	0	0	0.027	0	0	0	0	0	0	0	0	0	0.0259	0	0	0	0.0605	0.022	0	0	0	0.021	0	0.059	0	0	0	0	0	0	0	0	0	0	0	0
HLA-B*35:12	0	0	0.014	0	0	0.0284	0	0	0	0	0	0	0	0	0	0	0	0	0	0	0	0	0	0.039	0	0	0	0	0	0	0	0	0	0	0	0	0
HLA-B*35:14	0	0	0	0	0	0	0	0	0	0	0	0	0	0	0	0	0	0	0	0	0	0	0	0.015	0	0	0	0	0	0	0	0	0	0	0	0	0
HLA-B*35:17	0	0	0.014	0	0	0	0	0	0	0	0	0	0	0	0	0	0	0	0	0	0	0	0	0.039	0	0	0	0	0	0	0	0	0	0	0	0	0
HLA-B*35:43	0	0	0	0	0	0.0865	0	0	0	0	0	0	0	0	0	0	0	0	0	0	0	0	0	0.019	0	0	0	0	0	0	0	0	0	0	0	0	0
HLA-B*38:01	0.04	0	0.022	0.036	0	0.0229	0.067	0.047	0	0.036	0	0	0	0.0377	0	0	0	0.0436	0.029	0	0	0	0	0	0	0.035	0	0.032	0	0.0365	0	0	0	0.028	0.03	0	0.025
HLA-B*38:02	0	0	0	0	0.032	0	0	0	0	0	0	0	0	0	0	0.054	0	0	0	0	0	0.0379	0	0	0	0	0	0	0	0	0	0.047	0	0	0	0	0
HLA-B*39:01	0	0	0.029	0	0	0	0	0	0	0	0	0	0	0.0259	0	0	0	0	0	0.044	0	0	0.021	0	0	0.023	0	0.023	0	0.037	0	0	0	0.025	0	0	0
HLA-B*39:02	0	0	0	0	0	0	0	0	0	0	0	0	0	0	0	0	0	0	0	0	0	0	0	0.021	0	0	0	0	0	0	0	0	0	0	0	0	0
HLA-B*39:05	0	0	0	0	0	0.0287	0	0	0	0	0	0	0	0	0	0	0	0	0	0	0	0	0	0.079	0	0	0	0	0	0	0	0	0	0	0	0	0
HLA-B*39:06	0	0	0	0	0	0	0	0	0	0	0	0	0	0	0	0	0	0	0	0	0	0	0	0.068	0	0	0	0	0	0	0	0	0	0	0	0	0
HLA-B*40:01	0	0.03	0.014	0	0.155	0	0	0.024	0.049	0.025	0.036	0.0578	0	0	0.069	0.037	0	0	0	0.042	0.0446	0.0358	0	0	0	0.038	0	0.023	0	0.0449	0	0.175	0.101	0.085	0	0	0.068
HLA-B*40:02	0	0	0	0.036	0	0.0844	0.027	0	0	0	0	0	0	0	0	0	0	0	0	0.086	0.0441	0	0	0.053	0	0	0	0	0	0	0	0	0	0.018	0	0	0
HLA-B*40:06	0	0	0	0	0	0	0	0	0	0	0	0	0	0	0	0	0	0	0	0	0.0373	0	0	0	0.089	0	0	0	0	0	0	0	0	0	0	0.0288	0
HLA-B*40:10	0	0	0	0	0	0	0	0	0	0	0	0	0	0	0	0	0	0	0	0	0	0	0	0	0	0	0	0	0	0	0	0	0	0	0	0	0
HLA-B*41:01	0	0	0	0.027	0	0	0	0	0	0	0	0	0	0	0	0	0	0.0488	0	0	0	0	0	0	0	0	0	0	0	0	0	0	0	0	0.01	0	0
HLA-B*41:02	0	0	0	0	0	0	0	0	0	0	0	0	0	0	0	0	0	0	0	0	0	0	0	0	0	0	0	0	0	0	0	0	0	0	0.015	0	0
HLA-B*42:01	0	0	0	0	0	0	0	0	0	0	0	0	0.1107	0	0	0	0	0	0	0	0	0	0.027	0	0	0	0	0	0.12	0	0	0	0	0	0.015	0	0
HLA-B*42:02	0	0	0.022	0	0	0	0	0	0	0	0	0	0	0	0	0	0	0	0	0	0	0	0	0	0	0	0	0	0	0	0	0	0	0	0	0	0
HLA-B*44:02	0.05	0.085	0.029	0.027	0	0.039	0.063	0.08	0.073	0.061	0.077	0.1098	0	0.0472	0.075	0	0.126	0.0305	0.033	0	0	0	0.034	0	0	0.043	0.05	0.044	0	0.0623	0	0	0.101	0	0	0	0.117
HLA-B*44:03	0	0.032	0.036	0	0	0.056	0	0.042	0.041	0.1	0.08	0.0549	0.0878	0	0.036	0.093	0.044	0	0.027	0.087	0.0883	0.0626	0.068	0.028	0	0.043	0.11	0.034	0.105	0	0	0	0	0.042	0	0.0481	0.03
HLA-B*44:05	0	0	0	0.036	0	0	0	0	0	0	0	0	0	0	0	0	0	0	0	0	0	0	0	0	0	0	0	0	0	0	0	0	0	0	0	0	0
HLA-B*44:10	0	0	0	0	0	0	0	0	0	0	0	0	0	0	0	0	0	0	0	0	0	0	0	0	0	0	0	0	0	0	0.074	0	0	0	0	0	0
HLA-B*45:01	0	0	0	0	0	0.0144	0	0	0	0	0	0	0	0	0	0	0	0	0	0	0	0	0.068	0	0	0	0.05	0	0	0	0	0	0	0	0.04	0	0
HLA-B*46:01	0	0	0	0	0.138	0	0	0	0	0	0	0	0	0	0	0	0	0	0	0	0.0474	0.0252	0	0	0	0	0	0	0	0	0	0.134	0	0.092	0	0	0
HLA-B*48:01	0	0	0	0	0	0.0147	0	0	0	0	0	0	0	0	0	0	0	0	0	0	0.0356	0	0	0.043	0	0	0	0	0	0	0	0	0	0	0	0	0
HLA-B*49:01	0.095	0	0	0	0	0.028	0	0	0	0.037	0.023	0	0	0.033	0	0	0	0.0495	0.043	0	0	0	0.034	0.019	0	0	0	0	0	0	0.037	0	0	0	0.035	0	0
HLA-B*50:01	0.045	0	0	0.027	0	0.0188	0	0	0	0	0	0	0	0	0	0	0	0.0532	0.022	0	0	0	0.11	0	0.03	0	0	0	0	0	0	0	0	0	0.1	0.1442	0
HLA-B*51:01	0.175	0.052	0.051	0.209	0.052	0.0564	0.127	0.057	0.063	0.075	0.074	0.0424	0	0.1722	0.056	0	0	0.0759	0.08	0.077	0.0946	0.0373	0.041	0.06	0.178	0.06	0.12	0.108	0	0.0449	0	0.084	0	0.046	0.072	0.1346	0.057
HLA-B*51:02	0	0	0	0	0	0	0	0	0	0	0	0	0	0	0	0.035	0	0	0	0	0	0	0	0	0	0	0	0	0	0	0	0	0	0	0	0	0
HLA-B*51:08	0	0	0	0	0	0	0	0	0	0	0	0	0	0	0	0	0	0	0	0	0	0	0	0	0	0	0	0	0	0	0	0	0	0	0.01	0	0
HLA-B*52:01	0	0	0	0.036	0	0.0147	0	0	0	0	0	0	0.1221	0	0	0	0	0.0522	0	0.107	0.0298	0.0394	0	0.021	0.038	0	0	0.032	0	0	0.037	0	0	0.035	0.025	0.0577	0
HLA-B*53:01	0	0	0.022	0	0	0.0195	0	0	0	0	0	0	0.1183	0	0	0	0	0	0	0	0	0	0	0	0	0	0	0	0	0	0.053	0	0	0	0.02	0	0
HLA-B*54:01	0	0	0	0	0.036	0	0	0	0	0	0	0	0	0	0	0	0	0	0	0.077	0.0572	0	0	0	0	0	0	0	0	0	0	0	0	0.018	0	0	0
HLA-B*55:02	0	0	0	0	0.035	0	0	0	0	0	0	0	0	0	0	0	0	0	0	0	0	0	0	0	0	0	0	0	0	0	0	0	0	0	0	0	0
HLA-B*56:02	0	0	0	0	0	0	0	0	0	0	0	0	0	0	0	0	0	0	0	0	0	0	0	0	0	0	0	0	0	0	0	0	0	0	0	0	0
HLA-B*57:01	0	0	0	0	0	0	0	0.033	0.031	0.023	0.029	0.0462	0	0	0.034	0	0.058	0	0.024	0	0	0	0.027	0.015	0	0.025	0	0	0	0	0	0	0	0	0.03	0	0.042
HLA-B*57:03	0	0	0	0	0	0	0	0	0	0	0	0	0	0	0	0	0	0	0	0	0	0	0	0	0	0	0	0	0.04	0	0	0	0	0	0	0	0
HLA-B*58:01	0	0	0.022	0	0.062	0.0167	0	0	0	0	0	0	0	0	0	0.059	0	0.023	0	0	0.0608	0.0584	0.034	0	0.068	0	0	0	0	0	0.069	0.104	0	0.077	0.04	0.0481	0
HLA-B*58:02	0	0	0	0	0	0	0	0	0	0	0	0	0	0	0	0	0	0	0	0	0	0	0	0	0	0	0	0	0.085	0	0	0	0	0	0.01	0.0288	0
HLA-B*78:01	0	0	0.022	0	0	0	0	0	0	0	0	0	0	0	0	0	0	0	0.031	0	0	0	0	0	0	0	0	0	0	0	0.053	0	0	0	0	0	0
