# Supplementary material for: Class I HLA Allele Predicted Restricted Antigenic Coverages for Spike and Nucleocapsid Proteins Are Associated With Deaths Related to COVID-19
Source: Front Immunol. 2020 Dec 16;11:565730. doi: 10.3389/fimmu.2020.565730 (PMC7772148; doi:10.3389/fimmu.2020.565730)
Supplement: Supplementary file 3 [file DataSheet_3.zip]

Archive with 30 entries (25 files):
- Supplementary_File_3/
- Supplementary_File_3/README.txt
- Supplementary_File_3/results_population_coverage_AF_75/
- Supplementary_File_3/results_population_coverage_AF_75/IEDB.Pop.coverage.entire_genome.netCombined.xlsx
- Supplementary_File_3/results_population_coverage_AF_75/IEDB.Pop.coverage.protein_E.netCombined.xlsx
- Supplementary_File_3/results_population_coverage_AF_75/IEDB.Pop.coverage.protein_M.netCombined.xlsx
- Supplementary_File_3/results_population_coverage_AF_75/IEDB.Pop.coverage.protein_N.netCombined.xlsx
- Supplementary_File_3/results_population_coverage_AF_75/IEDB.Pop.coverage.protein_ORF1ab.netCombined.xlsx
- Supplementary_File_3/results_population_coverage_AF_75/IEDB.Pop.coverage.protein_S.netCombined.xlsx
- Supplementary_File_3/results_population_coverage_AF_75_to_90/
- Supplementary_File_3/results_population_coverage_AF_75_to_90/IEDB.Pop.coverage.entire_genome.netCombined.xlsx
- Supplementary_File_3/results_population_coverage_AF_75_to_90/IEDB.Pop.coverage.protein_E.netCombined.xlsx
- Supplementary_File_3/results_population_coverage_AF_75_to_90/IEDB.Pop.coverage.protein_M.netCombined.xlsx
- Supplementary_File_3/results_population_coverage_AF_75_to_90/IEDB.Pop.coverage.protein_N.netCombined.xlsx
- Supplementary_File_3/results_population_coverage_AF_75_to_90/IEDB.Pop.coverage.protein_ORF1ab.netCombined.xlsx
- Supplementary_File_3/results_population_coverage_AF_75_to_90/IEDB.Pop.coverage.protein_S.netCombined.xlsx
- Supplementary_File_3/results_population_coverage_AF_90/
- Supplementary_File_3/results_population_coverage_AF_90/IEDB.Pop.coverage.entire_genome.netCombined.xlsx
- Supplementary_File_3/results_population_coverage_AF_90/IEDB.Pop.coverage.protein_E.netCombined.xlsx
- Supplementary_File_3/results_population_coverage_AF_90/IEDB.Pop.coverage.protein_M.netCombined.xlsx
- Supplementary_File_3/results_population_coverage_AF_90/IEDB.Pop.coverage.protein_N.netCombined.xlsx
- Supplementary_File_3/results_population_coverage_AF_90/IEDB.Pop.coverage.protein_ORF1ab.netCombined.xlsx
- Supplementary_File_3/results_population_coverage_AF_90/IEDB.Pop.coverage.protein_S.netCombined.xlsx
- Supplementary_File_3/results_population_coverage_USA/
- Supplementary_File_3/results_population_coverage_USA/IEDB.Pop.coverage.entire_genome.netCombined.USA.xlsx
- Supplementary_File_3/results_population_coverage_USA/IEDB.Pop.coverage.protein_E.netCombined.USA.xlsx
- Supplementary_File_3/results_population_coverage_USA/IEDB.Pop.coverage.protein_M.netCombined.USA.xlsx
- Supplementary_File_3/results_population_coverage_USA/IEDB.Pop.coverage.protein_N.netCombined.USA.xlsx
- Supplementary_File_3/results_population_coverage_USA/IEDB.Pop.coverage.protein_ORF1ab.netCombined.USA.xlsx
- Supplementary_File_3/results_population_coverage_USA/IEDB.Pop.coverage.protein_S.netCombined.USA.xlsx
