# Supplementary material for: Class I HLA Allele Predicted Restricted Antigenic Coverages for Spike and Nucleocapsid Proteins Are Associated With Deaths Related to COVID-19
Source: Front Immunol. 2020 Dec 16;11:565730. doi: 10.3389/fimmu.2020.565730 (PMC7772148; doi:10.3389/fimmu.2020.565730)
Supplement: Supplementary file 3 [file DataSheet_3.zip › Supplementary_File_3/README.txt]

# Supplementary File 3 description
# Pretti et al. 2020
# Contains 4 folders with 6 files each

Folders
-results_population_coverage_AF_75: population coverage results considering the cumulative allelic frequency of 0.75 for HLA-A and -B separately.

-results_population_coverage_AF_75_to_90: population coverage results considering the cumulative allelic frequency of 0.15 for HLA-A and -B separately, using the minor alleles within each population that are between the 0.75 and 0.90 range.

-results_population_coverage_AF_90: population coverage results considering the cumulative allelic frequency of 0.90 for HLA-A and -B separately.

-results_population_coverage_USA: population coverage results considering the cumulative allelic frequency of 0.75 for HLA-A and -B separately to analyze 4 ethinic backgrounds of the USA.

Files
IEDB.Pop.coverage.XXX.xlsx files consist of raw data for Population coverage calculations performed at http://tools.iedb.org/population/ for:
-XXX = protein_E
-XXX = protein_M
-XXX = protein_N
-XXX = entire_genome
-XXX = protein_ORF1ab
-XXX = protein_S
