# Supplementary material for: Class I HLA Allele Predicted Restricted Antigenic Coverages for Spike and Nucleocapsid Proteins Are Associated With Deaths Related to COVID-19
Source: Front Immunol. 2020 Dec 16;11:565730. doi: 10.3389/fimmu.2020.565730 (PMC7772148; doi:10.3389/fimmu.2020.565730)
Supplement: Supplementary file 3 [file DataSheet_3.zip › Supplementary_File_3/results_population_coverage_AF_75/IEDB.Pop.coverage.entire_genome.netCombined.xlsx]

## Sheet: Summary
population/area	Class I
	coveragea	average_hitb	pc90c
user_ARM	0.9953	519.25	300.09
user_AUT	0.9942	490.81	282.21
user_BRA	0.9958	538.52	300.23
user_BUL	0.9966	528.68	317.87
user_CHN	0.9951	518.43	276.77
user_COL	0.9964	538.67	316
user_CRO	0.9954	528.74	300.55
user_CZE	0.9956	519.48	299.6
user_DEU	0.9959	535.09	302.91
user_ESP	0.9963	555.34	320.34
user_FRA	0.9958	525.54	300.37
user_GBR	0.996	523.3	300.15
user_GHA	0.9956	500.36	299.91
user_GRE	0.9969	563.45	337.33
user_HOL	0.9955	525.38	300.4
user_INA	0.996	550.96	307.23
user_IRL	0.9946	502.61	299.28
user_ISR	0.9961	547.01	300.89
user_ITA	0.9957	541.68	306.76
user_JPN	0.9962	496.96	262.92
user_KOR	0.9952	466.29	243.5
user_MAL	0.9957	552.45	325.45
user_MAR	0.9957	509.42	265.16
user_MEX	0.9962	519.22	304.47
user_OMA	0.9965	565.58	336.14
user_POL	0.9959	551.91	315.8
user_POR	0.9954	527.48	300.24
user_ROM	0.9956	540.4	324.99
user_RSA	0.9958	560.63	309.69
user_RUS	0.9949	515.27	299.29
user_SEN	0.9953	536.58	296.68
user_SGP	0.9955	525.14	312.26
user_SWE	0.9942	484.73	277.53
user_THA	0.9959	559.58	334.73
user_TUN	0.9958	522.79	277.93
user_UAE	0.9955	482.44	248.84
user_USA	0.9967	551.5	320.62
Average	0.995697	527.613	300.679
Standard deviation	0.0608955	24.2559	22.02
a projected population coverage
b average number of epitope hits / HLA combinations recognized by the population
c minimum number of epitope hits / HLA combinations recognized by 90% of the population

## Sheet: ARM
user_ARM - Class I Coverage
Number of epitope hits / HLA combinations recognized	Percent of individuals	Cumulative percent of population coverage
0	0.47	100.0
1	0.0	99.53
2	0.0	99.53
3	0.0	99.53
4	0.0	99.53
5	0.0	99.53
6	0.0	99.53
7	0.0	99.53
8	0.0	99.53
9	0.0	99.53
10	0.0	99.53
11	0.0	99.53
12	0.0	99.53
13	0.0	99.53
14	0.0	99.53
15	0.0	99.53
16	0.0	99.53
17	0.0	99.53
18	0.0	99.53
19	0.0	99.53
20	0.0	99.53
21	0.0	99.53
22	0.0	99.53
23	0.0	99.53
24	0.0	99.53
25	0.0	99.53
26	0.0	99.53
27	0.0	99.53
28	0.0	99.53
29	0.0	99.53
30	0.0	99.53
31	0.0	99.53
32	0.0	99.53
33	0.0	99.53
34	0.0	99.53
35	0.0	99.53
36	0.0	99.53
37	0.0	99.53
38	0.0	99.53
39	0.0	99.53
40	0.0	99.53
41	0.0	99.53
42	0.0	99.53
43	0.0	99.53
44	0.0	99.53
45	0.0	99.53
46	0.0	99.53
47	0.0	99.53
48	0.0	99.53
49	0.0	99.53
50	0.0	99.53
51	0.0	99.53
52	0.0	99.53
53	0.0	99.53
54	0.0	99.53
55	0.0	99.53
56	0.0	99.53
57	0.0	99.53
58	0.0	99.53
59	0.0	99.53
60	0.0	99.53
61	0.0	99.53
62	0.18	99.53
63	0.0	99.34
64	0.0	99.34
65	0.0	99.34
66	0.0	99.34
67	0.0	99.34
68	0.0	99.34
69	0.0	99.34
70	0.0	99.34
71	0.0	99.34
72	0.0	99.34
73	0.0	99.34
74	0.0	99.34
75	0.0	99.34
76	0.0	99.34
77	0.0	99.34
78	0.0	99.34
79	0.0	99.34
80	0.0	99.34
81	0.0	99.34
82	0.0	99.34
83	0.0	99.34
84	0.0	99.34
85	0.0	99.34
86	0.0	99.34
87	0.0	99.34
88	0.0	99.34
89	0.0	99.34
90	0.0	99.34
91	0.0	99.34
92	0.0	99.34
93	0.0	99.34
94	0.17	99.34
95	0.0	99.17
96	0.0	99.17
97	0.0	99.17
98	0.0	99.17
99	0.0	99.17
100	0.0	99.17
101	0.0	99.17
102	0.0	99.17
103	0.0	99.17
104	0.0	99.17
105	0.0	99.17
106	0.0	99.17
107	0.0	99.17
108	0.0	99.17
109	0.0	99.17
110	0.0	99.17
111	0.0	99.17
112	0.0	99.17
113	0.12	99.17
114	0.0	99.05
115	0.0	99.05
116	0.0	99.05
117	0.0	99.05
118	0.42	99.05
119	0.0	98.64
120	0.0	98.64
121	0.0	98.64
122	0.0	98.64
123	0.0	98.64
124	0.0	98.64
125	0.0	98.64
126	0.0	98.64
127	0.0	98.64
128	0.0	98.64
129	0.0	98.64
130	0.0	98.64
131	0.0	98.64
132	0.0	98.64
133	0.0	98.64
134	0.2	98.64
135	0.0	98.43
136	0.0	98.43
137	0.0	98.43
138	0.0	98.43
139	0.0	98.43
140	0.0	98.43
141	0.0	98.43
142	0.0	98.43
143	0.0	98.43
144	0.0	98.43
145	0.0	98.43
146	0.0	98.43
147	0.0	98.43
148	0.0	98.43
149	0.0	98.43
150	0.87	98.43
151	0.0	97.56
152	0.0	97.56
153	0.0	97.56
154	0.0	97.56
155	0.0	97.56
156	0.07	97.56
157	0.0	97.49
158	0.14	97.49
159	0.0	97.35
160	0.0	97.35
161	0.0	97.35
162	0.0	97.35
163	0.0	97.35
164	0.18	97.35
165	0.0	97.17
166	0.0	97.17
167	0.0	97.17
168	0.0	97.17
169	0.0	97.17
170	0.0	97.17
171	0.0	97.17
172	0.14	97.17
173	0.0	97.03
174	0.0	97.03
175	0.02	97.03
176	0.0	97.01
177	0.0	97.01
178	0.0	97.01
179	0.0	97.01
180	0.06	97.01
181	0.25	96.95
182	0.0	96.7
183	0.0	96.7
184	0.0	96.7
185	0.16	96.7
186	0.7	96.54
187	0.0	95.84
188	0.16	95.84
189	0.0	95.68
190	0.0	95.68
191	0.0	95.68
192	0.0	95.68
193	0.0	95.68
194	0.0	95.68
195	0.19	95.68
196	0.03	95.49
197	0.44	95.45
198	0.0	95.01
199	0.0	95.01
200	0.0	95.01
201	0.0	95.01
202	0.0	95.01
203	0.0	95.01
204	0.0	95.01
205	0.0	95.01
206	0.19	95.01
207	0.04	94.82
208	0.51	94.78
209	0.0	94.26
210	0.0	94.26
211	0.0	94.26
212	0.27	94.26
213	0.0	94.0
214	0.0	94.0
215	0.0	94.0
216	0.0	94.0
217	0.0	94.0
218	0.0	94.0
219	0.0	94.0
220	0.02	94.0
221	0.0	93.98
222	0.0	93.98
223	0.0	93.98
224	0.0	93.98
225	0.0	93.98
226	0.03	93.98
227	0.0	93.95
228	0.07	93.95
229	0.0	93.87
230	0.0	93.87
231	0.36	93.87
232	0.0	93.51
233	0.0	93.51
234	0.02	93.51
235	0.0	93.49
236	0.0	93.49
237	0.0	93.49
238	0.0	93.49
239	0.0	93.49
240	0.0	93.49
241	0.0	93.49
242	0.0	93.49
243	0.04	93.49
244	0.32	93.45
245	0.0	93.13
246	0.0	93.13
247	0.05	93.13
248	0.69	93.08
249	0.0	92.39
250	0.03	92.39
251	0.0	92.37
252	0.12	92.37
253	0.0	92.25
254	0.0	92.25
255	0.0	92.25
256	0.0	92.25
257	0.07	92.25
258	0.07	92.17
259	0.17	92.11
260	0.0	91.94
261	0.0	91.94
262	0.0	91.94
263	0.08	91.94
264	0.0	91.86
265	0.0	91.86
266	0.05	91.86
267	0.0	91.81
268	0.32	91.81
269	0.01	91.5
270	0.2	91.49
271	0.02	91.29
272	0.0	91.28
273	0.0	91.28
274	0.02	91.28
275	0.09	91.25
276	0.05	91.16
277	0.02	91.12
278	0.0	91.1
279	0.06	91.1
280	0.09	91.04
281	0.0	90.95
282	0.12	90.95
283	0.0	90.83
284	0.13	90.83
285	0.02	90.7
286	0.0	90.68
287	0.0	90.68
288	0.0	90.68
289	0.03	90.68
290	0.06	90.66
291	0.06	90.59
292	0.03	90.53
293	0.12	90.51
294	0.03	90.38
295	0.0	90.36
296	0.0	90.36
297	0.0	90.36
298	0.05	90.36
299	0.26	90.31
300	0.57	90.05
301	0.02	89.48
302	0.07	89.46
303	0.06	89.39
304	0.62	89.34
305	0.0	88.72
306	0.12	88.72
307	0.0	88.6
308	0.14	88.6
309	0.0	88.46
310	0.17	88.46
311	0.0	88.29
312	0.0	88.29
313	0.17	88.29
314	0.12	88.12
315	0.43	87.99
316	0.0	87.56
317	0.0	87.56
318	0.0	87.56
319	0.08	87.56
320	0.31	87.48
321	0.13	87.17
322	0.14	87.04
323	0.0	86.9
324	0.17	86.9
325	0.06	86.73
326	0.46	86.67
327	0.0	86.22
328	0.01	86.22
329	0.08	86.21
330	0.02	86.12
331	0.34	86.11
332	0.0	85.76
333	0.0	85.76
334	0.0	85.76
335	0.1	85.76
336	1.31	85.66
337	0.01	84.35
338	0.1	84.33
339	0.03	84.23
340	0.08	84.2
341	0.02	84.12
342	0.41	84.1
343	0.02	83.69
344	0.3	83.67
345	0.39	83.38
346	0.05	82.98
347	0.81	82.94
348	0.0	82.13
349	0.31	82.13
350	0.27	81.82
351	0.01	81.55
352	0.03	81.53
353	0.11	81.51
354	0.0	81.4
355	0.13	81.4
356	0.35	81.27
357	0.05	80.92
358	1.15	80.87
359	0.07	79.71
360	0.02	79.64
361	0.24	79.62
362	0.31	79.38
363	0.0	79.07
364	0.08	79.07
365	0.14	78.99
366	0.41	78.84
367	0.42	78.43
368	0.0	78.01
369	0.16	78.01
370	0.1	77.85
371	0.24	77.75
372	0.22	77.5
373	0.02	77.29
374	0.24	77.26
375	0.03	77.03
376	0.12	77.0
377	0.06	76.88
378	0.33	76.82
379	0.01	76.49
380	0.22	76.48
381	0.7	76.26
382	0.27	75.56
383	0.3	75.29
384	0.02	75.0
385	0.15	74.98
386	0.03	74.83
387	0.12	74.8
388	0.08	74.68
389	0.37	74.6
390	0.0	74.23
391	0.08	74.23
392	0.19	74.16
393	0.26	73.97
394	0.38	73.71
395	0.13	73.33
396	0.17	73.2
397	0.02	73.03
398	0.49	73.01
399	0.0	72.51
400	0.03	72.51
401	0.03	72.49
402	0.05	72.45
403	0.24	72.4
404	0.07	72.16
405	0.16	72.09
406	0.1	71.92
407	0.07	71.83
408	0.04	71.75
409	0.18	71.71
410	0.0	71.54
411	0.04	71.54
412	0.28	71.49
413	0.15	71.22
414	0.12	71.06
415	0.03	70.95
416	0.16	70.92
417	0.24	70.76
418	0.55	70.52
419	0.11	69.97
420	0.27	69.86
421	0.01	69.59
422	0.0	69.58
423	0.04	69.58
424	0.01	69.54
425	0.08	69.53
426	0.08	69.45
427	0.02	69.37
428	0.17	69.35
429	0.19	69.17
430	0.18	68.99
431	0.02	68.81
432	0.05	68.79
433	0.14	68.74
434	0.9	68.6
435	0.0	67.71
436	0.12	67.71
437	0.08	67.58
438	0.16	67.51
439	0.24	67.35
440	0.05	67.11
441	0.11	67.06
442	0.04	66.95
443	0.34	66.9
444	0.08	66.56
445	0.48	66.48
446	0.01	66.0
447	0.07	65.99
448	0.0	65.92
449	0.21	65.92
450	1.05	65.71
451	0.07	64.66
452	0.16	64.59
453	0.03	64.44
454	0.6	64.41
455	0.09	63.81
456	0.59	63.71
457	0.04	63.13
458	0.25	63.08
459	0.02	62.83
460	0.24	62.81
461	0.06	62.57
462	0.1	62.51
463	0.17	62.41
464	0.22	62.24
465	0.33	62.02
466	0.04	61.7
467	0.07	61.66
468	0.14	61.59
469	0.03	61.45
470	0.2	61.42
471	0.13	61.21
472	0.21	61.08
473	0.05	60.87
474	0.17	60.83
475	0.11	60.65
476	0.42	60.54
477	0.04	60.13
478	0.07	60.08
479	0.49	60.01
480	0.12	59.52
481	0.44	59.4
482	0.04	58.96
483	0.11	58.92
484	0.13	58.81
485	0.36	58.69
486	0.25	58.33
487	0.11	58.07
488	0.24	57.97
489	0.13	57.73
490	0.19	57.59
491	0.03	57.41
492	0.37	57.38
493	0.04	57.01
494	0.24	56.97
495	0.13	56.73
496	0.29	56.6
497	0.18	56.31
498	0.11	56.13
499	0.27	56.02
500	0.28	55.75
501	0.34	55.47
502	0.04	55.13
503	0.13	55.09
504	0.02	54.96
505	0.23	54.94
506	0.19	54.71
507	0.27	54.52
508	0.42	54.25
509	0.09	53.83
510	0.18	53.75
511	0.18	53.56
512	0.49	53.38
513	0.06	52.89
514	0.18	52.84
515	0.13	52.65
516	0.22	52.52
517	0.38	52.3
518	0.11	51.92
519	0.16	51.81
520	0.08	51.65
521	0.33	51.58
522	0.17	51.24
523	0.25	51.07
524	0.15	50.83
525	0.09	50.67
526	0.17	50.59
527	0.1	50.42
528	0.42	50.32
529	0.06	49.9
530	0.32	49.84
531	0.43	49.52
532	0.22	49.09
533	0.46	48.87
534	0.08	48.41
535	0.29	48.32
536	0.04	48.03
537	0.22	47.99
538	0.07	47.78
539	0.44	47.7
540	0.03	47.26
541	0.19	47.23
542	0.36	47.04
543	0.23	46.68
544	0.7	46.45
545	0.14	45.75
546	0.29	45.61
547	0.24	45.32
548	0.69	45.07
549	0.04	44.38
550	0.2	44.34
551	0.17	44.13
552	0.48	43.96
553	0.44	43.48
554	0.06	43.05
555	0.48	42.98
556	0.1	42.5
557	0.21	42.4
558	0.18	42.2
559	0.16	42.02
560	0.05	41.86
561	0.17	41.81
562	0.22	41.64
563	0.33	41.42
564	0.34	41.09
565	0.05	40.75
566	0.24	40.7
567	0.4	40.46
568	0.53	40.06
569	0.22	39.52
570	0.16	39.3
571	0.12	39.14
572	0.12	39.02
573	0.21	38.9
574	0.24	38.69
575	0.29	38.44
576	0.18	38.16
577	0.22	37.97
578	0.25	37.75
579	0.22	37.49
580	0.08	37.28
581	0.1	37.2
582	0.2	37.09
583	0.05	36.89
584	0.63	36.84
585	0.04	36.21
586	0.19	36.16
587	0.1	35.98
588	0.13	35.88
589	0.3	35.74
590	0.25	35.45
591	0.06	35.19
592	0.19	35.13
593	0.25	34.94
594	0.07	34.68
595	0.35	34.61
596	0.01	34.26
597	0.19	34.26
598	0.25	34.07
599	0.22	33.82
600	0.06	33.6
601	0.1	33.53
602	0.11	33.43
603	0.18	33.32
604	0.38	33.13
605	0.08	32.75
606	0.52	32.68
607	0.07	32.15
608	0.16	32.09
609	0.16	31.93
610	0.14	31.78
611	0.09	31.63
612	0.05	31.54
613	0.19	31.49
614	0.25	31.3
615	0.41	31.05
616	0.06	30.64
617	0.11	30.58
618	0.08	30.47
619	0.16	30.39
620	0.27	30.23
621	0.06	29.96
622	0.29	29.9
623	0.03	29.61
624	0.2	29.57
625	0.06	29.38
626	0.33	29.31
627	0.05	28.98
628	0.11	28.93
629	0.36	28.82
630	0.1	28.46
631	0.49	28.37
632	0.01	27.87
633	0.12	27.86
634	0.02	27.74
635	0.22	27.72
636	0.51	27.5
637	0.19	26.99
638	0.14	26.81
639	0.1	26.67
640	0.24	26.57
641	0.11	26.33
642	0.4	26.22
643	0.08	25.83
644	0.23	25.74
645	0.21	25.51
646	0.15	25.3
647	0.33	25.15
648	0.05	24.82
649	0.25	24.77
650	0.11	24.52
651	0.32	24.41
652	0.06	24.09
653	0.22	24.03
654	0.02	23.81
655	0.12	23.79
656	0.16	23.67
657	0.14	23.5
658	0.44	23.36
659	0.07	22.92
660	0.21	22.85
661	0.14	22.64
662	0.25	22.5
663	0.04	22.25
664	0.09	22.21
665	0.27	22.12
666	0.33	21.85
667	0.26	21.52
668	0.08	21.26
669	0.14	21.18
670	0.08	21.03
671	0.21	20.95
672	0.08	20.74
673	0.16	20.66
674	0.16	20.5
675	0.04	20.34
676	0.23	20.3
677	0.06	20.06
678	0.26	20.01
679	0.04	19.74
680	0.15	19.71
681	0.28	19.55
682	0.28	19.27
683	0.04	19.0
684	0.08	18.96
685	0.22	18.88
686	0.09	18.66
687	0.25	18.57
688	0.05	18.32
689	0.29	18.27
690	0.03	17.97
691	0.17	17.94
692	0.05	17.77
693	0.2	17.72
694	0.06	17.52
695	0.14	17.46
696	0.14	17.32
697	0.11	17.18
698	0.42	17.07
699	0.04	16.65
700	0.15	16.61
701	0.06	16.45
702	0.16	16.39
703	0.1	16.23
704	0.11	16.14
705	0.09	16.03
706	0.14	15.93
707	0.13	15.79
708	0.12	15.66
709	0.13	15.54
710	0.03	15.41
711	0.11	15.38
712	0.23	15.27
713	0.11	15.05
714	0.13	14.93
715	0.07	14.8
716	0.21	14.74
717	0.08	14.53
718	0.1	14.45
719	0.12	14.34
720	0.19	14.22
721	0.08	14.03
722	0.06	13.95
723	0.16	13.88
724	0.05	13.72
725	0.19	13.67
726	0.04	13.48
727	0.15	13.44
728	0.07	13.29
729	0.23	13.22
730	0.06	12.99
731	0.1	12.93
732	0.12	12.83
733	0.14	12.71
734	0.32	12.57
735	0.04	12.26
736	0.22	12.22
737	0.06	12.0
738	0.13	11.94
739	0.11	11.81
740	0.1	11.7
741	0.06	11.6
742	0.08	11.54
743	0.18	11.46
744	0.06	11.28
745	0.23	11.22
746	0.03	10.99
747	0.12	10.96
748	0.09	10.84
749	0.19	10.75
750	0.06	10.56
751	0.06	10.5
752	0.09	10.45
753	0.07	10.36
754	0.25	10.29
755	0.09	10.04
756	0.21	9.95
757	0.05	9.74
758	0.12	9.69
759	0.06	9.57
760	0.18	9.51
761	0.07	9.33
762	0.06	9.26
763	0.13	9.2
764	0.03	9.07
765	0.14	9.04
766	0.05	8.89
767	0.04	8.84
768	0.06	8.8
769	0.08	8.74
770	0.12	8.66
771	0.12	8.54
772	0.03	8.42
773	0.03	8.4
774	0.14	8.37
775	0.03	8.23
776	0.18	8.2
777	0.05	8.02
778	0.06	7.96
779	0.22	7.91
780	0.05	7.68
781	0.17	7.63
782	0.02	7.46
783	0.09	7.44
784	0.06	7.35
785	0.09	7.29
786	0.02	7.2
787	0.07	7.18
788	0.02	7.11
789	0.08	7.08
790	0.15	7.01
791	0.02	6.86
792	0.28	6.84
793	0.03	6.56
794	0.12	6.53
795	0.05	6.41
796	0.09	6.36
797	0.01	6.27
798	0.06	6.26
799	0.11	6.19
800	0.14	6.08
801	0.13	5.94
802	0.02	5.81
803	0.17	5.8
804	0.03	5.63
805	0.12	5.6
806	0.07	5.48
807	0.08	5.42
808	0.1	5.34
809	0.05	5.24
810	0.04	5.19
811	0.08	5.15
812	0.13	5.07
813	0.02	4.94
814	0.1	4.92
815	0.14	4.82
816	0.1	4.68
817	0.14	4.59
818	0.03	4.45
819	0.08	4.42
820	0.03	4.34
821	0.13	4.31
822	0.06	4.18
823	0.11	4.12
824	0.08	4.01
825	0.07	3.93
826	0.09	3.86
827	0.06	3.77
828	0.1	3.72
829	0.05	3.62
830	0.14	3.57
831	0.02	3.43
832	0.08	3.41
833	0.03	3.32
834	0.07	3.3
835	0.08	3.22
836	0.03	3.15
837	0.13	3.12
838	0.05	2.98
839	0.12	2.93
840	0.03	2.81
841	0.06	2.78
842	0.02	2.73
843	0.08	2.71
844	0.03	2.63
845	0.05	2.6
846	0.11	2.55
847	0.05	2.44
848	0.02	2.39
849	0.02	2.37
850	0.05	2.35
851	0.03	2.31
852	0.1	2.28
853	0.07	2.18
854	0.02	2.11
855	0.04	2.09
856	0.01	2.06
857	0.04	2.05
858	0.02	2.01
859	0.04	1.99
860	0.01	1.95
861	0.06	1.94
862	0.05	1.88
863	0.06	1.83
864	0.02	1.77
865	0.01	1.75
866	0.05	1.74
867	0.01	1.69
868	0.07	1.67
869	0.05	1.6
870	0.02	1.56
871	0.0	1.54
872	0.04	1.54
873	0.01	1.49
874	0.07	1.49
875	0.02	1.41
876	0.01	1.39
877	0.03	1.38
878	0.0	1.35
879	0.03	1.35
880	0.01	1.32
881	0.01	1.31
882	0.0	1.3
883	0.01	1.3
884	0.14	1.3
885	0.0	1.16
886	0.0	1.16
887	0.0	1.16
888	0.02	1.16
889	0.0	1.14
890	0.03	1.14
891	0.01	1.11
892	0.04	1.11
893	0.04	1.07
894	0.0	1.03
895	0.09	1.03
896	0.0	0.94
897	0.05	0.94
898	0.03	0.9
899	0.0	0.86
900	0.01	0.86
901	0.01	0.85
902	0.0	0.84
903	0.02	0.84
904	0.05	0.83
905	0.0	0.78
906	0.13	0.78
907	0.01	0.65
908	0.0	0.64
909	0.02	0.64
910	0.0	0.62
911	0.0	0.62
912	0.01	0.62
913	0.02	0.61
914	0.02	0.59
915	0.05	0.57
916	0.0	0.52
917	0.02	0.52
918	0.01	0.5
919	0.03	0.49
920	0.03	0.46
921	0.0	0.44
922	0.03	0.44
923	0.0	0.41
924	0.01	0.41
925	0.0	0.39
926	0.04	0.39
927	0.0	0.36
928	0.03	0.36
929	0.07	0.33
930	0.02	0.26
931	0.01	0.24
932	0.0	0.23
933	0.02	0.23
934	0.0	0.21
935	0.01	0.21
936	0.0	0.2
937	0.05	0.2
938	0.0	0.15
939	0.01	0.15
940	0.0	0.14
941	0.02	0.14
942	0.01	0.12
943	0.02	0.11
944	0.02	0.09
945	0.0	0.07
946	0.0	0.07
947	0.0	0.07
948	0.0	0.07
949	0.0	0.07
950	0.0	0.07
951	0.01	0.07
952	0.0	0.05
953	0.0	0.05
954	0.0	0.05
955	0.0	0.05
956	0.0	0.05
957	0.0	0.05
958	0.0	0.05
959	0.0	0.05
960	0.02	0.05
961	0.0	0.03
962	0.0	0.03
963	0.0	0.03
964	0.02	0.03
965	0.0	0.02
966	0.0	0.02
967	0.02	0.02
968	0.0	0.0
969	0.0	0.0
970	0.0	0.0
971	0.0	0.0
972	0.0	0.0
973	0.0	0.0
974	0.0	0.0
975	0.0	0.0
976	0.0	0.0
977	0.0	0.0
978	0.0	0.0
979	0.0	0.0
980	0.0	0.0
981	0.0	0.0
982	0.0	0.0
983	0.0	0.0
984	0.0	0.0
985	0.0	0.0
986	0.0	0.0
987	0.0	0.0
988	0.0	0.0
989	0.0	0.0
990	0.0	0.0
991	0.0	0.0
992	0.0	0.0
993	0.0	0.0
994	0.0	0.0
995	0.0	0.0
996	0.0	0.0
997	0.0	0.0
998	0.0	0.0
999	0.0	0.0
1000	0.0	0.0
1001	0.0	0.0
1002	0.0	0.0
1003	0.0	0.0
1004	0.0	0.0
1005	0.0	0.0
1006	0.0	0.0
1007	0.0	0.0
1008	0.0	0.0
1009	0.0	0.0
1010	0.0	0.0
1011	0.0	0.0
1012	0.0	0.0
1013	0.0	0.0
1014	0.0	0.0
1015	0.0	0.0
1016	0.0	0.0
1017	0.0	0.0
1018	0.0	0.0
1019	0.0	0.0
1020	0.0	0.0
1021	0.0	0.0
1022	0.0	0.0
1023	0.0	0.0
1024	0.0	0.0
1025	0.0	0.0
1026	0.0	0.0
1027	0.0	0.0
1028	0.0	0.0
1029	0.0	0.0
1030	0.0	0.0
1031	0.0	0.0
1032	0.0	0.0
1033	0.0	0.0
1034	0.0	0.0
1035	0.0	0.0
1036	0.0	0.0
1037	0.0	0.0
1038	0.0	0.0
1039	0.0	0.0
1040	0.0	0.0
1041	0.0	0.0
1042	0.0	0.0
1043	0.0	0.0
1044	0.0	0.0
1045	0.0	0.0
1046	0.0	0.0
1047	0.0	0.0
1048	0.0	0.0
1049	0.0	0.0
1050	0.0	0.0
1051	0.0	0.0
1052	0.0	0.0
1053	0.0	0.0
1054	0.0	0.0
1055	0.0	0.0
1056	0.0	0.0
1057	0.0	0.0
1058	0.0	0.0
1059	0.0	0.0
1060	0.0	0.0
1061	0.0	0.0
1062	0.0	0.0
1063	0.0	0.0
1064	0.0	0.0
1065	0.0	0.0
1066	0.0	0.0
1067	0.0	0.0
1068	0.0	0.0
1069	0.0	0.0
1070	0.0	0.0
1071	0.0	0.0
1072	0.0	0.0
1073	0.0	0.0
1074	0.0	0.0
1075	0.0	0.0
1076	0.0	0.0
1077	0.0	0.0
1078	0.0	0.0
1079	0.0	0.0
1080	0.0	0.0
1081	0.0	0.0
1082	0.0	0.0
1083	0.0	0.0
1084	0.0	0.0
1085	0.0	0.0
1086	0.0	0.0
1087	0.0	0.0
1088	0.0	0.0
1089	0.0	0.0
1090	0.0	0.0
1091	0.0	0.0
1092	0.0	0.0
1093	0.0	0.0
1094	0.0	0.0
1095	0.0	0.0
1096	0.0	0.0
1097	0.0	0.0
1098	0.0	0.0
1099	0.0	0.0
1100	0.0	0.0
1101	0.0	0.0
1102	0.0	0.0
1103	0.0	0.0
1104	0.0	0.0
1105	0.0	0.0
1106	0.0	0.0
1107	0.0	0.0
1108	0.0	0.0
1109	0.0	0.0
1110	0.0	0.0
1111	0.0	0.0
1112	0.0	0.0
1113	0.0	0.0
1114	0.0	0.0
1115	0.0	0.0
1116	0.0	0.0
1117	0.0	0.0
1118	0.0	0.0
1119	0.0	0.0
1120	0.0	0.0
1121	0.0	0.0
1122	0.0	0.0
1123	0.0	0.0
1124	0.0	0.0
1125	0.0	0.0
1126	0.0	0.0
1127	0.0	0.0
1128	0.0	0.0
1129	0.0	0.0
1130	0.0	0.0
1131	0.0	0.0
1132	0.0	0.0
1133	0.0	0.0
1134	0.0	0.0
1135	0.0	0.0
1136	0.0	0.0
1137	0.0	0.0
1138	0.0	0.0
1139	0.0	0.0
1140	0.0	0.0
1141	0.0	0.0
1142	0.0	0.0
1143	0.0	0.0
1144	0.0	0.0
1145	0.0	0.0
1146	0.0	0.0
1147	0.0	0.0
1148	0.0	0.0
1149	0.0	0.0
1150	0.0	0.0
1151	0.0	0.0
1152	0.0	0.0
1153	0.0	0.0
1154	0.0	0.0
1155	0.0	0.0
1156	0.0	0.0
1157	0.0	0.0

## Sheet: AUT
user_AUT - Class I Coverage
Number of epitope hits / HLA combinations recognized	Percent of individuals	Cumulative percent of population coverage
0	0.58	100.0
1	0.0	99.42
2	0.0	99.42
3	0.0	99.42
4	0.0	99.42
5	0.0	99.42
6	0.0	99.42
7	0.0	99.42
8	0.0	99.42
9	0.0	99.42
10	0.0	99.42
11	0.0	99.42
12	0.0	99.42
13	0.0	99.42
14	0.0	99.42
15	0.0	99.42
16	0.0	99.42
17	0.0	99.42
18	0.0	99.42
19	0.0	99.42
20	0.0	99.42
21	0.0	99.42
22	0.0	99.42
23	0.0	99.42
24	0.0	99.42
25	0.0	99.42
26	0.0	99.42
27	0.0	99.42
28	0.0	99.42
29	0.0	99.42
30	0.0	99.42
31	0.0	99.42
32	0.0	99.42
33	0.0	99.42
34	0.0	99.42
35	0.0	99.42
36	0.0	99.42
37	0.0	99.42
38	0.0	99.42
39	0.0	99.42
40	0.0	99.42
41	0.0	99.42
42	0.0	99.42
43	0.0	99.42
44	0.0	99.42
45	0.0	99.42
46	0.0	99.42
47	0.0	99.42
48	0.0	99.42
49	0.0	99.42
50	0.0	99.42
51	0.0	99.42
52	0.0	99.42
53	0.0	99.42
54	0.0	99.42
55	0.0	99.42
56	0.0	99.42
57	0.0	99.42
58	0.0	99.42
59	0.0	99.42
60	0.0	99.42
61	0.0	99.42
62	0.0	99.42
63	0.0	99.42
64	0.0	99.42
65	0.0	99.42
66	0.0	99.42
67	0.0	99.42
68	0.0	99.42
69	0.0	99.42
70	0.0	99.42
71	0.0	99.42
72	0.0	99.42
73	0.0	99.42
74	0.0	99.42
75	0.0	99.42
76	0.0	99.42
77	0.0	99.42
78	0.0	99.42
79	0.0	99.42
80	0.0	99.42
81	0.0	99.42
82	0.0	99.42
83	0.0	99.42
84	0.0	99.42
85	0.0	99.42
86	0.17	99.42
87	0.0	99.25
88	0.0	99.25
89	0.0	99.25
90	0.0	99.25
91	0.0	99.25
92	0.0	99.25
93	0.0	99.25
94	0.0	99.25
95	0.0	99.25
96	0.0	99.25
97	0.0	99.25
98	0.0	99.25
99	0.0	99.25
100	0.0	99.25
101	0.0	99.25
102	0.0	99.25
103	0.0	99.25
104	0.0	99.25
105	0.0	99.25
106	0.0	99.25
107	0.0	99.25
108	0.0	99.25
109	0.0	99.25
110	0.0	99.25
111	0.0	99.25
112	0.0	99.25
113	0.68	99.25
114	0.0	98.57
115	0.0	98.57
116	0.0	98.57
117	0.0	98.57
118	0.0	98.57
119	0.0	98.57
120	0.0	98.57
121	0.0	98.57
122	0.0	98.57
123	0.0	98.57
124	0.0	98.57
125	0.0	98.57
126	0.0	98.57
127	0.0	98.57
128	0.0	98.57
129	0.0	98.57
130	0.0	98.57
131	0.0	98.57
132	0.0	98.57
133	0.0	98.57
134	0.42	98.57
135	0.0	98.15
136	0.0	98.15
137	0.0	98.15
138	0.0	98.15
139	0.14	98.15
140	0.0	98.01
141	0.0	98.01
142	0.0	98.01
143	0.0	98.01
144	0.0	98.01
145	0.0	98.01
146	0.0	98.01
147	0.0	98.01
148	0.0	98.01
149	0.0	98.01
150	0.38	98.01
151	0.0	97.63
152	0.0	97.63
153	0.0	97.63
154	0.0	97.63
155	0.0	97.63
156	0.0	97.63
157	0.0	97.63
158	0.22	97.63
159	0.0	97.41
160	0.0	97.41
161	0.0	97.41
162	0.0	97.41
163	0.0	97.41
164	0.79	97.41
165	0.0	96.62
166	0.66	96.62
167	0.0	95.96
168	0.0	95.96
169	0.0	95.96
170	0.0	95.96
171	0.0	95.96
172	0.16	95.96
173	0.0	95.8
174	0.0	95.8
175	0.0	95.8
176	0.0	95.8
177	0.0	95.8
178	0.0	95.8
179	0.0	95.8
180	0.0	95.8
181	0.0	95.8
182	0.0	95.8
183	0.0	95.8
184	0.0	95.8
185	0.0	95.8
186	1.87	95.8
187	0.0	93.93
188	0.0	93.93
189	0.0	93.93
190	0.0	93.93
191	0.0	93.93
192	0.0	93.93
193	0.0	93.93
194	0.0	93.93
195	0.0	93.93
196	0.0	93.93
197	0.8	93.93
198	0.0	93.13
199	0.08	93.13
200	0.0	93.05
201	0.0	93.05
202	0.0	93.05
203	0.0	93.05
204	0.0	93.05
205	0.0	93.05
206	0.0	93.05
207	0.0	93.05
208	0.0	93.05
209	0.0	93.05
210	0.0	93.05
211	0.0	93.05
212	0.0	93.05
213	0.0	93.05
214	0.0	93.05
215	0.0	93.05
216	0.0	93.05
217	0.0	93.05
218	0.0	93.05
219	0.0	93.05
220	0.05	93.05
221	0.0	93.0
222	0.0	93.0
223	0.0	93.0
224	0.0	93.0
225	0.02	93.0
226	0.0	92.98
227	0.0	92.98
228	0.0	92.98
229	0.0	92.98
230	0.0	92.98
231	0.0	92.98
232	0.0	92.98
233	0.0	92.98
234	0.0	92.98
235	0.0	92.98
236	0.05	92.98
237	0.0	92.93
238	0.0	92.93
239	0.23	92.93
240	0.0	92.7
241	0.0	92.7
242	0.0	92.7
243	0.0	92.7
244	0.03	92.7
245	0.0	92.67
246	0.0	92.67
247	0.17	92.67
248	0.33	92.5
249	0.0	92.18
250	0.09	92.18
251	0.0	92.08
252	0.26	92.08
253	0.0	91.82
254	0.0	91.82
255	0.0	91.82
256	0.0	91.82
257	0.0	91.82
258	0.02	91.82
259	0.0	91.8
260	0.0	91.8
261	0.0	91.8
262	0.0	91.8
263	0.16	91.8
264	0.0	91.63
265	0.0	91.63
266	0.0	91.63
267	0.0	91.63
268	0.0	91.63
269	0.0	91.63
270	0.0	91.63
271	0.1	91.63
272	0.56	91.54
273	0.04	90.98
274	0.0	90.94
275	0.0	90.94
276	0.0	90.94
277	0.32	90.94
278	0.0	90.62
279	0.77	90.62
280	0.0	89.85
281	0.0	89.85
282	0.0	89.85
283	0.24	89.85
284	0.11	89.61
285	0.07	89.5
286	0.0	89.43
287	0.0	89.43
288	0.0	89.43
289	0.04	89.43
290	0.0	89.39
291	0.0	89.39
292	0.06	89.39
293	0.0	89.32
294	0.0	89.32
295	0.0	89.32
296	0.0	89.32
297	0.02	89.32
298	0.21	89.3
299	2.18	89.09
300	1.27	86.91
301	0.0	85.64
302	0.0	85.64
303	0.08	85.64
304	0.0	85.56
305	0.16	85.56
306	0.05	85.4
307	0.0	85.35
308	0.06	85.35
309	0.0	85.29
310	0.94	85.29
311	0.02	84.35
312	0.0	84.33
313	0.0	84.33
314	0.2	84.33
315	0.0	84.13
316	0.43	84.13
317	0.0	83.7
318	0.0	83.7
319	0.0	83.7
320	1.34	83.7
321	0.0	82.36
322	0.16	82.36
323	0.0	82.19
324	0.25	82.19
325	0.49	81.94
326	0.0	81.45
327	0.0	81.45
328	0.09	81.45
329	0.0	81.36
330	0.93	81.36
331	0.58	80.43
332	0.0	79.85
333	0.0	79.85
334	0.04	79.85
335	0.0	79.81
336	1.5	79.81
337	0.0	78.31
338	0.18	78.31
339	0.0	78.13
340	0.0	78.13
341	0.0	78.13
342	0.0	78.13
343	0.0	78.13
344	0.71	78.13
345	0.0	77.42
346	0.0	77.42
347	0.52	77.42
348	0.0	76.9
349	0.0	76.9
350	2.55	76.9
351	0.0	74.34
352	0.67	74.34
353	0.0	73.68
354	0.0	73.68
355	0.31	73.68
356	0.0	73.37
357	0.0	73.37
358	0.51	73.37
359	0.0	72.86
360	0.0	72.86
361	1.24	72.86
362	0.0	71.62
363	0.29	71.62
364	0.0	71.33
365	0.09	71.33
366	0.0	71.24
367	0.0	71.24
368	0.0	71.24
369	0.22	71.24
370	0.0	71.03
371	0.0	71.03
372	0.0	71.03
373	0.07	71.03
374	0.0	70.96
375	0.0	70.96
376	0.0	70.96
377	0.0	70.96
378	0.02	70.96
379	0.0	70.93
380	0.0	70.93
381	0.0	70.93
382	0.09	70.93
383	0.67	70.84
384	0.0	70.18
385	0.25	70.18
386	0.29	69.93
387	0.03	69.65
388	0.0	69.61
389	0.06	69.61
390	0.0	69.55
391	0.02	69.55
392	0.0	69.53
393	0.0	69.53
394	0.0	69.53
395	0.0	69.53
396	0.11	69.53
397	0.04	69.42
398	0.09	69.38
399	0.0	69.3
400	0.0	69.3
401	0.0	69.3
402	0.06	69.3
403	0.12	69.24
404	0.0	69.12
405	0.26	69.12
406	0.21	68.85
407	0.0	68.64
408	0.0	68.64
409	0.0	68.64
410	0.03	68.64
411	0.09	68.61
412	0.17	68.52
413	1.09	68.35
414	0.37	67.26
415	0.0	66.89
416	0.11	66.89
417	0.07	66.78
418	0.07	66.71
419	0.0	66.64
420	0.04	66.64
421	0.0	66.6
422	0.18	66.6
423	0.0	66.42
424	0.02	66.42
425	0.75	66.4
426	0.0	65.65
427	0.0	65.65
428	0.0	65.65
429	0.19	65.65
430	0.09	65.46
431	0.0	65.37
432	0.0	65.37
433	0.62	65.37
434	1.6	64.76
435	0.0	63.16
436	0.63	63.16
437	0.11	62.53
438	0.38	62.42
439	0.24	62.05
440	0.0	61.81
441	0.04	61.81
442	0.0	61.77
443	0.37	61.77
444	0.3	61.41
445	0.45	61.1
446	0.0	60.65
447	0.13	60.65
448	0.0	60.52
449	0.71	60.52
450	0.62	59.81
451	0.08	59.19
452	0.0	59.11
453	0.0	59.11
454	0.0	59.11
455	0.08	59.11
456	0.0	59.04
457	0.31	59.04
458	0.37	58.73
459	0.14	58.36
460	0.23	58.23
461	0.0	58.0
462	0.0	58.0
463	1.06	58.0
464	1.29	56.94
465	0.66	55.65
466	0.31	54.99
467	0.0	54.68
468	0.13	54.68
469	0.29	54.55
470	0.41	54.26
471	0.23	53.85
472	0.26	53.62
473	0.0	53.36
474	0.52	53.36
475	0.13	52.84
476	0.34	52.71
477	0.02	52.37
478	0.2	52.35
479	0.0	52.15
480	0.23	52.15
481	0.15	51.92
482	0.1	51.76
483	0.08	51.67
484	0.68	51.59
485	0.0	50.91
486	1.18	50.91
487	0.05	49.73
488	0.19	49.67
489	0.34	49.49
490	0.0	49.14
491	0.17	49.14
492	0.15	48.97
493	0.0	48.82
494	0.33	48.82
495	0.29	48.49
496	0.81	48.2
497	0.63	47.39
498	0.0	46.76
499	0.1	46.76
500	0.81	46.66
501	0.0	45.85
502	0.54	45.85
503	0.06	45.31
504	0.0	45.24
505	0.08	45.24
506	0.0	45.16
507	0.0	45.16
508	0.55	45.16
509	0.0	44.6
510	0.22	44.6
511	0.38	44.39
512	0.0	44.01
513	0.19	44.01
514	0.28	43.82
515	0.0	43.54
516	0.86	43.54
517	0.48	42.69
518	0.11	42.21
519	0.23	42.09
520	0.2	41.87
521	0.11	41.67
522	0.49	41.56
523	0.0	41.07
524	0.15	41.07
525	0.14	40.92
526	0.0	40.77
527	0.59	40.77
528	0.0	40.18
529	0.0	40.18
530	0.0	40.18
531	0.06	40.18
532	0.0	40.13
533	0.55	40.13
534	0.0	39.57
535	0.08	39.57
536	0.06	39.49
537	0.0	39.43
538	0.32	39.43
539	0.38	39.11
540	0.0	38.72
541	0.25	38.72
542	0.0	38.47
543	0.0	38.47
544	0.07	38.47
545	0.0	38.4
546	0.0	38.4
547	1.58	38.4
548	0.53	36.83
549	0.14	36.3
550	0.12	36.16
551	0.07	36.03
552	0.17	35.96
553	0.04	35.79
554	0.0	35.75
555	0.25	35.75
556	0.0	35.5
557	0.0	35.5
558	0.22	35.5
559	0.21	35.28
560	0.0	35.07
561	0.0	35.07
562	0.04	35.07
563	0.26	35.03
564	0.18	34.77
565	0.0	34.59
566	0.0	34.59
567	0.0	34.59
568	0.29	34.59
569	0.14	34.3
570	0.09	34.16
571	0.13	34.07
572	0.3	33.94
573	0.16	33.64
574	0.0	33.48
575	0.24	33.48
576	0.0	33.24
577	0.47	33.24
578	0.19	32.76
579	0.45	32.57
580	0.0	32.12
581	0.0	32.12
582	0.09	32.12
583	0.24	32.03
584	0.47	31.79
585	0.09	31.32
586	0.13	31.22
587	0.0	31.09
588	0.06	31.09
589	0.45	31.04
590	0.0	30.58
591	0.23	30.58
592	0.25	30.35
593	0.0	30.11
594	0.05	30.11
595	0.12	30.06
596	0.03	29.93
597	0.12	29.91
598	0.82	29.79
599	0.94	28.96
600	0.72	28.03
601	0.0	27.3
602	0.21	27.3
603	0.23	27.09
604	0.06	26.86
605	0.07	26.8
606	0.18	26.73
607	0.01	26.55
608	0.14	26.53
609	0.23	26.39
610	0.49	26.16
611	0.19	25.66
612	0.0	25.48
613	0.05	25.48
614	0.27	25.43
615	0.19	25.16
616	0.18	24.97
617	0.05	24.79
618	0.0	24.73
619	0.06	24.73
620	0.46	24.68
621	0.01	24.22
622	0.48	24.21
623	0.09	23.72
624	0.11	23.63
625	0.24	23.52
626	0.08	23.28
627	0.03	23.2
628	0.11	23.17
629	0.31	23.05
630	0.61	22.74
631	0.61	22.13
632	0.0	21.52
633	0.11	21.52
634	0.1	21.41
635	0.07	21.31
636	0.74	21.23
637	0.07	20.49
638	0.08	20.42
639	0.0	20.35
640	0.16	20.35
641	0.06	20.19
642	0.0	20.12
643	0.0	20.12
644	0.31	20.12
645	0.0	19.81
646	0.19	19.81
647	0.27	19.63
648	0.04	19.36
649	0.02	19.32
650	1.08	19.3
651	0.0	18.22
652	0.18	18.22
653	0.06	18.04
654	0.11	17.98
655	0.24	17.87
656	0.05	17.63
657	0.0	17.58
658	0.22	17.58
659	0.0	17.36
660	0.44	17.36
661	0.74	16.92
662	0.0	16.18
663	0.03	16.18
664	0.0	16.15
665	0.04	16.15
666	0.24	16.12
667	0.12	15.88
668	0.08	15.75
669	0.11	15.67
670	0.0	15.56
671	0.03	15.56
672	0.05	15.53
673	0.26	15.48
674	0.17	15.22
675	0.07	15.05
676	0.0	14.98
677	0.13	14.98
678	0.03	14.85
679	0.0	14.82
680	0.11	14.82
681	0.24	14.71
682	0.14	14.46
683	0.03	14.32
684	0.07	14.29
685	0.17	14.22
686	0.16	14.05
687	0.04	13.9
688	0.1	13.85
689	0.14	13.75
690	0.0	13.61
691	0.12	13.61
692	0.0	13.49
693	0.01	13.49
694	0.02	13.48
695	0.0	13.46
696	0.04	13.46
697	0.3	13.41
698	0.11	13.11
699	0.04	13.0
700	0.0	12.95
701	0.0	12.95
702	0.02	12.95
703	0.16	12.93
704	0.1	12.76
705	0.3	12.67
706	0.12	12.37
707	0.0	12.24
708	0.03	12.24
709	0.0	12.21
710	0.01	12.21
711	0.16	12.19
712	0.22	12.04
713	0.25	11.82
714	0.16	11.57
715	0.05	11.41
716	0.05	11.36
717	0.07	11.32
718	0.03	11.24
719	0.1	11.21
720	0.05	11.11
721	0.0	11.06
722	0.06	11.06
723	0.0	11.0
724	0.08	11.0
725	0.32	10.92
726	0.0	10.6
727	0.0	10.6
728	0.0	10.6
729	0.08	10.6
730	0.06	10.52
731	0.0	10.46
732	0.0	10.46
733	0.22	10.46
734	0.45	10.25
735	0.12	9.8
736	0.27	9.69
737	0.05	9.42
738	0.07	9.37
739	0.05	9.3
740	0.0	9.24
741	0.09	9.24
742	0.0	9.15
743	0.16	9.15
744	0.28	9.0
745	0.23	8.72
746	0.0	8.49
747	0.05	8.49
748	0.0	8.44
749	0.25	8.44
750	0.15	8.18
751	0.03	8.03
752	0.03	7.99
753	0.0	7.96
754	0.0	7.96
755	0.15	7.96
756	0.08	7.81
757	0.11	7.73
758	0.08	7.63
759	0.05	7.55
760	0.11	7.5
761	0.07	7.39
762	0.0	7.31
763	0.39	7.31
764	0.27	6.92
765	0.1	6.65
766	0.07	6.55
767	0.0	6.48
768	0.05	6.48
769	0.06	6.42
770	0.18	6.36
771	0.08	6.17
772	0.13	6.1
773	0.0	5.97
774	0.23	5.97
775	0.13	5.74
776	0.0	5.61
777	0.01	5.61
778	0.07	5.6
779	0.0	5.53
780	0.14	5.53
781	0.16	5.39
782	0.04	5.23
783	0.05	5.19
784	0.23	5.14
785	0.0	4.91
786	0.19	4.91
787	0.07	4.71
788	0.08	4.65
789	0.18	4.57
790	0.0	4.38
791	0.01	4.38
792	0.05	4.37
793	0.0	4.32
794	0.15	4.32
795	0.32	4.16
796	0.01	3.85
797	0.03	3.84
798	0.0	3.8
799	0.0	3.8
800	0.29	3.8
801	0.0	3.51
802	0.04	3.51
803	0.07	3.47
804	0.0	3.4
805	0.03	3.4
806	0.0	3.37
807	0.0	3.37
808	0.19	3.37
809	0.0	3.18
810	0.0	3.18
811	0.15	3.18
812	0.0	3.03
813	0.0	3.03
814	0.09	3.03
815	0.0	2.93
816	0.03	2.93
817	0.0	2.9
818	0.05	2.9
819	0.09	2.85
820	0.04	2.76
821	0.0	2.72
822	0.11	2.72
823	0.0	2.6
824	0.0	2.6
825	0.05	2.6
826	0.0	2.55
827	0.08	2.55
828	0.0	2.47
829	0.0	2.47
830	0.0	2.47
831	0.02	2.47
832	0.0	2.45
833	0.05	2.45
834	0.0	2.4
835	0.0	2.4
836	0.0	2.4
837	0.0	2.4
838	0.11	2.4
839	0.08	2.29
840	0.0	2.21
841	0.0	2.21
842	0.0	2.21
843	0.0	2.21
844	0.01	2.21
845	0.0	2.19
846	0.0	2.19
847	0.15	2.19
848	0.04	2.04
849	0.06	2.0
850	0.03	1.94
851	0.0	1.92
852	0.0	1.92
853	0.02	1.92
854	0.0	1.9
855	0.03	1.9
856	0.0	1.87
857	0.0	1.87
858	0.08	1.87
859	0.07	1.79
860	0.0	1.72
861	0.0	1.72
862	0.0	1.72
863	0.02	1.72
864	0.07	1.7
865	0.0	1.63
866	0.0	1.63
867	0.0	1.63
868	0.1	1.63
869	0.06	1.53
870	0.1	1.47
871	0.0	1.37
872	0.02	1.37
873	0.04	1.35
874	0.0	1.31
875	0.08	1.31
876	0.0	1.23
877	0.01	1.23
878	0.08	1.21
879	0.05	1.13
880	0.0	1.08
881	0.0	1.08
882	0.0	1.08
883	0.04	1.08
884	0.12	1.04
885	0.0	0.92
886	0.05	0.92
887	0.0	0.87
888	0.0	0.87
889	0.14	0.87
890	0.0	0.73
891	0.0	0.73
892	0.06	0.73
893	0.0	0.68
894	0.02	0.68
895	0.05	0.65
896	0.0	0.61
897	0.03	0.61
898	0.19	0.58
899	0.0	0.39
900	0.07	0.39
901	0.0	0.32
902	0.0	0.32
903	0.03	0.32
904	0.0	0.29
905	0.0	0.29
906	0.04	0.29
907	0.0	0.25
908	0.02	0.25
909	0.1	0.23
910	0.0	0.14
911	0.0	0.14
912	0.0	0.14
913	0.0	0.14
914	0.0	0.14
915	0.0	0.14
916	0.0	0.14
917	0.02	0.14
918	0.0	0.11
919	0.0	0.11
920	0.0	0.11
921	0.0	0.11
922	0.0	0.11
923	0.0	0.11
924	0.0	0.11
925	0.0	0.11
926	0.0	0.11
927	0.0	0.11
928	0.0	0.11
929	0.0	0.11
930	0.0	0.11
931	0.0	0.11
932	0.0	0.11
933	0.0	0.11
934	0.0	0.11
935	0.0	0.11
936	0.0	0.11
937	0.0	0.11
938	0.0	0.11
939	0.0	0.11
940	0.0	0.11
941	0.0	0.11
942	0.0	0.11
943	0.0	0.11
944	0.0	0.11
945	0.0	0.11
946	0.0	0.11
947	0.0	0.11
948	0.0	0.11
949	0.0	0.11
950	0.0	0.11
951	0.0	0.11
952	0.0	0.11
953	0.03	0.11
954	0.0	0.09
955	0.0	0.09
956	0.0	0.09
957	0.0	0.09
958	0.0	0.09
959	0.0	0.09
960	0.0	0.09
961	0.0	0.09
962	0.0	0.09
963	0.0	0.09
964	0.0	0.09
965	0.0	0.09
966	0.0	0.09
967	0.0	0.09
968	0.0	0.09
969	0.0	0.09
970	0.0	0.09
971	0.0	0.09
972	0.0	0.09
973	0.06	0.09
974	0.0	0.03
975	0.0	0.03
976	0.0	0.03
977	0.0	0.03
978	0.0	0.03
979	0.0	0.03
980	0.0	0.03
981	0.0	0.03
982	0.0	0.03
983	0.0	0.03
984	0.03	0.03
985	0.0	0.0
986	0.0	0.0
987	0.0	0.0
988	0.0	0.0
989	0.0	0.0
990	0.0	0.0
991	0.0	0.0
992	0.0	0.0
993	0.0	0.0
994	0.0	0.0
995	0.0	0.0
996	0.0	0.0
997	0.0	0.0
998	0.0	0.0
999	0.0	0.0
1000	0.0	0.0
1001	0.0	0.0
1002	0.0	0.0
1003	0.0	0.0
1004	0.0	0.0
1005	0.0	0.0
1006	0.0	0.0
1007	0.0	0.0
1008	0.0	0.0
1009	0.0	0.0
1010	0.0	0.0
1011	0.0	0.0
1012	0.0	0.0
1013	0.0	0.0
1014	0.0	0.0
1015	0.0	0.0
1016	0.0	0.0
1017	0.0	0.0
1018	0.0	0.0
1019	0.0	0.0
1020	0.0	0.0
1021	0.0	0.0
1022	0.0	0.0
1023	0.0	0.0
1024	0.0	0.0
1025	0.0	0.0
1026	0.0	0.0
1027	0.0	0.0
1028	0.0	0.0
1029	0.0	0.0
1030	0.0	0.0
1031	0.0	0.0
1032	0.0	0.0
1033	0.0	0.0
1034	0.0	0.0
1035	0.0	0.0
1036	0.0	0.0
1037	0.0	0.0
1038	0.0	0.0
1039	0.0	0.0
1040	0.0	0.0
1041	0.0	0.0
1042	0.0	0.0
1043	0.0	0.0
1044	0.0	0.0
1045	0.0	0.0
1046	0.0	0.0
1047	0.0	0.0
1048	0.0	0.0
1049	0.0	0.0
1050	0.0	0.0
1051	0.0	0.0
1052	0.0	0.0
1053	0.0	0.0
1054	0.0	0.0
1055	0.0	0.0
1056	0.0	0.0
1057	0.0	0.0
1058	0.0	0.0
1059	0.0	0.0
1060	0.0	0.0
1061	0.0	0.0
1062	0.0	0.0
1063	0.0	0.0
1064	0.0	0.0
1065	0.0	0.0
1066	0.0	0.0
1067	0.0	0.0
1068	0.0	0.0
1069	0.0	0.0
1070	0.0	0.0
1071	0.0	0.0
1072	0.0	0.0
1073	0.0	0.0
1074	0.0	0.0
1075	0.0	0.0
1076	0.0	0.0
1077	0.0	0.0
1078	0.0	0.0
1079	0.0	0.0
1080	0.0	0.0
1081	0.0	0.0
1082	0.0	0.0
1083	0.0	0.0
1084	0.0	0.0
1085	0.0	0.0
1086	0.0	0.0
1087	0.0	0.0
1088	0.0	0.0
1089	0.0	0.0
1090	0.0	0.0
1091	0.0	0.0
1092	0.0	0.0
1093	0.0	0.0
1094	0.0	0.0
1095	0.0	0.0
1096	0.0	0.0
1097	0.0	0.0
1098	0.0	0.0
1099	0.0	0.0
1100	0.0	0.0
1101	0.0	0.0
1102	0.0	0.0
1103	0.0	0.0
1104	0.0	0.0
1105	0.0	0.0
1106	0.0	0.0
1107	0.0	0.0
1108	0.0	0.0
1109	0.0	0.0
1110	0.0	0.0
1111	0.0	0.0
1112	0.0	0.0
1113	0.0	0.0
1114	0.0	0.0
1115	0.0	0.0
1116	0.0	0.0
1117	0.0	0.0
1118	0.0	0.0
1119	0.0	0.0
1120	0.0	0.0
1121	0.0	0.0
1122	0.0	0.0
1123	0.0	0.0
1124	0.0	0.0
1125	0.0	0.0
1126	0.0	0.0
1127	0.0	0.0
1128	0.0	0.0
1129	0.0	0.0
1130	0.0	0.0
1131	0.0	0.0
1132	0.0	0.0
1133	0.0	0.0
1134	0.0	0.0
1135	0.0	0.0
1136	0.0	0.0
1137	0.0	0.0
1138	0.0	0.0
1139	0.0	0.0
1140	0.0	0.0
1141	0.0	0.0
1142	0.0	0.0
1143	0.0	0.0
1144	0.0	0.0
1145	0.0	0.0
1146	0.0	0.0
1147	0.0	0.0
1148	0.0	0.0
1149	0.0	0.0
1150	0.0	0.0
1151	0.0	0.0
1152	0.0	0.0
1153	0.0	0.0
1154	0.0	0.0
1155	0.0	0.0
1156	0.0	0.0
1157	0.0	0.0

## Sheet: BRA
user_BRA - Class I Coverage
Number of epitope hits / HLA combinations recognized	Percent of individuals	Cumulative percent of population coverage
0	0.42	100.0
1	0.0	99.58
2	0.0	99.58
3	0.0	99.58
4	0.0	99.58
5	0.0	99.58
6	0.0	99.58
7	0.0	99.58
8	0.0	99.58
9	0.0	99.58
10	0.0	99.58
11	0.0	99.58
12	0.0	99.58
13	0.0	99.58
14	0.0	99.58
15	0.0	99.58
16	0.0	99.58
17	0.0	99.58
18	0.0	99.58
19	0.0	99.58
20	0.0	99.58
21	0.0	99.58
22	0.0	99.58
23	0.0	99.58
24	0.0	99.58
25	0.0	99.58
26	0.0	99.58
27	0.0	99.58
28	0.0	99.58
29	0.0	99.58
30	0.0	99.58
31	0.0	99.58
32	0.0	99.58
33	0.0	99.58
34	0.0	99.58
35	0.0	99.58
36	0.0	99.58
37	0.0	99.58
38	0.0	99.58
39	0.0	99.58
40	0.0	99.58
41	0.0	99.58
42	0.0	99.58
43	0.0	99.58
44	0.0	99.58
45	0.0	99.58
46	0.0	99.58
47	0.0	99.58
48	0.0	99.58
49	0.0	99.58
50	0.0	99.58
51	0.0	99.58
52	0.0	99.58
53	0.0	99.58
54	0.0	99.58
55	0.0	99.58
56	0.0	99.58
57	0.0	99.58
58	0.0	99.58
59	0.0	99.58
60	0.0	99.58
61	0.0	99.58
62	0.0	99.58
63	0.0	99.58
64	0.0	99.58
65	0.0	99.58
66	0.0	99.58
67	0.0	99.58
68	0.0	99.58
69	0.0	99.58
70	0.0	99.58
71	0.0	99.58
72	0.0	99.58
73	0.0	99.58
74	0.0	99.58
75	0.0	99.58
76	0.0	99.58
77	0.0	99.58
78	0.0	99.58
79	0.0	99.58
80	0.0	99.58
81	0.0	99.58
82	0.0	99.58
83	0.0	99.58
84	0.14	99.58
85	0.0	99.44
86	0.0	99.44
87	0.0	99.44
88	0.0	99.44
89	0.0	99.44
90	0.0	99.44
91	0.0	99.44
92	0.0	99.44
93	0.1	99.44
94	0.0	99.33
95	0.0	99.33
96	0.0	99.33
97	0.0	99.33
98	0.0	99.33
99	0.0	99.33
100	0.0	99.33
101	0.0	99.33
102	0.0	99.33
103	0.0	99.33
104	0.0	99.33
105	0.0	99.33
106	0.08	99.33
107	0.0	99.26
108	0.0	99.26
109	0.0	99.26
110	0.0	99.26
111	0.0	99.26
112	0.0	99.26
113	0.4	99.26
114	0.0	98.86
115	0.0	98.86
116	0.09	98.86
117	0.0	98.77
118	0.0	98.77
119	0.0	98.77
120	0.0	98.77
121	0.0	98.77
122	0.0	98.77
123	0.0	98.77
124	0.0	98.77
125	0.0	98.77
126	0.0	98.77
127	0.0	98.77
128	0.0	98.77
129	0.0	98.77
130	0.0	98.77
131	0.0	98.77
132	0.0	98.77
133	0.0	98.77
134	0.1	98.77
135	0.0	98.67
136	0.0	98.67
137	0.0	98.67
138	0.0	98.67
139	0.13	98.67
140	0.0	98.55
141	0.0	98.55
142	0.0	98.55
143	0.0	98.55
144	0.0	98.55
145	0.0	98.55
146	0.0	98.55
147	0.0	98.55
148	0.0	98.55
149	0.08	98.55
150	0.23	98.47
151	0.08	98.24
152	0.0	98.16
153	0.0	98.16
154	0.0	98.16
155	0.0	98.16
156	0.0	98.16
157	0.0	98.16
158	0.0	98.16
159	0.0	98.16
160	0.0	98.16
161	0.0	98.16
162	0.0	98.16
163	0.0	98.16
164	0.34	98.16
165	0.0	97.82
166	0.12	97.82
167	0.0	97.7
168	0.13	97.7
169	0.0	97.57
170	0.0	97.57
171	0.0	97.57
172	0.0	97.57
173	0.0	97.57
174	0.0	97.57
175	0.0	97.57
176	0.0	97.57
177	0.02	97.57
178	0.05	97.56
179	0.0	97.51
180	0.08	97.51
181	0.12	97.44
182	0.0	97.31
183	0.0	97.31
184	0.0	97.31
185	0.12	97.31
186	1.09	97.19
187	0.0	96.1
188	0.08	96.1
189	0.0	96.02
190	0.07	96.02
191	0.0	95.95
192	0.0	95.95
193	0.0	95.95
194	0.0	95.95
195	0.0	95.95
196	0.0	95.95
197	0.32	95.95
198	0.0	95.63
199	0.02	95.63
200	0.11	95.61
201	0.0	95.5
202	0.0	95.5
203	0.0	95.5
204	0.0	95.5
205	0.14	95.5
206	0.1	95.35
207	0.0	95.25
208	0.33	95.25
209	0.01	94.92
210	0.0	94.91
211	0.0	94.91
212	0.0	94.91
213	0.0	94.91
214	0.0	94.91
215	0.0	94.91
216	0.0	94.91
217	0.0	94.91
218	0.03	94.91
219	0.03	94.88
220	0.0	94.85
221	0.0	94.85
222	0.02	94.85
223	0.04	94.83
224	0.0	94.79
225	0.0	94.79
226	0.0	94.79
227	0.03	94.79
228	0.0	94.76
229	0.08	94.76
230	0.0	94.68
231	0.23	94.68
232	0.03	94.46
233	0.03	94.43
234	0.08	94.4
235	0.03	94.32
236	0.0	94.3
237	0.0	94.3
238	0.0	94.3
239	0.12	94.3
240	0.01	94.17
241	0.0	94.16
242	0.02	94.16
243	0.06	94.15
244	0.09	94.09
245	0.01	93.99
246	0.0	93.98
247	0.04	93.98
248	0.3	93.94
249	0.05	93.65
250	0.04	93.6
251	0.0	93.56
252	0.09	93.56
253	0.0	93.47
254	0.0	93.47
255	0.03	93.47
256	0.02	93.44
257	0.09	93.42
258	0.0	93.33
259	0.01	93.33
260	0.0	93.31
261	0.03	93.31
262	0.04	93.28
263	0.08	93.24
264	0.05	93.15
265	0.06	93.1
266	0.05	93.04
267	0.02	92.99
268	0.0	92.98
269	0.04	92.98
270	0.17	92.94
271	0.01	92.76
272	0.05	92.75
273	0.03	92.7
274	0.06	92.67
275	0.0	92.61
276	0.0	92.61
277	0.12	92.61
278	0.03	92.49
279	0.23	92.46
280	0.07	92.23
281	0.09	92.16
282	0.01	92.07
283	0.02	92.06
284	0.09	92.04
285	0.01	91.95
286	0.01	91.94
287	0.01	91.93
288	0.01	91.92
289	0.05	91.91
290	0.04	91.86
291	0.13	91.82
292	0.23	91.68
293	0.05	91.45
294	0.06	91.4
295	0.0	91.33
296	0.11	91.33
297	0.03	91.23
298	0.1	91.2
299	1.01	91.1
300	0.4	90.09
301	0.11	89.69
302	0.1	89.59
303	0.11	89.48
304	0.02	89.38
305	0.04	89.36
306	0.02	89.32
307	0.02	89.3
308	0.0	89.29
309	0.0	89.29
310	0.18	89.29
311	0.03	89.11
312	0.01	89.08
313	0.09	89.07
314	0.15	88.98
315	0.1	88.83
316	0.09	88.73
317	0.04	88.64
318	0.17	88.6
319	0.03	88.43
320	0.27	88.4
321	0.33	88.13
322	0.02	87.8
323	0.04	87.79
324	0.08	87.74
325	0.32	87.67
326	0.0	87.35
327	0.02	87.35
328	0.07	87.32
329	0.02	87.26
330	0.13	87.24
331	0.09	87.11
332	0.15	87.01
333	0.02	86.87
334	0.06	86.85
335	0.23	86.79
336	0.66	86.56
337	0.25	85.9
338	0.02	85.64
339	0.06	85.62
340	0.03	85.56
341	0.06	85.53
342	0.11	85.47
343	0.0	85.36
344	0.3	85.36
345	0.07	85.06
346	0.07	84.99
347	0.29	84.92
348	0.06	84.63
349	0.08	84.57
350	0.88	84.49
351	0.05	83.61
352	0.2	83.56
353	0.02	83.36
354	0.41	83.34
355	0.12	82.94
356	0.08	82.82
357	0.1	82.75
358	0.2	82.64
359	0.07	82.44
360	0.02	82.37
361	0.27	82.35
362	0.03	82.08
363	0.06	82.05
364	0.2	81.99
365	0.15	81.79
366	0.24	81.63
367	0.31	81.39
368	0.05	81.08
369	0.13	81.03
370	0.11	80.9
371	0.34	80.79
372	0.57	80.46
373	0.09	79.89
374	0.24	79.8
375	0.05	79.56
376	0.24	79.5
377	0.06	79.26
378	0.12	79.2
379	0.02	79.09
380	0.07	79.07
381	0.14	78.99
382	0.15	78.85
383	0.35	78.7
384	0.08	78.35
385	0.12	78.27
386	0.35	78.15
387	0.08	77.8
388	0.09	77.72
389	0.15	77.63
390	0.07	77.48
391	0.17	77.41
392	0.1	77.24
393	0.2	77.14
394	0.38	76.95
395	0.22	76.57
396	0.08	76.34
397	0.14	76.26
398	0.13	76.12
399	0.12	76.0
400	0.03	75.88
401	0.01	75.85
402	0.07	75.84
403	0.08	75.77
404	0.14	75.69
405	0.25	75.55
406	0.09	75.3
407	0.06	75.22
408	0.14	75.16
409	0.16	75.02
410	0.04	74.85
411	0.07	74.81
412	0.17	74.74
413	0.44	74.57
414	0.13	74.13
415	0.12	74.0
416	0.16	73.89
417	0.25	73.73
418	0.06	73.47
419	0.1	73.41
420	0.1	73.31
421	0.08	73.21
422	0.02	73.13
423	0.04	73.11
424	0.05	73.07
425	0.36	73.02
426	0.06	72.66
427	0.05	72.59
428	0.14	72.55
429	0.17	72.41
430	0.31	72.24
431	0.13	71.93
432	0.03	71.8
433	0.15	71.77
434	0.69	71.62
435	0.17	70.93
436	0.16	70.76
437	0.08	70.6
438	0.2	70.52
439	0.22	70.32
440	0.06	70.1
441	0.16	70.04
442	0.11	69.88
443	0.15	69.77
444	0.08	69.62
445	0.17	69.53
446	0.1	69.36
447	0.19	69.27
448	0.15	69.08
449	0.35	68.93
450	0.35	68.58
451	0.15	68.23
452	0.15	68.08
453	0.12	67.94
454	0.08	67.81
455	0.18	67.73
456	0.28	67.56
457	0.12	67.28
458	0.07	67.16
459	0.12	67.09
460	0.27	66.97
461	0.04	66.7
462	0.06	66.66
463	0.33	66.6
464	0.4	66.27
465	0.2	65.87
466	0.15	65.67
467	0.18	65.52
468	0.16	65.34
469	0.1	65.17
470	0.25	65.07
471	0.15	64.82
472	0.1	64.67
473	0.07	64.58
474	0.13	64.5
475	0.15	64.37
476	0.11	64.22
477	0.26	64.11
478	0.18	63.85
479	0.27	63.67
480	0.29	63.4
481	0.22	63.11
482	0.21	62.89
483	0.1	62.68
484	0.26	62.58
485	0.44	62.33
486	0.48	61.89
487	0.24	61.41
488	0.22	61.17
489	0.26	60.95
490	0.1	60.69
491	0.12	60.59
492	0.11	60.47
493	0.11	60.36
494	0.09	60.24
495	0.08	60.15
496	0.28	60.08
497	0.22	59.8
498	0.1	59.58
499	0.25	59.47
500	0.41	59.22
501	0.21	58.81
502	0.16	58.6
503	0.12	58.44
504	0.28	58.32
505	0.2	58.04
506	0.22	57.85
507	0.3	57.63
508	0.25	57.33
509	0.11	57.07
510	0.16	56.96
511	0.2	56.8
512	0.08	56.6
513	0.09	56.52
514	0.18	56.43
515	0.16	56.25
516	0.2	56.09
517	0.17	55.9
518	0.34	55.72
519	0.11	55.38
520	0.16	55.27
521	0.2	55.11
522	0.34	54.91
523	0.19	54.57
524	0.13	54.38
525	0.19	54.25
526	0.13	54.06
527	0.18	53.93
528	0.19	53.74
529	0.14	53.55
530	0.38	53.41
531	0.27	53.03
532	0.18	52.75
533	0.29	52.58
534	0.16	52.29
535	0.28	52.12
536	0.32	51.84
537	0.12	51.53
538	0.29	51.4
539	0.29	51.11
540	0.31	50.83
541	0.2	50.51
542	0.16	50.31
543	0.23	50.15
544	0.41	49.93
545	0.18	49.52
546	0.11	49.33
547	0.47	49.22
548	0.32	48.75
549	0.2	48.43
550	0.22	48.23
551	0.2	48.01
552	0.32	47.82
553	0.16	47.5
554	0.18	47.33
555	0.25	47.16
556	0.17	46.91
557	0.21	46.74
558	0.35	46.53
559	0.2	46.18
560	0.16	45.98
561	0.16	45.82
562	0.25	45.66
563	0.24	45.42
564	0.25	45.18
565	0.12	44.93
566	0.18	44.8
567	0.2	44.62
568	0.22	44.42
569	0.28	44.2
570	0.13	43.92
571	0.17	43.78
572	0.22	43.62
573	0.23	43.39
574	0.19	43.16
575	0.25	42.97
576	0.16	42.73
577	0.23	42.57
578	0.14	42.33
579	0.25	42.19
580	0.21	41.95
581	0.31	41.73
582	0.12	41.42
583	0.23	41.3
584	0.26	41.08
585	0.24	40.82
586	0.13	40.58
587	0.09	40.45
588	0.1	40.36
589	0.24	40.26
590	0.22	40.02
591	0.2	39.8
592	0.2	39.6
593	0.17	39.4
594	0.29	39.23
595	0.23	38.93
596	0.15	38.71
597	0.13	38.56
598	0.37	38.43
599	0.44	38.06
600	0.16	37.62
601	0.15	37.46
602	0.22	37.31
603	0.25	37.09
604	0.11	36.84
605	0.19	36.73
606	0.15	36.54
607	0.12	36.39
608	0.08	36.27
609	0.13	36.19
610	0.19	36.06
611	0.21	35.86
612	0.11	35.65
613	0.2	35.54
614	0.22	35.34
615	0.25	35.12
616	0.23	34.86
617	0.17	34.63
618	0.15	34.46
619	0.19	34.31
620	0.34	34.12
621	0.24	33.78
622	0.19	33.54
623	0.09	33.35
624	0.17	33.26
625	0.21	33.09
626	0.1	32.88
627	0.18	32.78
628	0.16	32.59
629	0.13	32.43
630	0.21	32.3
631	0.22	32.09
632	0.21	31.87
633	0.19	31.66
634	0.18	31.47
635	0.24	31.28
636	0.32	31.04
637	0.18	30.73
638	0.18	30.55
639	0.17	30.37
640	0.13	30.2
641	0.23	30.07
642	0.23	29.84
643	0.18	29.61
644	0.2	29.44
645	0.18	29.24
646	0.24	29.06
647	0.18	28.82
648	0.1	28.65
649	0.16	28.55
650	0.39	28.39
651	0.1	28.0
652	0.18	27.89
653	0.15	27.71
654	0.23	27.56
655	0.14	27.33
656	0.19	27.19
657	0.22	27.0
658	0.17	26.78
659	0.08	26.61
660	0.15	26.53
661	0.25	26.38
662	0.12	26.12
663	0.13	26.01
664	0.21	25.88
665	0.24	25.68
666	0.19	25.43
667	0.22	25.24
668	0.17	25.02
669	0.17	24.85
670	0.12	24.68
671	0.22	24.56
672	0.24	24.34
673	0.18	24.1
674	0.15	23.92
675	0.12	23.77
676	0.16	23.65
677	0.14	23.49
678	0.2	23.35
679	0.11	23.15
680	0.14	23.04
681	0.15	22.9
682	0.19	22.75
683	0.15	22.56
684	0.12	22.42
685	0.15	22.29
686	0.23	22.14
687	0.16	21.91
688	0.14	21.75
689	0.16	21.61
690	0.14	21.45
691	0.13	21.31
692	0.12	21.19
693	0.12	21.06
694	0.18	20.94
695	0.17	20.76
696	0.12	20.58
697	0.16	20.46
698	0.14	20.3
699	0.13	20.15
700	0.09	20.02
701	0.11	19.93
702	0.1	19.82
703	0.14	19.72
704	0.15	19.58
705	0.14	19.43
706	0.09	19.28
707	0.13	19.19
708	0.21	19.06
709	0.13	18.86
710	0.09	18.72
711	0.12	18.63
712	0.17	18.51
713	0.13	18.34
714	0.11	18.21
715	0.12	18.1
716	0.18	17.98
717	0.09	17.8
718	0.13	17.71
719	0.11	17.58
720	0.12	17.47
721	0.13	17.35
722	0.11	17.22
723	0.09	17.11
724	0.12	17.01
725	0.24	16.89
726	0.14	16.65
727	0.11	16.51
728	0.1	16.4
729	0.16	16.3
730	0.23	16.14
731	0.13	15.92
732	0.11	15.79
733	0.15	15.68
734	0.22	15.52
735	0.15	15.3
736	0.15	15.16
737	0.1	15.01
738	0.12	14.91
739	0.11	14.8
740	0.12	14.69
741	0.13	14.57
742	0.09	14.44
743	0.13	14.35
744	0.14	14.22
745	0.14	14.08
746	0.13	13.94
747	0.13	13.81
748	0.13	13.68
749	0.16	13.54
750	0.11	13.39
751	0.09	13.28
752	0.13	13.19
753	0.1	13.06
754	0.09	12.96
755	0.16	12.87
756	0.13	12.71
757	0.09	12.58
758	0.08	12.49
759	0.11	12.41
760	0.12	12.29
761	0.09	12.17
762	0.09	12.09
763	0.14	11.99
764	0.08	11.85
765	0.07	11.77
766	0.11	11.7
767	0.13	11.59
768	0.07	11.46
769	0.11	11.39
770	0.13	11.28
771	0.13	11.15
772	0.1	11.02
773	0.07	10.92
774	0.09	10.86
775	0.12	10.77
776	0.1	10.65
777	0.1	10.54
778	0.13	10.44
779	0.13	10.32
780	0.14	10.19
781	0.13	10.05
782	0.09	9.92
783	0.1	9.83
784	0.13	9.73
785	0.13	9.6
786	0.09	9.47
787	0.1	9.38
788	0.09	9.28
789	0.12	9.19
790	0.08	9.07
791	0.11	8.99
792	0.1	8.88
793	0.07	8.78
794	0.07	8.7
795	0.11	8.63
796	0.1	8.53
797	0.1	8.43
798	0.05	8.33
799	0.12	8.28
800	0.14	8.16
801	0.1	8.02
802	0.09	7.92
803	0.09	7.83
804	0.08	7.75
805	0.08	7.67
806	0.14	7.58
807	0.08	7.45
808	0.09	7.36
809	0.06	7.28
810	0.09	7.22
811	0.1	7.13
812	0.07	7.03
813	0.07	6.96
814	0.09	6.89
815	0.08	6.8
816	0.09	6.72
817	0.09	6.62
818	0.11	6.54
819	0.06	6.43
820	0.1	6.37
821	0.1	6.27
822	0.1	6.17
823	0.08	6.07
824	0.07	5.99
825	0.09	5.92
826	0.07	5.84
827	0.09	5.77
828	0.07	5.68
829	0.1	5.61
830	0.09	5.51
831	0.1	5.42
832	0.07	5.33
833	0.06	5.26
834	0.07	5.2
835	0.11	5.13
836	0.09	5.03
837	0.05	4.93
838	0.11	4.88
839	0.08	4.78
840	0.09	4.69
841	0.05	4.61
842	0.07	4.55
843	0.08	4.48
844	0.08	4.41
845	0.06	4.33
846	0.07	4.27
847	0.09	4.2
848	0.05	4.11
849	0.05	4.05
850	0.08	4.0
851	0.06	3.92
852	0.05	3.86
853	0.06	3.81
854	0.06	3.75
855	0.06	3.69
856	0.04	3.64
857	0.06	3.6
858	0.05	3.54
859	0.06	3.49
860	0.06	3.43
861	0.05	3.38
862	0.04	3.33
863	0.03	3.29
864	0.06	3.26
865	0.05	3.2
866	0.05	3.14
867	0.04	3.09
868	0.04	3.05
869	0.06	3.01
870	0.04	2.95
871	0.04	2.91
872	0.05	2.87
873	0.04	2.82
874	0.05	2.78
875	0.06	2.73
876	0.05	2.67
877	0.03	2.62
878	0.03	2.59
879	0.03	2.56
880	0.06	2.53
881	0.05	2.47
882	0.02	2.42
883	0.04	2.4
884	0.05	2.35
885	0.06	2.3
886	0.04	2.24
887	0.02	2.19
888	0.02	2.17
889	0.07	2.15
890	0.04	2.08
891	0.03	2.04
892	0.03	2.02
893	0.04	1.99
894	0.06	1.95
895	0.04	1.89
896	0.02	1.85
897	0.03	1.83
898	0.07	1.8
899	0.03	1.73
900	0.03	1.7
901	0.02	1.67
902	0.04	1.65
903	0.02	1.61
904	0.04	1.59
905	0.04	1.55
906	0.04	1.51
907	0.02	1.47
908	0.02	1.45
909	0.04	1.43
910	0.04	1.39
911	0.05	1.35
912	0.02	1.29
913	0.03	1.27
914	0.03	1.25
915	0.05	1.22
916	0.04	1.17
917	0.02	1.13
918	0.02	1.11
919	0.03	1.09
920	0.05	1.06
921	0.03	1.01
922	0.02	0.98
923	0.02	0.95
924	0.02	0.94
925	0.04	0.91
926	0.02	0.88
927	0.01	0.85
928	0.02	0.84
929	0.02	0.82
930	0.03	0.8
931	0.02	0.77
932	0.02	0.76
933	0.02	0.74
934	0.04	0.72
935	0.02	0.69
936	0.02	0.67
937	0.02	0.65
938	0.01	0.63
939	0.01	0.62
940	0.01	0.61
941	0.02	0.59
942	0.01	0.57
943	0.02	0.56
944	0.01	0.54
945	0.01	0.53
946	0.01	0.51
947	0.01	0.5
948	0.01	0.49
949	0.01	0.48
950	0.01	0.47
951	0.01	0.46
952	0.01	0.46
953	0.01	0.44
954	0.0	0.43
955	0.01	0.43
956	0.01	0.42
957	0.01	0.4
958	0.01	0.39
959	0.01	0.39
960	0.02	0.38
961	0.01	0.36
962	0.0	0.36
963	0.0	0.35
964	0.02	0.35
965	0.01	0.33
966	0.0	0.32
967	0.0	0.32
968	0.0	0.32
969	0.02	0.32
970	0.01	0.3
971	0.0	0.29
972	0.0	0.29
973	0.02	0.28
974	0.01	0.27
975	0.01	0.25
976	0.0	0.25
977	0.0	0.25
978	0.01	0.24
979	0.01	0.23
980	0.01	0.22
981	0.0	0.21
982	0.0	0.21
983	0.01	0.21
984	0.01	0.2
985	0.01	0.19
986	0.01	0.19
987	0.0	0.18
988	0.0	0.18
989	0.01	0.17
990	0.01	0.17
991	0.01	0.16
992	0.0	0.16
993	0.0	0.15
994	0.01	0.15
995	0.01	0.14
996	0.0	0.13
997	0.0	0.13
998	0.0	0.13
999	0.01	0.13
1000	0.0	0.12
1001	0.0	0.11
1002	0.0	0.11
1003	0.01	0.11
1004	0.0	0.1
1005	0.0	0.1
1006	0.0	0.1
1007	0.0	0.1
1008	0.01	0.1
1009	0.0	0.09
1010	0.0	0.09
1011	0.0	0.08
1012	0.0	0.08
1013	0.0	0.08
1014	0.0	0.08
1015	0.0	0.07
1016	0.0	0.07
1017	0.0	0.07
1018	0.01	0.07
1019	0.0	0.06
1020	0.01	0.06
1021	0.0	0.05
1022	0.0	0.05
1023	0.0	0.05
1024	0.0	0.04
1025	0.01	0.04
1026	0.0	0.03
1027	0.0	0.03
1028	0.0	0.03
1029	0.0	0.03
1030	0.0	0.03
1031	0.0	0.02
1032	0.0	0.02
1033	0.0	0.02
1034	0.0	0.02
1035	0.0	0.02
1036	0.0	0.02
1037	0.0	0.02
1038	0.0	0.02
1039	0.0	0.02
1040	0.0	0.02
1041	0.0	0.01
1042	0.0	0.01
1043	0.0	0.01
1044	0.0	0.01
1045	0.0	0.01
1046	0.0	0.01
1047	0.0	0.01
1048	0.0	0.01
1049	0.0	0.01
1050	0.0	0.01
1051	0.0	0.01
1052	0.0	0.01
1053	0.0	0.01
1054	0.0	0.01
1055	0.0	0.01
1056	0.0	0.01
1057	0.0	0.01
1058	0.0	0.01
1059	0.0	0.01
1060	0.0	0.01
1061	0.0	0.01
1062	0.0	0.01
1063	0.0	0.01
1064	0.0	0.01
1065	0.0	0.01
1066	0.0	0.01
1067	0.0	0.01
1068	0.0	0.01
1069	0.0	0.01
1070	0.0	0.01
1071	0.0	0.01
1072	0.0	0.01
1073	0.0	0.01
1074	0.0	0.01
1075	0.0	0.01
1076	0.0	0.01
1077	0.0	0.01
1078	0.0	0.01
1079	0.0	0.01
1080	0.0	0.01
1081	0.0	0.01
1082	0.0	0.01
1083	0.0	0.01
1084	0.0	0.0
1085	0.0	0.0
1086	0.0	0.0
1087	0.0	0.0
1088	0.0	0.0
1089	0.0	0.0
1090	0.0	0.0
1091	0.0	0.0
1092	0.0	0.0
1093	0.0	0.0
1094	0.0	0.0
1095	0.0	0.0
1096	0.0	0.0
1097	0.0	0.0
1098	0.0	0.0
1099	0.0	0.0
1100	0.0	0.0
1101	0.0	0.0
1102	0.0	0.0
1103	0.0	0.0
1104	0.0	0.0
1105	0.0	0.0
1106	0.0	0.0
1107	0.0	0.0
1108	0.0	0.0
1109	0.0	0.0
1110	0.0	0.0
1111	0.0	0.0
1112	0.0	0.0
1113	0.0	0.0
1114	0.0	0.0
1115	0.0	0.0
1116	0.0	0.0
1117	0.0	0.0
1118	0.0	0.0
1119	0.0	0.0
1120	0.0	0.0
1121	0.0	0.0
1122	0.0	0.0
1123	0.0	0.0
1124	0.0	0.0
1125	0.0	0.0
1126	0.0	0.0
1127	0.0	0.0
1128	0.0	0.0
1129	0.0	0.0
1130	0.0	0.0
1131	0.0	0.0
1132	0.0	0.0
1133	0.0	0.0
1134	0.0	0.0
1135	0.0	0.0
1136	0.0	0.0
1137	0.0	0.0
1138	0.0	0.0
1139	0.0	0.0
1140	0.0	0.0
1141	0.0	0.0
1142	0.0	0.0
1143	0.0	0.0
1144	0.0	0.0
1145	0.0	0.0
1146	0.0	0.0
1147	0.0	0.0
1148	0.0	0.0
1149	0.0	0.0
1150	0.0	0.0
1151	0.0	0.0
1152	0.0	0.0
1153	0.0	0.0
1154	0.0	0.0
1155	0.0	0.0
1156	0.0	0.0
1157	0.0	0.0

## Sheet: BUL
user_BUL - Class I Coverage
Number of epitope hits / HLA combinations recognized	Percent of individuals	Cumulative percent of population coverage
0	0.34	100.0
1	0.0	99.66
2	0.0	99.66
3	0.0	99.66
4	0.0	99.66
5	0.0	99.66
6	0.0	99.66
7	0.0	99.66
8	0.0	99.66
9	0.0	99.66
10	0.0	99.66
11	0.0	99.66
12	0.0	99.66
13	0.0	99.66
14	0.0	99.66
15	0.0	99.66
16	0.0	99.66
17	0.0	99.66
18	0.0	99.66
19	0.0	99.66
20	0.0	99.66
21	0.0	99.66
22	0.0	99.66
23	0.0	99.66
24	0.0	99.66
25	0.0	99.66
26	0.0	99.66
27	0.0	99.66
28	0.0	99.66
29	0.0	99.66
30	0.0	99.66
31	0.0	99.66
32	0.0	99.66
33	0.0	99.66
34	0.0	99.66
35	0.0	99.66
36	0.0	99.66
37	0.0	99.66
38	0.0	99.66
39	0.0	99.66
40	0.0	99.66
41	0.0	99.66
42	0.0	99.66
43	0.0	99.66
44	0.0	99.66
45	0.0	99.66
46	0.0	99.66
47	0.0	99.66
48	0.0	99.66
49	0.0	99.66
50	0.0	99.66
51	0.0	99.66
52	0.0	99.66
53	0.0	99.66
54	0.0	99.66
55	0.0	99.66
56	0.0	99.66
57	0.0	99.66
58	0.0	99.66
59	0.0	99.66
60	0.0	99.66
61	0.0	99.66
62	0.07	99.66
63	0.0	99.59
64	0.0	99.59
65	0.0	99.59
66	0.0	99.59
67	0.0	99.59
68	0.0	99.59
69	0.0	99.59
70	0.0	99.59
71	0.0	99.59
72	0.0	99.59
73	0.0	99.59
74	0.0	99.59
75	0.0	99.59
76	0.0	99.59
77	0.0	99.59
78	0.0	99.59
79	0.0	99.59
80	0.0	99.59
81	0.0	99.59
82	0.0	99.59
83	0.0	99.59
84	0.0	99.59
85	0.0	99.59
86	0.0	99.59
87	0.0	99.59
88	0.0	99.59
89	0.0	99.59
90	0.0	99.59
91	0.07	99.59
92	0.0	99.51
93	0.0	99.51
94	0.0	99.51
95	0.0	99.51
96	0.0	99.51
97	0.0	99.51
98	0.0	99.51
99	0.0	99.51
100	0.0	99.51
101	0.0	99.51
102	0.0	99.51
103	0.0	99.51
104	0.0	99.51
105	0.0	99.51
106	0.0	99.51
107	0.0	99.51
108	0.0	99.51
109	0.0	99.51
110	0.0	99.51
111	0.0	99.51
112	0.0	99.51
113	0.1	99.51
114	0.0	99.41
115	0.0	99.41
116	0.0	99.41
117	0.0	99.41
118	0.0	99.41
119	0.0	99.41
120	0.0	99.41
121	0.0	99.41
122	0.0	99.41
123	0.13	99.41
124	0.0	99.28
125	0.0	99.28
126	0.0	99.28
127	0.0	99.28
128	0.0	99.28
129	0.0	99.28
130	0.0	99.28
131	0.1	99.28
132	0.1	99.18
133	0.0	99.08
134	0.07	99.08
135	0.0	99.0
136	0.0	99.0
137	0.0	99.0
138	0.0	99.0
139	0.0	99.0
140	0.0	99.0
141	0.0	99.0
142	0.0	99.0
143	0.0	99.0
144	0.0	99.0
145	0.0	99.0
146	0.0	99.0
147	0.0	99.0
148	0.0	99.0
149	0.0	99.0
150	0.77	99.0
151	0.0	98.23
152	0.0	98.23
153	0.01	98.23
154	0.0	98.22
155	0.0	98.22
156	0.0	98.22
157	0.0	98.22
158	0.07	98.22
159	0.0	98.15
160	0.0	98.15
161	0.0	98.15
162	0.0	98.15
163	0.0	98.15
164	0.28	98.15
165	0.0	97.87
166	0.0	97.87
167	0.0	97.87
168	0.0	97.87
169	0.0	97.87
170	0.0	97.87
171	0.1	97.87
172	0.1	97.77
173	0.0	97.67
174	0.0	97.67
175	0.01	97.67
176	0.0	97.66
177	0.0	97.66
178	0.0	97.66
179	0.0	97.66
180	0.0	97.66
181	0.0	97.66
182	0.0	97.66
183	0.0	97.66
184	0.0	97.66
185	0.01	97.66
186	1.49	97.64
187	0.0	96.15
188	0.1	96.15
189	0.0	96.05
190	0.0	96.05
191	0.0	96.05
192	0.0	96.05
193	0.01	96.05
194	0.01	96.04
195	0.18	96.03
196	0.01	95.85
197	0.0	95.84
198	0.0	95.84
199	0.0	95.84
200	0.0	95.84
201	0.29	95.84
202	0.0	95.55
203	0.0	95.55
204	0.01	95.55
205	0.0	95.54
206	0.0	95.54
207	0.0	95.54
208	0.44	95.54
209	0.0	95.1
210	0.0	95.1
211	0.0	95.1
212	0.06	95.1
213	0.0	95.04
214	0.01	95.04
215	0.0	95.03
216	0.0	95.03
217	0.0	95.03
218	0.0	95.03
219	0.0	95.03
220	0.01	95.03
221	0.0	95.02
222	0.01	95.02
223	0.01	95.01
224	0.0	95.0
225	0.01	95.0
226	0.03	94.99
227	0.0	94.97
228	0.0	94.97
229	0.0	94.97
230	0.0	94.97
231	0.25	94.97
232	0.0	94.71
233	0.01	94.71
234	0.01	94.7
235	0.0	94.69
236	0.02	94.69
237	0.0	94.68
238	0.0	94.68
239	0.0	94.68
240	0.0	94.68
241	0.06	94.68
242	0.0	94.62
243	0.0	94.62
244	0.09	94.62
245	0.01	94.53
246	0.0	94.52
247	0.01	94.52
248	0.46	94.51
249	0.01	94.05
250	0.01	94.04
251	0.0	94.03
252	0.0	94.03
253	0.0	94.03
254	0.02	94.03
255	0.04	94.01
256	0.0	93.97
257	0.05	93.97
258	0.0	93.92
259	0.0	93.92
260	0.0	93.92
261	0.0	93.92
262	0.01	93.92
263	0.16	93.91
264	0.0	93.74
265	0.01	93.74
266	0.01	93.73
267	0.0	93.72
268	0.0	93.72
269	0.0	93.72
270	0.1	93.72
271	0.01	93.63
272	0.0	93.62
273	0.1	93.62
274	0.0	93.52
275	0.0	93.52
276	0.0	93.52
277	0.36	93.52
278	0.0	93.16
279	0.01	93.16
280	0.0	93.15
281	0.09	93.15
282	0.08	93.06
283	0.0	92.98
284	0.07	92.98
285	0.01	92.91
286	0.04	92.89
287	0.04	92.85
288	0.0	92.81
289	0.01	92.81
290	0.01	92.8
291	0.0	92.79
292	0.07	92.79
293	0.06	92.72
294	0.02	92.66
295	0.05	92.65
296	0.29	92.6
297	0.0	92.31
298	0.03	92.31
299	0.54	92.28
300	0.25	91.74
301	0.01	91.49
302	0.01	91.47
303	0.03	91.46
304	0.01	91.43
305	0.01	91.42
306	0.02	91.41
307	0.0	91.39
308	0.11	91.39
309	0.58	91.28
310	0.01	90.7
311	0.02	90.69
312	0.0	90.67
313	0.0	90.67
314	0.28	90.67
315	0.0	90.39
316	0.0	90.39
317	0.45	90.39
318	0.52	89.94
319	0.01	89.42
320	0.34	89.41
321	0.21	89.07
322	0.17	88.86
323	0.0	88.69
324	0.11	88.69
325	0.0	88.58
326	0.06	88.58
327	0.06	88.52
328	0.0	88.47
329	0.05	88.47
330	0.01	88.42
331	0.17	88.41
332	0.09	88.23
333	0.09	88.15
334	0.0	88.06
335	0.1	88.06
336	3.44	87.95
337	0.0	84.51
338	0.08	84.51
339	0.18	84.44
340	0.13	84.26
341	0.0	84.12
342	0.1	84.12
343	0.01	84.02
344	0.41	84.01
345	0.42	83.61
346	0.01	83.18
347	0.0	83.17
348	0.0	83.17
349	0.0	83.17
350	1.24	83.17
351	0.66	81.93
352	0.03	81.27
353	0.04	81.23
354	0.11	81.19
355	0.0	81.09
356	0.0	81.09
357	0.46	81.09
358	1.52	80.63
359	0.23	79.11
360	0.01	78.88
361	0.07	78.87
362	0.13	78.8
363	0.08	78.67
364	0.0	78.59
365	0.3	78.59
366	0.15	78.29
367	0.07	78.14
368	0.0	78.07
369	0.0	78.07
370	0.01	78.07
371	0.08	78.07
372	0.46	77.99
373	0.09	77.53
374	0.45	77.44
375	0.01	77.0
376	0.02	76.99
377	0.0	76.97
378	0.01	76.97
379	0.19	76.96
380	0.2	76.77
381	0.8	76.57
382	0.05	75.77
383	0.07	75.72
384	0.01	75.66
385	0.0	75.65
386	0.01	75.65
387	0.38	75.64
388	0.01	75.26
389	0.15	75.25
390	0.04	75.11
391	0.06	75.06
392	0.0	75.0
393	0.02	75.0
394	0.53	74.98
395	0.22	74.45
396	0.19	74.23
397	0.01	74.04
398	0.35	74.03
399	0.01	73.68
400	0.06	73.67
401	0.01	73.62
402	0.1	73.61
403	0.16	73.51
404	0.01	73.35
405	0.01	73.34
406	0.05	73.33
407	0.03	73.28
408	0.07	73.24
409	0.25	73.18
410	0.0	72.92
411	0.03	72.92
412	0.17	72.89
413	0.13	72.72
414	0.0	72.6
415	0.02	72.6
416	0.02	72.57
417	0.29	72.55
418	0.01	72.26
419	0.24	72.25
420	0.14	72.02
421	0.02	71.88
422	0.09	71.86
423	0.11	71.76
424	0.02	71.66
425	0.01	71.64
426	0.06	71.63
427	0.36	71.57
428	0.09	71.22
429	0.01	71.13
430	0.46	71.12
431	0.16	70.66
432	0.16	70.51
433	0.05	70.34
434	0.68	70.29
435	0.05	69.61
436	0.09	69.56
437	0.01	69.47
438	0.0	69.45
439	0.16	69.45
440	0.08	69.29
441	0.2	69.21
442	0.07	69.01
443	0.22	68.94
444	0.03	68.72
445	0.09	68.7
446	0.59	68.61
447	0.0	68.02
448	0.05	68.02
449	0.72	67.96
450	0.61	67.25
451	0.06	66.64
452	0.17	66.58
453	0.03	66.41
454	0.06	66.38
455	0.03	66.32
456	0.32	66.29
457	0.08	65.97
458	0.15	65.9
459	0.43	65.75
460	0.22	65.31
461	0.01	65.1
462	0.02	65.09
463	0.21	65.07
464	0.3	64.86
465	0.09	64.55
466	0.01	64.47
467	0.49	64.45
468	0.47	63.96
469	0.0	63.49
470	0.33	63.49
471	0.3	63.17
472	0.19	62.86
473	0.2	62.67
474	0.1	62.47
475	0.12	62.37
476	0.1	62.25
477	0.04	62.15
478	0.14	62.1
479	0.21	61.96
480	0.1	61.75
481	0.37	61.65
482	0.54	61.28
483	0.07	60.75
484	0.19	60.68
485	0.24	60.49
486	0.33	60.25
487	0.09	59.92
488	0.19	59.83
489	0.25	59.64
490	0.2	59.39
491	0.12	59.18
492	0.19	59.06
493	0.05	58.87
494	0.44	58.82
495	0.12	58.38
496	0.12	58.26
497	0.21	58.14
498	0.03	57.93
499	0.03	57.9
500	1.01	57.87
501	0.11	56.86
502	0.04	56.75
503	0.11	56.71
504	0.35	56.6
505	0.08	56.25
506	0.11	56.18
507	0.49	56.07
508	0.74	55.57
509	0.19	54.83
510	0.16	54.64
511	0.05	54.48
512	0.21	54.44
513	0.14	54.23
514	0.04	54.09
515	0.32	54.05
516	0.2	53.73
517	0.26	53.53
518	0.15	53.27
519	0.15	53.12
520	0.02	52.97
521	0.28	52.95
522	0.53	52.67
523	0.13	52.14
524	0.34	52.01
525	0.22	51.66
526	0.23	51.44
527	0.13	51.21
528	0.14	51.08
529	0.19	50.94
530	0.31	50.76
531	0.6	50.45
532	0.12	49.85
533	0.06	49.74
534	0.06	49.68
535	0.04	49.61
536	0.06	49.58
537	0.86	49.52
538	0.17	48.66
539	0.17	48.49
540	0.24	48.32
541	0.11	48.08
542	0.01	47.98
543	0.13	47.96
544	1.35	47.83
545	0.5	46.48
546	0.3	45.98
547	0.14	45.68
548	0.25	45.54
549	0.11	45.29
550	0.03	45.18
551	0.39	45.15
552	0.27	44.75
553	0.45	44.49
554	0.05	44.04
555	0.07	43.99
556	0.02	43.92
557	0.13	43.9
558	0.52	43.77
559	0.48	43.25
560	0.12	42.77
561	0.09	42.64
562	0.14	42.55
563	0.12	42.42
564	0.06	42.3
565	0.24	42.25
566	0.32	42.01
567	0.83	41.69
568	0.1	40.86
569	0.23	40.76
570	0.08	40.53
571	0.05	40.45
572	0.03	40.4
573	0.3	40.37
574	0.05	40.07
575	0.23	40.02
576	0.13	39.79
577	0.18	39.66
578	0.06	39.48
579	0.06	39.42
580	0.37	39.36
581	0.38	38.99
582	0.39	38.6
583	0.09	38.21
584	0.53	38.13
585	0.03	37.59
586	0.03	37.57
587	0.07	37.54
588	0.19	37.47
589	0.4	37.28
590	0.12	36.88
591	0.08	36.76
592	0.13	36.67
593	0.11	36.54
594	0.15	36.44
595	0.21	36.29
596	0.16	36.08
597	0.1	35.92
598	0.26	35.82
599	0.27	35.57
600	0.01	35.29
601	0.09	35.28
602	0.17	35.19
603	0.17	35.02
604	0.1	34.85
605	0.28	34.75
606	0.32	34.47
607	0.08	34.15
608	0.09	34.07
609	0.15	33.98
610	0.26	33.83
611	0.08	33.57
612	0.01	33.49
613	0.17	33.49
614	0.34	33.32
615	0.04	32.98
616	0.13	32.94
617	0.22	32.81
618	0.25	32.59
619	0.02	32.34
620	0.25	32.32
621	0.15	32.07
622	0.23	31.92
623	0.05	31.69
624	0.05	31.64
625	0.12	31.59
626	0.04	31.47
627	0.14	31.43
628	0.13	31.29
629	0.26	31.17
630	0.04	30.91
631	0.21	30.87
632	0.73	30.66
633	0.04	29.93
634	0.07	29.89
635	0.33	29.82
636	0.76	29.49
637	0.05	28.73
638	0.22	28.67
639	0.11	28.45
640	0.16	28.34
641	0.15	28.18
642	0.27	28.03
643	0.09	27.76
644	0.25	27.68
645	0.13	27.43
646	0.27	27.3
647	0.22	27.03
648	0.05	26.81
649	0.08	26.76
650	0.42	26.67
651	0.28	26.26
652	0.05	25.98
653	0.17	25.93
654	0.45	25.76
655	0.07	25.31
656	0.03	25.24
657	0.31	25.21
658	0.49	24.9
659	0.13	24.41
660	0.13	24.28
661	0.19	24.15
662	0.14	23.96
663	0.11	23.82
664	0.06	23.71
665	0.27	23.66
666	0.1	23.39
667	0.22	23.29
668	0.24	23.07
669	0.12	22.83
670	0.11	22.71
671	0.18	22.6
672	0.22	22.43
673	0.07	22.21
674	0.17	22.14
675	0.21	21.97
676	0.26	21.76
677	0.21	21.5
678	0.19	21.29
679	0.13	21.1
680	0.22	20.97
681	0.25	20.75
682	0.13	20.5
683	0.12	20.37
684	0.06	20.25
685	0.09	20.19
686	0.05	20.1
687	0.11	20.05
688	0.06	19.94
689	0.19	19.88
690	0.26	19.69
691	0.12	19.44
692	0.1	19.31
693	0.07	19.21
694	0.22	19.14
695	0.29	18.92
696	0.09	18.63
697	0.06	18.54
698	0.29	18.48
699	0.13	18.19
700	0.07	18.06
701	0.28	17.99
702	0.23	17.71
703	0.12	17.49
704	0.12	17.37
705	0.08	17.25
706	0.05	17.17
707	0.07	17.12
708	0.44	17.06
709	0.17	16.62
710	0.06	16.44
711	0.06	16.38
712	0.15	16.32
713	0.1	16.17
714	0.05	16.07
715	0.19	16.02
716	0.27	15.83
717	0.13	15.56
718	0.06	15.43
719	0.15	15.37
720	0.12	15.23
721	0.06	15.11
722	0.08	15.05
723	0.23	14.97
724	0.06	14.74
725	0.16	14.68
726	0.11	14.53
727	0.13	14.41
728	0.07	14.29
729	0.08	14.22
730	0.31	14.14
731	0.25	13.83
732	0.16	13.58
733	0.08	13.42
734	0.17	13.35
735	0.04	13.18
736	0.06	13.14
737	0.09	13.07
738	0.11	12.99
739	0.2	12.88
740	0.09	12.68
741	0.1	12.58
742	0.05	12.49
743	0.05	12.44
744	0.05	12.38
745	0.18	12.34
746	0.29	12.15
747	0.09	11.86
748	0.1	11.77
749	0.15	11.66
750	0.02	11.51
751	0.04	11.5
752	0.15	11.46
753	0.16	11.31
754	0.1	11.15
755	0.2	11.05
756	0.08	10.86
757	0.03	10.78
758	0.05	10.75
759	0.14	10.69
760	0.14	10.56
761	0.1	10.42
762	0.03	10.32
763	0.16	10.29
764	0.12	10.13
765	0.05	10.0
766	0.09	9.95
767	0.18	9.86
768	0.14	9.68
769	0.11	9.54
770	0.13	9.44
771	0.08	9.3
772	0.06	9.23
773	0.08	9.17
774	0.1	9.09
775	0.12	9.0
776	0.08	8.87
777	0.13	8.79
778	0.1	8.66
779	0.13	8.56
780	0.05	8.43
781	0.17	8.38
782	0.08	8.21
783	0.04	8.13
784	0.09	8.09
785	0.2	8.0
786	0.06	7.8
787	0.05	7.74
788	0.18	7.69
789	0.1	7.52
790	0.13	7.41
791	0.05	7.28
792	0.22	7.23
793	0.1	7.01
794	0.1	6.91
795	0.06	6.81
796	0.23	6.76
797	0.07	6.53
798	0.02	6.45
799	0.1	6.43
800	0.24	6.33
801	0.06	6.09
802	0.08	6.03
803	0.14	5.95
804	0.15	5.81
805	0.07	5.67
806	0.11	5.6
807	0.14	5.48
808	0.15	5.34
809	0.08	5.19
810	0.04	5.11
811	0.15	5.07
812	0.08	4.92
813	0.07	4.84
814	0.05	4.78
815	0.18	4.73
816	0.05	4.54
817	0.08	4.49
818	0.14	4.41
819	0.06	4.27
820	0.08	4.21
821	0.08	4.13
822	0.13	4.05
823	0.07	3.92
824	0.09	3.85
825	0.08	3.76
826	0.08	3.68
827	0.02	3.59
828	0.03	3.57
829	0.1	3.55
830	0.1	3.44
831	0.01	3.34
832	0.04	3.33
833	0.06	3.29
834	0.05	3.23
835	0.04	3.19
836	0.03	3.15
837	0.08	3.12
838	0.05	3.04
839	0.06	3.0
840	0.04	2.94
841	0.07	2.9
842	0.04	2.83
843	0.05	2.79
844	0.05	2.74
845	0.07	2.69
846	0.04	2.62
847	0.04	2.57
848	0.02	2.53
849	0.05	2.51
850	0.01	2.46
851	0.04	2.45
852	0.02	2.41
853	0.08	2.39
854	0.01	2.31
855	0.01	2.3
856	0.02	2.29
857	0.03	2.27
858	0.03	2.24
859	0.03	2.22
860	0.02	2.19
861	0.03	2.17
862	0.05	2.13
863	0.01	2.09
864	0.03	2.08
865	0.04	2.05
866	0.03	2.01
867	0.02	1.98
868	0.03	1.96
869	0.04	1.94
870	0.01	1.89
871	0.01	1.88
872	0.01	1.87
873	0.02	1.86
874	0.01	1.84
875	0.02	1.84
876	0.06	1.81
877	0.03	1.76
878	0.02	1.73
879	0.03	1.71
880	0.16	1.68
881	0.01	1.52
882	0.0	1.51
883	0.03	1.51
884	0.1	1.48
885	0.01	1.38
886	0.03	1.37
887	0.01	1.34
888	0.03	1.33
889	0.02	1.3
890	0.03	1.28
891	0.03	1.24
892	0.02	1.22
893	0.02	1.2
894	0.07	1.18
895	0.04	1.11
896	0.0	1.07
897	0.01	1.07
898	0.07	1.06
899	0.03	0.98
900	0.0	0.95
901	0.03	0.95
902	0.09	0.92
903	0.02	0.83
904	0.01	0.81
905	0.02	0.8
906	0.06	0.78
907	0.02	0.72
908	0.0	0.7
909	0.03	0.7
910	0.06	0.67
911	0.01	0.61
912	0.01	0.6
913	0.01	0.59
914	0.02	0.58
915	0.01	0.56
916	0.03	0.56
917	0.02	0.53
918	0.05	0.5
919	0.0	0.45
920	0.02	0.45
921	0.02	0.43
922	0.01	0.41
923	0.01	0.4
924	0.01	0.39
925	0.03	0.38
926	0.0	0.34
927	0.01	0.34
928	0.01	0.33
929	0.02	0.32
930	0.0	0.3
931	0.02	0.3
932	0.01	0.28
933	0.01	0.28
934	0.02	0.27
935	0.01	0.25
936	0.0	0.24
937	0.01	0.24
938	0.0	0.23
939	0.02	0.23
940	0.01	0.22
941	0.0	0.21
942	0.0	0.21
943	0.01	0.2
944	0.01	0.19
945	0.0	0.19
946	0.01	0.19
947	0.01	0.18
948	0.01	0.17
949	0.0	0.17
950	0.0	0.17
951	0.0	0.16
952	0.0	0.16
953	0.0	0.16
954	0.0	0.16
955	0.0	0.16
956	0.0	0.16
957	0.0	0.15
958	0.0	0.15
959	0.0	0.15
960	0.0	0.15
961	0.0	0.15
962	0.0	0.15
963	0.01	0.15
964	0.0	0.14
965	0.0	0.14
966	0.0	0.14
967	0.01	0.14
968	0.0	0.13
969	0.0	0.13
970	0.0	0.13
971	0.0	0.13
972	0.0	0.13
973	0.0	0.13
974	0.01	0.13
975	0.0	0.11
976	0.0	0.11
977	0.0	0.11
978	0.01	0.11
979	0.0	0.09
980	0.0	0.09
981	0.0	0.09
982	0.0	0.09
983	0.0	0.09
984	0.0	0.09
985	0.0	0.09
986	0.0	0.09
987	0.0	0.09
988	0.0	0.09
989	0.0	0.09
990	0.01	0.09
991	0.0	0.08
992	0.0	0.08
993	0.0	0.08
994	0.02	0.07
995	0.0	0.05
996	0.0	0.05
997	0.0	0.05
998	0.0	0.05
999	0.0	0.05
1000	0.0	0.05
1001	0.0	0.04
1002	0.0	0.04
1003	0.0	0.04
1004	0.01	0.04
1005	0.0	0.03
1006	0.0	0.03
1007	0.0	0.03
1008	0.01	0.03
1009	0.0	0.02
1010	0.0	0.02
1011	0.0	0.02
1012	0.0	0.02
1013	0.0	0.02
1014	0.0	0.02
1015	0.0	0.02
1016	0.0	0.02
1017	0.0	0.01
1018	0.0	0.01
1019	0.0	0.01
1020	0.0	0.01
1021	0.0	0.01
1022	0.0	0.01
1023	0.0	0.01
1024	0.0	0.01
1025	0.0	0.01
1026	0.0	0.01
1027	0.0	0.01
1028	0.0	0.01
1029	0.0	0.01
1030	0.0	0.01
1031	0.0	0.01
1032	0.0	0.01
1033	0.0	0.0
1034	0.0	0.0
1035	0.0	0.0
1036	0.0	0.0
1037	0.0	0.0
1038	0.0	0.0
1039	0.0	0.0
1040	0.0	0.0
1041	0.0	0.0
1042	0.0	0.0
1043	0.0	0.0
1044	0.0	0.0
1045	0.0	0.0
1046	0.0	0.0
1047	0.0	0.0
1048	0.0	0.0
1049	0.0	0.0
1050	0.0	0.0
1051	0.0	0.0
1052	0.0	0.0
1053	0.0	0.0
1054	0.0	0.0
1055	0.0	0.0
1056	0.0	0.0
1057	0.0	0.0
1058	0.0	0.0
1059	0.0	0.0
1060	0.0	0.0
1061	0.0	0.0
1062	0.0	0.0
1063	0.0	0.0
1064	0.0	0.0
1065	0.0	0.0
1066	0.0	0.0
1067	0.0	0.0
1068	0.0	0.0
1069	0.0	0.0
1070	0.0	0.0
1071	0.0	0.0
1072	0.0	0.0
1073	0.0	0.0
1074	0.0	0.0
1075	0.0	0.0
1076	0.0	0.0
1077	0.0	0.0
1078	0.0	0.0
1079	0.0	0.0
1080	0.0	0.0
1081	0.0	0.0
1082	0.0	0.0
1083	0.0	0.0
1084	0.0	0.0
1085	0.0	0.0
1086	0.0	0.0
1087	0.0	0.0
1088	0.0	0.0
1089	0.0	0.0
1090	0.0	0.0
1091	0.0	0.0
1092	0.0	0.0
1093	0.0	0.0
1094	0.0	0.0
1095	0.0	0.0
1096	0.0	0.0
1097	0.0	0.0
1098	0.0	0.0
1099	0.0	0.0
1100	0.0	0.0
1101	0.0	0.0
1102	0.0	0.0
1103	0.0	0.0
1104	0.0	0.0
1105	0.0	0.0
1106	0.0	0.0
1107	0.0	0.0
1108	0.0	0.0
1109	0.0	0.0
1110	0.0	0.0
1111	0.0	0.0
1112	0.0	0.0
1113	0.0	0.0
1114	0.0	0.0
1115	0.0	0.0
1116	0.0	0.0
1117	0.0	0.0
1118	0.0	0.0
1119	0.0	0.0
1120	0.0	0.0
1121	0.0	0.0
1122	0.0	0.0
1123	0.0	0.0
1124	0.0	0.0
1125	0.0	0.0
1126	0.0	0.0
1127	0.0	0.0
1128	0.0	0.0
1129	0.0	0.0
1130	0.0	0.0
1131	0.0	0.0
1132	0.0	0.0
1133	0.0	0.0
1134	0.0	0.0
1135	0.0	0.0
1136	0.0	0.0
1137	0.0	0.0
1138	0.0	0.0
1139	0.0	0.0
1140	0.0	0.0
1141	0.0	0.0
1142	0.0	0.0
1143	0.0	0.0
1144	0.0	0.0
1145	0.0	0.0
1146	0.0	0.0
1147	0.0	0.0
1148	0.0	0.0
1149	0.0	0.0
1150	0.0	0.0
1151	0.0	0.0
1152	0.0	0.0
1153	0.0	0.0
1154	0.0	0.0
1155	0.0	0.0
1156	0.0	0.0
1157	0.0	0.0

## Sheet: CHN
user_CHN - Class I Coverage
Number of epitope hits / HLA combinations recognized	Percent of individuals	Cumulative percent of population coverage
0	0.49	100.0
1	0.0	99.51
2	0.0	99.51
3	0.0	99.51
4	0.0	99.51
5	0.0	99.51
6	0.0	99.51
7	0.0	99.51
8	0.0	99.51
9	0.0	99.51
10	0.0	99.51
11	0.0	99.51
12	0.0	99.51
13	0.0	99.51
14	0.0	99.51
15	0.0	99.51
16	0.0	99.51
17	0.0	99.51
18	0.0	99.51
19	0.0	99.51
20	0.0	99.51
21	0.0	99.51
22	0.0	99.51
23	0.0	99.51
24	0.0	99.51
25	0.0	99.51
26	0.0	99.51
27	0.0	99.51
28	0.0	99.51
29	0.0	99.51
30	0.0	99.51
31	0.0	99.51
32	0.0	99.51
33	0.0	99.51
34	0.0	99.51
35	0.0	99.51
36	0.0	99.51
37	0.0	99.51
38	0.0	99.51
39	0.0	99.51
40	0.0	99.51
41	0.0	99.51
42	0.0	99.51
43	0.0	99.51
44	0.0	99.51
45	0.0	99.51
46	0.0	99.51
47	0.0	99.51
48	0.0	99.51
49	0.0	99.51
50	0.0	99.51
51	0.0	99.51
52	0.0	99.51
53	0.0	99.51
54	0.14	99.51
55	0.0	99.37
56	0.0	99.37
57	0.0	99.37
58	0.0	99.37
59	0.0	99.37
60	0.0	99.37
61	0.0	99.37
62	0.0	99.37
63	0.0	99.37
64	0.14	99.37
65	0.0	99.23
66	0.0	99.23
67	0.0	99.23
68	0.0	99.23
69	0.0	99.23
70	0.0	99.23
71	0.0	99.23
72	0.0	99.23
73	0.0	99.23
74	0.0	99.23
75	0.0	99.23
76	0.0	99.23
77	0.0	99.23
78	0.0	99.23
79	0.0	99.23
80	0.0	99.23
81	0.0	99.23
82	0.0	99.23
83	0.0	99.23
84	0.0	99.23
85	0.0	99.23
86	0.0	99.23
87	0.0	99.23
88	0.0	99.23
89	0.0	99.23
90	0.0	99.23
91	0.0	99.23
92	0.0	99.23
93	0.35	99.23
94	0.0	98.89
95	0.0	98.89
96	0.0	98.89
97	0.0	98.89
98	0.0	98.89
99	0.0	98.89
100	0.0	98.89
101	0.0	98.89
102	0.0	98.89
103	0.0	98.89
104	0.0	98.89
105	0.0	98.89
106	0.0	98.89
107	0.0	98.89
108	0.0	98.89
109	0.0	98.89
110	0.0	98.89
111	0.0	98.89
112	0.0	98.89
113	0.0	98.89
114	0.0	98.89
115	0.0	98.89
116	0.0	98.89
117	0.0	98.89
118	0.02	98.89
119	0.0	98.87
120	0.0	98.87
121	0.0	98.87
122	0.0	98.87
123	0.0	98.87
124	0.0	98.87
125	0.0	98.87
126	0.0	98.87
127	0.0	98.87
128	0.0	98.87
129	0.0	98.87
130	0.0	98.87
131	0.0	98.87
132	0.0	98.87
133	0.0	98.87
134	0.0	98.87
135	0.0	98.87
136	0.0	98.87
137	0.0	98.87
138	0.0	98.87
139	0.0	98.87
140	0.0	98.87
141	0.0	98.87
142	0.0	98.87
143	0.0	98.87
144	0.0	98.87
145	0.0	98.87
146	0.0	98.87
147	0.1	98.87
148	0.0	98.77
149	0.0	98.77
150	0.95	98.77
151	0.26	97.82
152	0.0	97.56
153	0.0	97.56
154	0.0	97.56
155	0.0	97.56
156	0.0	97.56
157	0.1	97.56
158	0.19	97.46
159	0.0	97.27
160	0.0	97.27
161	0.0	97.27
162	0.0	97.27
163	0.0	97.27
164	0.0	97.27
165	0.0	97.27
166	0.0	97.27
167	0.0	97.27
168	0.24	97.27
169	0.0	97.03
170	0.0	97.03
171	0.0	97.03
172	0.0	97.03
173	0.0	97.03
174	0.0	97.03
175	0.0	97.03
176	0.0	97.03
177	0.0	97.03
178	0.0	97.03
179	0.0	97.03
180	0.0	97.03
181	0.0	97.03
182	0.0	97.03
183	0.0	97.03
184	0.0	97.03
185	0.0	97.03
186	0.47	97.03
187	0.0	96.56
188	0.0	96.56
189	0.0	96.56
190	0.0	96.56
191	0.0	96.56
192	0.0	96.56
193	0.13	96.56
194	0.0	96.43
195	0.0	96.43
196	0.0	96.43
197	0.0	96.43
198	0.0	96.43
199	0.0	96.43
200	0.0	96.43
201	0.0	96.43
202	0.0	96.43
203	0.0	96.43
204	0.67	96.43
205	0.03	95.77
206	0.0	95.74
207	0.0	95.74
208	0.72	95.74
209	0.0	95.02
210	0.0	95.02
211	0.01	95.02
212	0.02	95.01
213	0.0	94.98
214	0.1	94.98
215	0.03	94.88
216	0.0	94.85
217	0.0	94.85
218	0.0	94.85
219	0.0	94.85
220	0.0	94.85
221	0.0	94.85
222	0.05	94.85
223	0.0	94.8
224	0.0	94.8
225	0.0	94.8
226	0.0	94.8
227	0.0	94.8
228	0.0	94.8
229	0.0	94.8
230	0.0	94.8
231	1.49	94.8
232	0.03	93.3
233	0.0	93.27
234	0.0	93.27
235	0.0	93.27
236	0.0	93.27
237	0.0	93.27
238	0.0	93.27
239	0.18	93.27
240	0.14	93.09
241	0.0	92.96
242	0.0	92.96
243	0.68	92.96
244	0.83	92.28
245	0.0	91.45
246	0.0	91.45
247	0.02	91.45
248	0.1	91.43
249	0.0	91.33
250	0.13	91.33
251	0.14	91.2
252	0.0	91.06
253	0.0	91.06
254	0.0	91.06
255	0.0	91.06
256	0.0	91.06
257	0.02	91.06
258	0.16	91.05
259	0.0	90.88
260	0.0	90.88
261	0.17	90.88
262	0.41	90.71
263	0.0	90.3
264	0.0	90.3
265	0.0	90.3
266	0.0	90.3
267	0.0	90.3
268	0.16	90.3
269	0.0	90.14
270	0.0	90.14
271	0.0	90.14
272	0.2	90.14
273	0.0	89.94
274	0.0	89.94
275	0.0	89.94
276	0.0	89.94
277	0.0	89.94
278	0.0	89.94
279	0.12	89.94
280	0.0	89.81
281	0.0	89.81
282	0.0	89.81
283	0.0	89.81
284	0.0	89.81
285	0.44	89.81
286	0.09	89.38
287	0.0	89.29
288	0.0	89.29
289	0.0	89.29
290	0.0	89.29
291	0.0	89.29
292	0.0	89.29
293	0.02	89.29
294	0.0	89.26
295	0.42	89.26
296	0.0	88.84
297	0.22	88.84
298	0.09	88.62
299	0.0	88.53
300	0.11	88.53
301	0.35	88.42
302	0.01	88.07
303	0.02	88.05
304	0.02	88.03
305	0.02	88.01
306	0.0	88.0
307	0.07	88.0
308	0.23	87.92
309	0.04	87.7
310	0.0	87.66
311	0.0	87.66
312	0.01	87.66
313	0.0	87.64
314	0.0	87.64
315	0.04	87.64
316	0.03	87.61
317	0.0	87.58
318	0.17	87.58
319	0.05	87.41
320	0.0	87.36
321	0.0	87.36
322	0.02	87.36
323	0.0	87.34
324	0.31	87.34
325	0.02	87.03
326	0.09	87.01
327	0.0	86.92
328	0.0	86.92
329	0.0	86.92
330	0.0	86.92
331	0.0	86.92
332	0.13	86.92
333	0.04	86.79
334	0.0	86.76
335	0.0	86.76
336	0.92	86.76
337	0.71	85.83
338	0.0	85.12
339	0.0	85.12
340	0.01	85.12
341	0.07	85.11
342	0.0	85.04
343	0.13	85.04
344	0.21	84.91
345	0.0	84.7
346	0.0	84.7
347	0.0	84.7
348	0.0	84.7
349	0.05	84.7
350	0.01	84.65
351	0.06	84.64
352	0.0	84.57
353	0.0	84.57
354	1.34	84.57
355	0.49	83.24
356	0.0	82.75
357	0.0	82.75
358	1.41	82.75
359	0.38	81.34
360	0.0	80.96
361	0.07	80.96
362	0.22	80.9
363	0.0	80.68
364	0.0	80.68
365	0.05	80.68
366	0.28	80.63
367	0.0	80.35
368	0.0	80.35
369	0.0	80.35
370	0.0	80.35
371	0.0	80.35
372	0.28	80.35
373	0.0	80.07
374	0.0	80.07
375	0.0	80.07
376	0.36	80.07
377	0.0	79.71
378	0.09	79.71
379	0.12	79.62
380	0.0	79.5
381	2.93	79.5
382	0.79	76.57
383	0.0	75.79
384	0.0	75.79
385	0.0	75.79
386	0.02	75.79
387	0.0	75.77
388	0.09	75.77
389	0.71	75.68
390	0.32	74.97
391	0.08	74.65
392	0.0	74.57
393	0.08	74.57
394	0.76	74.48
395	0.13	73.73
396	0.02	73.6
397	0.18	73.58
398	0.1	73.41
399	0.77	73.31
400	0.1	72.54
401	0.36	72.44
402	0.12	72.08
403	0.0	71.96
404	0.0	71.96
405	0.01	71.96
406	0.02	71.95
407	0.04	71.93
408	0.17	71.9
409	0.05	71.72
410	0.0	71.67
411	0.12	71.67
412	0.71	71.55
413	0.09	70.83
414	0.0	70.74
415	0.01	70.74
416	0.05	70.74
417	0.4	70.69
418	0.15	70.29
419	0.09	70.15
420	0.07	70.06
421	0.0	69.99
422	0.15	69.99
423	0.04	69.84
424	0.39	69.79
425	0.18	69.41
426	0.06	69.23
427	0.0	69.17
428	0.0	69.17
429	0.24	69.17
430	0.81	68.94
431	0.0	68.13
432	0.02	68.13
433	0.02	68.11
434	0.1	68.09
435	0.79	67.99
436	0.2	67.21
437	0.13	67.01
438	0.0	66.88
439	0.57	66.88
440	0.04	66.31
441	0.01	66.27
442	0.01	66.26
443	0.3	66.25
444	0.07	65.95
445	0.31	65.88
446	0.09	65.57
447	0.6	65.48
448	1.08	64.87
449	0.0	63.79
450	0.0	63.79
451	0.36	63.79
452	1.16	63.44
453	0.16	62.28
454	0.07	62.12
455	0.1	62.05
456	0.15	61.95
457	0.0	61.8
458	0.06	61.8
459	0.07	61.73
460	0.0	61.67
461	0.02	61.67
462	0.0	61.65
463	0.09	61.65
464	0.0	61.56
465	0.09	61.56
466	0.31	61.47
467	0.0	61.16
468	0.0	61.16
469	0.09	61.16
470	0.85	61.07
471	0.12	60.22
472	0.03	60.1
473	0.0	60.07
474	0.6	60.07
475	2.14	59.47
476	0.07	57.33
477	0.0	57.25
478	0.05	57.25
479	0.33	57.2
480	0.0	56.87
481	0.11	56.87
482	0.21	56.76
483	0.14	56.54
484	0.08	56.4
485	0.0	56.33
486	0.11	56.33
487	0.48	56.22
488	0.15	55.74
489	0.16	55.59
490	0.06	55.44
491	0.06	55.38
492	0.22	55.32
493	0.81	55.1
494	0.25	54.29
495	0.1	54.03
496	0.0	53.93
497	0.03	53.93
498	0.01	53.9
499	0.14	53.89
500	0.03	53.75
501	0.11	53.72
502	0.11	53.61
503	0.16	53.5
504	0.3	53.34
505	0.48	53.04
506	0.26	52.56
507	0.03	52.3
508	0.17	52.28
509	0.29	52.1
510	0.04	51.81
511	0.07	51.78
512	0.31	51.71
513	0.08	51.39
514	0.0	51.31
515	0.04	51.31
516	0.33	51.28
517	0.14	50.95
518	0.05	50.81
519	0.02	50.76
520	0.05	50.75
521	0.0	50.7
522	0.2	50.7
523	0.27	50.5
524	0.11	50.23
525	0.01	50.13
526	0.26	50.11
527	0.1	49.86
528	0.07	49.75
529	0.33	49.69
530	0.15	49.36
531	0.35	49.2
532	0.55	48.85
533	0.05	48.3
534	0.17	48.25
535	0.01	48.08
536	0.07	48.06
537	0.02	47.99
538	0.06	47.97
539	0.65	47.91
540	0.55	47.26
541	0.33	46.71
542	0.0	46.38
543	0.04	46.38
544	0.45	46.34
545	0.38	45.89
546	0.03	45.51
547	0.21	45.48
548	0.13	45.27
549	0.56	45.14
550	0.16	44.58
551	0.14	44.42
552	0.13	44.29
553	0.02	44.16
554	0.0	44.14
555	0.02	44.14
556	0.02	44.11
557	0.22	44.09
558	0.1	43.88
559	0.09	43.78
560	0.0	43.69
561	0.0	43.69
562	0.62	43.69
563	0.32	43.07
564	0.0	42.74
565	0.03	42.74
566	0.0	42.71
567	0.78	42.71
568	0.62	41.93
569	0.04	41.31
570	0.1	41.27
571	0.01	41.17
572	0.07	41.16
573	0.0	41.09
574	0.29	41.09
575	0.37	40.81
576	0.1	40.44
577	0.02	40.34
578	0.0	40.32
579	0.03	40.32
580	0.58	40.29
581	0.13	39.72
582	0.07	39.59
583	0.08	39.52
584	0.07	39.44
585	1.17	39.37
586	0.37	38.2
587	0.11	37.83
588	0.1	37.72
589	1.11	37.62
590	0.31	36.51
591	0.0	36.2
592	0.1	36.2
593	0.37	36.1
594	0.12	35.73
595	0.04	35.62
596	0.0	35.58
597	0.49	35.58
598	0.89	35.09
599	0.29	34.2
600	0.01	33.91
601	0.07	33.9
602	0.77	33.83
603	0.45	33.05
604	0.05	32.6
605	0.2	32.56
606	0.27	32.36
607	0.32	32.09
608	0.05	31.77
609	0.09	31.72
610	0.27	31.63
611	0.04	31.36
612	0.02	31.32
613	0.01	31.3
614	0.03	31.29
615	0.1	31.26
616	0.44	31.16
617	0.09	30.72
618	0.02	30.63
619	0.06	30.61
620	0.83	30.55
621	0.27	29.72
622	0.1	29.45
623	0.09	29.35
624	0.15	29.26
625	1.35	29.11
626	0.45	27.76
627	0.06	27.31
628	0.26	27.25
629	0.32	26.99
630	0.07	26.67
631	0.08	26.59
632	0.3	26.51
633	0.39	26.21
634	0.32	25.82
635	0.0	25.5
636	0.03	25.5
637	0.06	25.47
638	0.51	25.41
639	0.14	24.9
640	0.11	24.75
641	0.11	24.64
642	0.15	24.54
643	0.95	24.38
644	0.22	23.43
645	0.11	23.21
646	0.0	23.09
647	0.09	23.09
648	0.01	23.0
649	0.14	22.99
650	0.07	22.85
651	0.23	22.78
652	0.08	22.55
653	0.12	22.47
654	0.04	22.35
655	0.0	22.31
656	0.59	22.31
657	0.05	21.73
658	0.01	21.67
659	0.03	21.67
660	0.05	21.63
661	0.72	21.58
662	0.01	20.86
663	0.1	20.85
664	0.01	20.75
665	0.08	20.74
666	0.0	20.66
667	0.09	20.66
668	0.24	20.57
669	0.1	20.33
670	0.0	20.23
671	0.03	20.23
672	0.04	20.19
673	0.12	20.16
674	0.32	20.04
675	0.01	19.72
676	0.01	19.71
677	0.02	19.7
678	0.27	19.68
679	0.78	19.41
680	0.0	18.63
681	0.02	18.63
682	0.02	18.61
683	0.86	18.6
684	0.0	17.74
685	0.02	17.74
686	0.14	17.72
687	0.27	17.58
688	0.03	17.31
689	0.0	17.29
690	0.09	17.29
691	0.41	17.2
692	0.19	16.78
693	0.01	16.59
694	0.06	16.58
695	0.28	16.52
696	0.15	16.25
697	0.2	16.1
698	0.09	15.89
699	0.08	15.81
700	0.08	15.73
701	0.24	15.65
702	0.1	15.41
703	0.06	15.31
704	0.01	15.25
705	0.05	15.24
706	0.02	15.19
707	0.01	15.18
708	0.08	15.17
709	0.15	15.09
710	0.19	14.94
711	0.01	14.75
712	0.14	14.75
713	0.3	14.61
714	0.48	14.3
715	0.07	13.82
716	0.04	13.76
717	0.11	13.72
718	0.48	13.61
719	0.09	13.13
720	0.16	13.04
721	0.05	12.88
722	0.05	12.83
723	0.17	12.78
724	0.01	12.61
725	0.17	12.6
726	0.09	12.44
727	0.01	12.34
728	0.04	12.33
729	0.02	12.3
730	0.1	12.28
731	0.07	12.18
732	0.12	12.11
733	0.13	11.99
734	0.03	11.86
735	0.25	11.82
736	0.38	11.58
737	0.46	11.2
738	0.09	10.73
739	0.13	10.64
740	0.22	10.51
741	0.08	10.28
742	0.03	10.2
743	0.25	10.17
744	0.06	9.93
745	0.01	9.87
746	0.0	9.86
747	0.25	9.86
748	0.05	9.61
749	0.0	9.56
750	0.0	9.56
751	0.05	9.56
752	0.01	9.51
753	0.16	9.5
754	0.08	9.34
755	0.09	9.26
756	0.04	9.17
757	0.2	9.14
758	0.06	8.94
759	0.0	8.88
760	0.08	8.88
761	0.12	8.8
762	0.02	8.68
763	0.01	8.66
764	0.0	8.64
765	0.08	8.64
766	0.0	8.56
767	0.0	8.56
768	0.02	8.56
769	0.0	8.54
770	0.0	8.54
771	0.01	8.54
772	0.0	8.53
773	0.01	8.53
774	0.0	8.51
775	0.0	8.51
776	0.0	8.51
777	0.0	8.51
778	0.11	8.51
779	0.09	8.4
780	0.05	8.31
781	0.0	8.27
782	0.11	8.27
783	0.09	8.16
784	0.21	8.06
785	0.07	7.86
786	0.02	7.79
787	0.01	7.77
788	0.22	7.76
789	0.08	7.54
790	0.02	7.45
791	0.01	7.43
792	0.07	7.42
793	0.03	7.35
794	0.0	7.32
795	0.0	7.32
796	0.07	7.32
797	0.01	7.24
798	0.01	7.23
799	0.0	7.22
800	0.04	7.22
801	0.09	7.18
802	0.13	7.09
803	0.04	6.96
804	0.0	6.92
805	0.0	6.92
806	0.45	6.92
807	0.21	6.47
808	0.0	6.26
809	0.02	6.26
810	0.06	6.24
811	0.36	6.18
812	0.1	5.82
813	0.0	5.72
814	0.09	5.72
815	0.06	5.63
816	0.05	5.57
817	0.0	5.52
818	0.01	5.52
819	0.09	5.51
820	0.02	5.41
821	0.0	5.4
822	0.01	5.4
823	0.01	5.39
824	0.31	5.38
825	0.08	5.06
826	0.01	4.98
827	0.02	4.97
828	0.16	4.95
829	0.64	4.78
830	0.21	4.14
831	0.03	3.93
832	0.05	3.9
833	0.56	3.85
834	0.17	3.29
835	0.01	3.12
836	0.03	3.11
837	0.2	3.08
838	0.03	2.88
839	0.0	2.85
840	0.0	2.85
841	0.12	2.85
842	0.06	2.73
843	0.0	2.67
844	0.01	2.67
845	0.03	2.66
846	0.04	2.63
847	0.28	2.59
848	0.04	2.3
849	0.06	2.26
850	0.0	2.2
851	0.32	2.2
852	0.05	1.88
853	0.01	1.83
854	0.05	1.82
855	0.06	1.77
856	0.0	1.71
857	0.0	1.71
858	0.01	1.71
859	0.04	1.7
860	0.0	1.67
861	0.0	1.67
862	0.0	1.67
863	0.0	1.67
864	0.0	1.67
865	0.04	1.67
866	0.0	1.63
867	0.03	1.63
868	0.0	1.6
869	0.05	1.6
870	0.0	1.55
871	0.02	1.55
872	0.08	1.52
873	0.03	1.45
874	0.0	1.41
875	0.0	1.41
876	0.08	1.41
877	0.05	1.33
878	0.0	1.28
879	0.0	1.28
880	0.01	1.28
881	0.01	1.27
882	0.02	1.26
883	0.0	1.24
884	0.0	1.24
885	0.0	1.24
886	0.02	1.24
887	0.0	1.22
888	0.0	1.22
889	0.0	1.22
890	0.02	1.22
891	0.01	1.2
892	0.0	1.19
893	0.0	1.19
894	0.03	1.19
895	0.06	1.16
896	0.04	1.1
897	0.0	1.06
898	0.0	1.06
899	0.01	1.06
900	0.12	1.05
901	0.0	0.93
902	0.0	0.93
903	0.0	0.93
904	0.05	0.93
905	0.0	0.88
906	0.0	0.88
907	0.0	0.88
908	0.0	0.88
909	0.04	0.88
910	0.0	0.84
911	0.0	0.84
912	0.0	0.84
913	0.02	0.84
914	0.0	0.82
915	0.0	0.82
916	0.0	0.82
917	0.0	0.82
918	0.16	0.82
919	0.0	0.66
920	0.0	0.66
921	0.0	0.66
922	0.13	0.66
923	0.08	0.53
924	0.0	0.45
925	0.0	0.45
926	0.02	0.45
927	0.06	0.43
928	0.0	0.37
929	0.0	0.37
930	0.0	0.37
931	0.06	0.37
932	0.0	0.31
933	0.0	0.31
934	0.0	0.31
935	0.0	0.31
936	0.03	0.31
937	0.0	0.28
938	0.0	0.28
939	0.0	0.28
940	0.04	0.28
941	0.09	0.24
942	0.0	0.15
943	0.0	0.15
944	0.0	0.15
945	0.13	0.15
946	0.0	0.02
947	0.0	0.02
948	0.0	0.02
949	0.02	0.02
950	0.0	0.0
951	0.0	0.0
952	0.0	0.0
953	0.0	0.0
954	0.0	0.0
955	0.0	0.0
956	0.0	0.0
957	0.0	0.0
958	0.0	0.0
959	0.0	0.0
960	0.0	0.0
961	0.0	0.0
962	0.0	0.0
963	0.0	0.0
964	0.0	0.0
965	0.0	0.0
966	0.0	0.0
967	0.0	0.0
968	0.0	0.0
969	0.0	0.0
970	0.0	0.0
971	0.0	0.0
972	0.0	0.0
973	0.0	0.0
974	0.0	0.0
975	0.0	0.0
976	0.0	0.0
977	0.0	0.0
978	0.0	0.0
979	0.0	0.0
980	0.0	0.0
981	0.0	0.0
982	0.0	0.0
983	0.0	0.0
984	0.0	0.0
985	0.0	0.0
986	0.0	0.0
987	0.0	0.0
988	0.0	0.0
989	0.0	0.0
990	0.0	0.0
991	0.0	0.0
992	0.0	0.0
993	0.0	0.0
994	0.0	0.0
995	0.0	0.0
996	0.0	0.0
997	0.0	0.0
998	0.0	0.0
999	0.0	0.0
1000	0.0	0.0
1001	0.0	0.0
1002	0.0	0.0
1003	0.0	0.0
1004	0.0	0.0
1005	0.0	0.0
1006	0.0	0.0
1007	0.0	0.0
1008	0.0	0.0
1009	0.0	0.0
1010	0.0	0.0
1011	0.0	0.0
1012	0.0	0.0
1013	0.0	0.0
1014	0.0	0.0
1015	0.0	0.0
1016	0.0	0.0
1017	0.0	0.0
1018	0.0	0.0
1019	0.0	0.0
1020	0.0	0.0
1021	0.0	0.0
1022	0.0	0.0
1023	0.0	0.0
1024	0.0	0.0
1025	0.0	0.0
1026	0.0	0.0
1027	0.0	0.0
1028	0.0	0.0
1029	0.0	0.0
1030	0.0	0.0
1031	0.0	0.0
1032	0.0	0.0
1033	0.0	0.0
1034	0.0	0.0
1035	0.0	0.0
1036	0.0	0.0
1037	0.0	0.0
1038	0.0	0.0
1039	0.0	0.0
1040	0.0	0.0
1041	0.0	0.0
1042	0.0	0.0
1043	0.0	0.0
1044	0.0	0.0
1045	0.0	0.0
1046	0.0	0.0
1047	0.0	0.0
1048	0.0	0.0
1049	0.0	0.0
1050	0.0	0.0
1051	0.0	0.0
1052	0.0	0.0
1053	0.0	0.0
1054	0.0	0.0
1055	0.0	0.0
1056	0.0	0.0
1057	0.0	0.0
1058	0.0	0.0
1059	0.0	0.0
1060	0.0	0.0
1061	0.0	0.0
1062	0.0	0.0
1063	0.0	0.0
1064	0.0	0.0
1065	0.0	0.0
1066	0.0	0.0
1067	0.0	0.0
1068	0.0	0.0
1069	0.0	0.0
1070	0.0	0.0
1071	0.0	0.0
1072	0.0	0.0
1073	0.0	0.0
1074	0.0	0.0
1075	0.0	0.0
1076	0.0	0.0
1077	0.0	0.0
1078	0.0	0.0
1079	0.0	0.0
1080	0.0	0.0
1081	0.0	0.0
1082	0.0	0.0
1083	0.0	0.0
1084	0.0	0.0
1085	0.0	0.0
1086	0.0	0.0
1087	0.0	0.0
1088	0.0	0.0
1089	0.0	0.0
1090	0.0	0.0
1091	0.0	0.0
1092	0.0	0.0
1093	0.0	0.0
1094	0.0	0.0
1095	0.0	0.0
1096	0.0	0.0
1097	0.0	0.0
1098	0.0	0.0
1099	0.0	0.0
1100	0.0	0.0
1101	0.0	0.0
1102	0.0	0.0
1103	0.0	0.0
1104	0.0	0.0
1105	0.0	0.0
1106	0.0	0.0
1107	0.0	0.0
1108	0.0	0.0
1109	0.0	0.0
1110	0.0	0.0
1111	0.0	0.0
1112	0.0	0.0
1113	0.0	0.0
1114	0.0	0.0
1115	0.0	0.0
1116	0.0	0.0
1117	0.0	0.0
1118	0.0	0.0
1119	0.0	0.0
1120	0.0	0.0
1121	0.0	0.0
1122	0.0	0.0
1123	0.0	0.0
1124	0.0	0.0
1125	0.0	0.0
1126	0.0	0.0
1127	0.0	0.0
1128	0.0	0.0
1129	0.0	0.0
1130	0.0	0.0
1131	0.0	0.0
1132	0.0	0.0
1133	0.0	0.0
1134	0.0	0.0
1135	0.0	0.0
1136	0.0	0.0
1137	0.0	0.0
1138	0.0	0.0
1139	0.0	0.0
1140	0.0	0.0
1141	0.0	0.0
1142	0.0	0.0
1143	0.0	0.0
1144	0.0	0.0
1145	0.0	0.0
1146	0.0	0.0
1147	0.0	0.0
1148	0.0	0.0
1149	0.0	0.0
1150	0.0	0.0
1151	0.0	0.0
1152	0.0	0.0
1153	0.0	0.0
1154	0.0	0.0
1155	0.0	0.0
1156	0.0	0.0
1157	0.0	0.0

## Sheet: COL
user_COL - Class I Coverage
Number of epitope hits / HLA combinations recognized	Percent of individuals	Cumulative percent of population coverage
0	0.36	100.0
1	0.0	99.64
2	0.0	99.64
3	0.0	99.64
4	0.0	99.64
5	0.0	99.64
6	0.0	99.64
7	0.0	99.64
8	0.0	99.64
9	0.0	99.64
10	0.0	99.64
11	0.0	99.64
12	0.0	99.64
13	0.0	99.64
14	0.0	99.64
15	0.0	99.64
16	0.0	99.64
17	0.0	99.64
18	0.0	99.64
19	0.0	99.64
20	0.0	99.64
21	0.0	99.64
22	0.0	99.64
23	0.0	99.64
24	0.0	99.64
25	0.0	99.64
26	0.0	99.64
27	0.0	99.64
28	0.0	99.64
29	0.0	99.64
30	0.0	99.64
31	0.0	99.64
32	0.0	99.64
33	0.0	99.64
34	0.0	99.64
35	0.0	99.64
36	0.0	99.64
37	0.0	99.64
38	0.0	99.64
39	0.0	99.64
40	0.0	99.64
41	0.0	99.64
42	0.0	99.64
43	0.0	99.64
44	0.04	99.64
45	0.0	99.59
46	0.0	99.59
47	0.0	99.59
48	0.0	99.59
49	0.0	99.59
50	0.0	99.59
51	0.0	99.59
52	0.0	99.59
53	0.0	99.59
54	0.0	99.59
55	0.0	99.59
56	0.0	99.59
57	0.0	99.59
58	0.0	99.59
59	0.0	99.59
60	0.0	99.59
61	0.0	99.59
62	0.06	99.59
63	0.0	99.54
64	0.0	99.54
65	0.0	99.54
66	0.0	99.54
67	0.0	99.54
68	0.0	99.54
69	0.0	99.54
70	0.0	99.54
71	0.0	99.54
72	0.0	99.54
73	0.0	99.54
74	0.0	99.54
75	0.0	99.54
76	0.0	99.54
77	0.0	99.54
78	0.0	99.54
79	0.0	99.54
80	0.0	99.54
81	0.0	99.54
82	0.0	99.54
83	0.0	99.54
84	0.13	99.54
85	0.0	99.41
86	0.0	99.41
87	0.0	99.41
88	0.0	99.41
89	0.0	99.41
90	0.0	99.41
91	0.0	99.41
92	0.0	99.41
93	0.0	99.41
94	0.0	99.41
95	0.0	99.41
96	0.0	99.41
97	0.0	99.41
98	0.0	99.41
99	0.0	99.41
100	0.0	99.41
101	0.0	99.41
102	0.0	99.41
103	0.0	99.41
104	0.0	99.41
105	0.0	99.41
106	0.0	99.41
107	0.0	99.4
108	0.0	99.4
109	0.0	99.4
110	0.0	99.4
111	0.0	99.4
112	0.0	99.4
113	0.16	99.4
114	0.0	99.25
115	0.0	99.25
116	0.0	99.25
117	0.0	99.25
118	0.09	99.25
119	0.0	99.16
120	0.0	99.16
121	0.0	99.16
122	0.0	99.16
123	0.0	99.16
124	0.0	99.16
125	0.0	99.16
126	0.0	99.16
127	0.0	99.16
128	0.02	99.16
129	0.0	99.15
130	0.0	99.15
131	0.28	99.15
132	0.0	98.86
133	0.0	98.86
134	0.12	98.86
135	0.0	98.74
136	0.0	98.74
137	0.0	98.74
138	0.0	98.74
139	0.18	98.74
140	0.0	98.56
141	0.0	98.56
142	0.0	98.56
143	0.0	98.56
144	0.0	98.56
145	0.0	98.56
146	0.02	98.56
147	0.0	98.54
148	0.0	98.54
149	0.0	98.54
150	0.18	98.54
151	0.05	98.36
152	0.0	98.31
153	0.0	98.31
154	0.0	98.31
155	0.0	98.31
156	0.17	98.31
157	0.01	98.13
158	0.0	98.12
159	0.0	98.12
160	0.0	98.12
161	0.0	98.12
162	0.0	98.12
163	0.0	98.12
164	0.2	98.12
165	0.0	97.92
166	0.08	97.92
167	0.0	97.84
168	0.0	97.84
169	0.0	97.84
170	0.0	97.84
171	0.04	97.84
172	0.0	97.79
173	0.0	97.79
174	0.0	97.79
175	0.02	97.79
176	0.0	97.77
177	0.0	97.77
178	0.01	97.77
179	0.0	97.76
180	0.01	97.76
181	0.12	97.76
182	0.0	97.63
183	0.01	97.63
184	0.0	97.62
185	0.09	97.62
186	0.71	97.54
187	0.09	96.82
188	0.07	96.74
189	0.0	96.67
190	0.0	96.67
191	0.0	96.67
192	0.0	96.67
193	0.02	96.67
194	0.11	96.65
195	0.11	96.54
196	0.01	96.43
197	0.27	96.42
198	0.0	96.15
199	0.0	96.15
200	0.06	96.15
201	0.01	96.09
202	0.03	96.08
203	0.0	96.04
204	0.0	96.04
205	0.0	96.04
206	0.0	96.04
207	0.0	96.04
208	0.92	96.04
209	0.0	95.13
210	0.01	95.13
211	0.0	95.12
212	0.01	95.12
213	0.0	95.11
214	0.0	95.1
215	0.1	95.1
216	0.0	95.0
217	0.0	95.0
218	0.07	95.0
219	0.0	94.93
220	0.0	94.93
221	0.0	94.93
222	0.0	94.93
223	0.06	94.93
224	0.0	94.86
225	0.01	94.86
226	0.01	94.86
227	0.0	94.84
228	0.01	94.84
229	0.0	94.83
230	0.08	94.83
231	0.16	94.75
232	0.0	94.59
233	0.0	94.58
234	0.06	94.58
235	0.02	94.51
236	0.0	94.5
237	0.0	94.5
238	0.01	94.5
239	0.07	94.48
240	0.03	94.42
241	0.03	94.39
242	0.0	94.36
243	0.01	94.36
244	0.05	94.35
245	0.0	94.3
246	0.0	94.3
247	0.03	94.3
248	0.32	94.27
249	0.03	93.95
250	0.02	93.92
251	0.0	93.9
252	0.15	93.9
253	0.0	93.75
254	0.0	93.75
255	0.02	93.75
256	0.02	93.74
257	0.03	93.72
258	0.0	93.68
259	0.04	93.68
260	0.0	93.64
261	0.0	93.64
262	0.01	93.64
263	0.03	93.64
264	0.01	93.6
265	0.08	93.59
266	0.0	93.51
267	0.0	93.51
268	0.31	93.51
269	0.11	93.2
270	0.3	93.08
271	0.03	92.79
272	0.03	92.76
273	0.03	92.73
274	0.04	92.7
275	0.02	92.66
276	0.0	92.65
277	0.04	92.65
278	0.02	92.6
279	0.05	92.58
280	0.0	92.53
281	0.09	92.53
282	0.04	92.44
283	0.0	92.41
284	0.07	92.4
285	0.01	92.33
286	0.0	92.32
287	0.14	92.32
288	0.0	92.18
289	0.04	92.18
290	0.07	92.14
291	0.15	92.07
292	0.12	91.92
293	0.02	91.8
294	0.02	91.78
295	0.15	91.76
296	0.0	91.6
297	0.06	91.6
298	0.05	91.54
299	0.31	91.49
300	0.25	91.18
301	0.03	90.93
302	0.02	90.9
303	0.05	90.88
304	0.16	90.83
305	0.05	90.67
306	0.09	90.62
307	0.07	90.52
308	0.05	90.45
309	0.0	90.41
310	0.12	90.4
311	0.0	90.29
312	0.08	90.29
313	0.04	90.21
314	0.06	90.17
315	0.11	90.11
316	0.07	90.0
317	0.54	89.93
318	0.03	89.39
319	0.03	89.35
320	0.35	89.32
321	0.42	88.97
322	0.03	88.55
323	0.02	88.52
324	0.02	88.5
325	0.42	88.48
326	0.31	88.06
327	0.04	87.74
328	0.23	87.71
329	0.04	87.47
330	0.06	87.44
331	0.13	87.38
332	0.07	87.24
333	0.06	87.17
334	0.06	87.11
335	0.05	87.04
336	0.48	87.0
337	0.18	86.52
338	0.02	86.34
339	0.73	86.32
340	0.0	85.59
341	0.06	85.59
342	0.44	85.53
343	0.06	85.09
344	0.17	85.03
345	0.1	84.86
346	0.02	84.76
347	0.59	84.74
348	0.04	84.15
349	0.08	84.11
350	0.42	84.03
351	0.07	83.62
352	0.21	83.55
353	0.1	83.33
354	0.06	83.24
355	0.0	83.18
356	0.03	83.18
357	0.1	83.16
358	0.52	83.05
359	0.2	82.53
360	0.01	82.34
361	0.21	82.32
362	0.14	82.11
363	0.02	81.97
364	0.16	81.94
365	0.1	81.78
366	0.08	81.68
367	0.24	81.6
368	0.06	81.37
369	0.04	81.31
370	0.11	81.27
371	0.19	81.16
372	0.64	80.97
373	0.2	80.34
374	0.21	80.14
375	0.07	79.93
376	0.04	79.86
377	0.01	79.82
378	0.1	79.81
379	0.25	79.71
380	0.13	79.46
381	0.25	79.33
382	0.17	79.08
383	0.28	78.91
384	0.09	78.62
385	0.06	78.53
386	0.14	78.47
387	0.12	78.33
388	0.05	78.21
389	0.35	78.16
390	0.03	77.8
391	0.07	77.77
392	0.04	77.7
393	0.22	77.67
394	0.63	77.44
395	0.34	76.82
396	0.21	76.48
397	0.06	76.27
398	0.08	76.21
399	0.12	76.14
400	0.04	76.02
401	0.12	75.98
402	0.18	75.85
403	0.14	75.68
404	0.23	75.54
405	0.25	75.31
406	0.02	75.06
407	0.06	75.04
408	0.15	74.98
409	0.13	74.82
410	0.06	74.69
411	0.02	74.63
412	0.15	74.6
413	0.11	74.46
414	0.06	74.34
415	0.05	74.29
416	0.07	74.24
417	0.16	74.17
418	0.18	74.01
419	0.09	73.84
420	0.11	73.75
421	0.06	73.64
422	0.13	73.58
423	0.11	73.45
424	0.17	73.34
425	0.2	73.17
426	0.12	72.97
427	0.03	72.84
428	0.07	72.81
429	0.08	72.74
430	0.17	72.66
431	0.26	72.49
432	0.08	72.22
433	0.13	72.15
434	0.52	72.02
435	0.1	71.5
436	0.09	71.4
437	0.05	71.31
438	0.18	71.26
439	0.31	71.09
440	0.04	70.78
441	0.14	70.74
442	0.14	70.6
443	0.13	70.45
444	0.03	70.32
445	0.16	70.29
446	0.07	70.13
447	0.2	70.06
448	0.04	69.86
449	0.16	69.83
450	0.15	69.67
451	0.19	69.51
452	0.14	69.32
453	0.05	69.18
454	0.63	69.13
455	0.28	68.49
456	0.69	68.21
457	0.16	67.52
458	0.05	67.37
459	0.1	67.31
460	0.18	67.22
461	0.05	67.04
462	0.16	66.99
463	0.21	66.83
464	0.18	66.62
465	0.32	66.45
466	0.09	66.13
467	0.18	66.04
468	0.13	65.86
469	0.04	65.72
470	0.16	65.69
471	0.18	65.52
472	0.12	65.35
473	0.23	65.23
474	0.05	64.99
475	0.14	64.94
476	0.92	64.8
477	0.24	63.88
478	0.28	63.64
479	0.18	63.35
480	0.1	63.17
481	0.36	63.07
482	0.08	62.71
483	0.13	62.63
484	0.16	62.5
485	0.23	62.34
486	0.29	62.1
487	0.2	61.81
488	0.15	61.61
489	0.28	61.46
490	0.15	61.19
491	0.14	61.04
492	0.28	60.9
493	0.12	60.62
494	0.12	60.5
495	0.19	60.38
496	0.16	60.2
497	0.21	60.03
498	0.22	59.82
499	0.3	59.6
500	0.21	59.3
501	0.18	59.09
502	0.2	58.91
503	0.32	58.72
504	0.11	58.39
505	0.15	58.29
506	0.28	58.13
507	0.35	57.85
508	0.33	57.5
509	0.16	57.17
510	0.12	57.01
511	0.26	56.89
512	0.27	56.63
513	0.19	56.36
514	0.3	56.17
515	0.18	55.87
516	0.21	55.69
517	0.21	55.48
518	0.25	55.27
519	0.06	55.02
520	0.25	54.96
521	0.15	54.7
522	0.31	54.55
523	0.28	54.25
524	0.17	53.97
525	0.49	53.79
526	0.17	53.3
527	0.16	53.13
528	0.38	52.96
529	0.15	52.59
530	0.21	52.44
531	0.22	52.23
532	0.12	52.01
533	0.44	51.89
534	0.22	51.45
535	0.2	51.23
536	0.28	51.03
537	0.15	50.74
538	0.3	50.59
539	0.36	50.3
540	0.13	49.94
541	0.11	49.81
542	0.14	49.69
543	0.2	49.55
544	0.47	49.36
545	0.27	48.89
546	0.13	48.62
547	0.26	48.49
548	0.24	48.23
549	0.13	47.99
550	0.08	47.86
551	0.14	47.78
552	0.27	47.64
553	0.18	47.37
554	0.11	47.19
555	0.23	47.08
556	0.19	46.85
557	0.15	46.66
558	0.38	46.51
559	0.32	46.13
560	0.25	45.8
561	0.14	45.55
562	0.11	45.41
563	0.1	45.3
564	0.15	45.2
565	0.29	45.05
566	0.12	44.76
567	0.29	44.63
568	0.38	44.34
569	0.29	43.96
570	0.23	43.68
571	0.06	43.45
572	0.16	43.39
573	0.22	43.23
574	0.19	43.01
575	0.28	42.82
576	0.18	42.54
577	0.1	42.36
578	0.21	42.26
579	0.18	42.05
580	0.17	41.87
581	0.33	41.7
582	0.17	41.37
583	0.14	41.2
584	0.18	41.06
585	0.23	40.88
586	0.17	40.65
587	0.22	40.48
588	0.19	40.26
589	0.35	40.07
590	0.33	39.72
591	0.15	39.39
592	0.14	39.25
593	0.21	39.11
594	0.22	38.9
595	0.26	38.68
596	0.13	38.41
597	0.12	38.28
598	0.19	38.16
599	0.15	37.97
600	0.09	37.82
601	0.11	37.73
602	0.1	37.62
603	0.18	37.52
604	0.25	37.34
605	0.18	37.09
606	0.2	36.92
607	0.33	36.71
608	0.14	36.39
609	0.1	36.25
610	0.32	36.15
611	0.17	35.83
612	0.26	35.67
613	0.12	35.4
614	0.08	35.28
615	0.3	35.2
616	0.15	34.9
617	0.22	34.75
618	0.22	34.53
619	0.16	34.31
620	0.33	34.15
621	0.2	33.81
622	0.14	33.61
623	0.08	33.46
624	0.1	33.38
625	0.2	33.28
626	0.32	33.08
627	0.26	32.76
628	0.19	32.5
629	0.16	32.32
630	0.22	32.16
631	0.17	31.94
632	0.21	31.77
633	0.2	31.56
634	0.12	31.36
635	0.18	31.24
636	0.18	31.06
637	0.18	30.88
638	0.2	30.7
639	0.24	30.51
640	0.27	30.26
641	0.26	30.0
642	0.41	29.74
643	0.2	29.33
644	0.16	29.13
645	0.11	28.97
646	0.14	28.86
647	0.22	28.72
648	0.15	28.5
649	0.25	28.35
650	0.23	28.09
651	0.26	27.87
652	0.16	27.61
653	0.17	27.44
654	0.1	27.27
655	0.08	27.17
656	0.12	27.09
657	0.26	26.97
658	0.2	26.72
659	0.17	26.52
660	0.09	26.34
661	0.19	26.26
662	0.55	26.06
663	0.25	25.52
664	0.24	25.27
665	0.17	25.03
666	0.1	24.85
667	0.17	24.76
668	0.09	24.59
669	0.12	24.5
670	0.22	24.39
671	0.2	24.17
672	0.27	23.97
673	0.32	23.71
674	0.1	23.38
675	0.16	23.28
676	0.17	23.13
677	0.1	22.96
678	0.2	22.86
679	0.15	22.66
680	0.15	22.51
681	0.13	22.37
682	0.15	22.24
683	0.15	22.09
684	0.14	21.94
685	0.16	21.8
686	0.2	21.64
687	0.18	21.43
688	0.11	21.25
689	0.21	21.14
690	0.11	20.93
691	0.1	20.82
692	0.12	20.72
693	0.19	20.61
694	0.17	20.42
695	0.22	20.25
696	0.13	20.04
697	0.13	19.9
698	0.13	19.77
699	0.19	19.64
700	0.1	19.44
701	0.1	19.34
702	0.21	19.24
703	0.13	19.03
704	0.15	18.91
705	0.08	18.76
706	0.13	18.68
707	0.19	18.54
708	0.15	18.35
709	0.16	18.2
710	0.13	18.04
711	0.1	17.91
712	0.14	17.81
713	0.12	17.67
714	0.11	17.55
715	0.18	17.44
716	0.11	17.26
717	0.1	17.15
718	0.13	17.05
719	0.12	16.92
720	0.14	16.8
721	0.13	16.66
722	0.1	16.54
723	0.12	16.44
724	0.27	16.32
725	0.2	16.05
726	0.09	15.84
727	0.06	15.75
728	0.08	15.69
729	0.14	15.62
730	0.12	15.48
731	0.1	15.35
732	0.13	15.25
733	0.13	15.12
734	0.17	14.99
735	0.07	14.82
736	0.08	14.75
737	0.07	14.66
738	0.1	14.59
739	0.11	14.49
740	0.11	14.38
741	0.12	14.27
742	0.1	14.15
743	0.11	14.05
744	0.1	13.94
745	0.2	13.84
746	0.1	13.64
747	0.17	13.54
748	0.07	13.36
749	0.1	13.3
750	0.08	13.19
751	0.12	13.12
752	0.09	12.99
753	0.11	12.91
754	0.23	12.8
755	0.15	12.57
756	0.19	12.42
757	0.07	12.23
758	0.07	12.17
759	0.08	12.1
760	0.12	12.01
761	0.08	11.89
762	0.14	11.81
763	0.13	11.67
764	0.09	11.54
765	0.1	11.46
766	0.09	11.36
767	0.2	11.26
768	0.08	11.06
769	0.1	10.98
770	0.1	10.88
771	0.11	10.79
772	0.1	10.68
773	0.12	10.58
774	0.07	10.46
775	0.14	10.39
776	0.25	10.25
777	0.06	10.0
778	0.11	9.93
779	0.08	9.82
780	0.12	9.74
781	0.15	9.62
782	0.1	9.48
783	0.11	9.37
784	0.1	9.27
785	0.07	9.16
786	0.09	9.09
787	0.07	9.0
788	0.07	8.93
789	0.11	8.86
790	0.11	8.75
791	0.1	8.64
792	0.13	8.54
793	0.17	8.41
794	0.06	8.25
795	0.06	8.19
796	0.13	8.13
797	0.09	8.0
798	0.1	7.9
799	0.1	7.8
800	0.08	7.7
801	0.16	7.62
802	0.09	7.46
803	0.1	7.37
804	0.11	7.27
805	0.06	7.16
806	0.12	7.1
807	0.12	6.97
808	0.08	6.85
809	0.08	6.78
810	0.06	6.7
811	0.07	6.64
812	0.16	6.57
813	0.12	6.41
814	0.07	6.29
815	0.08	6.22
816	0.1	6.14
817	0.08	6.04
818	0.07	5.96
819	0.06	5.89
820	0.11	5.82
821	0.07	5.72
822	0.06	5.65
823	0.11	5.59
824	0.07	5.48
825	0.06	5.41
826	0.14	5.35
827	0.07	5.21
828	0.06	5.14
829	0.09	5.08
830	0.07	4.99
831	0.04	4.92
832	0.05	4.88
833	0.05	4.83
834	0.07	4.78
835	0.09	4.7
836	0.07	4.62
837	0.09	4.55
838	0.1	4.46
839	0.06	4.35
840	0.03	4.3
841	0.04	4.26
842	0.04	4.23
843	0.09	4.19
844	0.05	4.09
845	0.03	4.05
846	0.07	4.01
847	0.07	3.95
848	0.05	3.87
849	0.08	3.83
850	0.06	3.75
851	0.05	3.69
852	0.04	3.64
853	0.03	3.6
854	0.04	3.57
855	0.04	3.53
856	0.05	3.49
857	0.06	3.44
858	0.09	3.38
859	0.09	3.29
860	0.05	3.2
861	0.03	3.15
862	0.03	3.12
863	0.03	3.09
864	0.03	3.06
865	0.05	3.03
866	0.03	2.99
867	0.05	2.95
868	0.04	2.9
869	0.03	2.86
870	0.02	2.83
871	0.05	2.8
872	0.05	2.76
873	0.04	2.71
874	0.04	2.67
875	0.04	2.63
876	0.05	2.59
877	0.02	2.54
878	0.04	2.52
879	0.03	2.48
880	0.06	2.46
881	0.04	2.4
882	0.01	2.35
883	0.02	2.34
884	0.04	2.32
885	0.06	2.28
886	0.03	2.22
887	0.04	2.19
888	0.05	2.15
889	0.05	2.11
890	0.03	2.05
891	0.01	2.02
892	0.03	2.01
893	0.04	1.98
894	0.04	1.94
895	0.05	1.91
896	0.04	1.85
897	0.03	1.81
898	0.05	1.78
899	0.02	1.73
900	0.01	1.7
901	0.05	1.69
902	0.01	1.64
903	0.02	1.63
904	0.04	1.61
905	0.02	1.57
906	0.05	1.55
907	0.06	1.5
908	0.01	1.44
909	0.04	1.43
910	0.09	1.39
911	0.03	1.3
912	0.03	1.27
913	0.02	1.24
914	0.0	1.23
915	0.05	1.22
916	0.01	1.18
917	0.03	1.17
918	0.05	1.14
919	0.02	1.09
920	0.03	1.06
921	0.04	1.03
922	0.01	0.99
923	0.01	0.98
924	0.01	0.97
925	0.01	0.96
926	0.05	0.95
927	0.02	0.9
928	0.01	0.88
929	0.02	0.86
930	0.02	0.85
931	0.03	0.82
932	0.02	0.8
933	0.03	0.78
934	0.02	0.75
935	0.02	0.73
936	0.01	0.71
937	0.01	0.7
938	0.01	0.69
939	0.01	0.68
940	0.04	0.66
941	0.03	0.62
942	0.02	0.59
943	0.02	0.57
944	0.01	0.55
945	0.0	0.54
946	0.01	0.53
947	0.01	0.52
948	0.02	0.51
949	0.01	0.49
950	0.01	0.48
951	0.01	0.47
952	0.02	0.46
953	0.01	0.45
954	0.02	0.44
955	0.02	0.42
956	0.01	0.39
957	0.02	0.39
958	0.0	0.37
959	0.0	0.36
960	0.0	0.36
961	0.02	0.36
962	0.01	0.34
963	0.03	0.33
964	0.02	0.31
965	0.0	0.29
966	0.0	0.29
967	0.01	0.29
968	0.0	0.28
969	0.0	0.28
970	0.01	0.28
971	0.0	0.27
972	0.01	0.27
973	0.01	0.26
974	0.0	0.25
975	0.0	0.25
976	0.01	0.25
977	0.0	0.24
978	0.0	0.23
979	0.0	0.23
980	0.0	0.23
981	0.0	0.22
982	0.0	0.22
983	0.0	0.22
984	0.01	0.22
985	0.0	0.21
986	0.01	0.21
987	0.0	0.2
988	0.0	0.2
989	0.0	0.2
990	0.01	0.2
991	0.0	0.19
992	0.0	0.19
993	0.02	0.19
994	0.0	0.17
995	0.01	0.16
996	0.0	0.16
997	0.0	0.16
998	0.01	0.16
999	0.0	0.15
1000	0.0	0.15
1001	0.0	0.15
1002	0.02	0.15
1003	0.0	0.13
1004	0.01	0.13
1005	0.0	0.12
1006	0.01	0.12
1007	0.0	0.11
1008	0.0	0.11
1009	0.01	0.11
1010	0.01	0.11
1011	0.0	0.1
1012	0.0	0.1
1013	0.01	0.1
1014	0.0	0.09
1015	0.02	0.09
1016	0.0	0.07
1017	0.0	0.07
1018	0.0	0.07
1019	0.0	0.07
1020	0.0	0.07
1021	0.0	0.07
1022	0.0	0.07
1023	0.01	0.07
1024	0.02	0.06
1025	0.0	0.04
1026	0.0	0.04
1027	0.0	0.04
1028	0.0	0.03
1029	0.0	0.03
1030	0.0	0.03
1031	0.0	0.03
1032	0.0	0.03
1033	0.0	0.03
1034	0.0	0.03
1035	0.0	0.03
1036	0.0	0.03
1037	0.0	0.03
1038	0.0	0.03
1039	0.0	0.03
1040	0.0	0.03
1041	0.0	0.02
1042	0.0	0.02
1043	0.0	0.02
1044	0.0	0.02
1045	0.0	0.02
1046	0.0	0.02
1047	0.01	0.01
1048	0.0	0.01
1049	0.0	0.01
1050	0.0	0.01
1051	0.0	0.01
1052	0.0	0.01
1053	0.0	0.01
1054	0.0	0.01
1055	0.0	0.01
1056	0.0	0.01
1057	0.0	0.01
1058	0.0	0.01
1059	0.0	0.01
1060	0.0	0.01
1061	0.0	0.01
1062	0.0	0.01
1063	0.0	0.01
1064	0.0	0.01
1065	0.0	0.01
1066	0.0	0.01
1067	0.0	0.01
1068	0.0	0.01
1069	0.0	0.01
1070	0.0	0.01
1071	0.0	0.01
1072	0.0	0.01
1073	0.0	0.01
1074	0.0	0.01
1075	0.0	0.01
1076	0.0	0.01
1077	0.0	0.01
1078	0.0	0.01
1079	0.0	0.01
1080	0.0	0.01
1081	0.0	0.01
1082	0.0	0.01
1083	0.0	0.01
1084	0.0	0.01
1085	0.0	0.01
1086	0.0	0.01
1087	0.0	0.01
1088	0.0	0.01
1089	0.0	0.01
1090	0.0	0.01
1091	0.0	0.01
1092	0.0	0.01
1093	0.0	0.01
1094	0.0	0.01
1095	0.0	0.01
1096	0.0	0.01
1097	0.0	0.01
1098	0.0	0.01
1099	0.0	0.0
1100	0.0	0.0
1101	0.0	0.0
1102	0.0	0.0
1103	0.0	0.0
1104	0.0	0.0
1105	0.0	0.0
1106	0.0	0.0
1107	0.0	0.0
1108	0.0	0.0
1109	0.0	0.0
1110	0.0	0.0
1111	0.0	0.0
1112	0.0	0.0
1113	0.0	0.0
1114	0.0	0.0
1115	0.0	0.0
1116	0.0	0.0
1117	0.0	0.0
1118	0.0	0.0
1119	0.0	0.0
1120	0.0	0.0
1121	0.0	0.0
1122	0.0	0.0
1123	0.0	0.0
1124	0.0	0.0
1125	0.0	0.0
1126	0.0	0.0
1127	0.0	0.0
1128	0.0	0.0
1129	0.0	0.0
1130	0.0	0.0
1131	0.0	0.0
1132	0.0	0.0
1133	0.0	0.0
1134	0.0	0.0
1135	0.0	0.0
1136	0.0	0.0
1137	0.0	0.0
1138	0.0	0.0
1139	0.0	0.0
1140	0.0	0.0
1141	0.0	0.0
1142	0.0	0.0
1143	0.0	0.0
1144	0.0	0.0
1145	0.0	0.0
1146	0.0	0.0
1147	0.0	0.0
1148	0.0	0.0
1149	0.0	0.0
1150	0.0	0.0
1151	0.0	0.0
1152	0.0	0.0
1153	0.0	0.0
1154	0.0	0.0
1155	0.0	0.0
1156	0.0	0.0
1157	0.0	0.0

## Sheet: CRO
user_CRO - Class I Coverage
Number of epitope hits / HLA combinations recognized	Percent of individuals	Cumulative percent of population coverage
0	0.46	100.0
1	0.0	99.54
2	0.0	99.54
3	0.0	99.54
4	0.0	99.54
5	0.0	99.54
6	0.0	99.54
7	0.0	99.54
8	0.0	99.54
9	0.0	99.54
10	0.0	99.54
11	0.0	99.54
12	0.0	99.54
13	0.0	99.54
14	0.0	99.54
15	0.0	99.54
16	0.0	99.54
17	0.0	99.54
18	0.0	99.54
19	0.0	99.54
20	0.0	99.54
21	0.0	99.54
22	0.0	99.54
23	0.0	99.54
24	0.0	99.54
25	0.0	99.54
26	0.0	99.54
27	0.0	99.54
28	0.0	99.54
29	0.0	99.54
30	0.0	99.54
31	0.0	99.54
32	0.0	99.54
33	0.0	99.54
34	0.0	99.54
35	0.0	99.54
36	0.0	99.54
37	0.0	99.54
38	0.0	99.54
39	0.0	99.54
40	0.0	99.54
41	0.0	99.54
42	0.0	99.54
43	0.0	99.54
44	0.0	99.54
45	0.0	99.54
46	0.0	99.54
47	0.0	99.54
48	0.0	99.54
49	0.0	99.54
50	0.0	99.54
51	0.0	99.54
52	0.0	99.54
53	0.0	99.54
54	0.0	99.54
55	0.0	99.54
56	0.0	99.54
57	0.0	99.54
58	0.0	99.54
59	0.0	99.54
60	0.0	99.54
61	0.0	99.54
62	0.0	99.54
63	0.0	99.54
64	0.0	99.54
65	0.0	99.54
66	0.0	99.54
67	0.0	99.54
68	0.0	99.54
69	0.0	99.54
70	0.0	99.54
71	0.0	99.54
72	0.0	99.54
73	0.0	99.54
74	0.0	99.54
75	0.0	99.54
76	0.0	99.54
77	0.0	99.54
78	0.0	99.54
79	0.0	99.54
80	0.0	99.54
81	0.0	99.54
82	0.0	99.54
83	0.0	99.54
84	0.0	99.54
85	0.0	99.54
86	0.14	99.54
87	0.0	99.4
88	0.0	99.4
89	0.0	99.4
90	0.0	99.4
91	0.0	99.4
92	0.0	99.4
93	0.0	99.4
94	0.0	99.4
95	0.0	99.4
96	0.0	99.4
97	0.0	99.4
98	0.0	99.4
99	0.0	99.4
100	0.0	99.4
101	0.0	99.4
102	0.0	99.4
103	0.0	99.4
104	0.0	99.4
105	0.0	99.4
106	0.0	99.4
107	0.0	99.4
108	0.0	99.4
109	0.0	99.4
110	0.0	99.4
111	0.0	99.4
112	0.0	99.4
113	0.41	99.4
114	0.0	98.99
115	0.0	98.99
116	0.0	98.99
117	0.0	98.99
118	0.0	98.99
119	0.0	98.99
120	0.0	98.99
121	0.0	98.99
122	0.0	98.99
123	0.0	98.99
124	0.0	98.99
125	0.0	98.99
126	0.0	98.99
127	0.0	98.99
128	0.0	98.99
129	0.0	98.99
130	0.0	98.99
131	0.1	98.99
132	0.0	98.89
133	0.0	98.89
134	0.25	98.89
135	0.0	98.64
136	0.0	98.64
137	0.0	98.64
138	0.0	98.64
139	0.0	98.64
140	0.0	98.64
141	0.0	98.64
142	0.0	98.64
143	0.0	98.64
144	0.0	98.64
145	0.0	98.64
146	0.0	98.64
147	0.0	98.64
148	0.0	98.64
149	0.0	98.64
150	0.56	98.64
151	0.0	98.09
152	0.0	98.09
153	0.0	98.09
154	0.0	98.09
155	0.0	98.09
156	0.0	98.09
157	0.0	98.09
158	0.07	98.09
159	0.0	98.01
160	0.0	98.01
161	0.0	98.01
162	0.0	98.01
163	0.0	98.01
164	0.49	98.01
165	0.0	97.53
166	0.0	97.53
167	0.0	97.53
168	0.0	97.53
169	0.0	97.53
170	0.0	97.53
171	0.0	97.53
172	0.11	97.53
173	0.0	97.42
174	0.0	97.42
175	0.0	97.42
176	0.0	97.42
177	0.0	97.42
178	0.0	97.42
179	0.0	97.42
180	0.0	97.42
181	0.0	97.42
182	0.0	97.42
183	0.0	97.42
184	0.0	97.42
185	0.1	97.42
186	1.4	97.32
187	0.0	95.91
188	0.27	95.91
189	0.0	95.65
190	0.0	95.65
191	0.0	95.65
192	0.0	95.65
193	0.0	95.65
194	0.0	95.65
195	0.0	95.65
196	0.0	95.65
197	0.47	95.65
198	0.0	95.18
199	0.05	95.18
200	0.0	95.13
201	0.22	95.13
202	0.0	94.9
203	0.0	94.9
204	0.0	94.9
205	0.0	94.9
206	0.0	94.9
207	0.0	94.9
208	0.74	94.9
209	0.0	94.16
210	0.0	94.16
211	0.0	94.16
212	0.0	94.16
213	0.0	94.16
214	0.0	94.16
215	0.0	94.16
216	0.0	94.16
217	0.01	94.16
218	0.0	94.15
219	0.0	94.15
220	0.03	94.15
221	0.0	94.12
222	0.0	94.12
223	0.0	94.12
224	0.0	94.12
225	0.0	94.12
226	0.0	94.12
227	0.0	94.12
228	0.0	94.12
229	0.0	94.12
230	0.0	94.12
231	0.0	94.12
232	0.0	94.12
233	0.0	94.12
234	0.0	94.12
235	0.0	94.12
236	0.06	94.12
237	0.0	94.05
238	0.0	94.05
239	0.27	94.05
240	0.0	93.79
241	0.0	93.79
242	0.0	93.79
243	0.0	93.79
244	0.05	93.79
245	0.0	93.74
246	0.0	93.74
247	0.08	93.74
248	0.25	93.66
249	0.0	93.4
250	0.06	93.4
251	0.0	93.35
252	0.0	93.35
253	0.0	93.35
254	0.0	93.35
255	0.0	93.35
256	0.0	93.35
257	0.0	93.35
258	0.02	93.35
259	0.0	93.33
260	0.0	93.33
261	0.0	93.33
262	0.0	93.33
263	0.17	93.33
264	0.0	93.17
265	0.02	93.17
266	0.0	93.14
267	0.0	93.14
268	0.0	93.14
269	0.0	93.14
270	0.0	93.14
271	0.04	93.14
272	0.43	93.1
273	0.0	92.68
274	0.03	92.68
275	0.0	92.64
276	0.0	92.64
277	0.15	92.64
278	0.0	92.5
279	0.0	92.5
280	0.0	92.5
281	0.05	92.5
282	0.0	92.45
283	0.14	92.45
284	0.11	92.31
285	0.04	92.2
286	0.0	92.16
287	0.07	92.16
288	0.0	92.09
289	0.01	92.09
290	0.0	92.08
291	0.0	92.08
292	0.02	92.08
293	0.0	92.07
294	0.23	92.07
295	0.04	91.84
296	0.21	91.8
297	0.0	91.59
298	0.13	91.59
299	1.24	91.46
300	0.41	90.23
301	0.09	89.82
302	0.0	89.73
303	0.01	89.73
304	0.0	89.72
305	0.0	89.72
306	0.03	89.72
307	0.0	89.69
308	0.03	89.69
309	0.0	89.66
310	0.42	89.66
311	0.0	89.24
312	0.0	89.24
313	0.0	89.24
314	0.39	89.24
315	0.0	88.85
316	0.01	88.85
317	0.31	88.84
318	0.0	88.54
319	0.05	88.54
320	0.76	88.49
321	0.65	87.73
322	0.14	87.08
323	0.0	86.94
324	0.0	86.94
325	0.03	86.94
326	0.0	86.9
327	0.0	86.9
328	0.1	86.9
329	0.0	86.8
330	0.01	86.8
331	0.26	86.79
332	0.05	86.54
333	0.0	86.49
334	0.03	86.49
335	0.17	86.46
336	1.74	86.29
337	0.0	84.55
338	0.12	84.55
339	0.16	84.43
340	0.0	84.27
341	0.0	84.27
342	0.4	84.27
343	0.01	83.87
344	0.22	83.86
345	0.0	83.64
346	0.02	83.64
347	0.57	83.62
348	0.0	83.05
349	0.04	83.05
350	1.48	83.01
351	0.27	81.53
352	0.19	81.26
353	0.0	81.07
354	0.0	81.07
355	0.08	81.07
356	0.0	80.99
357	0.01	80.99
358	1.24	80.98
359	0.04	79.74
360	0.03	79.71
361	0.58	79.68
362	0.0	79.1
363	0.0	79.1
364	0.0	79.1
365	0.24	79.1
366	0.12	78.86
367	0.0	78.75
368	0.0	78.75
369	0.11	78.75
370	0.02	78.63
371	0.31	78.61
372	0.78	78.3
373	0.14	77.52
374	0.81	77.39
375	0.0	76.57
376	0.0	76.57
377	0.0	76.57
378	0.0	76.57
379	0.02	76.57
380	0.18	76.55
381	0.0	76.37
382	0.22	76.37
383	0.39	76.15
384	0.0	75.76
385	0.42	75.76
386	0.17	75.33
387	0.2	75.16
388	0.0	74.96
389	0.24	74.96
390	0.0	74.71
391	0.0	74.71
392	0.0	74.71
393	0.16	74.71
394	0.57	74.55
395	0.0	73.98
396	0.48	73.98
397	0.02	73.5
398	0.2	73.48
399	0.0	73.29
400	0.02	73.29
401	0.0	73.26
402	0.0	73.26
403	0.14	73.26
404	0.0	73.12
405	0.24	73.12
406	0.11	72.88
407	0.08	72.77
408	0.0	72.69
409	0.31	72.69
410	0.0	72.38
411	0.03	72.38
412	0.1	72.35
413	0.36	72.26
414	0.01	71.9
415	0.0	71.88
416	0.0	71.88
417	0.03	71.88
418	0.01	71.85
419	0.0	71.84
420	0.03	71.84
421	0.02	71.82
422	0.19	71.8
423	0.0	71.61
424	0.02	71.61
425	0.83	71.58
426	0.0	70.75
427	0.11	70.75
428	0.05	70.64
429	0.0	70.59
430	0.25	70.59
431	0.09	70.34
432	0.0	70.25
433	0.34	70.25
434	0.99	69.91
435	0.0	68.92
436	0.5	68.92
437	0.03	68.42
438	0.0	68.39
439	0.0	68.39
440	0.13	68.39
441	0.05	68.26
442	0.0	68.21
443	0.0	68.21
444	0.23	68.21
445	0.28	67.98
446	0.25	67.7
447	0.49	67.45
448	0.04	66.96
449	0.63	66.92
450	0.49	66.29
451	0.1	65.79
452	0.07	65.7
453	0.0	65.62
454	0.03	65.62
455	0.15	65.59
456	0.41	65.44
457	0.12	65.03
458	0.16	64.91
459	0.01	64.76
460	0.49	64.75
461	0.0	64.26
462	0.02	64.26
463	0.45	64.24
464	0.51	63.78
465	0.0	63.27
466	0.04	63.27
467	0.14	63.24
468	0.09	63.1
469	0.12	63.01
470	0.33	62.89
471	0.42	62.56
472	0.12	62.13
473	0.1	62.02
474	0.15	61.92
475	0.04	61.76
476	0.0	61.73
477	0.0	61.73
478	0.17	61.73
479	0.06	61.55
480	0.17	61.49
481	0.28	61.32
482	0.31	61.04
483	0.0	60.73
484	0.55	60.73
485	0.38	60.18
486	0.37	59.8
487	0.33	59.43
488	0.24	59.1
489	0.13	58.87
490	0.0	58.74
491	0.07	58.74
492	0.29	58.66
493	0.15	58.37
494	0.1	58.22
495	0.19	58.11
496	0.37	57.92
497	0.2	57.55
498	0.09	57.35
499	0.11	57.26
500	0.81	57.16
501	0.08	56.35
502	0.07	56.27
503	0.09	56.2
504	0.12	56.11
505	0.18	55.99
506	0.21	55.81
507	0.52	55.59
508	0.64	55.08
509	0.16	54.44
510	0.0	54.28
511	0.39	54.28
512	0.0	53.89
513	0.02	53.89
514	0.13	53.87
515	0.09	53.75
516	0.14	53.65
517	0.23	53.51
518	0.26	53.28
519	0.14	53.02
520	0.15	52.88
521	0.25	52.73
522	0.6	52.48
523	0.07	51.88
524	0.37	51.82
525	0.12	51.45
526	0.02	51.33
527	0.08	51.31
528	0.31	51.22
529	0.04	50.91
530	0.22	50.87
531	0.04	50.65
532	0.18	50.61
533	0.58	50.44
534	0.0	49.86
535	0.38	49.86
536	0.13	49.48
537	0.27	49.35
538	0.59	49.08
539	0.42	48.49
540	0.05	48.06
541	0.06	48.01
542	0.05	47.95
543	0.23	47.89
544	0.93	47.66
545	0.03	46.74
546	0.34	46.71
547	0.75	46.37
548	0.33	45.62
549	0.2	45.29
550	0.07	45.09
551	0.23	45.02
552	0.09	44.8
553	0.09	44.71
554	0.05	44.61
555	0.39	44.57
556	0.09	44.18
557	0.09	44.09
558	0.71	44.0
559	0.52	43.29
560	0.31	42.77
561	0.02	42.46
562	0.13	42.44
563	0.19	42.31
564	0.0	42.12
565	0.11	42.12
566	0.14	42.01
567	0.06	41.87
568	0.35	41.81
569	0.39	41.46
570	0.12	41.07
571	0.28	40.95
572	0.15	40.67
573	0.2	40.52
574	0.07	40.33
575	0.47	40.26
576	0.02	39.79
577	0.21	39.76
578	0.04	39.55
579	0.2	39.51
580	0.06	39.31
581	0.22	39.25
582	0.37	39.03
583	0.16	38.66
584	0.43	38.5
585	0.04	38.07
586	0.19	38.03
587	0.06	37.84
588	0.01	37.78
589	0.32	37.77
590	0.23	37.46
591	0.02	37.22
592	0.07	37.21
593	0.2	37.14
594	0.17	36.94
595	0.32	36.77
596	0.07	36.45
597	0.39	36.38
598	0.42	35.99
599	0.36	35.57
600	0.12	35.21
601	0.08	35.09
602	0.01	35.01
603	0.05	35.0
604	0.1	34.95
605	0.03	34.85
606	0.35	34.82
607	0.02	34.47
608	0.07	34.45
609	0.1	34.38
610	0.33	34.28
611	0.18	33.95
612	0.02	33.77
613	0.27	33.75
614	0.31	33.48
615	0.02	33.17
616	0.11	33.15
617	0.2	33.04
618	0.07	32.83
619	0.21	32.77
620	0.35	32.55
621	0.24	32.21
622	0.54	31.97
623	0.03	31.44
624	0.08	31.41
625	0.06	31.33
626	0.13	31.27
627	0.08	31.14
628	0.11	31.06
629	0.01	30.95
630	0.2	30.94
631	0.36	30.75
632	0.31	30.39
633	0.44	30.08
634	0.14	29.64
635	0.32	29.5
636	0.46	29.18
637	0.1	28.72
638	0.22	28.62
639	0.05	28.4
640	0.03	28.35
641	0.19	28.32
642	0.45	28.13
643	0.1	27.69
644	0.36	27.58
645	0.06	27.23
646	0.41	27.17
647	0.23	26.76
648	0.19	26.54
649	0.06	26.35
650	0.44	26.29
651	0.1	25.85
652	0.24	25.75
653	0.15	25.51
654	0.22	25.36
655	0.06	25.14
656	0.04	25.08
657	0.44	25.04
658	0.36	24.6
659	0.06	24.25
660	0.15	24.19
661	0.32	24.04
662	0.02	23.72
663	0.01	23.71
664	0.11	23.69
665	0.15	23.59
666	0.04	23.44
667	0.14	23.39
668	0.3	23.26
669	0.09	22.95
670	0.14	22.86
671	0.31	22.72
672	0.3	22.41
673	0.27	22.11
674	0.21	21.85
675	0.11	21.64
676	0.05	21.53
677	0.0	21.48
678	0.21	21.48
679	0.1	21.27
680	0.06	21.16
681	0.18	21.1
682	0.23	20.92
683	0.03	20.7
684	0.13	20.67
685	0.25	20.54
686	0.11	20.28
687	0.0	20.17
688	0.07	20.17
689	0.3	20.1
690	0.04	19.8
691	0.03	19.76
692	0.24	19.73
693	0.1	19.49
694	0.06	19.39
695	0.22	19.33
696	0.17	19.11
697	0.2	18.94
698	0.1	18.74
699	0.08	18.64
700	0.06	18.56
701	0.09	18.5
702	0.1	18.41
703	0.19	18.3
704	0.02	18.12
705	0.12	18.1
706	0.11	17.98
707	0.07	17.87
708	0.32	17.8
709	0.12	17.48
710	0.04	17.36
711	0.04	17.32
712	0.14	17.28
713	0.09	17.14
714	0.01	17.05
715	0.01	17.04
716	0.18	17.04
717	0.06	16.85
718	0.07	16.79
719	0.18	16.72
720	0.06	16.54
721	0.24	16.48
722	0.07	16.24
723	0.11	16.17
724	0.06	16.07
725	0.26	16.0
726	0.02	15.74
727	0.14	15.72
728	0.07	15.58
729	0.13	15.51
730	0.25	15.38
731	0.04	15.12
732	0.28	15.09
733	0.13	14.81
734	0.21	14.68
735	0.17	14.47
736	0.24	14.31
737	0.03	14.06
738	0.0	14.04
739	0.1	14.04
740	0.14	13.93
741	0.09	13.8
742	0.0	13.71
743	0.22	13.71
744	0.17	13.49
745	0.19	13.32
746	0.32	13.13
747	0.21	12.81
748	0.07	12.61
749	0.17	12.54
750	0.04	12.37
751	0.07	12.34
752	0.09	12.26
753	0.04	12.18
754	0.08	12.14
755	0.16	12.06
756	0.23	11.9
757	0.14	11.68
758	0.05	11.54
759	0.08	11.49
760	0.2	11.41
761	0.05	11.21
762	0.04	11.16
763	0.13	11.12
764	0.06	10.99
765	0.06	10.92
766	0.11	10.86
767	0.2	10.75
768	0.04	10.55
769	0.04	10.51
770	0.13	10.47
771	0.14	10.34
772	0.1	10.21
773	0.04	10.1
774	0.08	10.06
775	0.03	9.99
776	0.12	9.95
777	0.04	9.83
778	0.11	9.79
779	0.02	9.68
780	0.08	9.66
781	0.22	9.58
782	0.06	9.35
783	0.21	9.29
784	0.16	9.09
785	0.15	8.93
786	0.1	8.77
787	0.17	8.68
788	0.05	8.51
789	0.06	8.46
790	0.06	8.4
791	0.06	8.34
792	0.22	8.28
793	0.03	8.05
794	0.12	8.02
795	0.15	7.9
796	0.11	7.75
797	0.13	7.64
798	0.08	7.51
799	0.08	7.42
800	0.18	7.34
801	0.04	7.16
802	0.06	7.12
803	0.11	7.06
804	0.06	6.95
805	0.11	6.88
806	0.19	6.78
807	0.12	6.59
808	0.16	6.48
809	0.05	6.32
810	0.08	6.26
811	0.13	6.19
812	0.05	6.06
813	0.01	6.01
814	0.07	6.01
815	0.06	5.93
816	0.09	5.87
817	0.07	5.78
818	0.11	5.71
819	0.11	5.6
820	0.1	5.49
821	0.14	5.39
822	0.14	5.26
823	0.06	5.12
824	0.09	5.05
825	0.03	4.96
826	0.04	4.93
827	0.06	4.89
828	0.02	4.83
829	0.04	4.82
830	0.14	4.78
831	0.06	4.64
832	0.07	4.59
833	0.04	4.51
834	0.09	4.47
835	0.12	4.38
836	0.03	4.26
837	0.01	4.23
838	0.17	4.22
839	0.04	4.06
840	0.02	4.02
841	0.03	4.0
842	0.07	3.97
843	0.08	3.9
844	0.06	3.82
845	0.05	3.75
846	0.1	3.71
847	0.07	3.61
848	0.0	3.54
849	0.08	3.54
850	0.01	3.46
851	0.0	3.45
852	0.01	3.45
853	0.05	3.44
854	0.03	3.39
855	0.03	3.36
856	0.07	3.33
857	0.03	3.26
858	0.04	3.23
859	0.09	3.19
860	0.09	3.11
861	0.02	3.02
862	0.01	3.0
863	0.0	2.99
864	0.03	2.98
865	0.04	2.95
866	0.01	2.91
867	0.02	2.89
868	0.05	2.88
869	0.04	2.83
870	0.09	2.79
871	0.05	2.7
872	0.0	2.65
873	0.02	2.64
874	0.05	2.62
875	0.1	2.58
876	0.01	2.48
877	0.03	2.47
878	0.01	2.44
879	0.03	2.43
880	0.07	2.4
881	0.12	2.34
882	0.02	2.22
883	0.03	2.2
884	0.08	2.17
885	0.05	2.09
886	0.06	2.04
887	0.01	1.97
888	0.01	1.96
889	0.08	1.95
890	0.05	1.88
891	0.03	1.83
892	0.04	1.8
893	0.04	1.76
894	0.07	1.72
895	0.04	1.65
896	0.03	1.61
897	0.09	1.58
898	0.08	1.49
899	0.02	1.41
900	0.04	1.39
901	0.0	1.35
902	0.04	1.34
903	0.01	1.3
904	0.03	1.29
905	0.03	1.27
906	0.08	1.24
907	0.03	1.16
908	0.01	1.13
909	0.06	1.12
910	0.05	1.06
911	0.05	1.01
912	0.01	0.96
913	0.07	0.95
914	0.01	0.89
915	0.02	0.88
916	0.02	0.86
917	0.01	0.83
918	0.05	0.82
919	0.03	0.77
920	0.06	0.74
921	0.02	0.69
922	0.04	0.67
923	0.0	0.62
924	0.03	0.62
925	0.0	0.59
926	0.01	0.59
927	0.0	0.58
928	0.03	0.58
929	0.01	0.55
930	0.01	0.54
931	0.02	0.53
932	0.02	0.51
933	0.02	0.49
934	0.02	0.47
935	0.03	0.44
936	0.0	0.42
937	0.02	0.42
938	0.0	0.4
939	0.0	0.4
940	0.01	0.4
941	0.01	0.39
942	0.0	0.38
943	0.0	0.37
944	0.03	0.37
945	0.01	0.35
946	0.0	0.34
947	0.0	0.34
948	0.03	0.34
949	0.0	0.31
950	0.0	0.31
951	0.0	0.31
952	0.0	0.31
953	0.0	0.31
954	0.0	0.31
955	0.0	0.31
956	0.0	0.31
957	0.01	0.3
958	0.0	0.29
959	0.0	0.29
960	0.0	0.29
961	0.0	0.29
962	0.0	0.29
963	0.0	0.29
964	0.0	0.29
965	0.0	0.29
966	0.0	0.29
967	0.0	0.29
968	0.0	0.29
969	0.04	0.29
970	0.0	0.25
971	0.0	0.25
972	0.0	0.25
973	0.04	0.25
974	0.0	0.21
975	0.0	0.21
976	0.0	0.2
977	0.0	0.2
978	0.01	0.2
979	0.0	0.2
980	0.01	0.2
981	0.0	0.19
982	0.0	0.19
983	0.0	0.19
984	0.02	0.19
985	0.02	0.16
986	0.0	0.15
987	0.0	0.15
988	0.01	0.15
989	0.0	0.14
990	0.0	0.14
991	0.01	0.14
992	0.0	0.12
993	0.0	0.12
994	0.02	0.12
995	0.03	0.1
996	0.0	0.08
997	0.0	0.08
998	0.0	0.08
999	0.02	0.08
1000	0.0	0.06
1001	0.0	0.06
1002	0.0	0.06
1003	0.0	0.06
1004	0.0	0.06
1005	0.0	0.06
1006	0.0	0.06
1007	0.0	0.06
1008	0.01	0.05
1009	0.0	0.04
1010	0.0	0.04
1011	0.0	0.04
1012	0.0	0.04
1013	0.0	0.04
1014	0.0	0.04
1015	0.0	0.04
1016	0.0	0.04
1017	0.0	0.03
1018	0.0	0.03
1019	0.0	0.03
1020	0.0	0.03
1021	0.0	0.03
1022	0.0	0.03
1023	0.01	0.03
1024	0.0	0.02
1025	0.0	0.02
1026	0.0	0.02
1027	0.0	0.02
1028	0.0	0.02
1029	0.0	0.02
1030	0.0	0.02
1031	0.0	0.02
1032	0.01	0.02
1033	0.0	0.01
1034	0.0	0.01
1035	0.0	0.01
1036	0.0	0.01
1037	0.0	0.01
1038	0.0	0.01
1039	0.0	0.01
1040	0.0	0.01
1041	0.0	0.01
1042	0.0	0.01
1043	0.0	0.01
1044	0.0	0.01
1045	0.0	0.01
1046	0.0	0.01
1047	0.0	0.01
1048	0.0	0.01
1049	0.0	0.01
1050	0.0	0.01
1051	0.0	0.01
1052	0.0	0.01
1053	0.0	0.01
1054	0.0	0.01
1055	0.0	0.01
1056	0.0	0.01
1057	0.0	0.01
1058	0.0	0.01
1059	0.0	0.01
1060	0.0	0.01
1061	0.0	0.01
1062	0.0	0.01
1063	0.0	0.01
1064	0.0	0.01
1065	0.0	0.01
1066	0.0	0.01
1067	0.0	0.01
1068	0.0	0.01
1069	0.0	0.01
1070	0.0	0.01
1071	0.0	0.01
1072	0.0	0.01
1073	0.0	0.01
1074	0.0	0.01
1075	0.0	0.01
1076	0.0	0.01
1077	0.0	0.01
1078	0.0	0.01
1079	0.0	0.01
1080	0.0	0.01
1081	0.0	0.01
1082	0.0	0.01
1083	0.01	0.01
1084	0.0	0.0
1085	0.0	0.0
1086	0.0	0.0
1087	0.0	0.0
1088	0.0	0.0
1089	0.0	0.0
1090	0.0	0.0
1091	0.0	0.0
1092	0.0	0.0
1093	0.0	0.0
1094	0.0	0.0
1095	0.0	0.0
1096	0.0	0.0
1097	0.0	0.0
1098	0.0	0.0
1099	0.0	0.0
1100	0.0	0.0
1101	0.0	0.0
1102	0.0	0.0
1103	0.0	0.0
1104	0.0	0.0
1105	0.0	0.0
1106	0.0	0.0
1107	0.0	0.0
1108	0.0	0.0
1109	0.0	0.0
1110	0.0	0.0
1111	0.0	0.0
1112	0.0	0.0
1113	0.0	0.0
1114	0.0	0.0
1115	0.0	0.0
1116	0.0	0.0
1117	0.0	0.0
1118	0.0	0.0
1119	0.0	0.0
1120	0.0	0.0
1121	0.0	0.0
1122	0.0	0.0
1123	0.0	0.0
1124	0.0	0.0
1125	0.0	0.0
1126	0.0	0.0
1127	0.0	0.0
1128	0.0	0.0
1129	0.0	0.0
1130	0.0	0.0
1131	0.0	0.0
1132	0.0	0.0
1133	0.0	0.0
1134	0.0	0.0
1135	0.0	0.0
1136	0.0	0.0
1137	0.0	0.0
1138	0.0	0.0
1139	0.0	0.0
1140	0.0	0.0
1141	0.0	0.0
1142	0.0	0.0
1143	0.0	0.0
1144	0.0	0.0
1145	0.0	0.0
1146	0.0	0.0
1147	0.0	0.0
1148	0.0	0.0
1149	0.0	0.0
1150	0.0	0.0
1151	0.0	0.0
1152	0.0	0.0
1153	0.0	0.0
1154	0.0	0.0
1155	0.0	0.0
1156	0.0	0.0
1157	0.0	0.0

## Sheet: CZE
user_CZE - Class I Coverage
Number of epitope hits / HLA combinations recognized	Percent of individuals	Cumulative percent of population coverage
0	0.44	100.0
1	0.0	99.56
2	0.0	99.56
3	0.0	99.56
4	0.0	99.56
5	0.0	99.56
6	0.0	99.56
7	0.0	99.56
8	0.0	99.56
9	0.0	99.56
10	0.0	99.56
11	0.0	99.56
12	0.0	99.56
13	0.0	99.56
14	0.0	99.56
15	0.0	99.56
16	0.0	99.56
17	0.0	99.56
18	0.0	99.56
19	0.0	99.56
20	0.0	99.56
21	0.0	99.56
22	0.0	99.56
23	0.0	99.56
24	0.0	99.56
25	0.0	99.56
26	0.0	99.56
27	0.0	99.56
28	0.0	99.56
29	0.0	99.56
30	0.0	99.56
31	0.0	99.56
32	0.0	99.56
33	0.0	99.56
34	0.0	99.56
35	0.0	99.56
36	0.0	99.56
37	0.0	99.56
38	0.0	99.56
39	0.0	99.56
40	0.0	99.56
41	0.0	99.56
42	0.0	99.56
43	0.0	99.56
44	0.0	99.56
45	0.0	99.56
46	0.0	99.56
47	0.0	99.56
48	0.0	99.56
49	0.0	99.56
50	0.0	99.56
51	0.0	99.56
52	0.0	99.56
53	0.0	99.56
54	0.0	99.56
55	0.0	99.56
56	0.0	99.56
57	0.0	99.56
58	0.0	99.56
59	0.0	99.56
60	0.0	99.56
61	0.0	99.56
62	0.0	99.56
63	0.0	99.56
64	0.0	99.56
65	0.0	99.56
66	0.0	99.56
67	0.0	99.56
68	0.0	99.56
69	0.0	99.56
70	0.0	99.56
71	0.0	99.56
72	0.0	99.56
73	0.0	99.56
74	0.0	99.56
75	0.0	99.56
76	0.0	99.56
77	0.0	99.56
78	0.0	99.56
79	0.0	99.56
80	0.0	99.56
81	0.0	99.56
82	0.0	99.56
83	0.0	99.56
84	0.1	99.56
85	0.0	99.45
86	0.1	99.45
87	0.0	99.35
88	0.0	99.35
89	0.0	99.35
90	0.0	99.35
91	0.0	99.35
92	0.0	99.35
93	0.0	99.35
94	0.0	99.35
95	0.0	99.35
96	0.0	99.35
97	0.0	99.35
98	0.0	99.35
99	0.0	99.35
100	0.0	99.35
101	0.0	99.35
102	0.0	99.35
103	0.0	99.35
104	0.0	99.35
105	0.0	99.35
106	0.0	99.35
107	0.0	99.35
108	0.0	99.35
109	0.0	99.35
110	0.0	99.35
111	0.0	99.35
112	0.0	99.35
113	0.54	99.35
114	0.0	98.82
115	0.0	98.82
116	0.0	98.82
117	0.0	98.82
118	0.0	98.82
119	0.0	98.82
120	0.0	98.82
121	0.0	98.82
122	0.0	98.82
123	0.0	98.82
124	0.0	98.82
125	0.0	98.82
126	0.0	98.82
127	0.0	98.82
128	0.0	98.82
129	0.0	98.82
130	0.0	98.82
131	0.0	98.82
132	0.0	98.82
133	0.0	98.82
134	0.31	98.82
135	0.0	98.51
136	0.0	98.51
137	0.0	98.51
138	0.0	98.51
139	0.15	98.51
140	0.0	98.35
141	0.0	98.35
142	0.0	98.35
143	0.0	98.35
144	0.0	98.35
145	0.0	98.35
146	0.0	98.35
147	0.0	98.35
148	0.0	98.35
149	0.12	98.35
150	0.3	98.23
151	0.0	97.93
152	0.0	97.93
153	0.0	97.93
154	0.0	97.93
155	0.0	97.93
156	0.0	97.93
157	0.0	97.93
158	0.25	97.93
159	0.0	97.68
160	0.0	97.68
161	0.0	97.68
162	0.0	97.68
163	0.0	97.68
164	0.49	97.68
165	0.0	97.19
166	0.0	97.19
167	0.0	97.19
168	0.0	97.19
169	0.0	97.19
170	0.02	97.19
171	0.0	97.17
172	0.0	97.17
173	0.0	97.17
174	0.0	97.17
175	0.0	97.17
176	0.0	97.17
177	0.0	97.17
178	0.0	97.17
179	0.0	97.17
180	0.0	97.17
181	0.0	97.17
182	0.0	97.17
183	0.0	97.17
184	0.0	97.17
185	0.0	97.17
186	1.46	97.17
187	0.0	95.71
188	0.17	95.71
189	0.0	95.53
190	0.0	95.53
191	0.0	95.53
192	0.0	95.53
193	0.0	95.53
194	0.0	95.53
195	0.0	95.53
196	0.0	95.53
197	1.11	95.53
198	0.0	94.42
199	0.05	94.42
200	0.0	94.38
201	0.0	94.38
202	0.0	94.38
203	0.0	94.38
204	0.0	94.38
205	0.0	94.38
206	0.0	94.38
207	0.0	94.38
208	0.0	94.38
209	0.0	94.38
210	0.0	94.38
211	0.0	94.38
212	0.0	94.38
213	0.0	94.38
214	0.0	94.38
215	0.0	94.38
216	0.0	94.38
217	0.0	94.38
218	0.07	94.38
219	0.0	94.3
220	0.03	94.3
221	0.0	94.27
222	0.0	94.27
223	0.04	94.27
224	0.0	94.24
225	0.02	94.24
226	0.0	94.22
227	0.0	94.22
228	0.0	94.22
229	0.0	94.22
230	0.0	94.22
231	0.12	94.22
232	0.0	94.1
233	0.03	94.1
234	0.07	94.07
235	0.01	94.0
236	0.03	93.99
237	0.0	93.96
238	0.0	93.96
239	0.17	93.96
240	0.0	93.79
241	0.0	93.79
242	0.06	93.79
243	0.0	93.73
244	0.02	93.73
245	0.0	93.71
246	0.0	93.71
247	0.13	93.71
248	0.34	93.57
249	0.0	93.23
250	0.05	93.23
251	0.0	93.18
252	0.07	93.18
253	0.0	93.12
254	0.0	93.12
255	0.0	93.12
256	0.0	93.12
257	0.0	93.12
258	0.0	93.12
259	0.0	93.12
260	0.16	93.12
261	0.0	92.96
262	0.05	92.96
263	0.13	92.9
264	0.0	92.77
265	0.0	92.77
266	0.0	92.77
267	0.0	92.77
268	0.0	92.77
269	0.0	92.77
270	0.1	92.77
271	0.11	92.66
272	0.37	92.56
273	0.04	92.18
274	0.02	92.14
275	0.0	92.12
276	0.0	92.12
277	0.21	92.12
278	0.0	91.91
279	0.0	91.91
280	0.0	91.91
281	0.08	91.91
282	0.0	91.83
283	0.27	91.83
284	0.08	91.56
285	0.0	91.48
286	0.0	91.48
287	0.0	91.48
288	0.02	91.48
289	0.04	91.46
290	0.0	91.42
291	0.0	91.42
292	0.07	91.42
293	0.0	91.35
294	0.0	91.35
295	0.0	91.35
296	0.1	91.35
297	0.04	91.25
298	0.13	91.21
299	1.81	91.08
300	0.57	89.27
301	0.08	88.7
302	0.0	88.63
303	0.07	88.63
304	0.01	88.56
305	0.0	88.55
306	0.0	88.55
307	0.03	88.55
308	0.07	88.52
309	0.0	88.45
310	1.19	88.45
311	0.0	87.25
312	0.0	87.25
313	0.05	87.25
314	0.13	87.2
315	0.01	87.07
316	0.0	87.05
317	0.03	87.05
318	0.0	87.03
319	0.0	87.03
320	1.04	87.02
321	0.0	85.98
322	0.16	85.98
323	0.04	85.82
324	0.0	85.78
325	0.53	85.78
326	0.0	85.26
327	0.03	85.26
328	0.06	85.23
329	0.0	85.18
330	0.0	85.18
331	0.73	85.18
332	0.05	84.45
333	0.0	84.39
334	0.03	84.39
335	0.39	84.36
336	1.35	83.97
337	0.02	82.62
338	0.05	82.6
339	0.0	82.55
340	0.0	82.55
341	0.0	82.55
342	0.0	82.55
343	0.0	82.55
344	1.0	82.55
345	0.0	81.55
346	0.35	81.55
347	0.7	81.2
348	0.0	80.5
349	0.0	80.5
350	1.6	80.5
351	0.0	78.89
352	0.16	78.89
353	0.0	78.74
354	0.0	78.74
355	0.59	78.74
356	0.02	78.15
357	0.01	78.13
358	0.0	78.12
359	0.0	78.11
360	0.0	78.11
361	1.23	78.11
362	0.0	76.88
363	0.0	76.88
364	0.0	76.88
365	0.09	76.88
366	0.0	76.8
367	0.03	76.8
368	0.02	76.77
369	0.0	76.75
370	0.04	76.75
371	0.0	76.71
372	0.0	76.71
373	0.25	76.7
374	0.57	76.45
375	0.0	75.88
376	0.02	75.88
377	0.0	75.86
378	0.03	75.86
379	0.0	75.84
380	0.04	75.84
381	0.09	75.79
382	0.12	75.7
383	0.93	75.59
384	0.05	74.66
385	0.56	74.6
386	0.12	74.05
387	0.05	73.92
388	0.02	73.87
389	0.12	73.85
390	0.0	73.73
391	0.01	73.73
392	0.02	73.73
393	0.0	73.71
394	0.27	73.71
395	0.13	73.44
396	0.1	73.3
397	0.08	73.2
398	0.1	73.12
399	0.05	73.03
400	0.0	72.97
401	0.0	72.97
402	0.0	72.97
403	0.08	72.97
404	0.07	72.89
405	0.0	72.82
406	0.19	72.82
407	0.0	72.63
408	0.0	72.63
409	0.21	72.63
410	0.11	72.43
411	0.06	72.32
412	0.11	72.26
413	0.67	72.15
414	0.0	71.48
415	0.06	71.48
416	0.0	71.42
417	0.19	71.42
418	0.1	71.24
419	0.08	71.14
420	0.1	71.07
421	0.04	70.97
422	0.14	70.92
423	0.0	70.78
424	0.17	70.78
425	0.57	70.61
426	0.0	70.03
427	0.03	70.03
428	0.17	70.0
429	0.0	69.83
430	0.2	69.83
431	0.05	69.63
432	0.03	69.58
433	0.5	69.55
434	1.27	69.05
435	0.04	67.78
436	0.61	67.75
437	0.0	67.13
438	0.23	67.13
439	0.24	66.9
440	0.0	66.66
441	0.05	66.66
442	0.0	66.61
443	0.0	66.61
444	0.29	66.61
445	0.66	66.32
446	0.23	65.66
447	0.1	65.43
448	0.24	65.33
449	0.75	65.09
450	0.37	64.34
451	0.01	63.96
452	0.0	63.96
453	0.0	63.96
454	0.06	63.96
455	0.0	63.89
456	0.0	63.89
457	0.51	63.89
458	0.35	63.38
459	0.28	63.02
460	0.47	62.74
461	0.0	62.27
462	0.01	62.27
463	0.69	62.27
464	0.61	61.57
465	0.01	60.97
466	0.02	60.96
467	0.01	60.94
468	0.24	60.93
469	0.34	60.68
470	0.43	60.35
471	0.05	59.91
472	0.0	59.87
473	0.02	59.86
474	0.53	59.85
475	0.15	59.32
476	0.0	59.17
477	0.0	59.17
478	0.27	59.17
479	0.08	58.89
480	0.11	58.81
481	0.22	58.7
482	0.12	58.49
483	0.14	58.37
484	0.48	58.22
485	0.16	57.75
486	0.63	57.59
487	0.31	56.96
488	0.22	56.64
489	0.38	56.43
490	0.02	56.05
491	0.02	56.03
492	0.0	56.01
493	0.21	56.01
494	0.36	55.8
495	0.31	55.44
496	1.07	55.13
497	0.47	54.06
498	0.17	53.59
499	0.3	53.42
500	0.6	53.12
501	0.01	52.52
502	0.04	52.52
503	0.03	52.48
504	0.08	52.44
505	0.16	52.36
506	0.01	52.2
507	0.12	52.19
508	0.68	52.07
509	0.04	51.39
510	0.14	51.34
511	0.36	51.21
512	0.02	50.85
513	0.08	50.82
514	0.21	50.74
515	0.02	50.52
516	0.01	50.5
517	0.6	50.49
518	0.09	49.89
519	0.36	49.8
520	0.17	49.44
521	0.0	49.27
522	0.35	49.27
523	0.15	48.92
524	0.22	48.76
525	0.14	48.54
526	0.0	48.41
527	0.01	48.41
528	0.08	48.4
529	0.08	48.32
530	0.17	48.24
531	0.16	48.07
532	0.43	47.91
533	0.63	47.48
534	0.1	46.85
535	0.17	46.74
536	0.04	46.58
537	0.07	46.54
538	0.53	46.46
539	0.24	45.94
540	0.01	45.7
541	0.59	45.7
542	0.03	45.1
543	0.2	45.07
544	0.21	44.88
545	0.04	44.66
546	0.01	44.63
547	1.42	44.62
548	0.36	43.2
549	0.36	42.84
550	0.06	42.47
551	0.09	42.42
552	0.17	42.33
553	0.05	42.16
554	0.03	42.11
555	0.0	42.08
556	0.06	42.07
557	0.01	42.01
558	0.4	42.0
559	0.42	41.6
560	0.08	41.18
561	0.03	41.1
562	0.16	41.07
563	0.2	40.91
564	0.09	40.72
565	0.02	40.62
566	0.03	40.6
567	0.16	40.57
568	0.3	40.41
569	0.04	40.11
570	0.27	40.07
571	0.47	39.8
572	0.13	39.32
573	0.26	39.2
574	0.14	38.94
575	0.29	38.8
576	0.0	38.51
577	0.31	38.51
578	0.09	38.2
579	0.19	38.11
580	0.14	37.91
581	0.14	37.78
582	0.18	37.64
583	0.41	37.46
584	0.44	37.05
585	0.12	36.61
586	0.17	36.49
587	0.01	36.32
588	0.06	36.31
589	0.32	36.25
590	0.0	35.93
591	0.09	35.93
592	0.44	35.84
593	0.01	35.39
594	0.2	35.38
595	0.35	35.18
596	0.2	34.83
597	0.08	34.63
598	0.53	34.55
599	0.64	34.02
600	0.2	33.39
601	0.1	33.19
602	0.0	33.1
603	0.29	33.1
604	0.15	32.8
605	0.05	32.65
606	0.15	32.6
607	0.13	32.45
608	0.13	32.32
609	0.26	32.19
610	0.65	31.94
611	0.0	31.29
612	0.06	31.29
613	0.19	31.23
614	0.17	31.05
615	0.08	30.88
616	0.14	30.8
617	0.01	30.66
618	0.07	30.65
619	0.08	30.57
620	0.35	30.5
621	0.22	30.15
622	0.67	29.93
623	0.03	29.26
624	0.08	29.23
625	0.2	29.16
626	0.0	28.96
627	0.15	28.96
628	0.09	28.8
629	0.02	28.71
630	0.25	28.68
631	0.74	28.43
632	0.13	27.69
633	0.24	27.56
634	0.13	27.32
635	0.25	27.19
636	0.46	26.94
637	0.05	26.48
638	0.07	26.43
639	0.0	26.35
640	0.08	26.35
641	0.03	26.27
642	0.12	26.24
643	0.1	26.12
644	0.35	26.02
645	0.16	25.68
646	0.54	25.51
647	0.28	24.97
648	0.06	24.7
649	0.03	24.64
650	0.52	24.61
651	0.05	24.09
652	0.21	24.04
653	0.01	23.83
654	0.21	23.81
655	0.24	23.61
656	0.15	23.37
657	0.21	23.22
658	0.04	23.01
659	0.02	22.97
660	0.38	22.96
661	0.57	22.58
662	0.0	22.01
663	0.04	22.01
664	0.05	21.97
665	0.12	21.92
666	0.1	21.8
667	0.24	21.7
668	0.03	21.46
669	0.06	21.43
670	0.07	21.37
671	0.07	21.3
672	0.13	21.23
673	0.3	21.11
674	0.19	20.81
675	0.15	20.62
676	0.08	20.47
677	0.02	20.39
678	0.08	20.37
679	0.04	20.29
680	0.13	20.25
681	0.33	20.12
682	0.21	19.79
683	0.05	19.58
684	0.24	19.53
685	0.28	19.28
686	0.13	19.0
687	0.07	18.87
688	0.06	18.8
689	0.09	18.74
690	0.1	18.64
691	0.18	18.55
692	0.04	18.37
693	0.1	18.33
694	0.21	18.23
695	0.08	18.02
696	0.22	17.94
697	0.35	17.72
698	0.12	17.37
699	0.07	17.26
700	0.01	17.19
701	0.04	17.18
702	0.04	17.14
703	0.1	17.1
704	0.04	17.0
705	0.41	16.96
706	0.15	16.56
707	0.02	16.41
708	0.1	16.39
709	0.17	16.29
710	0.1	16.12
711	0.12	16.03
712	0.15	15.91
713	0.01	15.76
714	0.02	15.75
715	0.04	15.73
716	0.04	15.69
717	0.13	15.65
718	0.09	15.52
719	0.06	15.44
720	0.13	15.38
721	0.15	15.25
722	0.06	15.1
723	0.08	15.04
724	0.09	14.96
725	0.21	14.87
726	0.04	14.66
727	0.05	14.62
728	0.04	14.57
729	0.14	14.53
730	0.19	14.4
731	0.06	14.21
732	0.07	14.15
733	0.17	14.07
734	0.33	13.91
735	0.32	13.58
736	0.27	13.26
737	0.0	12.99
738	0.1	12.98
739	0.05	12.88
740	0.04	12.82
741	0.1	12.79
742	0.04	12.68
743	0.02	12.64
744	0.36	12.62
745	0.29	12.26
746	0.07	11.96
747	0.08	11.89
748	0.09	11.81
749	0.24	11.72
750	0.04	11.48
751	0.01	11.44
752	0.0	11.43
753	0.04	11.43
754	0.07	11.39
755	0.09	11.31
756	0.14	11.22
757	0.14	11.08
758	0.02	10.94
759	0.17	10.92
760	0.25	10.75
761	0.05	10.5
762	0.01	10.46
763	0.24	10.44
764	0.03	10.21
765	0.15	10.18
766	0.05	10.03
767	0.01	9.98
768	0.16	9.96
769	0.08	9.8
770	0.27	9.72
771	0.11	9.45
772	0.09	9.34
773	0.01	9.25
774	0.24	9.24
775	0.06	8.99
776	0.02	8.93
777	0.02	8.92
778	0.12	8.9
779	0.08	8.78
780	0.23	8.69
781	0.22	8.47
782	0.03	8.25
783	0.09	8.22
784	0.19	8.13
785	0.1	7.94
786	0.2	7.85
787	0.14	7.65
788	0.0	7.51
789	0.26	7.51
790	0.05	7.25
791	0.04	7.2
792	0.04	7.16
793	0.04	7.13
794	0.14	7.08
795	0.34	6.94
796	0.09	6.6
797	0.03	6.51
798	0.12	6.49
799	0.11	6.36
800	0.22	6.26
801	0.02	6.04
802	0.02	6.02
803	0.02	6.0
804	0.1	5.99
805	0.07	5.89
806	0.05	5.82
807	0.09	5.77
808	0.24	5.69
809	0.05	5.45
810	0.13	5.4
811	0.14	5.27
812	0.01	5.14
813	0.03	5.12
814	0.08	5.09
815	0.07	5.01
816	0.02	4.95
817	0.01	4.93
818	0.03	4.92
819	0.23	4.89
820	0.07	4.66
821	0.01	4.58
822	0.02	4.57
823	0.07	4.55
824	0.08	4.48
825	0.06	4.39
826	0.01	4.33
827	0.01	4.32
828	0.04	4.31
829	0.05	4.27
830	0.03	4.22
831	0.07	4.19
832	0.06	4.12
833	0.03	4.07
834	0.08	4.04
835	0.09	3.96
836	0.0	3.87
837	0.04	3.87
838	0.17	3.83
839	0.04	3.66
840	0.03	3.63
841	0.0	3.6
842	0.0	3.6
843	0.11	3.6
844	0.09	3.49
845	0.05	3.4
846	0.02	3.35
847	0.11	3.33
848	0.01	3.22
849	0.17	3.21
850	0.0	3.04
851	0.0	3.04
852	0.03	3.04
853	0.03	3.01
854	0.04	2.97
855	0.04	2.93
856	0.0	2.89
857	0.01	2.89
858	0.15	2.88
859	0.08	2.73
860	0.03	2.65
861	0.01	2.62
862	0.0	2.61
863	0.03	2.61
864	0.06	2.58
865	0.0	2.52
866	0.01	2.52
867	0.02	2.51
868	0.08	2.49
869	0.05	2.41
870	0.12	2.36
871	0.02	2.24
872	0.0	2.22
873	0.08	2.22
874	0.04	2.14
875	0.09	2.1
876	0.0	2.01
877	0.01	2.01
878	0.01	2.01
879	0.08	2.0
880	0.03	1.92
881	0.01	1.89
882	0.05	1.88
883	0.09	1.83
884	0.11	1.74
885	0.04	1.63
886	0.04	1.59
887	0.0	1.55
888	0.03	1.54
889	0.09	1.51
890	0.01	1.42
891	0.01	1.41
892	0.07	1.4
893	0.01	1.33
894	0.1	1.31
895	0.06	1.21
896	0.02	1.15
897	0.01	1.14
898	0.12	1.12
899	0.02	1.01
900	0.07	0.99
901	0.0	0.93
902	0.0	0.93
903	0.05	0.92
904	0.02	0.87
905	0.02	0.85
906	0.01	0.83
907	0.0	0.82
908	0.01	0.82
909	0.1	0.82
910	0.01	0.72
911	0.0	0.7
912	0.03	0.7
913	0.04	0.68
914	0.0	0.64
915	0.01	0.64
916	0.0	0.63
917	0.0	0.63
918	0.03	0.62
919	0.0	0.59
920	0.01	0.59
921	0.02	0.58
922	0.04	0.56
923	0.0	0.52
924	0.03	0.51
925	0.0	0.48
926	0.0	0.48
927	0.0	0.48
928	0.01	0.48
929	0.02	0.47
930	0.0	0.45
931	0.0	0.45
932	0.0	0.45
933	0.06	0.45
934	0.02	0.39
935	0.0	0.38
936	0.0	0.38
937	0.01	0.38
938	0.01	0.37
939	0.0	0.36
940	0.0	0.36
941	0.0	0.36
942	0.01	0.36
943	0.01	0.35
944	0.01	0.33
945	0.0	0.32
946	0.0	0.32
947	0.01	0.32
948	0.02	0.31
949	0.01	0.29
950	0.0	0.29
951	0.0	0.29
952	0.0	0.29
953	0.0	0.29
954	0.0	0.28
955	0.0	0.28
956	0.0	0.28
957	0.02	0.28
958	0.01	0.26
959	0.0	0.24
960	0.0	0.24
961	0.0	0.24
962	0.0	0.24
963	0.01	0.24
964	0.0	0.23
965	0.0	0.23
966	0.01	0.23
967	0.0	0.22
968	0.0	0.21
969	0.01	0.21
970	0.0	0.19
971	0.0	0.19
972	0.02	0.19
973	0.04	0.18
974	0.0	0.14
975	0.0	0.14
976	0.0	0.14
977	0.0	0.14
978	0.01	0.14
979	0.0	0.13
980	0.01	0.13
981	0.0	0.12
982	0.0	0.12
983	0.0	0.12
984	0.03	0.11
985	0.01	0.08
986	0.0	0.08
987	0.0	0.08
988	0.0	0.07
989	0.0	0.07
990	0.0	0.07
991	0.0	0.07
992	0.0	0.07
993	0.01	0.07
994	0.01	0.06
995	0.0	0.06
996	0.01	0.06
997	0.0	0.05
998	0.0	0.05
999	0.01	0.05
1000	0.0	0.04
1001	0.0	0.04
1002	0.01	0.04
1003	0.0	0.04
1004	0.0	0.04
1005	0.0	0.04
1006	0.0	0.04
1007	0.0	0.04
1008	0.01	0.04
1009	0.0	0.02
1010	0.0	0.02
1011	0.0	0.02
1012	0.0	0.02
1013	0.0	0.02
1014	0.0	0.02
1015	0.0	0.02
1016	0.0	0.02
1017	0.0	0.02
1018	0.0	0.02
1019	0.0	0.02
1020	0.0	0.02
1021	0.0	0.02
1022	0.0	0.02
1023	0.0	0.02
1024	0.0	0.02
1025	0.0	0.02
1026	0.0	0.02
1027	0.0	0.02
1028	0.0	0.02
1029	0.0	0.02
1030	0.0	0.02
1031	0.0	0.02
1032	0.0	0.02
1033	0.0	0.01
1034	0.0	0.01
1035	0.0	0.01
1036	0.0	0.01
1037	0.0	0.01
1038	0.0	0.01
1039	0.0	0.01
1040	0.0	0.01
1041	0.0	0.01
1042	0.0	0.01
1043	0.0	0.01
1044	0.0	0.01
1045	0.0	0.01
1046	0.0	0.01
1047	0.01	0.01
1048	0.0	0.0
1049	0.0	0.0
1050	0.0	0.0
1051	0.0	0.0
1052	0.0	0.0
1053	0.0	0.0
1054	0.0	0.0
1055	0.0	0.0
1056	0.0	0.0
1057	0.0	0.0
1058	0.0	0.0
1059	0.0	0.0
1060	0.0	0.0
1061	0.0	0.0
1062	0.0	0.0
1063	0.0	0.0
1064	0.0	0.0
1065	0.0	0.0
1066	0.0	0.0
1067	0.0	0.0
1068	0.0	0.0
1069	0.0	0.0
1070	0.0	0.0
1071	0.0	0.0
1072	0.0	0.0
1073	0.0	0.0
1074	0.0	0.0
1075	0.0	0.0
1076	0.0	0.0
1077	0.0	0.0
1078	0.0	0.0
1079	0.0	0.0
1080	0.0	0.0
1081	0.0	0.0
1082	0.0	0.0
1083	0.0	0.0
1084	0.0	0.0
1085	0.0	0.0
1086	0.0	0.0
1087	0.0	0.0
1088	0.0	0.0
1089	0.0	0.0
1090	0.0	0.0
1091	0.0	0.0
1092	0.0	0.0
1093	0.0	0.0
1094	0.0	0.0
1095	0.0	0.0
1096	0.0	0.0
1097	0.0	0.0
1098	0.0	0.0
1099	0.0	0.0
1100	0.0	0.0
1101	0.0	0.0
1102	0.0	0.0
1103	0.0	0.0
1104	0.0	0.0
1105	0.0	0.0
1106	0.0	0.0
1107	0.0	0.0
1108	0.0	0.0
1109	0.0	0.0
1110	0.0	0.0
1111	0.0	0.0
1112	0.0	0.0
1113	0.0	0.0
1114	0.0	0.0
1115	0.0	0.0
1116	0.0	0.0
1117	0.0	0.0
1118	0.0	0.0
1119	0.0	0.0
1120	0.0	0.0
1121	0.0	0.0
1122	0.0	0.0
1123	0.0	0.0
1124	0.0	0.0
1125	0.0	0.0
1126	0.0	0.0
1127	0.0	0.0
1128	0.0	0.0
1129	0.0	0.0
1130	0.0	0.0
1131	0.0	0.0
1132	0.0	0.0
1133	0.0	0.0
1134	0.0	0.0
1135	0.0	0.0
1136	0.0	0.0
1137	0.0	0.0
1138	0.0	0.0
1139	0.0	0.0
1140	0.0	0.0
1141	0.0	0.0
1142	0.0	0.0
1143	0.0	0.0
1144	0.0	0.0
1145	0.0	0.0
1146	0.0	0.0
1147	0.0	0.0
1148	0.0	0.0
1149	0.0	0.0
1150	0.0	0.0
1151	0.0	0.0
1152	0.0	0.0
1153	0.0	0.0
1154	0.0	0.0
1155	0.0	0.0
1156	0.0	0.0
1157	0.0	0.0

## Sheet: DEU
user_DEU - Class I Coverage
Number of epitope hits / HLA combinations recognized	Percent of individuals	Cumulative percent of population coverage
0	0.41	100.0
1	0.0	99.59
2	0.0	99.59
3	0.0	99.59
4	0.0	99.59
5	0.0	99.59
6	0.0	99.59
7	0.0	99.59
8	0.0	99.59
9	0.0	99.59
10	0.0	99.59
11	0.0	99.59
12	0.0	99.59
13	0.0	99.59
14	0.0	99.59
15	0.0	99.59
16	0.0	99.59
17	0.0	99.59
18	0.0	99.59
19	0.0	99.59
20	0.0	99.59
21	0.0	99.59
22	0.0	99.59
23	0.0	99.59
24	0.0	99.59
25	0.0	99.59
26	0.0	99.59
27	0.0	99.59
28	0.0	99.59
29	0.0	99.59
30	0.0	99.59
31	0.0	99.59
32	0.0	99.59
33	0.0	99.59
34	0.0	99.59
35	0.0	99.59
36	0.0	99.59
37	0.0	99.59
38	0.0	99.59
39	0.0	99.59
40	0.0	99.59
41	0.0	99.59
42	0.0	99.59
43	0.0	99.59
44	0.0	99.59
45	0.0	99.59
46	0.0	99.59
47	0.0	99.59
48	0.0	99.59
49	0.0	99.59
50	0.0	99.59
51	0.0	99.59
52	0.0	99.59
53	0.0	99.59
54	0.0	99.59
55	0.0	99.59
56	0.0	99.59
57	0.0	99.59
58	0.0	99.59
59	0.0	99.59
60	0.0	99.59
61	0.0	99.59
62	0.0	99.59
63	0.0	99.59
64	0.0	99.59
65	0.0	99.59
66	0.0	99.59
67	0.0	99.59
68	0.0	99.59
69	0.0	99.59
70	0.0	99.59
71	0.0	99.59
72	0.0	99.59
73	0.0	99.59
74	0.0	99.59
75	0.0	99.59
76	0.0	99.59
77	0.0	99.59
78	0.0	99.59
79	0.0	99.59
80	0.0	99.59
81	0.0	99.59
82	0.0	99.59
83	0.0	99.59
84	0.0	99.59
85	0.0	99.59
86	0.11	99.59
87	0.0	99.48
88	0.0	99.48
89	0.0	99.48
90	0.0	99.48
91	0.0	99.48
92	0.0	99.48
93	0.0	99.48
94	0.0	99.48
95	0.0	99.48
96	0.0	99.48
97	0.0	99.48
98	0.0	99.48
99	0.0	99.48
100	0.0	99.48
101	0.0	99.48
102	0.0	99.48
103	0.0	99.48
104	0.0	99.48
105	0.0	99.48
106	0.0	99.48
107	0.0	99.48
108	0.0	99.48
109	0.0	99.48
110	0.0	99.48
111	0.0	99.48
112	0.0	99.48
113	0.47	99.48
114	0.0	99.01
115	0.0	99.01
116	0.0	99.01
117	0.0	99.01
118	0.0	99.01
119	0.0	99.01
120	0.0	99.01
121	0.0	99.01
122	0.0	99.01
123	0.0	99.01
124	0.0	99.01
125	0.0	99.01
126	0.0	99.01
127	0.0	99.01
128	0.0	99.01
129	0.0	99.01
130	0.0	99.01
131	0.0	99.01
132	0.0	99.01
133	0.0	99.01
134	0.26	99.01
135	0.0	98.75
136	0.0	98.75
137	0.0	98.75
138	0.0	98.75
139	0.14	98.75
140	0.0	98.61
141	0.0	98.61
142	0.0	98.61
143	0.0	98.61
144	0.0	98.61
145	0.0	98.61
146	0.0	98.61
147	0.0	98.61
148	0.0	98.61
149	0.1	98.61
150	0.39	98.5
151	0.0	98.11
152	0.0	98.11
153	0.0	98.11
154	0.0	98.11
155	0.0	98.11
156	0.0	98.11
157	0.0	98.11
158	0.12	98.11
159	0.0	97.99
160	0.0	97.99
161	0.0	97.99
162	0.0	97.99
163	0.0	97.99
164	0.53	97.99
165	0.0	97.46
166	0.0	97.46
167	0.0	97.46
168	0.0	97.46
169	0.0	97.46
170	0.0	97.46
171	0.0	97.46
172	0.08	97.46
173	0.0	97.38
174	0.0	97.38
175	0.0	97.38
176	0.0	97.38
177	0.0	97.38
178	0.0	97.38
179	0.0	97.38
180	0.0	97.38
181	0.0	97.38
182	0.0	97.38
183	0.0	97.38
184	0.0	97.38
185	0.0	97.38
186	1.35	97.38
187	0.0	96.03
188	0.0	96.03
189	0.0	96.03
190	0.0	96.03
191	0.0	96.03
192	0.0	96.03
193	0.0	96.03
194	0.0	96.03
195	0.0	96.03
196	0.0	96.03
197	0.62	96.03
198	0.0	95.41
199	0.05	95.41
200	0.0	95.36
201	0.0	95.36
202	0.0	95.36
203	0.0	95.36
204	0.0	95.36
205	0.0	95.36
206	0.0	95.36
207	0.0	95.36
208	0.37	95.36
209	0.0	94.99
210	0.0	94.99
211	0.0	94.99
212	0.0	94.99
213	0.0	94.99
214	0.0	94.99
215	0.0	94.99
216	0.0	94.99
217	0.0	94.99
218	0.0	94.99
219	0.0	94.99
220	0.03	94.99
221	0.0	94.96
222	0.0	94.96
223	0.0	94.96
224	0.0	94.96
225	0.02	94.96
226	0.0	94.94
227	0.0	94.94
228	0.0	94.94
229	0.0	94.94
230	0.0	94.94
231	0.2	94.94
232	0.0	94.74
233	0.0	94.74
234	0.0	94.74
235	0.01	94.74
236	0.05	94.72
237	0.0	94.68
238	0.0	94.68
239	0.23	94.68
240	0.0	94.45
241	0.0	94.45
242	0.0	94.45
243	0.0	94.45
244	0.01	94.45
245	0.0	94.43
246	0.0	94.43
247	0.11	94.43
248	0.22	94.32
249	0.0	94.1
250	0.06	94.1
251	0.0	94.04
252	0.06	94.04
253	0.0	93.98
254	0.0	93.98
255	0.0	93.98
256	0.0	93.98
257	0.0	93.98
258	0.01	93.98
259	0.0	93.97
260	0.0	93.97
261	0.0	93.97
262	0.05	93.97
263	0.17	93.93
264	0.0	93.76
265	0.0	93.76
266	0.0	93.76
267	0.0	93.76
268	0.0	93.76
269	0.0	93.76
270	0.0	93.76
271	0.05	93.76
272	0.38	93.71
273	0.04	93.33
274	0.0	93.29
275	0.0	93.29
276	0.0	93.29
277	0.21	93.29
278	0.0	93.08
279	0.0	93.08
280	0.0	93.08
281	0.0	93.08
282	0.0	93.08
283	0.2	93.08
284	0.1	92.88
285	0.04	92.77
286	0.0	92.74
287	0.0	92.74
288	0.02	92.74
289	0.06	92.72
290	0.0	92.67
291	0.0	92.67
292	0.03	92.67
293	0.0	92.63
294	0.1	92.63
295	0.0	92.53
296	0.13	92.53
297	0.02	92.4
298	0.13	92.39
299	1.59	92.26
300	0.68	90.66
301	0.0	89.98
302	0.0	89.98
303	0.07	89.98
304	0.0	89.91
305	0.0	89.91
306	0.02	89.91
307	0.01	89.88
308	0.05	89.87
309	0.0	89.82
310	0.72	89.82
311	0.01	89.1
312	0.0	89.09
313	0.06	89.09
314	0.2	89.04
315	0.0	88.84
316	0.0	88.84
317	0.06	88.84
318	0.0	88.78
319	0.0	88.78
320	0.87	88.78
321	0.44	87.91
322	0.1	87.47
323	0.0	87.37
324	0.0	87.37
325	0.49	87.37
326	0.0	86.88
327	0.0	86.88
328	0.06	86.88
329	0.0	86.82
330	0.01	86.82
331	0.41	86.81
332	0.0	86.41
333	0.0	86.41
334	0.03	86.41
335	0.34	86.38
336	1.56	86.04
337	0.0	84.47
338	0.0	84.47
339	0.0	84.47
340	0.0	84.47
341	0.0	84.47
342	0.24	84.47
343	0.0	84.23
344	0.63	84.23
345	0.0	83.61
346	0.16	83.61
347	0.73	83.45
348	0.0	82.72
349	0.0	82.72
350	1.75	82.72
351	0.0	80.96
352	0.1	80.96
353	0.0	80.87
354	0.0	80.87
355	0.18	80.87
356	0.0	80.68
357	0.09	80.68
358	0.63	80.59
359	0.0	79.96
360	0.0	79.96
361	0.9	79.96
362	0.0	79.05
363	0.0	79.05
364	0.0	79.05
365	0.13	79.05
366	0.11	78.92
367	0.0	78.81
368	0.0	78.81
369	0.13	78.81
370	0.07	78.68
371	0.0	78.61
372	0.48	78.61
373	0.06	78.13
374	0.0	78.07
375	0.0	78.07
376	0.0	78.07
377	0.0	78.07
378	0.03	78.07
379	0.0	78.04
380	0.13	78.04
381	0.2	77.91
382	0.09	77.71
383	0.52	77.62
384	0.0	77.1
385	0.17	77.1
386	0.18	76.94
387	0.03	76.76
388	0.02	76.72
389	0.15	76.7
390	0.0	76.55
391	0.0	76.55
392	0.0	76.55
393	0.0	76.55
394	0.34	76.55
395	0.27	76.22
396	0.08	75.95
397	0.05	75.87
398	0.09	75.82
399	0.0	75.74
400	0.0	75.74
401	0.0	75.74
402	0.0	75.74
403	0.16	75.74
404	0.0	75.58
405	0.18	75.58
406	0.13	75.39
407	0.05	75.27
408	0.0	75.22
409	0.15	75.22
410	0.0	75.07
411	0.08	75.07
412	0.11	75.0
413	0.74	74.89
414	0.0	74.14
415	0.0	74.14
416	0.0	74.14
417	0.24	74.14
418	0.0	73.9
419	0.0	73.9
420	0.02	73.9
421	0.04	73.88
422	0.18	73.84
423	0.0	73.66
424	0.0	73.66
425	0.77	73.66
426	0.0	72.89
427	0.0	72.89
428	0.14	72.89
429	0.0	72.75
430	0.16	72.75
431	0.0	72.6
432	0.02	72.6
433	0.44	72.58
434	1.15	72.13
435	0.04	70.99
436	0.56	70.94
437	0.0	70.39
438	0.2	70.39
439	0.29	70.18
440	0.0	69.89
441	0.02	69.89
442	0.0	69.87
443	0.01	69.87
444	0.24	69.86
445	0.37	69.61
446	0.12	69.24
447	0.3	69.12
448	0.15	68.82
449	0.81	68.67
450	0.62	67.86
451	0.02	67.24
452	0.01	67.22
453	0.0	67.21
454	0.04	67.21
455	0.11	67.17
456	0.21	67.06
457	0.17	66.85
458	0.24	66.68
459	0.19	66.43
460	0.47	66.24
461	0.0	65.77
462	0.0	65.77
463	0.71	65.77
464	0.84	65.06
465	0.0	64.22
466	0.02	64.22
467	0.02	64.2
468	0.11	64.18
469	0.24	64.07
470	0.55	63.83
471	0.27	63.29
472	0.13	63.01
473	0.0	62.88
474	0.38	62.88
475	0.19	62.5
476	0.0	62.31
477	0.0	62.31
478	0.16	62.31
479	0.16	62.15
480	0.14	61.99
481	0.22	61.85
482	0.18	61.63
483	0.09	61.45
484	0.43	61.36
485	0.36	60.93
486	0.75	60.57
487	0.05	59.82
488	0.0	59.77
489	0.3	59.77
490	0.0	59.48
491	0.08	59.48
492	0.17	59.4
493	0.17	59.23
494	0.27	59.06
495	0.22	58.79
496	0.68	58.58
497	0.44	57.9
498	0.0	57.46
499	0.26	57.46
500	0.8	57.19
501	0.0	56.39
502	0.03	56.39
503	0.09	56.36
504	0.08	56.27
505	0.09	56.19
506	0.12	56.1
507	0.46	55.98
508	0.67	55.52
509	0.0	54.85
510	0.08	54.85
511	0.46	54.77
512	0.0	54.3
513	0.0	54.3
514	0.26	54.3
515	0.06	54.05
516	0.11	53.98
517	0.34	53.88
518	0.23	53.54
519	0.17	53.31
520	0.16	53.14
521	0.06	52.98
522	0.55	52.92
523	0.02	52.37
524	0.0	52.36
525	0.14	52.36
526	0.0	52.22
527	0.04	52.22
528	0.23	52.18
529	0.07	51.95
530	0.34	51.88
531	0.17	51.54
532	0.15	51.37
533	0.71	51.22
534	0.04	50.51
535	0.09	50.47
536	0.13	50.38
537	0.01	50.25
538	0.33	50.24
539	0.51	49.91
540	0.0	49.39
541	0.28	49.39
542	0.03	49.11
543	0.12	49.08
544	0.55	48.96
545	0.1	48.42
546	0.02	48.32
547	1.15	48.3
548	0.37	47.15
549	0.15	46.78
550	0.1	46.63
551	0.13	46.54
552	0.28	46.41
553	0.05	46.13
554	0.05	46.08
555	0.28	46.03
556	0.08	45.74
557	0.0	45.66
558	0.61	45.66
559	0.27	45.05
560	0.09	44.78
561	0.01	44.69
562	0.14	44.69
563	0.32	44.54
564	0.11	44.23
565	0.01	44.12
566	0.12	44.11
567	0.27	43.99
568	0.22	43.72
569	0.34	43.5
570	0.09	43.16
571	0.08	43.07
572	0.15	42.99
573	0.27	42.84
574	0.08	42.57
575	0.4	42.49
576	0.0	42.08
577	0.41	42.08
578	0.13	41.68
579	0.11	41.55
580	0.03	41.43
581	0.32	41.4
582	0.06	41.08
583	0.35	41.02
584	0.5	40.67
585	0.11	40.17
586	0.2	40.06
587	0.0	39.86
588	0.05	39.86
589	0.58	39.81
590	0.06	39.23
591	0.0	39.16
592	0.33	39.16
593	0.05	38.84
594	0.17	38.79
595	0.32	38.62
596	0.11	38.3
597	0.2	38.19
598	0.57	37.99
599	0.7	37.42
600	0.26	36.72
601	0.0	36.46
602	0.01	36.46
603	0.29	36.45
604	0.07	36.16
605	0.05	36.09
606	0.26	36.04
607	0.03	35.79
608	0.13	35.76
609	0.2	35.63
610	0.4	35.43
611	0.14	35.03
612	0.0	34.89
613	0.12	34.89
614	0.37	34.76
615	0.0	34.4
616	0.11	34.4
617	0.12	34.29
618	0.06	34.17
619	0.1	34.11
620	0.49	34.01
621	0.29	33.52
622	0.45	33.23
623	0.0	32.78
624	0.02	32.78
625	0.24	32.76
626	0.0	32.52
627	0.08	32.52
628	0.14	32.44
629	0.05	32.3
630	0.21	32.25
631	0.5	32.04
632	0.16	31.54
633	0.27	31.38
634	0.1	31.11
635	0.21	31.01
636	0.69	30.8
637	0.03	30.11
638	0.05	30.08
639	0.0	30.03
640	0.07	30.03
641	0.12	29.96
642	0.34	29.83
643	0.14	29.49
644	0.44	29.36
645	0.06	28.92
646	0.5	28.86
647	0.35	28.36
648	0.04	28.01
649	0.01	27.97
650	0.69	27.96
651	0.03	27.27
652	0.22	27.24
653	0.14	27.02
654	0.14	26.88
655	0.11	26.75
656	0.2	26.64
657	0.33	26.44
658	0.29	26.11
659	0.01	25.81
660	0.27	25.81
661	0.55	25.54
662	0.01	24.98
663	0.01	24.97
664	0.07	24.96
665	0.24	24.89
666	0.1	24.66
667	0.27	24.56
668	0.18	24.29
669	0.11	24.11
670	0.04	24.0
671	0.2	23.96
672	0.32	23.76
673	0.26	23.44
674	0.01	23.18
675	0.08	23.17
676	0.1	23.09
677	0.05	22.99
678	0.23	22.94
679	0.05	22.72
680	0.19	22.66
681	0.29	22.48
682	0.27	22.19
683	0.11	21.92
684	0.08	21.81
685	0.1	21.72
686	0.14	21.62
687	0.09	21.48
688	0.08	21.39
689	0.26	21.32
690	0.06	21.06
691	0.17	20.99
692	0.12	20.83
693	0.06	20.71
694	0.2	20.65
695	0.19	20.45
696	0.11	20.26
697	0.41	20.15
698	0.14	19.74
699	0.06	19.6
700	0.03	19.55
701	0.08	19.52
702	0.11	19.44
703	0.27	19.33
704	0.03	19.05
705	0.22	19.02
706	0.11	18.81
707	0.08	18.7
708	0.27	18.62
709	0.1	18.35
710	0.01	18.25
711	0.15	18.24
712	0.22	18.1
713	0.05	17.88
714	0.01	17.83
715	0.07	17.82
716	0.15	17.75
717	0.09	17.6
718	0.07	17.5
719	0.17	17.44
720	0.07	17.27
721	0.09	17.19
722	0.13	17.1
723	0.03	16.98
724	0.03	16.95
725	0.33	16.92
726	0.05	16.59
727	0.06	16.54
728	0.06	16.49
729	0.04	16.42
730	0.22	16.38
731	0.12	16.15
732	0.07	16.03
733	0.21	15.96
734	0.31	15.75
735	0.16	15.44
736	0.26	15.29
737	0.03	15.02
738	0.09	15.0
739	0.07	14.91
740	0.03	14.84
741	0.08	14.81
742	0.08	14.73
743	0.04	14.65
744	0.24	14.6
745	0.27	14.36
746	0.15	14.09
747	0.17	13.94
748	0.06	13.77
749	0.26	13.71
750	0.03	13.45
751	0.03	13.42
752	0.04	13.38
753	0.08	13.34
754	0.03	13.26
755	0.15	13.23
756	0.23	13.08
757	0.11	12.85
758	0.03	12.74
759	0.15	12.71
760	0.24	12.56
761	0.06	12.31
762	0.01	12.26
763	0.28	12.25
764	0.03	11.96
765	0.08	11.94
766	0.11	11.86
767	0.1	11.75
768	0.05	11.65
769	0.09	11.6
770	0.33	11.51
771	0.18	11.19
772	0.14	11.01
773	0.0	10.87
774	0.19	10.87
775	0.11	10.67
776	0.05	10.57
777	0.03	10.52
778	0.15	10.49
779	0.09	10.34
780	0.15	10.25
781	0.28	10.1
782	0.07	9.82
783	0.14	9.75
784	0.17	9.6
785	0.2	9.43
786	0.24	9.24
787	0.11	9.0
788	0.02	8.89
789	0.19	8.87
790	0.06	8.68
791	0.09	8.62
792	0.17	8.53
793	0.08	8.36
794	0.19	8.28
795	0.28	8.1
796	0.12	7.82
797	0.17	7.7
798	0.0	7.54
799	0.1	7.53
800	0.37	7.43
801	0.03	7.06
802	0.05	7.03
803	0.09	6.98
804	0.09	6.89
805	0.07	6.81
806	0.21	6.74
807	0.08	6.52
808	0.27	6.44
809	0.0	6.17
810	0.08	6.17
811	0.23	6.1
812	0.02	5.86
813	0.0	5.84
814	0.14	5.84
815	0.1	5.7
816	0.08	5.6
817	0.09	5.52
818	0.05	5.43
819	0.08	5.39
820	0.11	5.3
821	0.05	5.2
822	0.17	5.15
823	0.02	4.98
824	0.0	4.96
825	0.07	4.95
826	0.04	4.88
827	0.02	4.84
828	0.03	4.82
829	0.1	4.79
830	0.06	4.68
831	0.06	4.62
832	0.01	4.56
833	0.05	4.55
834	0.06	4.5
835	0.04	4.44
836	0.04	4.4
837	0.03	4.36
838	0.14	4.33
839	0.02	4.19
840	0.04	4.17
841	0.01	4.13
842	0.04	4.12
843	0.05	4.08
844	0.07	4.04
845	0.08	3.96
846	0.01	3.88
847	0.12	3.87
848	0.02	3.75
849	0.08	3.74
850	0.0	3.66
851	0.02	3.66
852	0.0	3.64
853	0.03	3.63
854	0.02	3.61
855	0.02	3.59
856	0.02	3.57
857	0.0	3.55
858	0.07	3.55
859	0.13	3.48
860	0.06	3.35
861	0.0	3.3
862	0.0	3.29
863	0.0	3.29
864	0.06	3.29
865	0.02	3.23
866	0.01	3.21
867	0.02	3.2
868	0.07	3.18
869	0.06	3.11
870	0.11	3.05
871	0.03	2.93
872	0.0	2.9
873	0.08	2.9
874	0.03	2.82
875	0.15	2.79
876	0.0	2.64
877	0.01	2.64
878	0.0	2.63
879	0.07	2.63
880	0.05	2.56
881	0.08	2.51
882	0.02	2.44
883	0.09	2.42
884	0.14	2.32
885	0.06	2.18
886	0.09	2.12
887	0.0	2.03
888	0.02	2.03
889	0.15	2.01
890	0.03	1.86
891	0.02	1.83
892	0.09	1.81
893	0.02	1.72
894	0.09	1.71
895	0.08	1.61
896	0.04	1.53
897	0.07	1.49
898	0.14	1.42
899	0.02	1.28
900	0.09	1.26
901	0.01	1.17
902	0.02	1.16
903	0.02	1.14
904	0.05	1.12
905	0.05	1.07
906	0.06	1.03
907	0.02	0.96
908	0.01	0.95
909	0.1	0.93
910	0.04	0.83
911	0.05	0.79
912	0.0	0.74
913	0.02	0.74
914	0.01	0.72
915	0.02	0.7
916	0.02	0.69
917	0.02	0.67
918	0.03	0.65
919	0.02	0.63
920	0.08	0.61
921	0.0	0.54
922	0.0	0.53
923	0.0	0.53
924	0.02	0.53
925	0.01	0.51
926	0.01	0.51
927	0.0	0.5
928	0.02	0.5
929	0.02	0.48
930	0.01	0.45
931	0.0	0.44
932	0.01	0.44
933	0.0	0.43
934	0.03	0.43
935	0.0	0.4
936	0.0	0.4
937	0.01	0.4
938	0.0	0.39
939	0.01	0.39
940	0.0	0.38
941	0.0	0.38
942	0.01	0.38
943	0.03	0.38
944	0.0	0.35
945	0.0	0.35
946	0.0	0.35
947	0.0	0.35
948	0.02	0.35
949	0.0	0.33
950	0.0	0.33
951	0.01	0.33
952	0.0	0.32
953	0.0	0.32
954	0.0	0.32
955	0.0	0.32
956	0.0	0.32
957	0.02	0.32
958	0.0	0.31
959	0.0	0.31
960	0.0	0.31
961	0.0	0.31
962	0.0	0.31
963	0.0	0.31
964	0.0	0.31
965	0.0	0.31
966	0.0	0.31
967	0.0	0.31
968	0.0	0.31
969	0.03	0.31
970	0.0	0.28
971	0.0	0.28
972	0.0	0.28
973	0.06	0.28
974	0.01	0.22
975	0.0	0.21
976	0.0	0.21
977	0.0	0.21
978	0.01	0.21
979	0.0	0.2
980	0.01	0.2
981	0.0	0.19
982	0.0	0.19
983	0.01	0.19
984	0.04	0.19
985	0.02	0.15
986	0.0	0.13
987	0.0	0.13
988	0.0	0.13
989	0.0	0.13
990	0.0	0.13
991	0.01	0.13
992	0.0	0.12
993	0.01	0.12
994	0.02	0.12
995	0.02	0.1
996	0.0	0.08
997	0.0	0.08
998	0.0	0.08
999	0.02	0.08
1000	0.0	0.06
1001	0.0	0.06
1002	0.0	0.06
1003	0.0	0.05
1004	0.0	0.05
1005	0.0	0.05
1006	0.0	0.05
1007	0.0	0.05
1008	0.02	0.05
1009	0.0	0.03
1010	0.0	0.03
1011	0.0	0.03
1012	0.0	0.03
1013	0.0	0.03
1014	0.0	0.03
1015	0.0	0.03
1016	0.0	0.03
1017	0.0	0.02
1018	0.01	0.02
1019	0.0	0.01
1020	0.0	0.01
1021	0.0	0.01
1022	0.0	0.01
1023	0.0	0.01
1024	0.0	0.01
1025	0.0	0.01
1026	0.0	0.01
1027	0.0	0.01
1028	0.0	0.01
1029	0.0	0.01
1030	0.0	0.01
1031	0.0	0.01
1032	0.0	0.01
1033	0.0	0.01
1034	0.0	0.01
1035	0.0	0.01
1036	0.0	0.01
1037	0.0	0.01
1038	0.0	0.01
1039	0.0	0.01
1040	0.0	0.01
1041	0.0	0.01
1042	0.0	0.01
1043	0.0	0.01
1044	0.0	0.01
1045	0.0	0.01
1046	0.0	0.01
1047	0.0	0.01
1048	0.0	0.01
1049	0.0	0.01
1050	0.0	0.01
1051	0.0	0.01
1052	0.0	0.01
1053	0.0	0.01
1054	0.0	0.01
1055	0.0	0.01
1056	0.0	0.01
1057	0.0	0.01
1058	0.0	0.01
1059	0.0	0.01
1060	0.0	0.01
1061	0.0	0.01
1062	0.0	0.01
1063	0.0	0.01
1064	0.0	0.01
1065	0.0	0.01
1066	0.0	0.01
1067	0.0	0.01
1068	0.0	0.01
1069	0.0	0.01
1070	0.0	0.01
1071	0.0	0.01
1072	0.0	0.01
1073	0.0	0.01
1074	0.0	0.01
1075	0.0	0.01
1076	0.0	0.01
1077	0.0	0.01
1078	0.0	0.01
1079	0.0	0.01
1080	0.0	0.01
1081	0.0	0.01
1082	0.0	0.01
1083	0.01	0.01
1084	0.0	0.0
1085	0.0	0.0
1086	0.0	0.0
1087	0.0	0.0
1088	0.0	0.0
1089	0.0	0.0
1090	0.0	0.0
1091	0.0	0.0
1092	0.0	0.0
1093	0.0	0.0
1094	0.0	0.0
1095	0.0	0.0
1096	0.0	0.0
1097	0.0	0.0
1098	0.0	0.0
1099	0.0	0.0
1100	0.0	0.0
1101	0.0	0.0
1102	0.0	0.0
1103	0.0	0.0
1104	0.0	0.0
1105	0.0	0.0
1106	0.0	0.0
1107	0.0	0.0
1108	0.0	0.0
1109	0.0	0.0
1110	0.0	0.0
1111	0.0	0.0
1112	0.0	0.0
1113	0.0	0.0
1114	0.0	0.0
1115	0.0	0.0
1116	0.0	0.0
1117	0.0	0.0
1118	0.0	0.0
1119	0.0	0.0
1120	0.0	0.0
1121	0.0	0.0
1122	0.0	0.0
1123	0.0	0.0
1124	0.0	0.0
1125	0.0	0.0
1126	0.0	0.0
1127	0.0	0.0
1128	0.0	0.0
1129	0.0	0.0
1130	0.0	0.0
1131	0.0	0.0
1132	0.0	0.0
1133	0.0	0.0
1134	0.0	0.0
1135	0.0	0.0
1136	0.0	0.0
1137	0.0	0.0
1138	0.0	0.0
1139	0.0	0.0
1140	0.0	0.0
1141	0.0	0.0
1142	0.0	0.0
1143	0.0	0.0
1144	0.0	0.0
1145	0.0	0.0
1146	0.0	0.0
1147	0.0	0.0
1148	0.0	0.0
1149	0.0	0.0
1150	0.0	0.0
1151	0.0	0.0
1152	0.0	0.0
1153	0.0	0.0
1154	0.0	0.0
1155	0.0	0.0
1156	0.0	0.0
1157	0.0	0.0

[truncated: 28 more sheets: ESP, FRA, GBR, GHA, GRE, HOL, INA, IRL, ISR, ITA, JPN, KOR, MAL, MAR, MEX, OMA, POL, POR, ROM, RSA …]
