# Supplementary material for: Class I HLA Allele Predicted Restricted Antigenic Coverages for Spike and Nucleocapsid Proteins Are Associated With Deaths Related to COVID-19
Source: Front Immunol. 2020 Dec 16;11:565730. doi: 10.3389/fimmu.2020.565730 (PMC7772148; doi:10.3389/fimmu.2020.565730)
Supplement: Supplementary file 3 [file DataSheet_3.zip › Supplementary_File_3/results_population_coverage_AF_75/IEDB.Pop.coverage.protein_E.netCombined.xlsx]

## Sheet: Summary
population/area	Class I
	coveragea	average_hitb	pc90c
user_ARM	0.8927	3.25	0.93
user_AUT	0.8655	4.11	0.74
user_BRA	0.8888	4.25	0.9
user_BUL	0.9219	4.41	1.26
user_CHN	0.8314	4.72	0.59
user_COL	0.8334	3.61	0.6
user_CRO	0.8682	4.2	0.76
user_CZE	0.8689	4.25	0.76
user_DEU	0.8775	4.21	0.82
user_ESP	0.8859	4.45	0.88
user_FRA	0.8876	4.45	0.89
user_GBR	0.8989	4.47	0.99
user_GHA	0.725	3.11	0.36
user_GRE	0.9159	4.18	1.17
user_HOL	0.8964	4.44	0.96
user_INA	0.7568	2	0.41
user_IRL	0.8486	3.72	0.66
user_ISR	0.9323	3.82	1.26
user_ITA	0.9221	4.24	1.18
user_JPN	0.7587	2.79	0.41
user_KOR	0.7567	3.38	0.41
user_MAL	0.7543	2.61	0.41
user_MAR	0.9214	4.08	1.18
user_MEX	0.8763	3.98	0.81
user_NZL	0.7027	1.78	0.34
user_OMA	0.9466	4.47	1.46
user_POL	0.8483	3.8	0.66
user_POR	0.9053	4.56	1.06
user_ROM	0.8728	3.82	0.79
user_RSA	0.784	3.22	0.46
user_RUS	0.8221	3.95	0.56
user_SEN	0.7937	3.72	0.48
user_SGP	0.8478	4.85	0.66
user_SWE	0.8076	4.01	0.52
user_THA	0.8401	4.14	0.63
user_TUN	0.8873	3.93	0.89
user_UAE	0.9364	3.93	1.24
user_USA	0.912	4.47	1.12
Average	85.505	3.87842	0.795
Standard deviation	6.30773	0.694727	0.298879
a projected population coverage
b average number of epitope hits / HLA combinations recognized by the population
c minimum number of epitope hits / HLA combinations recognized by 90% of the population

## Sheet: ARM
user_ARM - Class I Coverage
Number of epitope hits / HLA combinations recognized	Percent of individuals	Cumulative percent of population coverage
0	10.73	100.0
1	18.83	89.27
2	19.62	70.44
3	13.82	50.82
4	5.87	37.0
5	7.65	31.13
6	8.98	23.48
7	8.23	14.5
8	4.61	6.27
9	1.16	1.67
10	0.5	0.5
11	0.0	0.0
12	0.0	0.0
13	0.0	0.0
14	0.0	0.0
15	0.0	0.0
16	0.0	0.0
17	0.0	0.0
18	0.0	0.0
19	0.0	0.0

## Sheet: AUT
user_AUT - Class I Coverage
Number of epitope hits / HLA combinations recognized	Percent of individuals	Cumulative percent of population coverage
0	13.45	100.0
1	10.57	86.55
2	11.41	75.97
3	7.02	64.56
4	4.18	57.54
5	19.06	53.35
6	15.44	34.29
7	8.75	18.85
8	4.04	10.1
9	3.78	6.06
10	1.23	2.28
11	0.8	1.05
12	0.21	0.25
13	0.04	0.04
14	0.0	0.0
15	0.0	0.0
16	0.0	0.0
17	0.0	0.0
18	0.0	0.0
19	0.0	0.0

## Sheet: BRA
user_BRA - Class I Coverage
Number of epitope hits / HLA combinations recognized	Percent of individuals	Cumulative percent of population coverage
0	11.12	100.0
1	11.74	88.88
2	11.78	77.14
3	8.95	65.35
4	5.2	56.4
5	15.7	51.21
6	14.05	35.51
7	8.95	21.46
8	4.91	12.5
9	2.72	7.59
10	2.33	4.87
11	1.63	2.54
12	0.62	0.91
13	0.14	0.29
14	0.1	0.15
15	0.04	0.05
16	0.01	0.01
17	0.0	0.0
18	0.0	0.0
19	0.0	0.0

## Sheet: BUL
user_BUL - Class I Coverage
Number of epitope hits / HLA combinations recognized	Percent of individuals	Cumulative percent of population coverage
0	7.81	100.0
1	8.35	92.19
2	14.46	83.84
3	9.02	69.38
4	6.46	60.36
5	15.35	53.9
6	11.32	38.55
7	16.44	27.23
8	6.82	10.8
9	3.25	3.97
10	0.73	0.73
11	0.0	0.0
12	0.0	0.0
13	0.0	0.0
14	0.0	0.0
15	0.0	0.0
16	0.0	0.0
17	0.0	0.0
18	0.0	0.0
19	0.0	0.0

## Sheet: CHN
user_CHN - Class I Coverage
Number of epitope hits / HLA combinations recognized	Percent of individuals	Cumulative percent of population coverage
0	16.86	100.0
1	12.89	83.14
2	3.92	70.24
3	1.11	66.32
4	16.11	65.21
5	10.01	49.1
6	11.15	39.09
7	5.66	27.95
8	3.51	22.29
9	5.18	18.77
10	7.1	13.59
11	2.92	6.49
12	1.08	3.57
13	0.72	2.49
14	0.68	1.78
15	0.72	1.09
16	0.22	0.37
17	0.06	0.15
18	0.0	0.08
19	0.08	0.08

## Sheet: COL
user_COL - Class I Coverage
Number of epitope hits / HLA combinations recognized	Percent of individuals	Cumulative percent of population coverage
0	16.66	100.0
1	14.29	83.34
2	9.73	69.04
3	11.61	59.32
4	8.05	47.7
5	13.8	39.65
6	9.74	25.85
7	5.53	16.11
8	5.27	10.59
9	2.93	5.32
10	1.34	2.39
11	0.56	1.05
12	0.35	0.49
13	0.1	0.14
14	0.03	0.04
15	0.01	0.01
16	0.0	0.0
17	0.0	0.0
18	0.0	0.0
19	0.0	0.0

## Sheet: CRO
user_CRO - Class I Coverage
Number of epitope hits / HLA combinations recognized	Percent of individuals	Cumulative percent of population coverage
0	13.18	100.0
1	7.8	86.82
2	14.72	79.01
3	5.87	64.3
4	7.08	58.43
5	18.44	51.34
6	9.86	32.91
7	11.72	23.05
8	3.44	11.32
9	5.06	7.88
10	1.11	2.83
11	1.4	1.71
12	0.18	0.31
13	0.13	0.13
14	0.0	0.0
15	0.0	0.0
16	0.0	0.0
17	0.0	0.0
18	0.0	0.0
19	0.0	0.0

## Sheet: CZE
user_CZE - Class I Coverage
Number of epitope hits / HLA combinations recognized	Percent of individuals	Cumulative percent of population coverage
0	13.11	100.0
1	6.48	86.89
2	12.39	80.42
3	8.44	68.02
4	5.6	59.58
5	22.3	53.98
6	10.27	31.68
7	9.68	21.42
8	4.91	11.74
9	4.35	6.83
10	1.09	2.48
11	0.89	1.39
12	0.38	0.5
13	0.09	0.11
14	0.02	0.02
15	0.0	0.0
16	0.0	0.0
17	0.0	0.0
18	0.0	0.0
19	0.0	0.0

## Sheet: DEU
user_DEU - Class I Coverage
Number of epitope hits / HLA combinations recognized	Percent of individuals	Cumulative percent of population coverage
0	12.25	100.0
1	9.3	87.75
2	13.02	78.45
3	7.99	65.43
4	5.85	57.43
5	16.81	51.59
6	13.7	34.78
7	9.25	21.08
8	4.45	11.83
9	4.43	7.37
10	1.39	2.94
11	1.17	1.55
12	0.3	0.38
13	0.08	0.08
14	0.0	0.0
15	0.0	0.0
16	0.0	0.0
17	0.0	0.0
18	0.0	0.0
19	0.0	0.0

[truncated: 28 more sheets: ESP, FRA, GBR, GHA, GRE, HOL, INA, IRL, ISR, ITA, JPN, KOR, MAL, MAR, MEX, OMA, POL, POR, ROM, RSA …]
