# Supplementary material for: Class I HLA Allele Predicted Restricted Antigenic Coverages for Spike and Nucleocapsid Proteins Are Associated With Deaths Related to COVID-19
Source: Front Immunol. 2020 Dec 16;11:565730. doi: 10.3389/fimmu.2020.565730 (PMC7772148; doi:10.3389/fimmu.2020.565730)
Supplement: Supplementary file 3 [file DataSheet_3.zip › Supplementary_File_3/results_population_coverage_AF_75/IEDB.Pop.coverage.protein_M.netCombined.xlsx]

## Sheet: Summary
population/area	Class I
	coveragea	average_hitb	pc90c
user_ARM	0.9865	10.86	4.71
user_AUT	0.9918	10.26	4.15
user_BRA	0.994	12.46	6.11
user_BUL	0.9889	11.13	4.48
user_CHN	0.9913	11.85	6.29
user_COL	0.9946	12.5	6.44
user_CRO	0.9898	11.03	4.44
user_CZE	0.9921	10.91	4.59
user_DEU	0.9937	12.16	6.1
user_ESP	0.9937	12.88	6.27
user_FRA	0.9929	12.37	6.19
user_GBR	0.9947	13.17	6.4
user_GHA	0.9956	11.27	5.76
user_GRE	0.9914	11.03	4.55
user_HOL	0.9935	12.28	6.24
user_INA	0.996	13.75	8.02
user_IRL	0.9946	13.54	6.44
user_ISR	0.9916	12.45	5.86
user_ITA	0.9928	11.85	5.29
user_JPN	0.99	11.96	6.44
user_KOR	0.9786	10.42	4.81
user_MAL	0.9944	13.28	7.08
user_MAR	0.9943	13.07	5.74
user_MEX	0.9888	11.27	5.04
user_OMA	0.9899	12.4	5.93
user_POL	0.9939	12.69	6.29
user_POR	0.9902	11.17	4.5
user_ROM	0.9913	11.94	4.8
user_RSA	0.9937	13.81	6.42
user_RUS	0.9932	11.85	6
user_SEN	0.9953	13.04	6.53
user_SGP	0.9923	12.21	6.47
user_SWE	0.9942	12.31	6.28
user_THA	0.9872	12.39	6.26
user_TUN	0.9931	12.62	5.88
user_UAE	0.986	11.39	4.66
user_USA	0.995	13.04	6.47
Average	99.1916	12.1246	5.78189
Standard deviation	0.339424	0.917323	0.882581
a projected population coverage
b average number of epitope hits / HLA combinations recognized by the population
c minimum number of epitope hits / HLA combinations recognized by 90% of the population

## Sheet: ARM
user_ARM - Class I Coverage
Number of epitope hits / HLA combinations recognized	Percent of individuals	Cumulative percent of population coverage
0	1.35	100.0
1	1.31	98.65
2	0.23	97.34
3	3.77	97.11
4	4.72	93.34
5	2.82	88.62
6	6.1	85.79
7	7.6	79.7
8	5.17	72.1
9	6.86	66.93
10	9.69	60.07
11	7.36	50.38
12	5.46	43.02
13	7.12	37.56
14	6.86	30.44
15	4.82	23.58
16	4.65	18.76
17	4.41	14.11
18	2.6	9.7
19	1.86	7.1
20	2.27	5.24
21	1.55	2.97
22	0.57	1.42
23	0.29	0.85
24	0.33	0.56
25	0.23	0.23
26	0.0	0.0
27	0.0	0.0
28	0.0	0.0
29	0.0	0.0
30	0.0	0.0
31	0.0	0.0
32	0.0	0.0
33	0.0	0.0
34	0.0	0.0
35	0.0	0.0
36	0.0	0.0
37	0.0	0.0
38	0.0	0.0
39	0.0	0.0

## Sheet: AUT
user_AUT - Class I Coverage
Number of epitope hits / HLA combinations recognized	Percent of individuals	Cumulative percent of population coverage
0	0.82	100.0
1	1.66	99.18
2	0.91	97.52
3	5.49	96.61
4	7.3	91.13
5	2.71	83.83
6	9.64	81.12
7	9.55	71.48
8	3.16	61.93
9	7.64	58.77
10	8.55	51.13
11	3.68	42.58
12	5.16	38.91
13	7.64	33.75
14	4.35	26.11
15	2.47	21.77
16	5.51	19.3
17	3.42	13.79
18	1.24	10.36
19	3.06	9.12
20	2.24	6.05
21	0.52	3.82
22	1.41	3.3
23	0.93	1.89
24	0.15	0.96
25	0.36	0.81
26	0.28	0.45
27	0.01	0.17
28	0.11	0.16
29	0.05	0.05
30	0.0	0.0
31	0.0	0.0
32	0.0	0.0
33	0.0	0.0
34	0.0	0.0
35	0.0	0.0
36	0.0	0.0
37	0.0	0.0
38	0.0	0.0
39	0.0	0.0

## Sheet: BRA
user_BRA - Class I Coverage
Number of epitope hits / HLA combinations recognized	Percent of individuals	Cumulative percent of population coverage
0	0.6	100.0
1	0.84	99.4
2	0.37	98.56
3	2.67	98.19
4	3.15	95.53
5	1.82	92.38
6	5.04	90.56
7	5.78	85.52
8	4.4	79.74
9	6.47	75.35
10	7.48	68.88
11	6.31	61.4
12	6.46	55.09
13	7.44	48.64
14	6.58	41.2
15	5.36	34.62
16	5.79	29.26
17	5.11	23.47
18	3.84	18.36
19	3.53	14.52
20	3.06	10.99
21	2.23	7.93
22	1.74	5.7
23	1.34	3.97
24	0.96	2.62
25	0.63	1.67
26	0.44	1.03
27	0.28	0.6
28	0.16	0.32
29	0.09	0.16
30	0.04	0.07
31	0.02	0.03
32	0.01	0.01
33	0.0	0.0
34	0.0	0.0
35	0.0	0.0
36	0.0	0.0
37	0.0	0.0
38	0.0	0.0
39	0.0	0.0

## Sheet: BUL
user_BUL - Class I Coverage
Number of epitope hits / HLA combinations recognized	Percent of individuals	Cumulative percent of population coverage
0	1.11	100.0
1	0.92	98.89
2	0.24	97.97
3	5.44	97.73
4	4.78	92.29
5	2.49	87.51
6	6.16	85.02
7	5.91	78.86
8	5.64	72.96
9	7.91	67.32
10	6.9	59.42
11	6.35	52.51
12	7.36	46.17
13	6.71	38.8
14	6.14	32.09
15	5.15	25.95
16	4.48	20.8
17	3.85	16.33
18	3.43	12.48
19	2.4	9.05
20	1.86	6.65
21	1.43	4.79
22	1.1	3.35
23	0.83	2.26
24	0.43	1.43
25	0.42	1.0
26	0.22	0.58
27	0.17	0.36
28	0.09	0.19
29	0.05	0.1
30	0.03	0.05
31	0.01	0.02
32	0.01	0.01
33	0.0	0.0
34	0.0	0.0
35	0.0	0.0
36	0.0	0.0
37	0.0	0.0
38	0.0	0.0
39	0.0	0.0

## Sheet: CHN
user_CHN - Class I Coverage
Number of epitope hits / HLA combinations recognized	Percent of individuals	Cumulative percent of population coverage
0	0.87	100.0
1	0.74	99.13
2	0.09	98.39
3	2.77	98.3
4	2.52	95.53
5	1.05	93.01
6	6.78	91.96
7	7.04	85.18
8	2.78	78.15
9	8.17	75.37
10	10.09	67.2
11	4.66	57.11
12	6.07	52.45
13	11.49	46.38
14	6.13	34.88
15	3.8	28.76
16	7.6	24.96
17	4.55	17.35
18	2.47	12.81
19	3.6	10.34
20	2.63	6.73
21	1.38	4.1
22	0.92	2.73
23	0.88	1.8
24	0.46	0.92
25	0.09	0.46
26	0.23	0.38
27	0.15	0.15
28	0.0	0.0
29	0.0	0.0
30	0.0	0.0
31	0.0	0.0
32	0.0	0.0
33	0.0	0.0
34	0.0	0.0
35	0.0	0.0
36	0.0	0.0
37	0.0	0.0
38	0.0	0.0
39	0.0	0.0

## Sheet: COL
user_COL - Class I Coverage
Number of epitope hits / HLA combinations recognized	Percent of individuals	Cumulative percent of population coverage
0	0.54	100.0
1	0.68	99.46
2	0.27	98.78
3	2.3	98.5
4	2.58	96.21
5	1.39	93.63
6	5.12	92.24
7	5.66	87.11
8	3.56	81.45
9	7.15	77.89
10	8.5	70.74
11	5.81	62.24
12	6.88	56.43
13	8.84	49.54
14	6.47	40.7
15	5.3	34.23
16	6.69	28.93
17	5.14	22.24
18	3.61	17.1
19	3.65	13.49
20	3.05	9.85
21	2.01	6.8
22	1.44	4.8
23	1.34	3.35
24	0.8	2.01
25	0.46	1.21
26	0.37	0.75
27	0.21	0.38
28	0.1	0.17
29	0.05	0.08
30	0.02	0.03
31	0.01	0.01
32	0.0	0.0
33	0.0	0.0
34	0.0	0.0
35	0.0	0.0
36	0.0	0.0
37	0.0	0.0
38	0.0	0.0
39	0.0	0.0

## Sheet: CRO
user_CRO - Class I Coverage
Number of epitope hits / HLA combinations recognized	Percent of individuals	Cumulative percent of population coverage
0	1.02	100.0
1	1.1	98.98
2	0.14	97.89
3	5.22	97.74
4	5.69	92.52
5	1.38	86.83
6	7.52	85.45
7	8.47	77.93
8	3.53	69.45
9	6.95	65.93
10	9.33	58.97
11	5.22	49.64
12	5.9	44.42
13	7.79	38.52
14	5.47	30.73
15	4.01	25.27
16	4.85	21.26
17	3.95	16.41
18	2.85	12.46
19	2.39	9.61
20	2.23	7.22
21	1.4	4.99
22	1.06	3.59
23	0.92	2.53
24	0.46	1.61
25	0.45	1.15
26	0.31	0.7
27	0.15	0.39
28	0.1	0.25
29	0.09	0.15
30	0.02	0.06
31	0.02	0.04
32	0.02	0.02
33	0.0	0.01
34	0.01	0.01
35	0.0	0.0
36	0.0	0.0
37	0.0	0.0
38	0.0	0.0
39	0.0	0.0

## Sheet: CZE
user_CZE - Class I Coverage
Number of epitope hits / HLA combinations recognized	Percent of individuals	Cumulative percent of population coverage
0	0.79	100.0
1	0.78	99.21
2	0.08	98.44
3	5.45	98.36
4	4.93	92.91
5	1.02	87.98
6	10.61	86.96
7	8.25	76.35
8	3.13	68.1
9	8.57	64.97
10	8.54	56.4
11	4.5	47.86
12	5.7	43.35
13	7.97	37.65
14	4.92	29.67
15	3.36	24.75
16	5.77	21.39
17	4.12	15.62
18	1.99	11.5
19	2.82	9.51
20	2.45	6.69
21	0.88	4.24
22	1.2	3.36
23	0.94	2.16
24	0.34	1.22
25	0.39	0.88
26	0.26	0.49
27	0.08	0.23
28	0.08	0.16
29	0.05	0.08
30	0.01	0.03
31	0.01	0.01
32	0.0	0.01
33	0.0	0.0
34	0.0	0.0
35	0.0	0.0
36	0.0	0.0
37	0.0	0.0
38	0.0	0.0
39	0.0	0.0

## Sheet: DEU
user_DEU - Class I Coverage
Number of epitope hits / HLA combinations recognized	Percent of individuals	Cumulative percent of population coverage
0	0.63	100.0
1	0.46	99.37
2	0.05	98.91
3	4.44	98.86
4	2.92	94.42
5	0.51	91.5
6	9.45	90.99
7	5.26	81.53
8	1.36	76.27
9	10.25	74.91
10	7.37	64.66
11	2.59	57.29
12	8.6	54.71
13	8.69	46.11
14	3.52	37.42
15	4.97	33.89
16	7.8	28.92
17	3.56	21.12
18	2.65	17.56
19	5.06	14.91
20	2.72	9.84
21	1.06	7.13
22	2.36	6.07
23	1.46	3.7
24	0.39	2.24
25	0.84	1.85
26	0.54	1.0
27	0.07	0.46
28	0.2	0.39
29	0.13	0.19
30	0.01	0.06
31	0.03	0.05
32	0.02	0.02
33	0.0	0.0
34	0.0	0.0
35	0.0	0.0
36	0.0	0.0
37	0.0	0.0
38	0.0	0.0
39	0.0	0.0

[truncated: 28 more sheets: ESP, FRA, GBR, GHA, GRE, HOL, INA, IRL, ISR, ITA, JPN, KOR, MAL, MAR, MEX, OMA, POL, POR, ROM, RSA …]
