# Supplementary material for: Class I HLA Allele Predicted Restricted Antigenic Coverages for Spike and Nucleocapsid Proteins Are Associated With Deaths Related to COVID-19
Source: Front Immunol. 2020 Dec 16;11:565730. doi: 10.3389/fimmu.2020.565730 (PMC7772148; doi:10.3389/fimmu.2020.565730)
Supplement: Supplementary file 3 [file DataSheet_3.zip › Supplementary_File_3/results_population_coverage_AF_75/IEDB.Pop.coverage.protein_N.netCombined.xlsx]

## Sheet: Summary
population/area	Class I
	coveragea	average_hitb	pc90c
user_ARM	0.9934	12.1	3.85
user_AUT	0.9942	12.76	4.92
user_BRA	0.9958	13.38	5.53
user_BUL	0.9951	9.35	3.09
user_CHN	0.9951	8.46	3.92
user_COL	0.9953	11.74	3.84
user_CRO	0.9954	11.74	3.4
user_CZE	0.9956	13.07	5.66
user_DEU	0.9959	13.02	5.23
user_ESP	0.9963	12.53	5.24
user_FRA	0.9958	11.95	4.84
user_GBR	0.996	13.29	5.72
user_GHA	0.9956	13.05	6
user_GRE	0.9969	11.93	3.78
user_HOL	0.9955	13.01	5.45
user_INA	0.996	12.1	5.91
user_IRL	0.9946	13.28	5.76
user_ISR	0.9925	13.32	4.44
user_ITA	0.995	13.08	4.64
user_JPN	0.9962	9.28	3.42
user_KOR	0.9936	8.73	3.43
user_MAL	0.9943	10.65	4.82
user_MAR	0.9877	11.51	3.9
user_MEX	0.9939	10.53	2.97
user_OMA	0.9925	12.09	4.17
user_POL	0.9959	12.68	5.17
user_POR	0.9935	12.36	4.16
user_ROM	0.9956	11.49	3.72
user_RSA	0.9958	15.14	7.75
user_RUS	0.9949	11.57	3.61
user_SEN	0.9953	12.93	5.64
user_SGP	0.9955	8.36	4.02
user_SWE	0.9942	12.34	3.77
user_THA	0.9959	10.16	4.91
user_TUN	0.9886	10.64	3.36
user_UAE	0.987	9.96	3.69
user_USA	0.9967	13.08	5.75
Average	0.994516	11.8016	4.58054
Standard deviation	0.229692	1.57723	1.05659
a projected population coverage
b average number of epitope hits / HLA combinations recognized by the population
c minimum number of epitope hits / HLA combinations recognized by 90% of the population

## Sheet: ARM
user_ARM - Class I Coverage
Number of epitope hits / HLA combinations recognized	Percent of individuals	Cumulative percent of population coverage
0	0.66	100.0
1	2.16	99.34
2	2.65	97.18
3	5.36	94.53
4	4.35	89.18
5	3.59	84.82
6	4.94	81.23
7	4.29	76.29
8	4.29	72.01
9	4.73	67.72
10	5.38	62.99
11	5.82	57.61
12	6.39	51.79
13	6.88	45.4
14	5.0	38.53
15	4.41	33.52
16	4.03	29.11
17	3.75	25.08
18	3.42	21.32
19	2.86	17.9
20	2.94	15.05
21	2.6	12.11
22	2.21	9.51
23	1.95	7.3
24	1.24	5.35
25	0.83	4.11
26	0.82	3.28
27	0.67	2.46
28	0.52	1.79
29	0.43	1.27
30	0.23	0.85
31	0.24	0.61
32	0.18	0.37
33	0.04	0.2
34	0.06	0.15
35	0.03	0.09
36	0.01	0.07
37	0.03	0.06
38	0.03	0.03
39	0.0	0.0
40	0.0	0.0
41	0.0	0.0
42	0.0	0.0

## Sheet: AUT
user_AUT - Class I Coverage
Number of epitope hits / HLA combinations recognized	Percent of individuals	Cumulative percent of population coverage
0	0.58	100.0
1	2.41	99.42
2	2.27	97.01
3	2.56	94.74
4	2.37	92.18
5	3.83	89.81
6	3.81	85.98
7	4.61	82.17
8	6.25	77.56
9	4.22	71.32
10	5.52	67.1
11	6.42	61.58
12	6.09	55.16
13	5.4	49.07
14	5.25	43.67
15	5.54	38.42
16	4.16	32.88
17	5.11	28.72
18	4.75	23.61
19	3.08	18.86
20	3.07	15.78
21	2.76	12.71
22	2.37	9.95
23	1.64	7.58
24	1.63	5.95
25	1.15	4.31
26	0.63	3.17
27	0.95	2.54
28	0.65	1.59
29	0.26	0.94
30	0.22	0.68
31	0.14	0.45
32	0.11	0.31
33	0.06	0.2
34	0.12	0.14
35	0.0	0.02
36	0.0	0.02
37	0.02	0.02
38	0.0	0.0
39	0.0	0.0
40	0.0	0.0
41	0.0	0.0
42	0.0	0.0

## Sheet: BRA
user_BRA - Class I Coverage
Number of epitope hits / HLA combinations recognized	Percent of individuals	Cumulative percent of population coverage
0	0.42	100.0
1	1.58	99.58
2	1.62	98.0
3	2.04	96.38
4	2.49	94.34
5	3.49	91.85
6	3.89	88.36
7	4.21	84.46
8	5.33	80.25
9	4.8	74.93
10	5.22	70.13
11	6.17	64.91
12	6.27	58.74
13	5.66	52.46
14	5.39	46.8
15	5.5	41.42
16	4.99	35.92
17	4.64	30.92
18	4.55	26.28
19	3.74	21.73
20	3.14	17.99
21	3.0	14.85
22	2.68	11.85
23	1.99	9.17
24	1.6	7.18
25	1.41	5.57
26	1.07	4.16
27	0.81	3.09
28	0.73	2.28
29	0.5	1.55
30	0.28	1.05
31	0.26	0.77
32	0.21	0.5
33	0.1	0.29
34	0.08	0.19
35	0.06	0.12
36	0.02	0.06
37	0.01	0.04
38	0.02	0.02
39	0.01	0.01
40	0.0	0.0
41	0.0	0.0
42	0.0	0.0

## Sheet: BUL
user_BUL - Class I Coverage
Number of epitope hits / HLA combinations recognized	Percent of individuals	Cumulative percent of population coverage
0	0.49	100.0
1	3.55	99.51
2	5.14	95.95
3	9.27	90.81
4	7.57	81.54
5	6.28	73.97
6	6.9	67.69
7	5.76	60.79
8	5.32	55.03
9	4.48	49.71
10	4.98	45.23
11	5.62	40.25
12	5.66	34.62
13	6.16	28.97
14	4.29	22.81
15	3.44	18.52
16	2.87	15.08
17	2.31	12.21
18	1.95	9.9
19	1.51	7.95
20	1.4	6.44
21	1.24	5.03
22	1.1	3.79
23	0.88	2.69
24	0.5	1.81
25	0.38	1.31
26	0.27	0.94
27	0.17	0.67
28	0.17	0.5
29	0.12	0.33
30	0.05	0.2
31	0.07	0.15
32	0.05	0.09
33	0.01	0.04
34	0.02	0.03
35	0.01	0.02
36	0.0	0.01
37	0.0	0.01
38	0.0	0.0
39	0.0	0.0
40	0.0	0.0
41	0.0	0.0
42	0.0	0.0

## Sheet: CHN
user_CHN - Class I Coverage
Number of epitope hits / HLA combinations recognized	Percent of individuals	Cumulative percent of population coverage
0	0.49	100.0
1	2.49	99.51
2	3.88	97.02
3	3.41	93.14
4	4.67	89.74
5	8.34	85.06
6	10.81	76.73
7	9.52	65.92
8	7.91	56.39
9	9.18	48.49
10	10.42	39.31
11	8.44	28.89
12	5.63	20.45
13	3.8	14.82
14	3.27	11.02
15	3.15	7.75
16	2.08	4.6
17	0.78	2.52
18	0.44	1.74
19	0.61	1.3
20	0.46	0.69
21	0.14	0.23
22	0.02	0.09
23	0.05	0.07
24	0.02	0.02
25	0.0	0.0
26	0.0	0.0
27	0.0	0.0
28	0.0	0.0
29	0.0	0.0
30	0.0	0.0
31	0.0	0.0
32	0.0	0.0
33	0.0	0.0
34	0.0	0.0
35	0.0	0.0
36	0.0	0.0
37	0.0	0.0
38	0.0	0.0
39	0.0	0.0
40	0.0	0.0
41	0.0	0.0
42	0.0	0.0

## Sheet: COL
user_COL - Class I Coverage
Number of epitope hits / HLA combinations recognized	Percent of individuals	Cumulative percent of population coverage
0	0.47	100.0
1	2.67	99.53
2	3.74	96.87
3	3.7	93.12
4	3.49	89.42
5	3.9	85.93
6	5.49	82.03
7	5.63	76.55
8	5.97	70.92
9	4.98	64.96
10	4.63	59.97
11	5.66	55.34
12	6.97	49.69
13	6.15	42.72
14	4.8	36.57
15	4.27	31.78
16	4.23	27.5
17	4.22	23.27
18	3.71	19.06
19	3.02	15.35
20	2.16	12.33
21	1.96	10.17
22	2.14	8.21
23	1.61	6.07
24	1.1	4.46
25	0.78	3.36
26	0.69	2.58
27	0.55	1.89
28	0.45	1.34
29	0.33	0.89
30	0.14	0.56
31	0.12	0.42
32	0.13	0.3
33	0.08	0.17
34	0.04	0.09
35	0.02	0.05
36	0.01	0.03
37	0.01	0.02
38	0.01	0.01
39	0.0	0.0
40	0.0	0.0
41	0.0	0.0
42	0.0	0.0

## Sheet: CRO
user_CRO - Class I Coverage
Number of epitope hits / HLA combinations recognized	Percent of individuals	Cumulative percent of population coverage
0	0.46	100.0
1	2.87	99.54
2	4.69	96.67
3	4.93	91.98
4	3.28	87.05
5	1.99	83.77
6	3.72	81.78
7	5.1	78.06
8	7.21	72.95
9	6.14	65.74
10	5.15	59.6
11	5.58	54.45
12	5.94	48.86
13	6.29	42.93
14	4.76	36.64
15	3.97	31.88
16	3.78	27.91
17	4.03	24.13
18	4.34	20.1
19	3.25	15.76
20	2.43	12.51
21	1.81	10.08
22	1.82	8.26
23	1.64	6.44
24	1.23	4.8
25	0.89	3.58
26	0.61	2.69
27	0.59	2.08
28	0.56	1.49
29	0.36	0.93
30	0.14	0.57
31	0.1	0.42
32	0.13	0.32
33	0.07	0.2
34	0.08	0.13
35	0.02	0.05
36	0.0	0.03
37	0.01	0.03
38	0.02	0.02
39	0.0	0.0
40	0.0	0.0
41	0.0	0.0
42	0.0	0.0

## Sheet: CZE
user_CZE - Class I Coverage
Number of epitope hits / HLA combinations recognized	Percent of individuals	Cumulative percent of population coverage
0	0.44	100.0
1	1.94	99.56
2	2.19	97.62
3	2.13	95.43
4	1.51	93.3
5	2.71	91.79
6	4.04	89.08
7	4.76	85.04
8	6.04	80.28
9	4.77	74.24
10	5.06	69.47
11	5.66	64.41
12	6.74	58.75
13	6.39	52.01
14	5.64	45.62
15	5.49	39.98
16	5.14	34.48
17	5.18	29.35
18	4.87	24.16
19	3.85	19.3
20	2.92	15.45
21	2.47	12.53
22	2.56	10.06
23	1.96	7.5
24	1.62	5.54
25	1.02	3.92
26	0.84	2.9
27	0.63	2.06
28	0.55	1.43
29	0.41	0.88
30	0.11	0.47
31	0.12	0.36
32	0.12	0.25
33	0.04	0.13
34	0.09	0.09
35	0.0	0.0
36	0.0	0.0
37	0.0	0.0
38	0.0	0.0
39	0.0	0.0
40	0.0	0.0
41	0.0	0.0
42	0.0	0.0

## Sheet: DEU
user_DEU - Class I Coverage
Number of epitope hits / HLA combinations recognized	Percent of individuals	Cumulative percent of population coverage
0	0.41	100.0
1	2.17	99.59
2	2.68	97.42
3	2.28	94.74
4	1.71	92.45
5	3.3	90.74
6	4.06	87.45
7	4.73	83.39
8	5.86	78.66
9	4.6	72.8
10	4.57	68.21
11	6.11	63.63
12	6.83	57.52
13	5.46	50.69
14	5.03	45.24
15	5.58	40.2
16	4.75	34.62
17	5.03	29.87
18	5.08	24.84
19	3.48	19.76
20	2.68	16.29
21	3.0	13.61
22	2.62	10.61
23	1.78	7.99
24	1.65	6.22
25	1.23	4.57
26	0.78	3.33
27	0.82	2.55
28	0.75	1.73
29	0.3	0.98
30	0.15	0.68
31	0.22	0.53
32	0.11	0.31
33	0.06	0.2
34	0.12	0.14
35	0.0	0.02
36	0.0	0.02
37	0.02	0.02
38	0.0	0.0
39	0.0	0.0
40	0.0	0.0
41	0.0	0.0
42	0.0	0.0

[truncated: 28 more sheets: ESP, FRA, GBR, GHA, GRE, HOL, INA, IRL, ISR, ITA, JPN, KOR, MAL, MAR, MEX, OMA, POL, POR, ROM, RSA …]
