# Supplementary material for: Class I HLA Allele Predicted Restricted Antigenic Coverages for Spike and Nucleocapsid Proteins Are Associated With Deaths Related to COVID-19
Source: Front Immunol. 2020 Dec 16;11:565730. doi: 10.3389/fimmu.2020.565730 (PMC7772148; doi:10.3389/fimmu.2020.565730)
Supplement: Supplementary file 3 [file DataSheet_3.zip › Supplementary_File_3/results_population_coverage_AF_75/IEDB.Pop.coverage.protein_ORF1ab.netCombined.xlsx]

## Sheet: Summary
population/area	Class I
	coveragea	average_hitb	pc90c
user_ARM	0.9953	395.88	223.96
user_AUT	0.9942	374.3	213.76
user_BRA	0.9958	412.8	238.23
user_BUL	0.9966	408.28	245.29
user_CHN	0.9951	406.47	217.11
user_COL	0.9964	413.43	242.77
user_CRO	0.9954	406.96	241.62
user_CZE	0.9956	400.32	238.29
user_DEU	0.9959	410.83	241.41
user_ESP	0.9963	427.96	245.91
user_FRA	0.9958	404.21	241.16
user_GBR	0.996	400.41	241.12
user_GHA	0.9956	378.09	216.47
user_GRE	0.9969	433.13	266.12
user_HOL	0.9955	403.07	241.21
user_INA	0.996	422.7	236.5
user_IRL	0.9946	382.17	214.89
user_ISR	0.9961	415.39	231.49
user_ITA	0.9957	413.84	241.14
user_JPN	0.9962	384.48	199.68
user_KOR	0.9952	363.97	186.44
user_MAL	0.9957	424.51	253.73
user_MAR	0.9957	387.45	205.61
user_MEX	0.9962	401.41	239.68
user_OMA	0.9965	434.65	262.43
user_POL	0.9959	424.96	243.62
user_POR	0.9954	404.42	235.41
user_ROM	0.9956	412.3	254.48
user_RSA	0.9958	426.9	236.9
user_RUS	0.9949	396.98	238.08
user_SEN	0.9953	411.2	230.62
user_SGP	0.9955	413.31	245.12
user_SWE	0.9942	372.93	210.19
user_THA	0.9959	436.94	265.05
user_TUN	0.9958	399.93	212.92
user_UAE	0.9955	367.86	202.25
user_USA	0.9967	423.91	255.81
Average	99.5697	405.361	233.959
Standard deviation	0.0608955	18.94	18.8721
a projected population coverage
b average number of epitope hits / HLA combinations recognized by the population
c minimum number of epitope hits / HLA combinations recognized by 90% of the population

## Sheet: ARM
user_ARM - Class I Coverage
Number of epitope hits / HLA combinations recognized	Percent of individuals	Cumulative percent of population coverage
0	0.47	100.0
1	0.0	99.53
2	0.0	99.53
3	0.0	99.53
4	0.0	99.53
5	0.0	99.53
6	0.0	99.53
7	0.0	99.53
8	0.0	99.53
9	0.0	99.53
10	0.0	99.53
11	0.0	99.53
12	0.0	99.53
13	0.0	99.53
14	0.0	99.53
15	0.0	99.53
16	0.0	99.53
17	0.0	99.53
18	0.0	99.53
19	0.0	99.53
20	0.0	99.53
21	0.0	99.53
22	0.0	99.53
23	0.0	99.53
24	0.0	99.53
25	0.0	99.53
26	0.0	99.53
27	0.0	99.53
28	0.0	99.53
29	0.0	99.53
30	0.0	99.53
31	0.0	99.53
32	0.0	99.53
33	0.0	99.53
34	0.0	99.53
35	0.0	99.53
36	0.0	99.53
37	0.0	99.53
38	0.0	99.53
39	0.0	99.53
40	0.0	99.53
41	0.0	99.53
42	0.0	99.53
43	0.0	99.53
44	0.0	99.53
45	0.0	99.53
46	0.0	99.53
47	0.0	99.53
48	0.0	99.53
49	0.0	99.53
50	0.0	99.53
51	0.0	99.53
52	0.0	99.53
53	0.18	99.53
54	0.0	99.34
55	0.0	99.34
56	0.0	99.34
57	0.0	99.34
58	0.0	99.34
59	0.0	99.34
60	0.0	99.34
61	0.0	99.34
62	0.0	99.34
63	0.0	99.34
64	0.0	99.34
65	0.0	99.34
66	0.0	99.34
67	0.0	99.34
68	0.0	99.34
69	0.0	99.34
70	0.0	99.34
71	0.0	99.34
72	0.17	99.34
73	0.0	99.17
74	0.0	99.17
75	0.0	99.17
76	0.0	99.17
77	0.0	99.17
78	0.0	99.17
79	0.0	99.17
80	0.0	99.17
81	0.0	99.17
82	0.0	99.17
83	0.0	99.17
84	0.0	99.17
85	0.0	99.17
86	0.0	99.17
87	0.0	99.17
88	0.0	99.17
89	0.54	99.17
90	0.0	98.64
91	0.0	98.64
92	0.0	98.64
93	0.0	98.64
94	0.0	98.64
95	0.0	98.64
96	0.0	98.64
97	0.0	98.64
98	0.0	98.64
99	0.0	98.64
100	0.0	98.64
101	0.0	98.64
102	0.0	98.64
103	0.0	98.64
104	0.0	98.64
105	0.2	98.64
106	0.0	98.43
107	0.0	98.43
108	0.0	98.43
109	0.0	98.43
110	0.0	98.43
111	0.0	98.43
112	0.0	98.43
113	0.0	98.43
114	0.87	98.43
115	0.0	97.56
116	0.0	97.56
117	0.0	97.56
118	0.14	97.56
119	0.0	97.42
120	0.0	97.42
121	0.0	97.42
122	0.0	97.42
123	0.0	97.42
124	0.0	97.42
125	0.2	97.42
126	0.0	97.21
127	0.0	97.21
128	0.0	97.21
129	0.0	97.21
130	0.0	97.21
131	0.0	97.21
132	0.18	97.21
133	0.16	97.03
134	0.0	96.87
135	0.0	96.87
136	0.0	96.87
137	0.0	96.87
138	0.0	96.87
139	0.0	96.87
140	0.0	96.87
141	0.0	96.87
142	0.33	96.87
143	0.0	96.54
144	0.0	96.54
145	0.0	96.54
146	0.0	96.54
147	0.0	96.54
148	0.0	96.54
149	0.63	96.54
150	0.0	95.91
151	0.16	95.91
152	0.7	95.75
153	0.0	95.05
154	0.0	95.05
155	0.0	95.05
156	0.51	95.05
157	0.0	94.53
158	0.03	94.53
159	0.0	94.5
160	0.0	94.5
161	0.19	94.5
162	0.19	94.31
163	0.0	94.11
164	0.0	94.11
165	0.0	94.11
166	0.0	94.11
167	0.11	94.11
168	0.0	94.0
169	0.0	94.0
170	0.0	94.0
171	0.02	94.0
172	0.0	93.98
173	0.0	93.98
174	0.0	93.98
175	0.0	93.98
176	0.0	93.98
177	0.07	93.98
178	0.06	93.9
179	0.0	93.84
180	0.0	93.84
181	0.0	93.84
182	0.42	93.84
183	0.0	93.42
184	0.32	93.42
185	0.03	93.1
186	0.34	93.07
187	0.0	92.72
188	0.0	92.72
189	0.0	92.72
190	0.05	92.72
191	0.0	92.67
192	0.0	92.67
193	0.0	92.67
194	0.09	92.67
195	0.04	92.58
196	0.0	92.54
197	0.05	92.54
198	0.0	92.49
199	0.0	92.49
200	0.0	92.49
201	0.0	92.49
202	0.24	92.49
203	0.32	92.25
204	0.09	91.93
205	0.33	91.84
206	0.0	91.51
207	0.06	91.51
208	0.0	91.45
209	0.2	91.45
210	0.0	91.25
211	0.0	91.25
212	0.0	91.25
213	0.54	91.25
214	0.18	90.71
215	0.07	90.53
216	0.0	90.45
217	0.0	90.45
218	0.0	90.45
219	0.13	90.45
220	0.0	90.33
221	0.17	90.33
222	0.07	90.15
223	0.08	90.08
224	0.09	90.0
225	0.0	89.91
226	0.0	89.91
227	0.0	89.91
228	0.07	89.91
229	0.0	89.84
230	0.04	89.84
231	0.11	89.8
232	0.09	89.69
233	0.0	89.6
234	0.03	89.6
235	0.06	89.57
236	0.0	89.51
237	0.16	89.51
238	0.75	89.35
239	0.13	88.61
240	0.07	88.48
241	0.79	88.4
242	0.0	87.61
243	0.03	87.61
244	0.0	87.58
245	0.58	87.58
246	0.11	87.0
247	0.15	86.88
248	0.0	86.74
249	0.0	86.74
250	0.05	86.74
251	0.24	86.69
252	0.0	86.45
253	0.0	86.45
254	0.42	86.45
255	0.0	86.03
256	0.23	86.03
257	0.34	85.8
258	0.03	85.47
259	0.0	85.44
260	0.03	85.44
261	0.22	85.41
262	0.0	85.18
263	1.17	85.18
264	0.0	84.02
265	0.13	84.02
266	1.53	83.89
267	0.31	82.36
268	0.0	82.05
269	0.02	82.05
270	1.15	82.03
271	0.17	80.87
272	0.0	80.7
273	0.37	80.7
274	0.41	80.33
275	0.15	79.92
276	0.38	79.77
277	0.24	79.39
278	0.0	79.15
279	0.02	79.15
280	0.06	79.12
281	0.42	79.07
282	0.21	78.65
283	0.03	78.43
284	0.29	78.41
285	0.31	78.11
286	0.02	77.8
287	0.14	77.78
288	0.2	77.64
289	0.31	77.45
290	0.0	77.13
291	0.49	77.13
292	0.0	76.65
293	0.06	76.65
294	0.59	76.58
295	0.07	75.99
296	0.24	75.92
297	0.0	75.68
298	1.02	75.68
299	0.0	74.65
300	0.26	74.65
301	0.31	74.39
302	0.72	74.08
303	0.28	73.36
304	0.17	73.08
305	0.24	72.92
306	0.0	72.68
307	0.29	72.68
308	0.24	72.39
309	0.12	72.15
310	0.16	72.02
311	0.13	71.86
312	0.03	71.73
313	0.17	71.7
314	0.2	71.53
315	0.06	71.33
316	0.28	71.27
317	0.19	70.99
318	0.35	70.81
319	0.22	70.45
320	0.04	70.23
321	0.0	70.19
322	0.01	70.19
323	0.2	70.18
324	0.08	69.98
325	0.0	69.9
326	0.26	69.9
327	1.11	69.63
328	0.07	68.53
329	0.09	68.46
330	0.1	68.37
331	0.72	68.26
332	0.01	67.55
333	0.26	67.53
334	0.73	67.28
335	0.31	66.55
336	0.16	66.24
337	0.09	66.08
338	0.85	65.99
339	0.05	65.14
340	0.15	65.09
341	0.04	64.94
342	0.21	64.9
343	0.18	64.69
344	0.22	64.51
345	0.26	64.29
346	0.43	64.02
347	0.08	63.59
348	0.07	63.51
349	0.03	63.44
350	0.1	63.41
351	0.15	63.31
352	0.43	63.17
353	0.09	62.73
354	0.15	62.64
355	0.87	62.49
356	0.2	61.62
357	0.05	61.41
358	0.09	61.37
359	0.47	61.27
360	0.06	60.8
361	0.14	60.74
362	0.3	60.61
363	0.22	60.31
364	0.22	60.09
365	0.39	59.87
366	0.46	59.48
367	0.05	59.01
368	0.26	58.96
369	0.24	58.71
370	0.33	58.47
371	0.35	58.13
372	0.08	57.78
373	0.12	57.7
374	0.2	57.58
375	0.29	57.37
376	0.05	57.09
377	0.09	57.04
378	0.14	56.95
379	0.14	56.81
380	0.28	56.67
381	0.18	56.4
382	0.04	56.21
383	0.19	56.17
384	0.27	55.97
385	0.02	55.7
386	0.16	55.68
387	0.56	55.52
388	0.27	54.96
389	0.22	54.68
390	0.43	54.46
391	0.34	54.03
392	0.15	53.69
393	0.13	53.54
394	0.34	53.42
395	0.78	53.07
396	0.3	52.3
397	0.43	51.99
398	0.28	51.57
399	0.48	51.29
400	0.15	50.81
401	0.04	50.65
402	0.2	50.61
403	0.52	50.41
404	0.0	49.89
405	0.33	49.89
406	0.34	49.56
407	0.28	49.23
408	0.36	48.95
409	0.14	48.59
410	0.22	48.45
411	0.0	48.22
412	0.38	48.22
413	0.14	47.84
414	0.22	47.7
415	0.76	47.48
416	0.6	46.72
417	0.25	46.12
418	0.24	45.87
419	0.69	45.63
420	0.31	44.95
421	0.19	44.63
422	0.75	44.44
423	0.54	43.69
424	0.16	43.15
425	0.42	42.99
426	0.22	42.57
427	0.49	42.35
428	0.27	41.86
429	0.19	41.59
430	0.22	41.4
431	0.23	41.18
432	0.38	40.95
433	0.29	40.57
434	0.22	40.28
435	0.22	40.06
436	0.25	39.84
437	0.13	39.6
438	0.21	39.47
439	0.16	39.25
440	0.31	39.09
441	0.17	38.78
442	0.09	38.6
443	0.43	38.52
444	0.18	38.09
445	0.56	37.9
446	0.06	37.35
447	0.52	37.29
448	0.43	36.76
449	0.25	36.33
450	0.6	36.07
451	0.45	35.47
452	0.58	35.02
453	0.19	34.44
454	0.57	34.25
455	0.16	33.68
456	0.33	33.52
457	0.0	33.19
458	0.44	33.19
459	0.4	32.75
460	0.36	32.36
461	0.07	31.99
462	0.06	31.92
463	0.22	31.87
464	0.22	31.64
465	0.16	31.42
466	0.17	31.26
467	0.31	31.09
468	0.19	30.77
469	0.32	30.58
470	0.24	30.26
471	0.19	30.02
472	0.13	29.84
473	0.19	29.7
474	0.11	29.51
475	0.21	29.4
476	0.64	29.19
477	0.09	28.55
478	0.32	28.46
479	0.56	28.14
480	0.51	27.58
481	0.04	27.08
482	0.19	27.03
483	0.75	26.84
484	0.32	26.09
485	0.11	25.77
486	0.26	25.66
487	0.47	25.4
488	0.14	24.92
489	0.28	24.78
490	0.32	24.5
491	0.11	24.18
492	0.07	24.07
493	0.16	24.0
494	0.18	23.84
495	0.22	23.65
496	0.18	23.43
497	0.15	23.26
498	0.14	23.1
499	0.14	22.96
500	0.24	22.82
501	0.12	22.58
502	0.19	22.45
503	0.08	22.26
504	0.43	22.18
505	0.06	21.75
506	0.06	21.69
507	0.26	21.62
508	0.33	21.36
509	0.3	21.03
510	0.0	20.73
511	0.58	20.73
512	0.09	20.14
513	0.16	20.05
514	0.1	19.89
515	0.28	19.79
516	0.11	19.52
517	0.25	19.41
518	0.19	19.16
519	0.05	18.97
520	0.29	18.92
521	0.11	18.63
522	0.25	18.52
523	0.07	18.26
524	0.15	18.19
525	0.05	18.04
526	0.08	18.0
527	0.24	17.92
528	0.17	17.68
529	0.17	17.51
530	0.17	17.34
531	0.08	17.17
532	0.19	17.09
533	0.13	16.91
534	0.03	16.78
535	0.07	16.74
536	0.3	16.68
537	0.19	16.38
538	0.06	16.19
539	0.3	16.13
540	0.23	15.83
541	0.1	15.6
542	0.07	15.5
543	0.22	15.43
544	0.31	15.2
545	0.12	14.9
546	0.11	14.78
547	0.42	14.66
548	0.23	14.24
549	0.08	14.0
550	0.09	13.92
551	0.29	13.83
552	0.18	13.54
553	0.05	13.36
554	0.17	13.31
555	0.18	13.14
556	0.11	12.95
557	0.29	12.85
558	0.1	12.55
559	0.12	12.45
560	0.06	12.33
561	0.19	12.26
562	0.04	12.07
563	0.09	12.04
564	0.2	11.95
565	0.27	11.75
566	0.12	11.48
567	0.09	11.36
568	0.28	11.27
569	0.1	10.98
570	0.15	10.88
571	0.08	10.73
572	0.37	10.66
573	0.12	10.29
574	0.06	10.17
575	0.11	10.11
576	0.24	10.0
577	0.04	9.76
578	0.09	9.72
579	0.36	9.63
580	0.1	9.27
581	0.13	9.17
582	0.12	9.04
583	0.19	8.92
584	0.14	8.74
585	0.11	8.59
586	0.1	8.49
587	0.09	8.39
588	0.13	8.3
589	0.13	8.16
590	0.05	8.03
591	0.09	7.98
592	0.17	7.9
593	0.1	7.73
594	0.14	7.63
595	0.05	7.48
596	0.13	7.43
597	0.27	7.3
598	0.1	7.03
599	0.04	6.93
600	0.21	6.9
601	0.33	6.69
602	0.09	6.36
603	0.03	6.27
604	0.28	6.24
605	0.14	5.96
606	0.04	5.83
607	0.17	5.79
608	0.18	5.62
609	0.13	5.45
610	0.08	5.31
611	0.17	5.24
612	0.14	5.07
613	0.03	4.93
614	0.08	4.9
615	0.15	4.83
616	0.16	4.68
617	0.03	4.52
618	0.15	4.49
619	0.08	4.34
620	0.09	4.26
621	0.13	4.17
622	0.1	4.04
623	0.07	3.94
624	0.01	3.87
625	0.17	3.87
626	0.04	3.69
627	0.1	3.66
628	0.04	3.56
629	0.2	3.51
630	0.07	3.31
631	0.05	3.24
632	0.17	3.19
633	0.14	3.01
634	0.11	2.88
635	0.03	2.77
636	0.23	2.74
637	0.04	2.51
638	0.07	2.47
639	0.02	2.4
640	0.15	2.38
641	0.04	2.23
642	0.05	2.19
643	0.06	2.15
644	0.07	2.08
645	0.02	2.01
646	0.05	1.99
647	0.05	1.94
648	0.04	1.89
649	0.06	1.85
650	0.03	1.8
651	0.03	1.77
652	0.05	1.74
653	0.06	1.69
654	0.02	1.63
655	0.04	1.6
656	0.03	1.56
657	0.04	1.54
658	0.15	1.5
659	0.0	1.35
660	0.04	1.34
661	0.13	1.31
662	0.09	1.17
663	0.0	1.09
664	0.03	1.09
665	0.13	1.06
666	0.02	0.93
667	0.0	0.91
668	0.05	0.91
669	0.06	0.85
670	0.01	0.79
671	0.05	0.78
672	0.04	0.73
673	0.02	0.69
674	0.0	0.67
675	0.01	0.67
676	0.05	0.66
677	0.03	0.61
678	0.0	0.58
679	0.04	0.58
680	0.04	0.54
681	0.01	0.5
682	0.01	0.5
683	0.03	0.49
684	0.04	0.46
685	0.0	0.42
686	0.04	0.42
687	0.0	0.38
688	0.0	0.38
689	0.05	0.38
690	0.02	0.32
691	0.0	0.3
692	0.0	0.3
693	0.1	0.3
694	0.0	0.2
695	0.03	0.2
696	0.0	0.17
697	0.01	0.17
698	0.03	0.16
699	0.01	0.13
700	0.0	0.12
701	0.0	0.12
702	0.02	0.12
703	0.0	0.09
704	0.01	0.09
705	0.0	0.08
706	0.0	0.08
707	0.0	0.08
708	0.01	0.08
709	0.0	0.07
710	0.0	0.07
711	0.02	0.07
712	0.02	0.05
713	0.0	0.04
714	0.0	0.04
715	0.0	0.04
716	0.0	0.04
717	0.0	0.04
718	0.0	0.04
719	0.0	0.04
720	0.0	0.04
721	0.02	0.04
722	0.0	0.02
723	0.0	0.02
724	0.0	0.02
725	0.0	0.02
726	0.0	0.02
727	0.0	0.02
728	0.0	0.02
729	0.0	0.02
730	0.02	0.02
731	0.0	0.0
732	0.0	0.0
733	0.0	0.0
734	0.0	0.0
735	0.0	0.0
736	0.0	0.0
737	0.0	0.0
738	0.0	0.0
739	0.0	0.0
740	0.0	0.0
741	0.0	0.0
742	0.0	0.0
743	0.0	0.0
744	0.0	0.0
745	0.0	0.0
746	0.0	0.0
747	0.0	0.0
748	0.0	0.0
749	0.0	0.0
750	0.0	0.0
751	0.0	0.0
752	0.0	0.0
753	0.0	0.0
754	0.0	0.0
755	0.0	0.0
756	0.0	0.0
757	0.0	0.0
758	0.0	0.0
759	0.0	0.0
760	0.0	0.0
761	0.0	0.0
762	0.0	0.0
763	0.0	0.0
764	0.0	0.0
765	0.0	0.0
766	0.0	0.0
767	0.0	0.0
768	0.0	0.0
769	0.0	0.0
770	0.0	0.0
771	0.0	0.0
772	0.0	0.0
773	0.0	0.0
774	0.0	0.0
775	0.0	0.0
776	0.0	0.0
777	0.0	0.0
778	0.0	0.0
779	0.0	0.0
780	0.0	0.0
781	0.0	0.0
782	0.0	0.0
783	0.0	0.0
784	0.0	0.0
785	0.0	0.0
786	0.0	0.0
787	0.0	0.0
788	0.0	0.0
789	0.0	0.0
790	0.0	0.0
791	0.0	0.0
792	0.0	0.0
793	0.0	0.0
794	0.0	0.0
795	0.0	0.0
796	0.0	0.0
797	0.0	0.0
798	0.0	0.0
799	0.0	0.0
800	0.0	0.0
801	0.0	0.0
802	0.0	0.0
803	0.0	0.0
804	0.0	0.0
805	0.0	0.0
806	0.0	0.0
807	0.0	0.0
808	0.0	0.0
809	0.0	0.0
810	0.0	0.0
811	0.0	0.0
812	0.0	0.0
813	0.0	0.0
814	0.0	0.0
815	0.0	0.0
816	0.0	0.0
817	0.0	0.0
818	0.0	0.0
819	0.0	0.0
820	0.0	0.0
821	0.0	0.0
822	0.0	0.0
823	0.0	0.0
824	0.0	0.0
825	0.0	0.0
826	0.0	0.0
827	0.0	0.0
828	0.0	0.0
829	0.0	0.0
830	0.0	0.0
831	0.0	0.0
832	0.0	0.0
833	0.0	0.0
834	0.0	0.0
835	0.0	0.0
836	0.0	0.0
837	0.0	0.0
838	0.0	0.0
839	0.0	0.0
840	0.0	0.0
841	0.0	0.0
842	0.0	0.0
843	0.0	0.0
844	0.0	0.0
845	0.0	0.0
846	0.0	0.0
847	0.0	0.0
848	0.0	0.0
849	0.0	0.0
850	0.0	0.0
851	0.0	0.0
852	0.0	0.0
853	0.0	0.0
854	0.0	0.0
855	0.0	0.0
856	0.0	0.0
857	0.0	0.0
858	0.0	0.0
859	0.0	0.0
860	0.0	0.0
861	0.0	0.0
862	0.0	0.0
863	0.0	0.0
864	0.0	0.0
865	0.0	0.0
866	0.0	0.0
867	0.0	0.0
868	0.0	0.0
869	0.0	0.0
870	0.0	0.0
871	0.0	0.0
872	0.0	0.0
873	0.0	0.0
874	0.0	0.0
875	0.0	0.0
876	0.0	0.0
877	0.0	0.0
878	0.0	0.0
879	0.0	0.0
880	0.0	0.0
881	0.0	0.0
882	0.0	0.0
883	0.0	0.0
884	0.0	0.0
885	0.0	0.0
886	0.0	0.0
887	0.0	0.0
888	0.0	0.0
889	0.0	0.0
890	0.0	0.0
891	0.0	0.0
892	0.0	0.0
893	0.0	0.0
894	0.0	0.0
895	0.0	0.0

## Sheet: AUT
user_AUT - Class I Coverage
Number of epitope hits / HLA combinations recognized	Percent of individuals	Cumulative percent of population coverage
0	0.58	100.0
1	0.0	99.42
2	0.0	99.42
3	0.0	99.42
4	0.0	99.42
5	0.0	99.42
6	0.0	99.42
7	0.0	99.42
8	0.0	99.42
9	0.0	99.42
10	0.0	99.42
11	0.0	99.42
12	0.0	99.42
13	0.0	99.42
14	0.0	99.42
15	0.0	99.42
16	0.0	99.42
17	0.0	99.42
18	0.0	99.42
19	0.0	99.42
20	0.0	99.42
21	0.0	99.42
22	0.0	99.42
23	0.0	99.42
24	0.0	99.42
25	0.0	99.42
26	0.0	99.42
27	0.0	99.42
28	0.0	99.42
29	0.0	99.42
30	0.0	99.42
31	0.0	99.42
32	0.0	99.42
33	0.0	99.42
34	0.0	99.42
35	0.0	99.42
36	0.0	99.42
37	0.0	99.42
38	0.0	99.42
39	0.0	99.42
40	0.0	99.42
41	0.0	99.42
42	0.0	99.42
43	0.0	99.42
44	0.0	99.42
45	0.0	99.42
46	0.0	99.42
47	0.0	99.42
48	0.0	99.42
49	0.0	99.42
50	0.0	99.42
51	0.0	99.42
52	0.0	99.42
53	0.0	99.42
54	0.0	99.42
55	0.0	99.42
56	0.0	99.42
57	0.0	99.42
58	0.0	99.42
59	0.17	99.42
60	0.0	99.25
61	0.0	99.25
62	0.0	99.25
63	0.0	99.25
64	0.0	99.25
65	0.0	99.25
66	0.0	99.25
67	0.0	99.25
68	0.0	99.25
69	0.0	99.25
70	0.0	99.25
71	0.0	99.25
72	0.0	99.25
73	0.0	99.25
74	0.0	99.25
75	0.0	99.25
76	0.0	99.25
77	0.0	99.25
78	0.0	99.25
79	0.0	99.25
80	0.0	99.25
81	0.0	99.25
82	0.0	99.25
83	0.0	99.25
84	0.0	99.25
85	0.0	99.25
86	0.0	99.25
87	0.0	99.25
88	0.0	99.25
89	0.68	99.25
90	0.0	98.57
91	0.0	98.57
92	0.0	98.57
93	0.0	98.57
94	0.0	98.57
95	0.0	98.57
96	0.0	98.57
97	0.0	98.57
98	0.0	98.57
99	0.0	98.57
100	0.0	98.57
101	0.0	98.57
102	0.0	98.57
103	0.0	98.57
104	0.0	98.57
105	0.42	98.57
106	0.0	98.15
107	0.0	98.15
108	0.0	98.15
109	0.0	98.15
110	0.0	98.15
111	0.14	98.15
112	0.0	98.01
113	0.0	98.01
114	0.24	98.01
115	0.0	97.77
116	0.0	97.77
117	0.0	97.77
118	0.22	97.77
119	0.56	97.54
120	0.0	96.98
121	0.0	96.98
122	0.0	96.98
123	0.0	96.98
124	0.0	96.98
125	0.82	96.98
126	0.0	96.16
127	0.0	96.16
128	0.13	96.16
129	0.0	96.03
130	0.0	96.03
131	0.0	96.03
132	0.23	96.03
133	0.0	95.8
134	0.0	95.8
135	0.0	95.8
136	0.0	95.8
137	0.0	95.8
138	0.0	95.8
139	0.0	95.8
140	0.0	95.8
141	0.0	95.8
142	0.0	95.8
143	0.0	95.8
144	0.0	95.8
145	0.0	95.8
146	0.0	95.8
147	0.0	95.8
148	0.08	95.8
149	0.8	95.72
150	0.0	94.92
151	0.0	94.92
152	1.87	94.92
153	0.0	93.05
154	0.0	93.05
155	0.0	93.05
156	0.0	93.05
157	0.0	93.05
158	0.0	93.05
159	0.0	93.05
160	0.0	93.05
161	0.0	93.05
162	0.0	93.05
163	0.0	93.05
164	0.05	93.05
165	0.0	93.0
166	0.0	93.0
167	0.0	93.0
168	0.0	93.0
169	0.0	93.0
170	0.02	93.0
171	0.0	92.98
172	0.0	92.98
173	0.03	92.98
174	0.0	92.95
175	0.0	92.95
176	0.0	92.95
177	0.03	92.95
178	0.07	92.92
179	0.0	92.86
180	0.0	92.86
181	0.0	92.86
182	0.33	92.86
183	0.0	92.53
184	0.22	92.53
185	0.0	92.31
186	0.23	92.31
187	0.02	92.08
188	0.0	92.06
189	0.0	92.06
190	0.0	92.06
191	0.03	92.06
192	0.0	92.03
193	0.0	92.03
194	0.17	92.03
195	0.0	91.86
196	0.0	91.86
197	0.0	91.86
198	0.0	91.86
199	0.0	91.86
200	0.06	91.86
201	0.0	91.8
202	0.0	91.8
203	0.1	91.8
204	0.0	91.69
205	0.0	91.69
206	0.0	91.69
207	0.1	91.69
208	0.46	91.6
209	0.0	91.14
210	0.0	91.14
211	0.56	91.14
212	0.0	90.58
213	0.77	90.58
214	0.84	89.82
215	0.0	88.97
216	0.04	88.97
217	0.06	88.93
218	0.0	88.87
219	0.07	88.87
220	0.0	88.8
221	0.1	88.8
222	0.0	88.7
223	0.06	88.7
224	0.15	88.64
225	0.03	88.49
226	0.0	88.47
227	0.0	88.47
228	0.0	88.47
229	0.02	88.47
230	0.58	88.44
231	0.0	87.87
232	0.04	87.87
233	0.13	87.83
234	0.0	87.7
235	0.0	87.7
236	0.18	87.7
237	0.15	87.52
238	0.94	87.37
239	0.32	86.43
240	0.0	86.11
241	2.22	86.11
242	0.02	83.89
243	0.3	83.87
244	0.7	83.56
245	0.03	82.86
246	0.06	82.83
247	0.05	82.77
248	0.0	82.72
249	0.0	82.72
250	0.22	82.72
251	0.09	82.5
252	0.0	82.42
253	0.17	82.42
254	0.58	82.25
255	0.0	81.67
256	0.0	81.67
257	1.63	81.67
258	0.0	80.03
259	0.0	80.03
260	0.22	80.03
261	0.0	79.81
262	0.0	79.81
263	0.8	79.81
264	0.0	79.01
265	0.0	79.01
266	0.78	79.01
267	0.31	78.23
268	0.78	77.92
269	0.0	77.14
270	0.71	77.14
271	1.94	76.43
272	0.23	74.49
273	0.09	74.26
274	0.51	74.17
275	0.1	73.66
276	0.0	73.56
277	1.26	73.56
278	0.0	72.3
279	0.0	72.3
280	0.43	72.3
281	0.32	71.87
282	0.0	71.54
283	0.0	71.54
284	0.75	71.54
285	0.0	70.8
286	0.0	70.8
287	0.09	70.8
288	0.0	70.71
289	0.06	70.71
290	0.0	70.65
291	0.07	70.65
292	0.0	70.58
293	0.03	70.58
294	0.0	70.55
295	0.02	70.55
296	0.06	70.53
297	0.13	70.47
298	0.04	70.34
299	0.0	70.31
300	0.34	70.31
301	0.78	69.97
302	0.93	69.19
303	0.07	68.26
304	0.04	68.19
305	0.09	68.15
306	0.0	68.06
307	0.41	68.06
308	0.0	67.66
309	0.02	67.66
310	0.03	67.63
311	0.29	67.6
312	0.02	67.31
313	0.07	67.29
314	0.08	67.22
315	0.0	67.14
316	0.2	67.14
317	0.0	66.95
318	0.59	66.95
319	0.22	66.36
320	0.0	66.14
321	0.0	66.14
322	0.1	66.14
323	0.0	66.03
324	0.19	66.03
325	0.17	65.84
326	0.04	65.67
327	0.41	65.63
328	0.12	65.22
329	0.09	65.1
330	0.21	65.01
331	0.74	64.8
332	0.85	64.06
333	0.37	63.21
334	1.05	62.84
335	0.32	61.79
336	0.26	61.47
337	0.0	61.21
338	1.24	61.21
339	0.14	59.98
340	0.04	59.84
341	0.23	59.8
342	0.07	59.57
343	0.33	59.5
344	0.08	59.17
345	0.31	59.09
346	0.66	58.79
347	0.0	58.12
348	0.07	58.12
349	0.25	58.05
350	0.03	57.8
351	0.0	57.77
352	0.35	57.77
353	0.0	57.42
354	0.03	57.42
355	0.45	57.39
356	0.13	56.94
357	0.35	56.8
358	0.15	56.45
359	0.31	56.31
360	0.91	56.0
361	0.12	55.09
362	0.5	54.97
363	0.44	54.47
364	0.05	54.03
365	0.7	53.98
366	1.02	53.28
367	0.03	52.26
368	0.34	52.24
369	0.26	51.89
370	0.17	51.63
371	0.29	51.46
372	0.15	51.17
373	0.52	51.02
374	0.04	50.49
375	0.25	50.46
376	0.57	50.21
377	0.15	49.65
378	0.05	49.5
379	0.35	49.44
380	0.0	49.09
381	0.13	49.09
382	0.94	48.96
383	0.02	48.02
384	0.13	48.0
385	0.54	47.87
386	0.25	47.33
387	0.0	47.09
388	0.38	47.09
389	0.48	46.71
390	0.87	46.23
391	0.49	45.36
392	0.18	44.87
393	0.5	44.68
394	0.12	44.19
395	0.9	44.07
396	0.97	43.17
397	0.21	42.2
398	0.2	42.0
399	0.6	41.8
400	0.26	41.19
401	0.0	40.94
402	0.36	40.94
403	0.28	40.57
404	0.04	40.3
405	0.18	40.26
406	0.63	40.07
407	0.23	39.44
408	0.0	39.21
409	0.35	39.21
410	0.0	38.87
411	0.0	38.87
412	0.34	38.87
413	0.08	38.52
414	0.0	38.44
415	0.28	38.44
416	0.21	38.16
417	0.0	37.95
418	0.04	37.95
419	0.25	37.91
420	0.96	37.66
421	0.45	36.69
422	0.07	36.24
423	0.44	36.17
424	0.33	35.73
425	0.18	35.4
426	0.31	35.23
427	0.74	34.91
428	0.0	34.17
429	0.25	34.17
430	0.18	33.92
431	0.0	33.74
432	0.13	33.74
433	0.27	33.61
434	0.13	33.34
435	0.04	33.21
436	0.24	33.17
437	0.19	32.93
438	0.06	32.74
439	0.38	32.68
440	0.09	32.3
441	0.05	32.21
442	0.08	32.16
443	0.59	32.08
444	0.01	31.49
445	0.24	31.48
446	0.2	31.24
447	0.03	31.04
448	0.18	31.01
449	0.39	30.83
450	0.39	30.44
451	0.4	30.05
452	0.5	29.65
453	0.43	29.15
454	0.95	28.73
455	0.1	27.78
456	0.51	27.68
457	0.63	27.17
458	0.05	26.55
459	0.56	26.5
460	0.22	25.93
461	0.03	25.71
462	0.1	25.68
463	0.55	25.58
464	0.13	25.04
465	0.07	24.9
466	0.33	24.83
467	0.29	24.5
468	0.11	24.21
469	0.0	24.09
470	0.73	24.09
471	0.19	23.36
472	0.0	23.17
473	0.11	23.17
474	0.07	23.06
475	0.0	22.99
476	0.3	22.99
477	0.12	22.69
478	0.03	22.58
479	0.34	22.55
480	0.23	22.2
481	0.37	21.98
482	0.11	21.61
483	0.62	21.5
484	0.89	20.88
485	0.24	19.98
486	0.04	19.75
487	0.36	19.71
488	0.19	19.35
489	0.0	19.16
490	0.27	19.16
491	0.1	18.89
492	0.03	18.79
493	0.28	18.76
494	0.19	18.47
495	0.25	18.28
496	0.07	18.04
497	0.29	17.97
498	0.17	17.68
499	0.01	17.51
500	0.18	17.5
501	0.22	17.32
502	0.05	17.1
503	0.01	17.05
504	0.26	17.04
505	0.0	16.78
506	0.09	16.78
507	0.16	16.69
508	0.12	16.53
509	0.36	16.41
510	0.21	16.05
511	0.09	15.83
512	0.0	15.75
513	0.24	15.75
514	0.3	15.5
515	0.11	15.2
516	0.09	15.09
517	0.2	15.0
518	0.25	14.81
519	0.04	14.55
520	0.54	14.52
521	0.08	13.98
522	0.15	13.89
523	0.1	13.74
524	0.29	13.64
525	0.22	13.35
526	0.06	13.13
527	0.15	13.07
528	0.08	12.92
529	0.07	12.84
530	0.04	12.77
531	0.18	12.73
532	0.09	12.55
533	0.04	12.45
534	0.19	12.41
535	0.04	12.22
536	0.0	12.18
537	0.04	12.18
538	0.24	12.14
539	0.02	11.91
540	0.09	11.89
541	0.05	11.8
542	0.08	11.75
543	0.1	11.67
544	0.24	11.57
545	0.18	11.33
546	0.15	11.15
547	0.43	10.99
548	0.32	10.56
549	0.08	10.24
550	0.0	10.16
551	0.3	10.16
552	0.25	9.86
553	0.02	9.61
554	0.04	9.59
555	0.03	9.55
556	0.13	9.52
557	0.03	9.39
558	0.03	9.36
559	0.24	9.33
560	0.0	9.09
561	0.1	9.09
562	0.11	8.99
563	0.01	8.88
564	0.09	8.87
565	0.16	8.78
566	0.0	8.62
567	0.03	8.62
568	0.23	8.59
569	0.05	8.36
570	0.21	8.3
571	0.07	8.1
572	0.26	8.02
573	0.3	7.76
574	0.08	7.46
575	0.13	7.38
576	0.16	7.25
577	0.11	7.1
578	0.16	6.99
579	0.17	6.83
580	0.01	6.66
581	0.24	6.65
582	0.18	6.41
583	0.07	6.23
584	0.16	6.16
585	0.07	6.0
586	0.19	5.93
587	0.05	5.73
588	0.26	5.69
589	0.2	5.43
590	0.03	5.23
591	0.1	5.2
592	0.15	5.1
593	0.0	4.95
594	0.09	4.95
595	0.24	4.86
596	0.0	4.63
597	0.11	4.63
598	0.19	4.52
599	0.08	4.33
600	0.0	4.25
601	0.15	4.25
602	0.3	4.1
603	0.02	3.8
604	0.06	3.78
605	0.07	3.71
606	0.18	3.64
607	0.04	3.47
608	0.13	3.42
609	0.16	3.29
610	0.03	3.13
611	0.11	3.09
612	0.11	2.99
613	0.1	2.88
614	0.0	2.78
615	0.14	2.78
616	0.09	2.64
617	0.0	2.55
618	0.02	2.55
619	0.06	2.53
620	0.0	2.47
621	0.0	2.47
622	0.04	2.47
623	0.0	2.43
624	0.0	2.43
625	0.07	2.43
626	0.0	2.36
627	0.0	2.36
628	0.0	2.36
629	0.03	2.36
630	0.0	2.33
631	0.02	2.33
632	0.0	2.31
633	0.08	2.31
634	0.03	2.23
635	0.01	2.2
636	0.15	2.19
637	0.06	2.04
638	0.04	1.98
639	0.06	1.94
640	0.11	1.88
641	0.0	1.77
642	0.04	1.77
643	0.04	1.73
644	0.0	1.69
645	0.07	1.69
646	0.0	1.62
647	0.0	1.62
648	0.02	1.62
649	0.06	1.6
650	0.0	1.54
651	0.0	1.54
652	0.14	1.54
653	0.04	1.4
654	0.0	1.36
655	0.02	1.36
656	0.09	1.34
657	0.0	1.25
658	0.07	1.25
659	0.01	1.18
660	0.0	1.17
661	0.06	1.17
662	0.08	1.11
663	0.07	1.03
664	0.0	0.96
665	0.1	0.96
666	0.15	0.86
667	0.05	0.71
668	0.0	0.66
669	0.12	0.66
670	0.09	0.54
671	0.0	0.45
672	0.06	0.45
673	0.02	0.39
674	0.0	0.37
675	0.04	0.37
676	0.07	0.34
677	0.0	0.26
678	0.0	0.26
679	0.08	0.26
680	0.02	0.18
681	0.0	0.16
682	0.0	0.16
683	0.04	0.16
684	0.0	0.11
685	0.0	0.11
686	0.0	0.11
687	0.0	0.11
688	0.0	0.11
689	0.0	0.11
690	0.0	0.11
691	0.0	0.11
692	0.0	0.11
693	0.0	0.11
694	0.0	0.11
695	0.0	0.11
696	0.0	0.11
697	0.0	0.11
698	0.0	0.11
699	0.0	0.11
700	0.0	0.11
701	0.0	0.11
702	0.0	0.11
703	0.0	0.11
704	0.0	0.11
705	0.0	0.11
706	0.03	0.11
707	0.0	0.09
708	0.0	0.09
709	0.0	0.09
710	0.0	0.09
711	0.0	0.09
712	0.0	0.09
713	0.0	0.09
714	0.0	0.09
715	0.0	0.09
716	0.0	0.09
717	0.0	0.09
718	0.0	0.09
719	0.0	0.09
720	0.0	0.09
721	0.0	0.09
722	0.0	0.09
723	0.0	0.09
724	0.0	0.09
725	0.0	0.09
726	0.0	0.09
727	0.0	0.09
728	0.0	0.09
729	0.0	0.09
730	0.03	0.09
731	0.0	0.06
732	0.0	0.06
733	0.06	0.06
734	0.0	0.0
735	0.0	0.0
736	0.0	0.0
737	0.0	0.0
738	0.0	0.0
739	0.0	0.0
740	0.0	0.0
741	0.0	0.0
742	0.0	0.0
743	0.0	0.0
744	0.0	0.0
745	0.0	0.0
746	0.0	0.0
747	0.0	0.0
748	0.0	0.0
749	0.0	0.0
750	0.0	0.0
751	0.0	0.0
752	0.0	0.0
753	0.0	0.0
754	0.0	0.0
755	0.0	0.0
756	0.0	0.0
757	0.0	0.0
758	0.0	0.0
759	0.0	0.0
760	0.0	0.0
761	0.0	0.0
762	0.0	0.0
763	0.0	0.0
764	0.0	0.0
765	0.0	0.0
766	0.0	0.0
767	0.0	0.0
768	0.0	0.0
769	0.0	0.0
770	0.0	0.0
771	0.0	0.0
772	0.0	0.0
773	0.0	0.0
774	0.0	0.0
775	0.0	0.0
776	0.0	0.0
777	0.0	0.0
778	0.0	0.0
779	0.0	0.0
780	0.0	0.0
781	0.0	0.0
782	0.0	0.0
783	0.0	0.0
784	0.0	0.0
785	0.0	0.0
786	0.0	0.0
787	0.0	0.0
788	0.0	0.0
789	0.0	0.0
790	0.0	0.0
791	0.0	0.0
792	0.0	0.0
793	0.0	0.0
794	0.0	0.0
795	0.0	0.0
796	0.0	0.0
797	0.0	0.0
798	0.0	0.0
799	0.0	0.0
800	0.0	0.0
801	0.0	0.0
802	0.0	0.0
803	0.0	0.0
804	0.0	0.0
805	0.0	0.0
806	0.0	0.0
807	0.0	0.0
808	0.0	0.0
809	0.0	0.0
810	0.0	0.0
811	0.0	0.0
812	0.0	0.0
813	0.0	0.0
814	0.0	0.0
815	0.0	0.0
816	0.0	0.0
817	0.0	0.0
818	0.0	0.0
819	0.0	0.0
820	0.0	0.0
821	0.0	0.0
822	0.0	0.0
823	0.0	0.0
824	0.0	0.0
825	0.0	0.0
826	0.0	0.0
827	0.0	0.0
828	0.0	0.0
829	0.0	0.0
830	0.0	0.0
831	0.0	0.0
832	0.0	0.0
833	0.0	0.0
834	0.0	0.0
835	0.0	0.0
836	0.0	0.0
837	0.0	0.0
838	0.0	0.0
839	0.0	0.0
840	0.0	0.0
841	0.0	0.0
842	0.0	0.0
843	0.0	0.0
844	0.0	0.0
845	0.0	0.0
846	0.0	0.0
847	0.0	0.0
848	0.0	0.0
849	0.0	0.0
850	0.0	0.0
851	0.0	0.0
852	0.0	0.0
853	0.0	0.0
854	0.0	0.0
855	0.0	0.0
856	0.0	0.0
857	0.0	0.0
858	0.0	0.0
859	0.0	0.0
860	0.0	0.0
861	0.0	0.0
862	0.0	0.0
863	0.0	0.0
864	0.0	0.0
865	0.0	0.0
866	0.0	0.0
867	0.0	0.0
868	0.0	0.0
869	0.0	0.0
870	0.0	0.0
871	0.0	0.0
872	0.0	0.0
873	0.0	0.0
874	0.0	0.0
875	0.0	0.0
876	0.0	0.0
877	0.0	0.0
878	0.0	0.0
879	0.0	0.0
880	0.0	0.0
881	0.0	0.0
882	0.0	0.0
883	0.0	0.0
884	0.0	0.0
885	0.0	0.0
886	0.0	0.0
887	0.0	0.0
888	0.0	0.0
889	0.0	0.0
890	0.0	0.0
891	0.0	0.0
892	0.0	0.0
893	0.0	0.0
894	0.0	0.0
895	0.0	0.0

## Sheet: BRA
user_BRA - Class I Coverage
Number of epitope hits / HLA combinations recognized	Percent of individuals	Cumulative percent of population coverage
0	0.42	100.0
1	0.0	99.58
2	0.0	99.58
3	0.0	99.58
4	0.0	99.58
5	0.0	99.58
6	0.0	99.58
7	0.0	99.58
8	0.0	99.58
9	0.0	99.58
10	0.0	99.58
11	0.0	99.58
12	0.0	99.58
13	0.0	99.58
14	0.0	99.58
15	0.0	99.58
16	0.0	99.58
17	0.0	99.58
18	0.0	99.58
19	0.0	99.58
20	0.0	99.58
21	0.0	99.58
22	0.0	99.58
23	0.0	99.58
24	0.0	99.58
25	0.0	99.58
26	0.0	99.58
27	0.0	99.58
28	0.0	99.58
29	0.0	99.58
30	0.0	99.58
31	0.0	99.58
32	0.0	99.58
33	0.0	99.58
34	0.0	99.58
35	0.0	99.58
36	0.0	99.58
37	0.0	99.58
38	0.0	99.58
39	0.0	99.58
40	0.0	99.58
41	0.0	99.58
42	0.0	99.58
43	0.0	99.58
44	0.0	99.58
45	0.0	99.58
46	0.0	99.58
47	0.0	99.58
48	0.0	99.58
49	0.0	99.58
50	0.14	99.58
51	0.0	99.44
52	0.0	99.44
53	0.0	99.44
54	0.0	99.44
55	0.0	99.44
56	0.0	99.44
57	0.0	99.44
58	0.0	99.44
59	0.0	99.44
60	0.0	99.44
61	0.0	99.44
62	0.0	99.44
63	0.0	99.44
64	0.0	99.44
65	0.0	99.44
66	0.0	99.44
67	0.0	99.44
68	0.0	99.44
69	0.0	99.44
70	0.1	99.44
71	0.0	99.33
72	0.0	99.33
73	0.0	99.33
74	0.0	99.33
75	0.0	99.33
76	0.0	99.33
77	0.09	99.33
78	0.0	99.25
79	0.0	99.25
80	0.08	99.25
81	0.0	99.17
82	0.0	99.17
83	0.0	99.17
84	0.0	99.17
85	0.0	99.17
86	0.0	99.17
87	0.0	99.17
88	0.0	99.17
89	0.4	99.17
90	0.0	98.77
91	0.0	98.77
92	0.0	98.77
93	0.0	98.77
94	0.0	98.77
95	0.0	98.77
96	0.0	98.77
97	0.0	98.77
98	0.0	98.77
99	0.0	98.77
100	0.0	98.77
101	0.0	98.77
102	0.0	98.77
103	0.0	98.77
104	0.0	98.77
105	0.1	98.77
106	0.0	98.67
107	0.0	98.67
108	0.0	98.67
109	0.0	98.67
110	0.0	98.67
111	0.13	98.67
112	0.08	98.55
113	0.0	98.47
114	0.18	98.47
115	0.0	98.28
116	0.0	98.28
117	0.0	98.28
118	0.0	98.28
119	0.15	98.28
120	0.02	98.13
121	0.08	98.12
122	0.0	98.04
123	0.0	98.04
124	0.0	98.04
125	0.25	98.04
126	0.0	97.79
127	0.01	97.79
128	0.05	97.78
129	0.0	97.73
130	0.03	97.73
131	0.08	97.7
132	0.18	97.63
133	0.17	97.44
134	0.0	97.27
135	0.0	97.27
136	0.0	97.27
137	0.0	97.27
138	0.08	97.27
139	0.18	97.2
140	0.0	97.02
141	0.0	97.02
142	0.08	97.02
143	0.0	96.94
144	0.0	96.94
145	0.0	96.94
146	0.0	96.94
147	0.01	96.94
148	0.0	96.93
149	0.19	96.93
150	0.07	96.75
151	0.08	96.68
152	1.02	96.6
153	0.0	95.59
154	0.0	95.59
155	0.03	95.59
156	0.33	95.55
157	0.02	95.22
158	0.0	95.2
159	0.1	95.2
160	0.0	95.11
161	0.04	95.11
162	0.13	95.06
163	0.0	94.94
164	0.06	94.94
165	0.0	94.87
166	0.08	94.87
167	0.14	94.79
168	0.0	94.65
169	0.08	94.65
170	0.0	94.57
171	0.03	94.57
172	0.08	94.54
173	0.0	94.47
174	0.0	94.47
175	0.09	94.47
176	0.0	94.38
177	0.0	94.38
178	0.06	94.38
179	0.0	94.32
180	0.0	94.32
181	0.06	94.32
182	0.29	94.26
183	0.06	93.97
184	0.27	93.91
185	0.01	93.64
186	0.08	93.63
187	0.0	93.56
188	0.05	93.56
189	0.07	93.51
190	0.0	93.44
191	0.07	93.44
192	0.03	93.37
193	0.0	93.34
194	0.1	93.34
195	0.05	93.24
196	0.03	93.19
197	0.0	93.16
198	0.03	93.16
199	0.04	93.13
200	0.07	93.09
201	0.08	93.03
202	0.2	92.95
203	0.11	92.74
204	0.0	92.64
205	0.04	92.64
206	0.04	92.59
207	0.0	92.55
208	0.09	92.55
209	0.06	92.45
210	0.06	92.39
211	0.01	92.32
212	0.07	92.32
213	0.37	92.25
214	0.16	91.88
215	0.02	91.72
216	0.04	91.7
217	0.05	91.67
218	0.01	91.62
219	0.07	91.61
220	0.04	91.54
221	0.19	91.5
222	0.19	91.31
223	0.01	91.13
224	0.02	91.12
225	0.03	91.1
226	0.07	91.07
227	0.04	91.0
228	0.05	90.96
229	0.11	90.91
230	0.07	90.8
231	0.05	90.73
232	0.29	90.68
233	0.07	90.39
234	0.04	90.33
235	0.02	90.29
236	0.16	90.27
237	0.07	90.11
238	0.2	90.05
239	0.14	89.85
240	0.04	89.71
241	1.06	89.66
242	0.05	88.6
243	0.04	88.55
244	0.15	88.51
245	0.35	88.36
246	0.08	88.01
247	0.07	87.93
248	0.02	87.86
249	0.03	87.84
250	0.08	87.81
251	0.08	87.73
252	0.11	87.65
253	0.08	87.53
254	0.09	87.45
255	0.03	87.36
256	0.21	87.33
257	0.33	87.13
258	0.11	86.79
259	0.06	86.68
260	0.08	86.62
261	0.2	86.54
262	0.04	86.34
263	0.52	86.3
264	0.33	85.78
265	0.05	85.46
266	0.48	85.41
267	0.17	84.93
268	0.13	84.75
269	0.03	84.62
270	0.24	84.59
271	0.54	84.36
272	0.08	83.82
273	0.44	83.74
274	0.11	83.31
275	0.2	83.19
276	0.06	83.0
277	0.53	82.93
278	0.08	82.41
279	0.04	82.33
280	0.2	82.29
281	0.33	82.09
282	0.13	81.77
283	0.3	81.64
284	0.53	81.34
285	0.43	80.81
286	0.09	80.38
287	0.18	80.29
288	0.23	80.1
289	0.24	79.87
290	0.25	79.63
291	0.34	79.38
292	0.1	79.03
293	0.13	78.93
294	0.32	78.8
295	0.2	78.48
296	0.1	78.28
297	0.09	78.18
298	0.22	78.09
299	0.12	77.87
300	0.15	77.75
301	0.25	77.6
302	0.5	77.36
303	0.34	76.86
304	0.14	76.52
305	0.17	76.38
306	0.12	76.21
307	0.21	76.09
308	0.32	75.88
309	0.17	75.56
310	0.16	75.39
311	0.22	75.23
312	0.05	75.01
313	0.12	74.96
314	0.36	74.84
315	0.15	74.48
316	0.22	74.32
317	0.17	74.1
318	0.32	73.93
319	0.19	73.61
320	0.07	73.43
321	0.24	73.35
322	0.1	73.11
323	0.16	73.0
324	0.35	72.84
325	0.15	72.49
326	0.13	72.34
327	0.28	72.22
328	0.13	71.93
329	0.06	71.81
330	0.24	71.74
331	0.16	71.5
332	0.2	71.34
333	0.21	71.14
334	0.71	70.93
335	0.2	70.22
336	0.26	70.02
337	0.09	69.75
338	0.54	69.66
339	0.08	69.12
340	0.21	69.04
341	0.17	68.83
342	0.12	68.66
343	0.18	68.54
344	0.18	68.37
345	0.25	68.18
346	0.56	67.94
347	0.11	67.38
348	0.11	67.27
349	0.13	67.17
350	0.18	67.04
351	0.19	66.86
352	0.33	66.67
353	0.28	66.33
354	0.16	66.05
355	0.35	65.9
356	0.12	65.55
357	0.16	65.43
358	0.07	65.27
359	0.14	65.19
360	0.28	65.06
361	0.14	64.78
362	0.23	64.64
363	0.16	64.4
364	0.26	64.24
365	0.38	63.98
366	0.44	63.6
367	0.08	63.16
368	0.16	63.08
369	0.26	62.91
370	0.25	62.66
371	0.17	62.41
372	0.21	62.23
373	0.37	62.02
374	0.29	61.65
375	0.22	61.36
376	0.14	61.14
377	0.24	61.0
378	0.21	60.76
379	0.18	60.55
380	0.22	60.37
381	0.13	60.15
382	0.23	60.02
383	0.23	59.79
384	0.23	59.57
385	0.25	59.34
386	0.11	59.09
387	0.17	58.98
388	0.32	58.81
389	0.2	58.49
390	0.25	58.28
391	0.3	58.03
392	0.26	57.73
393	0.29	57.47
394	0.24	57.18
395	0.41	56.94
396	0.37	56.53
397	0.48	56.15
398	0.26	55.68
399	0.3	55.41
400	0.17	55.11
401	0.16	54.94
402	0.23	54.79
403	0.37	54.56
404	0.26	54.19
405	0.3	53.93
406	0.24	53.63
407	0.25	53.39
408	0.36	53.14
409	0.26	52.78
410	0.26	52.52
411	0.15	52.26
412	0.26	52.11
413	0.4	51.85
414	0.25	51.46
415	0.34	51.2
416	0.35	50.86
417	0.22	50.51
418	0.2	50.29
419	0.36	50.08
420	0.27	49.73
421	0.22	49.45
422	0.38	49.23
423	0.53	48.85
424	0.22	48.33
425	0.38	48.1
426	0.24	47.72
427	0.47	47.48
428	0.23	47.02
429	0.31	46.79
430	0.23	46.48
431	0.16	46.24
432	0.22	46.08
433	0.38	45.86
434	0.29	45.49
435	0.39	45.2
436	0.25	44.81
437	0.21	44.55
438	0.24	44.35
439	0.32	44.1
440	0.33	43.78
441	0.33	43.46
442	0.23	43.13
443	0.29	42.9
444	0.22	42.61
445	0.33	42.38
446	0.3	42.05
447	0.27	41.76
448	0.26	41.48
449	0.31	41.23
450	0.33	40.92
451	0.3	40.6
452	0.33	40.3
453	0.28	39.96
454	0.46	39.69
455	0.35	39.23
456	0.22	38.87
457	0.33	38.65
458	0.28	38.32
459	0.38	38.05
460	0.21	37.66
461	0.22	37.46
462	0.28	37.24
463	0.29	36.96
464	0.2	36.67
465	0.29	36.46
466	0.33	36.17
467	0.31	35.85
468	0.22	35.54
469	0.3	35.32
470	0.36	35.02
471	0.27	34.67
472	0.2	34.39
473	0.28	34.2
474	0.25	33.92
475	0.17	33.67
476	0.31	33.5
477	0.31	33.19
478	0.25	32.88
479	0.28	32.64
480	0.28	32.35
481	0.19	32.07
482	0.22	31.89
483	0.26	31.67
484	0.37	31.4
485	0.24	31.03
486	0.36	30.79
487	0.26	30.43
488	0.22	30.18
489	0.17	29.96
490	0.33	29.79
491	0.2	29.46
492	0.16	29.26
493	0.18	29.1
494	0.27	28.92
495	0.19	28.64
496	0.26	28.45
497	0.28	28.2
498	0.35	27.91
499	0.16	27.56
500	0.19	27.4
501	0.22	27.21
502	0.3	26.99
503	0.17	26.69
504	0.24	26.52
505	0.26	26.27
506	0.18	26.02
507	0.23	25.84
508	0.24	25.61
509	0.2	25.37
510	0.15	25.16
511	0.21	25.01
512	0.23	24.8
513	0.19	24.57
514	0.18	24.38
515	0.17	24.21
516	0.28	24.03
517	0.14	23.75
518	0.28	23.61
519	0.14	23.33
520	0.21	23.19
521	0.14	22.98
522	0.27	22.83
523	0.18	22.57
524	0.2	22.39
525	0.16	22.18
526	0.19	22.02
527	0.24	21.84
528	0.21	21.59
529	0.19	21.38
530	0.24	21.19
531	0.15	20.96
532	0.16	20.8
533	0.14	20.64
534	0.18	20.5
535	0.18	20.32
536	0.16	20.13
537	0.19	19.98
538	0.15	19.78
539	0.19	19.63
540	0.14	19.44
541	0.18	19.3
542	0.11	19.11
543	0.18	19.01
544	0.21	18.83
545	0.15	18.62
546	0.15	18.47
547	0.28	18.33
548	0.21	18.04
549	0.09	17.83
550	0.15	17.74
551	0.21	17.59
552	0.18	17.38
553	0.13	17.19
554	0.14	17.07
555	0.22	16.93
556	0.13	16.7
557	0.15	16.57
558	0.15	16.42
559	0.27	16.27
560	0.13	16.0
561	0.13	15.87
562	0.16	15.74
563	0.14	15.57
564	0.12	15.44
565	0.18	15.32
566	0.2	15.13
567	0.16	14.93
568	0.15	14.78
569	0.15	14.62
570	0.15	14.47
571	0.14	14.33
572	0.16	14.19
573	0.19	14.03
574	0.12	13.84
575	0.21	13.72
576	0.15	13.51
577	0.13	13.36
578	0.12	13.23
579	0.25	13.11
580	0.13	12.86
581	0.13	12.73
582	0.14	12.6
583	0.17	12.45
584	0.16	12.29
585	0.13	12.13
586	0.14	12.0
587	0.22	11.86
588	0.12	11.64
589	0.12	11.52
590	0.16	11.4
591	0.19	11.24
592	0.13	11.05
593	0.12	10.92
594	0.15	10.8
595	0.15	10.66
596	0.14	10.51
597	0.14	10.37
598	0.14	10.23
599	0.11	10.09
600	0.12	9.98
601	0.16	9.86
602	0.15	9.7
603	0.11	9.54
604	0.14	9.43
605	0.16	9.3
606	0.11	9.14
607	0.15	9.02
608	0.13	8.88
609	0.17	8.75
610	0.1	8.58
611	0.16	8.48
612	0.15	8.32
613	0.12	8.17
614	0.1	8.05
615	0.14	7.94
616	0.18	7.81
617	0.12	7.63
618	0.12	7.51
619	0.16	7.38
620	0.11	7.22
621	0.11	7.11
622	0.13	7.0
623	0.15	6.87
624	0.1	6.72
625	0.09	6.62
626	0.13	6.53
627	0.12	6.39
628	0.11	6.27
629	0.11	6.16
630	0.13	6.05
631	0.09	5.92
632	0.12	5.84
633	0.11	5.71
634	0.11	5.6
635	0.09	5.49
636	0.17	5.4
637	0.12	5.23
638	0.08	5.11
639	0.09	5.04
640	0.14	4.95
641	0.11	4.81
642	0.07	4.7
643	0.08	4.63
644	0.11	4.55
645	0.08	4.44
646	0.07	4.36
647	0.07	4.29
648	0.12	4.21
649	0.09	4.09
650	0.07	4.0
651	0.09	3.93
652	0.09	3.84
653	0.06	3.75
654	0.07	3.69
655	0.09	3.62
656	0.09	3.53
657	0.06	3.44
658	0.09	3.38
659	0.07	3.29
660	0.07	3.22
661	0.07	3.14
662	0.09	3.08
663	0.07	2.99
664	0.08	2.93
665	0.06	2.85
666	0.08	2.79
667	0.05	2.71
668	0.08	2.66
669	0.07	2.57
670	0.07	2.5
671	0.04	2.43
672	0.07	2.39
673	0.06	2.32
674	0.05	2.26
675	0.04	2.21
676	0.09	2.16
677	0.05	2.08
678	0.05	2.03
679	0.06	1.98
680	0.09	1.91
681	0.04	1.82
682	0.03	1.78
683	0.05	1.75
684	0.07	1.7
685	0.04	1.62
686	0.05	1.58
687	0.05	1.54
688	0.04	1.49
689	0.04	1.44
690	0.05	1.4
691	0.04	1.35
692	0.04	1.31
693	0.04	1.27
694	0.04	1.23
695	0.03	1.19
696	0.03	1.16
697	0.04	1.13
698	0.05	1.09
699	0.03	1.04
700	0.03	1.02
701	0.04	0.99
702	0.03	0.95
703	0.02	0.92
704	0.03	0.9
705	0.03	0.87
706	0.03	0.84
707	0.03	0.81
708	0.03	0.78
709	0.03	0.76
710	0.02	0.72
711	0.02	0.7
712	0.03	0.68
713	0.02	0.65
714	0.01	0.63
715	0.02	0.61
716	0.02	0.6
717	0.03	0.58
718	0.02	0.55
719	0.02	0.53
720	0.01	0.51
721	0.02	0.5
722	0.01	0.47
723	0.02	0.47
724	0.01	0.45
725	0.02	0.44
726	0.01	0.41
727	0.01	0.4
728	0.01	0.39
729	0.02	0.38
730	0.02	0.36
731	0.01	0.34
732	0.0	0.33
733	0.02	0.32
734	0.01	0.3
735	0.01	0.3
736	0.0	0.29
737	0.02	0.28
738	0.01	0.26
739	0.01	0.25
740	0.0	0.24
741	0.02	0.24
742	0.0	0.22
743	0.0	0.21
744	0.01	0.21
745	0.01	0.2
746	0.0	0.19
747	0.01	0.18
748	0.01	0.17
749	0.01	0.17
750	0.0	0.15
751	0.01	0.15
752	0.0	0.14
753	0.01	0.14
754	0.0	0.13
755	0.01	0.13
756	0.0	0.12
757	0.01	0.12
758	0.01	0.11
759	0.01	0.1
760	0.0	0.1
761	0.01	0.1
762	0.0	0.09
763	0.0	0.09
764	0.0	0.08
765	0.01	0.08
766	0.0	0.07
767	0.0	0.07
768	0.0	0.07
769	0.01	0.06
770	0.0	0.06
771	0.0	0.05
772	0.0	0.05
773	0.01	0.05
774	0.0	0.05
775	0.0	0.04
776	0.0	0.04
777	0.0	0.04
778	0.0	0.04
779	0.0	0.03
780	0.0	0.03
781	0.0	0.03
782	0.0	0.03
783	0.0	0.03
784	0.0	0.03
785	0.0	0.03
786	0.0	0.03
787	0.0	0.02
788	0.0	0.02
789	0.0	0.02
790	0.0	0.02
791	0.0	0.02
792	0.0	0.02
793	0.0	0.02
794	0.0	0.02
795	0.0	0.02
796	0.0	0.02
797	0.0	0.01
798	0.0	0.01
799	0.0	0.01
800	0.0	0.01
801	0.0	0.01
802	0.0	0.01
803	0.0	0.01
804	0.0	0.01
805	0.0	0.01
806	0.0	0.01
807	0.0	0.01
808	0.0	0.01
809	0.0	0.01
810	0.0	0.01
811	0.0	0.01
812	0.0	0.01
813	0.0	0.01
814	0.0	0.01
815	0.0	0.0
816	0.0	0.0
817	0.0	0.0
818	0.0	0.0
819	0.0	0.0
820	0.0	0.0
821	0.0	0.0
822	0.0	0.0
823	0.0	0.0
824	0.0	0.0
825	0.0	0.0
826	0.0	0.0
827	0.0	0.0
828	0.0	0.0
829	0.0	0.0
830	0.0	0.0
831	0.0	0.0
832	0.0	0.0
833	0.0	0.0
834	0.0	0.0
835	0.0	0.0
836	0.0	0.0
837	0.0	0.0
838	0.0	0.0
839	0.0	0.0
840	0.0	0.0
841	0.0	0.0
842	0.0	0.0
843	0.0	0.0
844	0.0	0.0
845	0.0	0.0
846	0.0	0.0
847	0.0	0.0
848	0.0	0.0
849	0.0	0.0
850	0.0	0.0
851	0.0	0.0
852	0.0	0.0
853	0.0	0.0
854	0.0	0.0
855	0.0	0.0
856	0.0	0.0
857	0.0	0.0
858	0.0	0.0
859	0.0	0.0
860	0.0	0.0
861	0.0	0.0
862	0.0	0.0
863	0.0	0.0
864	0.0	0.0
865	0.0	0.0
866	0.0	0.0
867	0.0	0.0
868	0.0	0.0
869	0.0	0.0
870	0.0	0.0
871	0.0	0.0
872	0.0	0.0
873	0.0	0.0
874	0.0	0.0
875	0.0	0.0
876	0.0	0.0
877	0.0	0.0
878	0.0	0.0
879	0.0	0.0
880	0.0	0.0
881	0.0	0.0
882	0.0	0.0
883	0.0	0.0
884	0.0	0.0
885	0.0	0.0
886	0.0	0.0
887	0.0	0.0
888	0.0	0.0
889	0.0	0.0
890	0.0	0.0
891	0.0	0.0
892	0.0	0.0
893	0.0	0.0
894	0.0	0.0
895	0.0	0.0

## Sheet: BUL
user_BUL - Class I Coverage
Number of epitope hits / HLA combinations recognized	Percent of individuals	Cumulative percent of population coverage
0	0.34	100.0
1	0.0	99.66
2	0.0	99.66
3	0.0	99.66
4	0.0	99.66
5	0.0	99.66
6	0.0	99.66
7	0.0	99.66
8	0.0	99.66
9	0.0	99.66
10	0.0	99.66
11	0.0	99.66
12	0.0	99.66
13	0.0	99.66
14	0.0	99.66
15	0.0	99.66
16	0.0	99.66
17	0.0	99.66
18	0.0	99.66
19	0.0	99.66
20	0.0	99.66
21	0.0	99.66
22	0.0	99.66
23	0.0	99.66
24	0.0	99.66
25	0.0	99.66
26	0.0	99.66
27	0.0	99.66
28	0.0	99.66
29	0.0	99.66
30	0.0	99.66
31	0.0	99.66
32	0.0	99.66
33	0.0	99.66
34	0.0	99.66
35	0.0	99.66
36	0.0	99.66
37	0.0	99.66
38	0.0	99.66
39	0.0	99.66
40	0.0	99.66
41	0.0	99.66
42	0.0	99.66
43	0.0	99.66
44	0.0	99.66
45	0.0	99.66
46	0.0	99.66
47	0.0	99.66
48	0.0	99.66
49	0.0	99.66
50	0.0	99.66
51	0.0	99.66
52	0.0	99.66
53	0.07	99.66
54	0.0	99.59
55	0.0	99.59
56	0.0	99.59
57	0.0	99.59
58	0.0	99.59
59	0.0	99.59
60	0.0	99.59
61	0.0	99.59
62	0.0	99.59
63	0.0	99.59
64	0.0	99.59
65	0.0	99.59
66	0.0	99.59
67	0.0	99.59
68	0.0	99.59
69	0.0	99.59
70	0.0	99.59
71	0.0	99.59
72	0.0	99.59
73	0.0	99.59
74	0.0	99.59
75	0.07	99.59
76	0.0	99.51
77	0.0	99.51
78	0.0	99.51
79	0.0	99.51
80	0.0	99.51
81	0.0	99.51
82	0.13	99.51
83	0.0	99.38
84	0.0	99.38
85	0.0	99.38
86	0.0	99.38
87	0.0	99.38
88	0.0	99.38
89	0.1	99.38
90	0.0	99.28
91	0.0	99.28
92	0.0	99.28
93	0.0	99.28
94	0.0	99.28
95	0.0	99.28
96	0.0	99.28
97	0.0	99.28
98	0.0	99.28
99	0.0	99.28
100	0.0	99.28
101	0.0	99.28
102	0.0	99.28
103	0.0	99.28
104	0.0	99.28
105	0.07	99.28
106	0.0	99.21
107	0.0	99.21
108	0.1	99.21
109	0.0	99.1
110	0.0	99.1
111	0.1	99.1
112	0.0	99.0
113	0.0	99.0
114	0.77	99.0
115	0.1	98.23
116	0.0	98.13
117	0.0	98.13
118	0.07	98.13
119	0.0	98.06
120	0.0	98.06
121	0.0	98.06
122	0.0	98.06
123	0.0	98.06
124	0.0	98.06
125	0.1	98.06
126	0.0	97.96
127	0.0	97.96
128	0.01	97.96
129	0.0	97.95
130	0.0	97.95
131	0.0	97.95
132	0.28	97.95
133	0.0	97.67
134	0.0	97.67
135	0.01	97.67
136	0.0	97.65
137	0.0	97.65
138	0.0	97.65
139	0.0	97.65
140	0.0	97.65
141	0.0	97.65
142	0.01	97.65
143	0.0	97.64
144	0.0	97.64
145	0.0	97.64
146	0.0	97.64
147	0.0	97.64
148	0.29	97.64
149	0.18	97.35
150	0.0	97.17
151	0.1	97.17
152	1.49	97.07
153	0.0	95.58
154	0.0	95.58
155	0.0	95.58
156	0.44	95.58
157	0.01	95.14
158	0.01	95.12
159	0.0	95.11
160	0.0	95.11
161	0.01	95.11
162	0.0	95.11
163	0.0	95.11
164	0.02	95.11
165	0.0	95.09
166	0.0	95.09
167	0.06	95.09
168	0.01	95.03
169	0.0	95.02
170	0.0	95.02
171	0.02	95.02
172	0.0	94.99
173	0.0	94.99
174	0.0	94.99
175	0.0	94.99
176	0.0	94.99
177	0.0	94.99
178	0.01	94.99
179	0.0	94.98
180	0.01	94.98
181	0.0	94.98
182	0.21	94.98
183	0.01	94.77
184	0.25	94.76
185	0.03	94.51
186	0.01	94.48
187	0.01	94.47
188	0.0	94.46
189	0.06	94.46
190	0.03	94.4
191	0.0	94.37
192	0.0	94.37
193	0.02	94.37
194	0.01	94.35
195	0.0	94.34
196	0.1	94.34
197	0.03	94.24
198	0.0	94.21
199	0.0	94.21
200	0.04	94.21
201	0.06	94.18
202	0.04	94.11
203	0.08	94.07
204	0.02	93.99
205	0.33	93.97
206	0.0	93.64
207	0.05	93.64
208	0.0	93.59
209	0.1	93.59
210	0.0	93.49
211	0.0	93.49
212	0.0	93.49
213	0.26	93.49
214	0.06	93.23
215	0.0	93.17
216	0.01	93.17
217	0.0	93.16
218	0.0	93.16
219	0.07	93.16
220	0.01	93.09
221	0.03	93.08
222	0.08	93.05
223	0.08	92.97
224	0.04	92.89
225	0.08	92.85
226	0.03	92.77
227	0.33	92.74
228	0.0	92.41
229	0.09	92.41
230	0.12	92.32
231	0.17	92.2
232	0.06	92.03
233	0.04	91.97
234	0.58	91.93
235	0.02	91.35
236	0.01	91.33
237	0.17	91.31
238	0.23	91.15
239	0.08	90.92
240	0.06	90.84
241	0.7	90.78
242	0.0	90.08
243	0.04	90.08
244	0.0	90.04
245	0.13	90.04
246	0.19	89.91
247	0.03	89.71
248	0.0	89.68
249	0.0	89.68
250	0.03	89.68
251	0.0	89.65
252	0.0	89.65
253	0.06	89.65
254	0.04	89.59
255	0.0	89.55
256	0.1	89.55
257	0.44	89.45
258	0.0	89.01
259	0.16	89.01
260	0.5	88.86
261	0.1	88.35
262	0.67	88.26
263	0.95	87.58
264	0.22	86.63
265	0.08	86.4
266	3.64	86.33
267	0.62	82.69
268	0.0	82.07
269	0.01	82.07
270	1.35	82.06
271	0.16	80.71
272	0.0	80.55
273	0.16	80.55
274	0.15	80.39
275	0.0	80.23
276	0.02	80.23
277	0.45	80.21
278	0.0	79.76
279	0.0	79.76
280	0.27	79.76
281	0.29	79.49
282	0.0	79.2
283	0.04	79.2
284	1.26	79.16
285	0.0	77.9
286	0.0	77.9
287	0.08	77.9
288	0.43	77.82
289	0.06	77.4
290	0.04	77.34
291	0.02	77.31
292	0.08	77.28
293	0.03	77.21
294	0.1	77.18
295	0.17	77.08
296	0.16	76.91
297	0.09	76.75
298	0.59	76.66
299	0.16	76.07
300	0.4	75.91
301	0.22	75.51
302	0.13	75.29
303	0.45	75.16
304	0.13	74.71
305	0.1	74.59
306	0.01	74.49
307	0.16	74.48
308	0.47	74.31
309	0.14	73.84
310	0.04	73.7
311	0.0	73.66
312	0.02	73.66
313	0.07	73.64
314	0.08	73.57
315	0.05	73.49
316	0.39	73.44
317	0.02	73.05
318	0.06	73.03
319	0.29	72.97
320	0.08	72.69
321	0.08	72.61
322	0.0	72.53
323	0.28	72.53
324	0.09	72.25
325	0.0	72.16
326	0.02	72.16
327	0.62	72.14
328	0.08	71.53
329	0.0	71.44
330	0.3	71.44
331	0.18	71.14
332	0.12	70.97
333	0.1	70.85
334	0.95	70.75
335	0.14	69.8
336	0.31	69.67
337	0.16	69.36
338	0.45	69.2
339	0.08	68.75
340	0.11	68.67
341	0.32	68.56
342	0.16	68.23
343	0.02	68.07
344	0.08	68.05
345	0.48	67.97
346	0.15	67.49
347	0.0	67.33
348	0.49	67.33
349	0.26	66.85
350	0.03	66.58
351	0.11	66.56
352	0.43	66.45
353	0.12	66.02
354	0.05	65.89
355	0.99	65.84
356	0.25	64.85
357	0.03	64.6
358	0.02	64.57
359	0.39	64.55
360	0.03	64.17
361	0.19	64.14
362	0.11	63.95
363	0.1	63.83
364	0.1	63.73
365	0.34	63.63
366	0.48	63.29
367	0.07	62.81
368	0.09	62.75
369	0.19	62.65
370	0.17	62.47
371	0.39	62.29
372	0.08	61.91
373	0.47	61.82
374	0.44	61.36
375	0.27	60.92
376	0.07	60.64
377	0.49	60.57
378	0.31	60.08
379	0.08	59.77
380	0.19	59.69
381	0.58	59.5
382	0.24	58.92
383	0.21	58.69
384	0.32	58.47
385	0.34	58.15
386	0.11	57.81
387	0.25	57.71
388	0.25	57.46
389	0.44	57.22
390	0.3	56.78
391	0.45	56.48
392	0.38	56.03
393	0.39	55.65
394	0.19	55.26
395	0.58	55.06
396	0.1	54.48
397	0.33	54.38
398	0.95	54.04
399	0.23	53.09
400	0.02	52.86
401	0.0	52.85
402	0.43	52.85
403	0.12	52.42
404	0.02	52.3
405	0.18	52.28
406	0.19	52.1
407	0.05	51.91
408	0.22	51.86
409	0.47	51.64
410	0.08	51.17
411	0.36	51.09
412	0.18	50.73
413	0.38	50.55
414	0.91	50.17
415	0.73	49.26
416	0.48	48.53
417	0.4	48.05
418	0.62	47.65
419	0.47	47.03
420	0.13	46.56
421	0.19	46.43
422	1.22	46.23
423	0.49	45.01
424	0.06	44.52
425	0.28	44.46
426	0.2	44.18
427	0.12	43.99
428	0.08	43.87
429	0.13	43.8
430	0.21	43.66
431	0.07	43.45
432	0.36	43.37
433	0.33	43.01
434	0.06	42.68
435	0.24	42.62
436	0.17	42.37
437	0.17	42.2
438	0.12	42.03
439	0.18	41.92
440	0.49	41.74
441	0.17	41.25
442	0.23	41.08
443	0.13	40.85
444	0.34	40.72
445	0.31	40.38
446	0.34	40.07
447	0.35	39.73
448	0.85	39.38
449	0.23	38.53
450	0.79	38.29
451	0.29	37.51
452	0.42	37.22
453	0.09	36.8
454	0.49	36.71
455	0.16	36.22
456	0.1	36.06
457	0.04	35.96
458	0.09	35.92
459	0.41	35.83
460	0.09	35.42
461	0.11	35.33
462	0.1	35.22
463	0.15	35.12
464	0.13	34.97
465	0.13	34.83
466	0.39	34.71
467	0.12	34.32
468	0.37	34.2
469	0.06	33.83
470	0.27	33.78
471	0.11	33.5
472	0.25	33.39
473	0.15	33.14
474	0.08	32.99
475	0.4	32.91
476	0.27	32.51
477	0.11	32.25
478	0.13	32.14
479	0.85	32.01
480	0.32	31.15
481	0.09	30.84
482	0.32	30.74
483	0.5	30.42
484	0.13	29.93
485	0.14	29.8
486	0.21	29.65
487	0.35	29.45
488	0.05	29.09
489	0.12	29.05
490	0.45	28.93
491	0.11	28.48
492	0.0	28.36
493	0.18	28.36
494	0.17	28.18
495	0.04	28.01
496	0.13	27.96
497	0.48	27.84
498	0.24	27.35
499	0.02	27.11
500	0.19	27.1
501	0.3	26.91
502	0.06	26.61
503	0.34	26.55
504	0.49	26.2
505	0.16	25.72
506	0.08	25.55
507	0.86	25.48
508	0.27	24.62
509	0.12	24.35
510	0.03	24.23
511	0.63	24.19
512	0.16	23.56
513	0.05	23.4
514	0.16	23.35
515	0.2	23.19
516	0.17	22.99
517	0.05	22.82
518	0.31	22.77
519	0.11	22.46
520	0.14	22.35
521	0.16	22.21
522	0.39	22.05
523	0.13	21.65
524	0.08	21.52
525	0.4	21.45
526	0.18	21.04
527	0.21	20.86
528	0.08	20.65
529	0.43	20.57
530	0.25	20.14
531	0.07	19.89
532	0.22	19.82
533	0.3	19.61
534	0.13	19.31
535	0.05	19.18
536	0.23	19.13
537	0.33	18.9
538	0.06	18.57
539	0.33	18.51
540	0.3	18.19
541	0.14	17.89
542	0.01	17.75
543	0.3	17.74
544	0.22	17.44
545	0.06	17.22
546	0.23	17.16
547	0.5	16.93
548	0.22	16.42
549	0.01	16.21
550	0.22	16.19
551	0.26	15.98
552	0.05	15.72
553	0.02	15.67
554	0.41	15.65
555	0.22	15.24
556	0.05	15.02
557	0.21	14.97
558	0.22	14.76
559	0.1	14.53
560	0.07	14.44
561	0.24	14.36
562	0.17	14.12
563	0.03	13.95
564	0.13	13.92
565	0.4	13.79
566	0.11	13.39
567	0.04	13.28
568	0.33	13.24
569	0.18	12.91
570	0.06	12.73
571	0.12	12.67
572	0.24	12.55
573	0.17	12.31
574	0.05	12.14
575	0.3	12.09
576	0.14	11.79
577	0.05	11.65
578	0.09	11.6
579	0.34	11.51
580	0.07	11.16
581	0.03	11.09
582	0.26	11.07
583	0.16	10.81
584	0.13	10.65
585	0.04	10.52
586	0.27	10.48
587	0.16	10.21
588	0.07	10.05
589	0.12	9.98
590	0.19	9.86
591	0.15	9.67
592	0.05	9.52
593	0.22	9.47
594	0.17	9.25
595	0.07	9.08
596	0.25	9.0
597	0.29	8.75
598	0.16	8.47
599	0.01	8.31
600	0.23	8.29
601	0.24	8.06
602	0.07	7.83
603	0.02	7.76
604	0.36	7.73
605	0.17	7.37
606	0.02	7.19
607	0.19	7.17
608	0.17	6.99
609	0.05	6.82
610	0.02	6.76
611	0.26	6.74
612	0.15	6.48
613	0.02	6.33
614	0.12	6.32
615	0.27	6.19
616	0.08	5.92
617	0.01	5.84
618	0.15	5.83
619	0.16	5.68
620	0.02	5.52
621	0.06	5.5
622	0.29	5.45
623	0.07	5.16
624	0.02	5.09
625	0.09	5.07
626	0.16	4.99
627	0.04	4.83
628	0.09	4.78
629	0.16	4.69
630	0.14	4.53
631	0.02	4.39
632	0.24	4.38
633	0.14	4.13
634	0.07	3.99
635	0.05	3.92
636	0.25	3.87
637	0.06	3.62
638	0.01	3.56
639	0.2	3.54
640	0.08	3.35
641	0.05	3.27
642	0.0	3.22
643	0.16	3.22
644	0.05	3.05
645	0.01	3.01
646	0.04	2.99
647	0.06	2.95
648	0.04	2.89
649	0.01	2.85
650	0.14	2.84
651	0.02	2.69
652	0.05	2.67
653	0.01	2.63
654	0.11	2.61
655	0.06	2.5
656	0.02	2.45
657	0.09	2.43
658	0.14	2.34
659	0.03	2.2
660	0.01	2.17
661	0.18	2.16
662	0.09	1.98
663	0.01	1.89
664	0.05	1.88
665	0.1	1.83
666	0.02	1.73
667	0.0	1.71
668	0.05	1.71
669	0.05	1.66
670	0.0	1.62
671	0.04	1.61
672	0.06	1.57
673	0.04	1.52
674	0.0	1.48
675	0.03	1.48
676	0.07	1.45
677	0.01	1.38
678	0.0	1.37
679	0.08	1.37
680	0.05	1.29
681	0.0	1.25
682	0.02	1.24
683	0.07	1.23
684	0.02	1.16
685	0.04	1.14
686	0.07	1.11
687	0.03	1.04
688	0.0	1.01
689	0.15	1.01
690	0.06	0.86
691	0.01	0.8
692	0.0	0.79
693	0.12	0.79
694	0.04	0.67
695	0.0	0.64
696	0.01	0.64
697	0.03	0.62
698	0.02	0.59
699	0.0	0.57
700	0.07	0.57
701	0.01	0.5
702	0.01	0.49
703	0.02	0.48
704	0.03	0.46
705	0.0	0.43
706	0.0	0.43
707	0.06	0.43
708	0.01	0.37
709	0.0	0.36
710	0.0	0.36
711	0.05	0.36
712	0.0	0.31
713	0.0	0.31
714	0.0	0.3
715	0.01	0.3
716	0.0	0.3
717	0.0	0.3
718	0.01	0.3
719	0.02	0.28
720	0.0	0.27
721	0.03	0.26
722	0.01	0.23
723	0.01	0.22
724	0.0	0.21
725	0.01	0.21
726	0.03	0.2
727	0.0	0.18
728	0.0	0.18
729	0.01	0.18
730	0.02	0.17
731	0.0	0.15
732	0.01	0.15
733	0.0	0.14
734	0.0	0.14
735	0.0	0.14
736	0.0	0.14
737	0.01	0.14
738	0.0	0.13
739	0.01	0.13
740	0.0	0.12
741	0.0	0.12
742	0.0	0.11
743	0.0	0.11
744	0.01	0.11
745	0.0	0.11
746	0.0	0.11
747	0.01	0.11
748	0.0	0.1
749	0.0	0.1
750	0.03	0.1
751	0.01	0.07
752	0.0	0.06
753	0.0	0.06
754	0.01	0.06
755	0.0	0.05
756	0.0	0.05
757	0.01	0.05
758	0.01	0.04
759	0.0	0.04
760	0.0	0.04
761	0.01	0.04
762	0.0	0.03
763	0.0	0.03
764	0.0	0.03
765	0.0	0.03
766	0.0	0.03
767	0.0	0.03
768	0.01	0.03
769	0.0	0.01
770	0.0	0.01
771	0.0	0.01
772	0.0	0.01
773	0.0	0.01
774	0.0	0.01
775	0.0	0.01
776	0.0	0.01
777	0.0	0.01
778	0.0	0.01
779	0.0	0.01
780	0.0	0.01
781	0.0	0.01
782	0.0	0.01
783	0.0	0.01
784	0.0	0.01
785	0.0	0.01
786	0.0	0.01
787	0.01	0.01
788	0.0	0.01
789	0.0	0.01
790	0.0	0.0
791	0.0	0.0
792	0.0	0.0
793	0.0	0.0
794	0.0	0.0
795	0.0	0.0
796	0.0	0.0
797	0.0	0.0
798	0.0	0.0
799	0.0	0.0
800	0.0	0.0
801	0.0	0.0
802	0.0	0.0
803	0.0	0.0
804	0.0	0.0
805	0.0	0.0
806	0.0	0.0
807	0.0	0.0
808	0.0	0.0
809	0.0	0.0
810	0.0	0.0
811	0.0	0.0
812	0.0	0.0
813	0.0	0.0
814	0.0	0.0
815	0.0	0.0
816	0.0	0.0
817	0.0	0.0
818	0.0	0.0
819	0.0	0.0
820	0.0	0.0
821	0.0	0.0
822	0.0	0.0
823	0.0	0.0
824	0.0	0.0
825	0.0	0.0
826	0.0	0.0
827	0.0	0.0
828	0.0	0.0
829	0.0	0.0
830	0.0	0.0
831	0.0	0.0
832	0.0	0.0
833	0.0	0.0
834	0.0	0.0
835	0.0	0.0
836	0.0	0.0
837	0.0	0.0
838	0.0	0.0
839	0.0	0.0
840	0.0	0.0
841	0.0	0.0
842	0.0	0.0
843	0.0	0.0
844	0.0	0.0
845	0.0	0.0
846	0.0	0.0
847	0.0	0.0
848	0.0	0.0
849	0.0	0.0
850	0.0	0.0
851	0.0	0.0
852	0.0	0.0
853	0.0	0.0
854	0.0	0.0
855	0.0	0.0
856	0.0	0.0
857	0.0	0.0
858	0.0	0.0
859	0.0	0.0
860	0.0	0.0
861	0.0	0.0
862	0.0	0.0
863	0.0	0.0
864	0.0	0.0
865	0.0	0.0
866	0.0	0.0
867	0.0	0.0
868	0.0	0.0
869	0.0	0.0
870	0.0	0.0
871	0.0	0.0
872	0.0	0.0
873	0.0	0.0
874	0.0	0.0
875	0.0	0.0
876	0.0	0.0
877	0.0	0.0
878	0.0	0.0
879	0.0	0.0
880	0.0	0.0
881	0.0	0.0
882	0.0	0.0
883	0.0	0.0
884	0.0	0.0
885	0.0	0.0
886	0.0	0.0
887	0.0	0.0
888	0.0	0.0
889	0.0	0.0
890	0.0	0.0
891	0.0	0.0
892	0.0	0.0
893	0.0	0.0
894	0.0	0.0
895	0.0	0.0

## Sheet: CHN
user_CHN - Class I Coverage
Number of epitope hits / HLA combinations recognized	Percent of individuals	Cumulative percent of population coverage
0	0.49	100.0
1	0.0	99.51
2	0.0	99.51
3	0.0	99.51
4	0.0	99.51
5	0.0	99.51
6	0.0	99.51
7	0.0	99.51
8	0.0	99.51
9	0.0	99.51
10	0.0	99.51
11	0.0	99.51
12	0.0	99.51
13	0.0	99.51
14	0.0	99.51
15	0.0	99.51
16	0.0	99.51
17	0.0	99.51
18	0.0	99.51
19	0.0	99.51
20	0.0	99.51
21	0.0	99.51
22	0.0	99.51
23	0.0	99.51
24	0.0	99.51
25	0.0	99.51
26	0.0	99.51
27	0.0	99.51
28	0.0	99.51
29	0.0	99.51
30	0.0	99.51
31	0.0	99.51
32	0.0	99.51
33	0.0	99.51
34	0.0	99.51
35	0.0	99.51
36	0.0	99.51
37	0.0	99.51
38	0.0	99.51
39	0.0	99.51
40	0.0	99.51
41	0.0	99.51
42	0.14	99.51
43	0.0	99.37
44	0.0	99.37
45	0.0	99.37
46	0.0	99.37
47	0.14	99.37
48	0.0	99.23
49	0.0	99.23
50	0.0	99.23
51	0.0	99.23
52	0.0	99.23
53	0.0	99.23
54	0.0	99.23
55	0.0	99.23
56	0.0	99.23
57	0.0	99.23
58	0.0	99.23
59	0.0	99.23
60	0.0	99.23
61	0.0	99.23
62	0.0	99.23
63	0.0	99.23
64	0.0	99.23
65	0.0	99.23
66	0.0	99.23
67	0.0	99.23
68	0.0	99.23
69	0.0	99.23
70	0.35	99.23
71	0.0	98.89
72	0.0	98.89
73	0.0	98.89
74	0.0	98.89
75	0.0	98.89
76	0.0	98.89
77	0.0	98.89
78	0.0	98.89
79	0.0	98.89
80	0.0	98.89
81	0.0	98.89
82	0.0	98.89
83	0.0	98.89
84	0.0	98.89
85	0.0	98.89
86	0.0	98.89
87	0.0	98.89
88	0.0	98.89
89	0.02	98.89
90	0.0	98.87
91	0.0	98.87
92	0.0	98.87
93	0.0	98.87
94	0.0	98.87
95	0.0	98.87
96	0.0	98.87
97	0.0	98.87
98	0.0	98.87
99	0.0	98.87
100	0.0	98.87
101	0.0	98.87
102	0.0	98.87
103	0.0	98.87
104	0.0	98.87
105	0.0	98.87
106	0.0	98.87
107	0.0	98.87
108	0.0	98.87
109	0.0	98.87
110	0.0	98.87
111	0.0	98.87
112	0.1	98.87
113	0.0	98.77
114	0.21	98.77
115	0.0	98.56
116	0.0	98.56
117	0.1	98.56
118	0.19	98.46
119	0.0	98.27
120	0.0	98.27
121	0.26	98.27
122	0.0	98.01
123	0.0	98.01
124	0.0	98.01
125	0.0	98.01
126	0.0	98.01
127	0.0	98.01
128	0.74	98.01
129	0.24	97.27
130	0.0	97.03
131	0.0	97.03
132	0.0	97.03
133	0.0	97.03
134	0.0	97.03
135	0.0	97.03
136	0.0	97.03
137	0.0	97.03
138	0.0	97.03
139	0.0	97.03
140	0.0	97.03
141	0.0	97.03
142	0.0	97.03
143	0.0	97.03
144	0.0	97.03
145	0.0	97.03
146	0.0	97.03
147	0.0	97.03
148	0.0	97.03
149	0.0	97.03
150	0.0	97.03
151	0.0	97.03
152	0.47	97.03
153	0.0	96.56
154	0.0	96.56
155	0.0	96.56
156	0.74	96.56
157	0.13	95.81
158	0.0	95.69
159	0.01	95.69
160	0.02	95.68
161	0.03	95.65
162	0.0	95.63
163	0.59	95.63
164	0.0	95.04
165	0.02	95.04
166	0.0	95.01
167	0.0	95.01
168	0.03	95.01
169	0.0	94.98
170	0.08	94.98
171	0.03	94.9
172	0.0	94.87
173	0.0	94.87
174	0.0	94.87
175	0.08	94.87
176	0.03	94.8
177	0.0	94.77
178	0.0	94.77
179	0.0	94.77
180	0.0	94.77
181	0.0	94.77
182	0.1	94.77
183	0.0	94.67
184	1.64	94.67
185	0.0	93.02
186	0.82	93.02
187	0.0	92.2
188	0.14	92.2
189	0.0	92.06
190	0.0	92.06
191	0.18	92.06
192	0.0	91.88
193	0.0	91.88
194	0.14	91.88
195	0.0	91.74
196	0.2	91.74
197	0.0	91.54
198	0.74	91.54
199	0.32	90.8
200	0.0	90.48
201	0.0	90.48
202	0.0	90.48
203	0.2	90.48
204	0.02	90.27
205	0.16	90.26
206	0.0	90.09
207	0.0	90.09
208	0.0	90.09
209	0.0	90.09
210	0.16	90.09
211	0.0	89.94
212	0.0	89.94
213	0.0	89.94
214	0.0	89.94
215	0.0	89.94
216	0.0	89.94
217	0.0	89.94
218	0.0	89.94
219	0.0	89.94
220	0.0	89.94
221	0.0	89.94
222	0.12	89.94
223	0.0	89.81
224	0.01	89.81
225	0.0	89.8
226	0.63	89.8
227	0.09	89.17
228	0.09	89.08
229	0.01	88.99
230	0.02	88.98
231	0.44	88.96
232	0.03	88.52
233	0.25	88.48
234	0.0	88.23
235	0.06	88.23
236	0.0	88.17
237	0.0	88.17
238	0.05	88.17
239	0.04	88.12
240	0.06	88.08
241	0.04	88.02
242	0.11	87.99
243	0.07	87.87
244	0.0	87.81
245	0.08	87.81
246	0.12	87.72
247	0.04	87.6
248	0.0	87.56
249	0.13	87.56
250	0.05	87.43
251	0.0	87.38
252	0.09	87.38
253	0.0	87.28
254	0.31	87.28
255	0.0	86.98
256	0.59	86.98
257	0.13	86.39
258	0.0	86.26
259	0.0	86.26
260	0.0	86.26
261	0.0	86.26
262	0.0	86.26
263	0.0	86.26
264	0.04	86.26
265	0.0	86.23
266	0.35	86.23
267	0.0	85.88
268	0.05	85.88
269	0.05	85.83
270	0.5	85.78
271	0.02	85.28
272	0.0	85.26
273	0.35	85.26
274	0.29	84.91
275	0.06	84.62
276	0.0	84.56
277	0.62	84.56
278	0.03	83.93
279	0.0	83.91
280	0.76	83.91
281	0.45	83.15
282	0.0	82.69
283	0.0	82.69
284	1.39	82.69
285	0.43	81.3
286	0.03	80.88
287	0.0	80.85
288	0.0	80.85
289	0.0	80.85
290	0.0	80.85
291	0.86	80.85
292	0.28	79.99
293	0.0	79.71
294	0.01	79.71
295	0.0	79.7
296	0.11	79.7
297	0.0	79.6
298	0.72	79.6
299	0.01	78.88
300	0.15	78.87
301	0.09	78.72
302	0.61	78.63
303	0.09	78.03
304	0.12	77.94
305	0.82	77.82
306	0.0	77.0
307	0.16	77.0
308	0.27	76.84
309	0.15	76.57
310	0.09	76.42
311	0.03	76.33
312	2.42	76.3
313	1.0	73.88
314	0.43	72.88
315	0.37	72.44
316	0.11	72.07
317	0.13	71.96
318	0.0	71.83
319	0.43	71.83
320	0.21	71.4
321	0.03	71.19
322	0.08	71.15
323	0.06	71.07
324	0.18	71.02
325	0.04	70.83
326	0.15	70.79
327	0.21	70.64
328	0.05	70.43
329	0.0	70.37
330	0.0	70.37
331	0.15	70.37
332	0.04	70.23
333	0.09	70.18
334	0.13	70.09
335	0.0	69.96
336	0.45	69.96
337	0.0	69.51
338	1.04	69.51
339	0.05	68.47
340	0.77	68.43
341	0.4	67.66
342	1.22	67.25
343	0.16	66.04
344	0.14	65.88
345	0.21	65.74
346	0.0	65.53
347	0.71	65.53
348	0.22	64.82
349	1.02	64.6
350	0.25	63.58
351	0.13	63.33
352	0.39	63.2
353	0.02	62.81
354	0.58	62.78
355	0.32	62.2
356	0.03	61.89
357	0.05	61.86
358	0.0	61.8
359	0.47	61.8
360	0.11	61.33
361	0.29	61.22
362	0.14	60.93
363	0.0	60.79
364	0.0	60.79
365	0.0	60.79
366	0.4	60.79
367	0.02	60.39
368	0.2	60.37
369	0.0	60.17
370	2.64	60.17
371	0.0	57.53
372	0.21	57.53
373	0.02	57.32
374	0.09	57.31
375	0.16	57.22
376	0.01	57.06
377	0.11	57.05
378	0.14	56.93
379	0.03	56.79
380	0.8	56.76
381	0.03	55.96
382	0.78	55.94
383	0.37	55.16
384	0.48	54.79
385	0.22	54.31
386	0.01	54.09
387	0.27	54.08
388	0.1	53.82
389	0.29	53.72
390	0.07	53.43
391	0.22	53.36
392	0.03	53.14
393	0.01	53.11
394	0.37	53.09
395	0.2	52.72
396	0.14	52.52
397	0.04	52.38
398	0.33	52.34
399	0.14	52.01
400	0.0	51.87
401	0.2	51.87
402	0.26	51.68
403	0.08	51.42
404	0.04	51.34
405	0.33	51.3
406	0.15	50.97
407	0.0	50.81
408	0.31	50.81
409	0.26	50.5
410	0.06	50.24
411	0.08	50.18
412	0.73	50.1
413	0.35	49.37
414	0.01	49.02
415	0.05	49.0
416	0.11	48.96
417	0.3	48.85
418	0.05	48.56
419	0.39	48.51
420	0.15	48.11
421	0.0	47.97
422	0.27	47.96
423	0.16	47.7
424	0.05	47.53
425	0.04	47.48
426	0.44	47.44
427	0.26	47.0
428	0.0	46.74
429	0.33	46.74
430	0.37	46.41
431	0.15	46.05
432	0.0	45.9
433	0.6	45.89
434	0.23	45.29
435	0.0	45.07
436	0.52	45.07
437	0.29	44.55
438	0.1	44.26
439	0.0	44.16
440	0.66	44.16
441	0.53	43.5
442	0.1	42.97
443	0.28	42.87
444	0.09	42.59
445	0.0	42.5
446	0.0	42.5
447	0.4	42.5
448	0.24	42.1
449	0.03	41.86
450	0.33	41.83
451	0.0	41.5
452	0.27	41.5
453	0.01	41.23
454	0.44	41.22
455	0.12	40.78
456	0.34	40.65
457	0.23	40.31
458	0.24	40.09
459	0.31	39.85
460	0.18	39.54
461	0.55	39.35
462	0.18	38.8
463	0.43	38.62
464	0.66	38.19
465	0.48	37.53
466	0.61	37.05
467	0.32	36.44
468	1.2	36.13
469	0.59	34.92
470	0.9	34.34
471	0.29	33.44
472	0.11	33.15
473	0.2	33.04
474	0.02	32.84
475	0.81	32.82
476	0.47	32.01
477	0.54	31.54
478	0.23	31.0
479	0.09	30.77
480	0.3	30.68
481	0.06	30.38
482	0.11	30.32
483	0.12	30.2
484	0.49	30.09
485	0.03	29.6
486	0.03	29.57
487	0.27	29.54
488	0.42	29.27
489	0.07	28.85
490	0.13	28.78
491	0.51	28.65
492	0.04	28.14
493	0.13	28.1
494	0.71	27.97
495	0.18	27.26
496	0.12	27.08
497	0.26	26.96
498	1.33	26.69
499	0.61	25.37
500	0.1	24.75
501	0.58	24.65
502	0.01	24.07
503	0.15	24.06
504	0.29	23.91
505	0.49	23.63
506	0.16	23.14
507	0.07	22.98
508	0.41	22.9
509	0.16	22.5
510	0.12	22.34
511	0.29	22.21
512	0.06	21.93
513	0.0	21.86
514	0.01	21.86
515	0.23	21.86
516	0.06	21.63
517	0.07	21.57
518	0.14	21.5
519	0.01	21.35
520	0.06	21.34
521	0.0	21.27
522	0.91	21.27
523	0.07	20.36
524	0.18	20.29
525	0.02	20.1
526	1.05	20.08
527	0.25	19.04
528	0.13	18.78
529	0.16	18.66
530	0.06	18.49
531	0.08	18.43
532	0.21	18.36
533	0.89	18.14
534	0.15	17.25
535	0.11	17.1
536	0.43	16.98
537	0.16	16.56
538	0.19	16.4
539	0.08	16.21
540	0.24	16.13
541	0.12	15.89
542	0.0	15.77
543	0.3	15.77
544	0.03	15.47
545	0.15	15.45
546	0.05	15.3
547	0.22	15.24
548	0.08	15.03
549	0.0	14.94
550	0.13	14.94
551	0.08	14.81
552	0.25	14.73
553	0.01	14.47
554	0.18	14.47
555	0.02	14.28
556	0.27	14.26
557	0.16	14.0
558	0.16	13.83
559	0.0	13.67
560	0.01	13.67
561	0.2	13.66
562	0.11	13.46
563	0.0	13.35
564	0.2	13.35
565	0.18	13.15
566	0.42	12.97
567	0.0	12.55
568	0.48	12.55
569	0.24	12.07
570	0.0	11.83
571	0.08	11.83
572	0.09	11.75
573	0.11	11.66
574	0.02	11.55
575	0.18	11.53
576	0.1	11.35
577	0.0	11.25
578	0.19	11.25
579	0.18	11.06
580	0.09	10.88
581	0.0	10.79
582	0.26	10.79
583	0.12	10.53
584	0.0	10.41
585	0.14	10.41
586	0.23	10.27
587	0.05	10.05
588	0.0	10.0
589	0.27	10.0
590	0.16	9.73
591	0.0	9.57
592	0.0	9.57
593	0.25	9.57
594	0.11	9.32
595	0.0	9.21
596	0.13	9.21
597	0.27	9.08
598	0.03	8.82
599	0.0	8.79
600	0.03	8.79
601	0.03	8.76
602	0.0	8.73
603	0.0	8.73
604	0.21	8.73
605	0.04	8.52
606	0.0	8.48
607	0.03	8.48
608	0.12	8.45
609	0.0	8.33
610	0.0	8.33
611	0.07	8.33
612	0.06	8.26
613	0.0	8.21
614	0.02	8.21
615	0.2	8.18
616	0.0	7.98
617	0.0	7.98
618	0.11	7.98
619	0.14	7.88
620	0.0	7.74
621	0.06	7.74
622	0.36	7.68
623	0.14	7.33
624	0.0	7.19
625	0.16	7.19
626	0.18	7.03
627	0.0	6.85
628	0.0	6.85
629	0.21	6.85
630	0.07	6.63
631	0.0	6.57
632	0.16	6.57
633	0.28	6.4
634	0.08	6.13
635	0.0	6.05
636	0.25	6.05
637	0.0	5.8
638	0.0	5.8
639	0.06	5.8
640	0.29	5.74
641	0.0	5.45
642	0.0	5.45
643	0.23	5.45
644	0.16	5.21
645	0.0	5.05
646	0.08	5.05
647	0.35	4.97
648	0.0	4.62
649	0.0	4.62
650	0.49	4.62
651	0.3	4.13
652	0.0	3.83
653	0.04	3.83
654	0.66	3.79
655	0.18	3.13
656	0.0	2.96
657	0.14	2.96
658	0.06	2.82
659	0.0	2.76
660	0.09	2.76
661	0.46	2.67
662	0.19	2.21
663	0.0	2.02
664	0.17	2.02
665	0.05	1.86
666	0.0	1.81
667	0.0	1.81
668	0.01	1.81
669	0.0	1.8
670	0.0	1.8
671	0.1	1.8
672	0.05	1.69
673	0.0	1.64
674	0.0	1.64
675	0.01	1.64
676	0.03	1.63
677	0.0	1.6
678	0.0	1.6
679	0.08	1.6
680	0.04	1.52
681	0.0	1.48
682	0.0	1.48
683	0.12	1.48
684	0.0	1.36
685	0.0	1.36
686	0.02	1.36
687	0.07	1.34
688	0.0	1.27
689	0.02	1.27
690	0.14	1.25
691	0.05	1.11
692	0.0	1.07
693	0.03	1.07
694	0.0	1.03
695	0.0	1.03
696	0.0	1.03
697	0.06	1.03
698	0.0	0.98
699	0.0	0.98
700	0.02	0.98
701	0.07	0.95
702	0.0	0.89
703	0.0	0.89
704	0.05	0.89
705	0.0	0.83
706	0.0	0.83
707	0.0	0.83
708	0.15	0.83
709	0.0	0.68
710	0.0	0.68
711	0.0	0.68
712	0.1	0.68
713	0.0	0.58
714	0.02	0.58
715	0.06	0.56
716	0.0	0.5
717	0.0	0.5
718	0.13	0.5
719	0.08	0.37
720	0.0	0.29
721	0.0	0.29
722	0.15	0.29
723	0.0	0.14
724	0.0	0.14
725	0.02	0.14
726	0.0	0.12
727	0.0	0.12
728	0.0	0.12
729	0.12	0.12
730	0.0	0.0
731	0.0	0.0
732	0.0	0.0
733	0.0	0.0
734	0.0	0.0
735	0.0	0.0
736	0.0	0.0
737	0.0	0.0
738	0.0	0.0
739	0.0	0.0
740	0.0	0.0
741	0.0	0.0
742	0.0	0.0
743	0.0	0.0
744	0.0	0.0
745	0.0	0.0
746	0.0	0.0
747	0.0	0.0
748	0.0	0.0
749	0.0	0.0
750	0.0	0.0
751	0.0	0.0
752	0.0	0.0
753	0.0	0.0
754	0.0	0.0
755	0.0	0.0
756	0.0	0.0
757	0.0	0.0
758	0.0	0.0
759	0.0	0.0
760	0.0	0.0
761	0.0	0.0
762	0.0	0.0
763	0.0	0.0
764	0.0	0.0
765	0.0	0.0
766	0.0	0.0
767	0.0	0.0
768	0.0	0.0
769	0.0	0.0
770	0.0	0.0
771	0.0	0.0
772	0.0	0.0
773	0.0	0.0
774	0.0	0.0
775	0.0	0.0
776	0.0	0.0
777	0.0	0.0
778	0.0	0.0
779	0.0	0.0
780	0.0	0.0
781	0.0	0.0
782	0.0	0.0
783	0.0	0.0
784	0.0	0.0
785	0.0	0.0
786	0.0	0.0
787	0.0	0.0
788	0.0	0.0
789	0.0	0.0
790	0.0	0.0
791	0.0	0.0
792	0.0	0.0
793	0.0	0.0
794	0.0	0.0
795	0.0	0.0
796	0.0	0.0
797	0.0	0.0
798	0.0	0.0
799	0.0	0.0
800	0.0	0.0
801	0.0	0.0
802	0.0	0.0
803	0.0	0.0
804	0.0	0.0
805	0.0	0.0
806	0.0	0.0
807	0.0	0.0
808	0.0	0.0
809	0.0	0.0
810	0.0	0.0
811	0.0	0.0
812	0.0	0.0
813	0.0	0.0
814	0.0	0.0
815	0.0	0.0
816	0.0	0.0
817	0.0	0.0
818	0.0	0.0
819	0.0	0.0
820	0.0	0.0
821	0.0	0.0
822	0.0	0.0
823	0.0	0.0
824	0.0	0.0
825	0.0	0.0
826	0.0	0.0
827	0.0	0.0
828	0.0	0.0
829	0.0	0.0
830	0.0	0.0
831	0.0	0.0
832	0.0	0.0
833	0.0	0.0
834	0.0	0.0
835	0.0	0.0
836	0.0	0.0
837	0.0	0.0
838	0.0	0.0
839	0.0	0.0
840	0.0	0.0
841	0.0	0.0
842	0.0	0.0
843	0.0	0.0
844	0.0	0.0
845	0.0	0.0
846	0.0	0.0
847	0.0	0.0
848	0.0	0.0
849	0.0	0.0
850	0.0	0.0
851	0.0	0.0
852	0.0	0.0
853	0.0	0.0
854	0.0	0.0
855	0.0	0.0
856	0.0	0.0
857	0.0	0.0
858	0.0	0.0
859	0.0	0.0
860	0.0	0.0
861	0.0	0.0
862	0.0	0.0
863	0.0	0.0
864	0.0	0.0
865	0.0	0.0
866	0.0	0.0
867	0.0	0.0
868	0.0	0.0
869	0.0	0.0
870	0.0	0.0
871	0.0	0.0
872	0.0	0.0
873	0.0	0.0
874	0.0	0.0
875	0.0	0.0
876	0.0	0.0
877	0.0	0.0
878	0.0	0.0
879	0.0	0.0
880	0.0	0.0
881	0.0	0.0
882	0.0	0.0
883	0.0	0.0
884	0.0	0.0
885	0.0	0.0
886	0.0	0.0
887	0.0	0.0
888	0.0	0.0
889	0.0	0.0
890	0.0	0.0
891	0.0	0.0
892	0.0	0.0
893	0.0	0.0
894	0.0	0.0
895	0.0	0.0

## Sheet: COL
user_COL - Class I Coverage
Number of epitope hits / HLA combinations recognized	Percent of individuals	Cumulative percent of population coverage
0	0.36	100.0
1	0.0	99.64
2	0.0	99.64
3	0.0	99.64
4	0.0	99.64
5	0.0	99.64
6	0.0	99.64
7	0.0	99.64
8	0.0	99.64
9	0.0	99.64
10	0.0	99.64
11	0.0	99.64
12	0.0	99.64
13	0.0	99.64
14	0.0	99.64
15	0.0	99.64
16	0.0	99.64
17	0.0	99.64
18	0.0	99.64
19	0.0	99.64
20	0.0	99.64
21	0.0	99.64
22	0.0	99.64
23	0.0	99.64
24	0.0	99.64
25	0.0	99.64
26	0.0	99.64
27	0.0	99.64
28	0.0	99.64
29	0.0	99.64
30	0.0	99.64
31	0.0	99.64
32	0.0	99.64
33	0.0	99.64
34	0.0	99.64
35	0.0	99.64
36	0.0	99.64
37	0.04	99.64
38	0.0	99.59
39	0.0	99.59
40	0.0	99.59
41	0.0	99.59
42	0.0	99.59
43	0.0	99.59
44	0.0	99.59
45	0.0	99.59
46	0.0	99.59
47	0.0	99.59
48	0.0	99.59
49	0.0	99.59
50	0.13	99.59
51	0.0	99.46
52	0.0	99.46
53	0.06	99.46
54	0.0	99.41
55	0.0	99.41
56	0.0	99.41
57	0.0	99.41
58	0.0	99.41
59	0.0	99.41
60	0.0	99.41
61	0.0	99.41
62	0.0	99.41
63	0.0	99.41
64	0.0	99.41
65	0.0	99.41
66	0.0	99.41
67	0.0	99.41
68	0.0	99.41
69	0.0	99.41
70	0.0	99.41
71	0.0	99.41
72	0.0	99.41
73	0.0	99.41
74	0.0	99.41
75	0.0	99.41
76	0.0	99.41
77	0.0	99.41
78	0.0	99.41
79	0.0	99.41
80	0.0	99.41
81	0.0	99.41
82	0.0	99.41
83	0.0	99.41
84	0.0	99.41
85	0.0	99.41
86	0.0	99.41
87	0.02	99.41
88	0.0	99.39
89	0.24	99.39
90	0.0	99.15
91	0.0	99.15
92	0.0	99.15
93	0.0	99.15
94	0.0	99.15
95	0.0	99.15
96	0.0	99.15
97	0.0	99.15
98	0.0	99.15
99	0.0	99.15
100	0.0	99.15
101	0.0	99.15
102	0.0	99.15
103	0.02	99.15
104	0.0	99.12
105	0.12	99.12
106	0.0	99.0
107	0.0	99.0
108	0.0	99.0
109	0.0	99.0
110	0.0	99.0
111	0.46	99.0
112	0.0	98.54
113	0.0	98.54
114	0.18	98.54
115	0.04	98.36
116	0.0	98.31
117	0.0	98.31
118	0.17	98.31
119	0.1	98.14
120	0.0	98.04
121	0.05	98.04
122	0.0	97.99
123	0.0	97.99
124	0.0	97.99
125	0.08	97.99
126	0.01	97.91
127	0.0	97.9
128	0.0	97.9
129	0.0	97.9
130	0.0	97.9
131	0.06	97.9
132	0.11	97.84
133	0.09	97.74
134	0.0	97.65
135	0.0	97.65
136	0.0	97.65
137	0.0	97.65
138	0.0	97.65
139	0.09	97.65
140	0.0	97.56
141	0.0	97.56
142	0.15	97.56
143	0.0	97.41
144	0.0	97.41
145	0.0	97.41
146	0.0	97.41
147	0.0	97.41
148	0.02	97.41
149	0.32	97.39
150	0.0	97.07
151	0.08	97.07
152	0.66	97.0
153	0.0	96.34
154	0.0	96.34
155	0.06	96.34
156	1.0	96.28
157	0.0	95.28
158	0.12	95.28
159	0.0	95.16
160	0.0	95.16
161	0.17	95.16
162	0.05	95.0
163	0.0	94.94
164	0.1	94.94
165	0.02	94.85
166	0.0	94.83
167	0.01	94.83
168	0.03	94.82
169	0.04	94.79
170	0.0	94.75
171	0.04	94.74
172	0.01	94.7
173	0.0	94.69
174	0.0	94.69
175	0.01	94.69
176	0.0	94.68
177	0.0	94.67
178	0.03	94.67
179	0.01	94.64
180	0.0	94.64
181	0.02	94.64
182	0.18	94.62
183	0.03	94.44
184	0.15	94.4
185	0.01	94.26
186	0.1	94.25
187	0.0	94.15
188	0.0	94.15
189	0.08	94.15
190	0.0	94.07
191	0.0	94.07
192	0.05	94.07
193	0.11	94.02
194	0.03	93.91
195	0.02	93.87
196	0.0	93.85
197	0.0	93.85
198	0.01	93.85
199	0.05	93.84
200	0.13	93.8
201	0.32	93.67
202	0.13	93.35
203	0.05	93.22
204	0.02	93.17
205	0.1	93.15
206	0.14	93.04
207	0.12	92.91
208	0.05	92.79
209	0.15	92.74
210	0.01	92.59
211	0.02	92.58
212	0.02	92.56
213	0.21	92.55
214	0.06	92.34
215	0.0	92.27
216	0.06	92.27
217	0.0	92.21
218	0.0	92.2
219	0.03	92.2
220	0.03	92.17
221	0.2	92.14
222	0.08	91.94
223	0.06	91.86
224	0.02	91.79
225	0.09	91.78
226	0.03	91.69
227	0.0	91.66
228	0.01	91.66
229	0.23	91.65
230	0.08	91.41
231	0.04	91.34
232	0.16	91.3
233	0.04	91.14
234	0.03	91.1
235	0.02	91.07
236	0.14	91.04
237	0.08	90.91
238	0.24	90.82
239	0.08	90.58
240	0.04	90.5
241	0.44	90.47
242	0.04	90.03
243	0.09	89.99
244	0.09	89.91
245	0.65	89.82
246	0.04	89.17
247	0.11	89.13
248	0.01	89.01
249	0.03	89.01
250	0.13	88.98
251	0.17	88.85
252	0.02	88.68
253	0.09	88.66
254	0.14	88.57
255	0.01	88.43
256	0.05	88.42
257	0.27	88.37
258	0.05	88.1
259	0.02	88.06
260	0.48	88.04
261	0.33	87.56
262	0.04	87.23
263	1.07	87.19
264	0.05	86.12
265	0.03	86.06
266	0.4	86.04
267	1.38	85.64
268	0.08	84.26
269	0.18	84.17
270	0.64	83.99
271	0.37	83.35
272	0.08	82.99
273	0.24	82.9
274	0.26	82.66
275	0.33	82.4
276	0.06	82.08
277	0.21	82.01
278	0.02	81.8
279	0.05	81.78
280	0.1	81.73
281	0.19	81.63
282	0.15	81.44
283	0.14	81.29
284	0.2	81.15
285	0.17	80.94
286	0.02	80.77
287	0.2	80.75
288	0.32	80.55
289	0.31	80.23
290	0.12	79.92
291	0.22	79.8
292	0.02	79.59
293	0.11	79.57
294	0.29	79.46
295	0.27	79.17
296	0.05	78.9
297	0.09	78.85
298	0.48	78.76
299	0.02	78.28
300	0.25	78.26
301	0.23	78.01
302	0.17	77.78
303	0.22	77.61
304	0.13	77.39
305	0.35	77.25
306	0.06	76.9
307	0.33	76.84
308	0.6	76.51
309	0.04	75.9
310	0.27	75.87
311	0.12	75.6
312	0.4	75.48
313	0.19	75.08
314	0.25	74.9
315	0.1	74.65
316	0.17	74.55
317	0.21	74.37
318	0.28	74.16
319	0.21	73.89
320	0.21	73.68
321	0.09	73.47
322	0.05	73.38
323	0.09	73.32
324	0.33	73.23
325	0.09	72.9
326	0.21	72.81
327	0.17	72.6
328	0.08	72.43
329	0.01	72.36
330	0.06	72.35
331	0.19	72.29
332	0.31	72.09
333	0.13	71.79
334	0.43	71.66
335	0.2	71.23
336	0.12	71.03
337	0.07	70.91
338	0.56	70.85
339	0.09	70.28
340	0.32	70.19
341	0.06	69.87
342	0.24	69.81
343	0.15	69.57
344	0.14	69.42
345	0.15	69.28
346	0.16	69.13
347	0.07	68.97
348	0.11	68.9
349	0.14	68.79
350	0.41	68.65
351	0.07	68.24
352	0.35	68.17
353	0.63	67.82
354	0.11	67.19
355	0.22	67.08
356	0.43	66.86
357	0.83	66.43
358	0.12	65.6
359	0.3	65.48
360	0.14	65.18
361	0.14	65.04
362	0.22	64.9
363	0.23	64.67
364	0.16	64.44
365	0.26	64.28
366	0.16	64.02
367	0.04	63.86
368	0.21	63.83
369	0.3	63.61
370	0.19	63.31
371	0.21	63.12
372	0.29	62.91
373	0.18	62.62
374	0.31	62.44
375	0.19	62.13
376	0.13	61.93
377	0.46	61.81
378	0.39	61.34
379	0.16	60.95
380	0.12	60.79
381	0.48	60.67
382	0.27	60.19
383	0.19	59.92
384	0.24	59.73
385	0.48	59.49
386	0.21	59.0
387	0.25	58.8
388	0.35	58.55
389	0.2	58.19
390	0.24	57.99
391	0.19	57.74
392	0.28	57.56
393	0.2	57.28
394	0.37	57.08
395	0.3	56.71
396	0.27	56.41
397	0.41	56.13
398	0.18	55.72
399	0.37	55.54
400	0.28	55.18
401	0.16	54.89
402	0.26	54.74
403	0.42	54.47
404	0.06	54.05
405	0.28	53.99
406	0.29	53.71
407	0.28	53.42
408	0.18	53.14
409	0.35	52.96
410	0.22	52.62
411	0.1	52.4
412	0.45	52.29
413	0.37	51.84
414	0.36	51.47
415	0.25	51.11
416	0.55	50.87
417	0.15	50.32
418	0.25	50.17
419	0.92	49.93
420	0.21	49.01
421	0.32	48.8
422	0.58	48.48
423	0.37	47.9
424	0.24	47.53
425	0.34	47.3
426	0.22	46.95
427	0.38	46.74
428	0.18	46.35
429	0.37	46.17
430	0.21	45.81
431	0.23	45.59
432	0.17	45.37
433	0.23	45.2
434	0.18	44.97
435	0.14	44.8
436	0.15	44.65
437	0.24	44.5
438	0.22	44.26
439	0.28	44.04
440	0.26	43.76
441	0.21	43.5
442	0.35	43.3
443	0.28	42.95
444	0.18	42.67
445	0.36	42.48
446	0.37	42.12
447	0.34	41.75
448	0.12	41.41
449	0.43	41.28
450	0.38	40.85
451	0.35	40.47
452	0.3	40.12
453	0.27	39.82
454	0.23	39.55
455	0.17	39.32
456	0.33	39.14
457	0.21	38.82
458	0.29	38.6
459	0.32	38.31
460	0.13	37.99
461	0.3	37.86
462	0.22	37.57
463	0.18	37.35
464	0.55	37.17
465	0.15	36.62
466	0.24	36.47
467	0.29	36.23
468	0.54	35.93
469	0.18	35.39
470	0.31	35.21
471	0.38	34.91
472	0.24	34.53
473	0.25	34.28
474	0.29	34.03
475	0.29	33.74
476	0.38	33.46
477	0.18	33.08
478	0.22	32.9
479	0.11	32.68
480	0.39	32.57
481	0.19	32.17
482	0.28	31.98
483	0.26	31.71
484	0.37	31.44
485	0.14	31.07
486	0.2	30.93
487	0.27	30.73
488	0.35	30.46
489	0.24	30.11
490	0.41	29.87
491	0.2	29.46
492	0.24	29.26
493	0.12	29.02
494	0.22	28.9
495	0.22	28.68
496	0.33	28.46
497	0.1	28.13
498	0.14	28.03
499	0.28	27.88
500	0.16	27.61
501	0.24	27.45
502	0.36	27.2
503	0.17	26.84
504	0.21	26.68
505	0.19	26.47
506	0.36	26.28
507	0.12	25.92
508	0.41	25.79
509	0.52	25.38
510	0.16	24.86
511	0.3	24.69
512	0.13	24.39
513	0.2	24.26
514	0.18	24.06
515	0.21	23.87
516	0.16	23.67
517	0.19	23.51
518	0.21	23.32
519	0.19	23.11
520	0.15	22.92
521	0.21	22.77
522	0.13	22.55
523	0.14	22.42
524	0.23	22.28
525	0.2	22.05
526	0.19	21.85
527	0.25	21.66
528	0.17	21.42
529	0.14	21.25
530	0.25	21.11
531	0.13	20.86
532	0.19	20.72
533	0.31	20.53
534	0.18	20.23
535	0.23	20.05
536	0.2	19.82
537	0.2	19.62
538	0.14	19.42
539	0.36	19.28
540	0.19	18.92
541	0.27	18.73
542	0.07	18.47
543	0.19	18.4
544	0.15	18.21
545	0.21	18.06
546	0.13	17.85
547	0.19	17.72
548	0.18	17.53
549	0.12	17.35
550	0.11	17.23
551	0.23	17.12
552	0.18	16.89
553	0.14	16.71
554	0.15	16.57
555	0.21	16.42
556	0.15	16.2
557	0.11	16.06
558	0.15	15.95
559	0.18	15.8
560	0.1	15.62
561	0.22	15.52
562	0.14	15.31
563	0.2	15.17
564	0.17	14.97
565	0.16	14.8
566	0.2	14.63
567	0.17	14.43
568	0.11	14.26
569	0.15	14.15
570	0.3	14.0
571	0.19	13.69
572	0.16	13.51
573	0.15	13.34
574	0.17	13.2
575	0.16	13.03
576	0.15	12.87
577	0.13	12.72
578	0.24	12.6
579	0.15	12.36
580	0.13	12.2
581	0.15	12.07
582	0.14	11.92
583	0.13	11.79
584	0.11	11.65
585	0.15	11.54
586	0.14	11.39
587	0.13	11.25
588	0.09	11.12
589	0.17	11.04
590	0.11	10.86
591	0.16	10.75
592	0.12	10.6
593	0.13	10.47
594	0.16	10.35
595	0.2	10.19
596	0.14	9.99
597	0.1	9.86
598	0.29	9.75
599	0.11	9.46
600	0.11	9.35
601	0.21	9.24
602	0.14	9.03
603	0.12	8.89
604	0.14	8.77
605	0.13	8.62
606	0.12	8.49
607	0.16	8.37
608	0.12	8.21
609	0.11	8.09
610	0.09	7.98
611	0.12	7.89
612	0.09	7.77
613	0.18	7.68
614	0.13	7.49
615	0.11	7.36
616	0.13	7.25
617	0.18	7.12
618	0.08	6.94
619	0.09	6.86
620	0.29	6.77
621	0.12	6.48
622	0.14	6.36
623	0.17	6.23
624	0.1	6.06
625	0.09	5.96
626	0.14	5.87
627	0.09	5.73
628	0.08	5.64
629	0.11	5.56
630	0.12	5.44
631	0.07	5.32
632	0.1	5.26
633	0.1	5.16
634	0.09	5.06
635	0.1	4.97
636	0.09	4.87
637	0.07	4.78
638	0.09	4.71
639	0.08	4.62
640	0.1	4.54
641	0.09	4.44
642	0.1	4.34
643	0.07	4.25
644	0.1	4.17
645	0.06	4.08
646	0.07	4.02
647	0.04	3.95
648	0.12	3.9
649	0.03	3.78
650	0.07	3.75
651	0.1	3.68
652	0.11	3.58
653	0.07	3.47
654	0.04	3.39
655	0.08	3.35
656	0.05	3.27
657	0.07	3.22
658	0.09	3.15
659	0.07	3.06
660	0.08	2.99
661	0.04	2.9
662	0.09	2.86
663	0.05	2.77
664	0.07	2.72
665	0.07	2.65
666	0.08	2.59
667	0.06	2.51
668	0.05	2.45
669	0.04	2.4
670	0.07	2.36
671	0.06	2.29
672	0.04	2.24
673	0.05	2.2
674	0.07	2.15
675	0.03	2.08
676	0.04	2.05
677	0.09	2.0
678	0.03	1.92
679	0.03	1.89
680	0.04	1.85
681	0.08	1.81
682	0.05	1.73
683	0.05	1.68
684	0.07	1.63
685	0.08	1.55
686	0.02	1.48
687	0.03	1.45
688	0.08	1.42
689	0.08	1.35
690	0.03	1.27
691	0.08	1.24
692	0.05	1.16
693	0.05	1.1
694	0.02	1.06
695	0.05	1.04
696	0.02	0.99
697	0.05	0.97
698	0.03	0.92
699	0.03	0.89
700	0.0	0.87
701	0.03	0.86
702	0.03	0.83
703	0.04	0.8
704	0.01	0.76
705	0.02	0.75
706	0.02	0.73
707	0.02	0.71
708	0.02	0.69
709	0.03	0.67
710	0.02	0.64
711	0.02	0.62
712	0.03	0.6
713	0.01	0.57
714	0.02	0.56
715	0.01	0.54
716	0.02	0.53
717	0.03	0.51
718	0.0	0.49
719	0.02	0.48
720	0.02	0.46
721	0.02	0.44
722	0.02	0.42
723	0.02	0.4
724	0.01	0.38
725	0.02	0.37
726	0.01	0.35
727	0.02	0.34
728	0.01	0.32
729	0.01	0.31
730	0.02	0.3
731	0.01	0.28
732	0.01	0.28
733	0.01	0.27
734	0.01	0.26
735	0.0	0.25
736	0.01	0.25
737	0.01	0.24
738	0.01	0.24
739	0.0	0.23
740	0.01	0.23
741	0.0	0.21
742	0.0	0.21
743	0.0	0.21
744	0.0	0.21
745	0.01	0.21
746	0.01	0.2
747	0.0	0.18
748	0.02	0.18
749	0.01	0.16
750	0.0	0.15
751	0.0	0.15
752	0.03	0.15
753	0.01	0.12
754	0.01	0.11
755	0.0	0.1
756	0.02	0.1
757	0.0	0.08
758	0.0	0.08
759	0.0	0.07
760	0.02	0.07
761	0.0	0.05
762	0.01	0.05
763	0.0	0.05
764	0.01	0.05
765	0.0	0.04
766	0.0	0.04
767	0.0	0.04
768	0.0	0.03
769	0.0	0.03
770	0.0	0.03
771	0.0	0.03
772	0.0	0.03
773	0.0	0.03
774	0.0	0.03
775	0.0	0.03
776	0.0	0.03
777	0.0	0.03
778	0.0	0.02
779	0.0	0.02
780	0.0	0.02
781	0.0	0.02
782	0.0	0.02
783	0.0	0.02
784	0.0	0.02
785	0.0	0.02
786	0.0	0.02
787	0.0	0.02
788	0.0	0.02
789	0.0	0.01
790	0.0	0.01
791	0.0	0.01
792	0.0	0.01
793	0.0	0.01
794	0.0	0.01
795	0.0	0.01
796	0.0	0.01
797	0.0	0.01
798	0.0	0.01
799	0.0	0.01
800	0.0	0.01
801	0.0	0.01
802	0.0	0.01
803	0.0	0.01
804	0.0	0.01
805	0.0	0.01
806	0.0	0.01
807	0.0	0.01
808	0.0	0.01
809	0.0	0.01
810	0.0	0.01
811	0.0	0.01
812	0.0	0.01
813	0.0	0.01
814	0.0	0.01
815	0.0	0.01
816	0.0	0.01
817	0.0	0.01
818	0.0	0.0
819	0.0	0.0
820	0.0	0.0
821	0.0	0.0
822	0.0	0.0
823	0.0	0.0
824	0.0	0.0
825	0.0	0.0
826	0.0	0.0
827	0.0	0.0
828	0.0	0.0
829	0.0	0.0
830	0.0	0.0
831	0.0	0.0
832	0.0	0.0
833	0.0	0.0
834	0.0	0.0
835	0.0	0.0
836	0.0	0.0
837	0.0	0.0
838	0.0	0.0
839	0.0	0.0
840	0.0	0.0
841	0.0	0.0
842	0.0	0.0
843	0.0	0.0
844	0.0	0.0
845	0.0	0.0
846	0.0	0.0
847	0.0	0.0
848	0.0	0.0
849	0.0	0.0
850	0.0	0.0
851	0.0	0.0
852	0.0	0.0
853	0.0	0.0
854	0.0	0.0
855	0.0	0.0
856	0.0	0.0
857	0.0	0.0
858	0.0	0.0
859	0.0	0.0
860	0.0	0.0
861	0.0	0.0
862	0.0	0.0
863	0.0	0.0
864	0.0	0.0
865	0.0	0.0
866	0.0	0.0
867	0.0	0.0
868	0.0	0.0
869	0.0	0.0
870	0.0	0.0
871	0.0	0.0
872	0.0	0.0
873	0.0	0.0
874	0.0	0.0
875	0.0	0.0
876	0.0	0.0
877	0.0	0.0
878	0.0	0.0
879	0.0	0.0
880	0.0	0.0
881	0.0	0.0
882	0.0	0.0
883	0.0	0.0
884	0.0	0.0
885	0.0	0.0
886	0.0	0.0
887	0.0	0.0
888	0.0	0.0
889	0.0	0.0
890	0.0	0.0
891	0.0	0.0
892	0.0	0.0
893	0.0	0.0
894	0.0	0.0
895	0.0	0.0

## Sheet: CRO
user_CRO - Class I Coverage
Number of epitope hits / HLA combinations recognized	Percent of individuals	Cumulative percent of population coverage
0	0.46	100.0
1	0.0	99.54
2	0.0	99.54
3	0.0	99.54
4	0.0	99.54
5	0.0	99.54
6	0.0	99.54
7	0.0	99.54
8	0.0	99.54
9	0.0	99.54
10	0.0	99.54
11	0.0	99.54
12	0.0	99.54
13	0.0	99.54
14	0.0	99.54
15	0.0	99.54
16	0.0	99.54
17	0.0	99.54
18	0.0	99.54
19	0.0	99.54
20	0.0	99.54
21	0.0	99.54
22	0.0	99.54
23	0.0	99.54
24	0.0	99.54
25	0.0	99.54
26	0.0	99.54
27	0.0	99.54
28	0.0	99.54
29	0.0	99.54
30	0.0	99.54
31	0.0	99.54
32	0.0	99.54
33	0.0	99.54
34	0.0	99.54
35	0.0	99.54
36	0.0	99.54
37	0.0	99.54
38	0.0	99.54
39	0.0	99.54
40	0.0	99.54
41	0.0	99.54
42	0.0	99.54
43	0.0	99.54
44	0.0	99.54
45	0.0	99.54
46	0.0	99.54
47	0.0	99.54
48	0.0	99.54
49	0.0	99.54
50	0.0	99.54
51	0.0	99.54
52	0.0	99.54
53	0.0	99.54
54	0.0	99.54
55	0.0	99.54
56	0.0	99.54
57	0.0	99.54
58	0.0	99.54
59	0.14	99.54
60	0.0	99.4
61	0.0	99.4
62	0.0	99.4
63	0.0	99.4
64	0.0	99.4
65	0.0	99.4
66	0.0	99.4
67	0.0	99.4
68	0.0	99.4
69	0.0	99.4
70	0.0	99.4
71	0.0	99.4
72	0.0	99.4
73	0.0	99.4
74	0.0	99.4
75	0.0	99.4
76	0.0	99.4
77	0.0	99.4
78	0.0	99.4
79	0.0	99.4
80	0.0	99.4
81	0.0	99.4
82	0.0	99.4
83	0.0	99.4
84	0.0	99.4
85	0.0	99.4
86	0.0	99.4
87	0.0	99.4
88	0.0	99.4
89	0.41	99.4
90	0.0	98.99
91	0.0	98.99
92	0.0	98.99
93	0.0	98.99
94	0.0	98.99
95	0.0	98.99
96	0.0	98.99
97	0.0	98.99
98	0.0	98.99
99	0.0	98.99
100	0.0	98.99
101	0.0	98.99
102	0.0	98.99
103	0.0	98.99
104	0.0	98.99
105	0.25	98.99
106	0.0	98.74
107	0.0	98.74
108	0.0	98.74
109	0.0	98.74
110	0.0	98.74
111	0.1	98.74
112	0.0	98.64
113	0.0	98.64
114	0.56	98.64
115	0.0	98.09
116	0.0	98.09
117	0.0	98.09
118	0.07	98.09
119	0.0	98.01
120	0.0	98.01
121	0.0	98.01
122	0.0	98.01
123	0.0	98.01
124	0.0	98.01
125	0.11	98.01
126	0.0	97.9
127	0.0	97.9
128	0.0	97.9
129	0.0	97.9
130	0.0	97.9
131	0.0	97.9
132	0.49	97.9
133	0.1	97.42
134	0.0	97.32
135	0.0	97.32
136	0.0	97.32
137	0.0	97.32
138	0.0	97.32
139	0.0	97.32
140	0.0	97.32
141	0.0	97.32
142	0.0	97.32
143	0.0	97.32
144	0.0	97.32
145	0.0	97.32
146	0.0	97.32
147	0.0	97.32
148	0.27	97.32
149	0.47	97.04
150	0.0	96.57
151	0.27	96.57
152	1.4	96.31
153	0.0	94.9
154	0.0	94.9
155	0.0	94.9
156	0.74	94.9
157	0.0	94.16
158	0.0	94.16
159	0.0	94.16
160	0.0	94.16
161	0.0	94.16
162	0.0	94.16
163	0.0	94.16
164	0.03	94.16
165	0.0	94.13
166	0.0	94.13
167	0.0	94.13
168	0.0	94.13
169	0.0	94.13
170	0.01	94.13
171	0.0	94.12
172	0.0	94.12
173	0.06	94.12
174	0.0	94.05
175	0.0	94.05
176	0.0	94.05
177	0.01	94.05
178	0.0	94.04
179	0.0	94.04
180	0.0	94.04
181	0.0	94.04
182	0.25	94.04
183	0.0	93.79
184	0.02	93.79
185	0.0	93.77
186	0.27	93.77
187	0.0	93.51
188	0.0	93.51
189	0.0	93.51
190	0.0	93.51
191	0.06	93.51
192	0.01	93.45
193	0.0	93.44
194	0.08	93.44
195	0.0	93.35
196	0.0	93.35
197	0.0	93.35
198	0.0	93.35
199	0.0	93.35
200	0.04	93.35
201	0.0	93.32
202	0.0	93.32
203	0.17	93.32
204	0.0	93.15
205	0.0	93.15
206	0.0	93.15
207	0.09	93.15
208	0.14	93.06
209	0.0	92.92
210	0.03	92.92
211	0.43	92.88
212	0.0	92.46
213	0.41	92.46
214	0.04	92.05
215	0.23	92.01
216	0.02	91.78
217	0.0	91.76
218	0.0	91.76
219	0.11	91.76
220	0.0	91.65
221	0.15	91.65
222	0.04	91.5
223	0.02	91.47
224	0.0	91.45
225	0.05	91.45
226	0.0	91.41
227	0.0	91.41
228	0.0	91.41
229	0.01	91.41
230	0.03	91.4
231	0.0	91.37
232	0.03	91.37
233	0.0	91.34
234	0.0	91.34
235	0.0	91.34
236	0.01	91.34
237	0.29	91.33
238	0.44	91.03
239	0.05	90.59
240	0.09	90.54
241	1.48	90.46
242	0.0	88.98
243	0.05	88.98
244	0.01	88.93
245	0.69	88.92
246	0.19	88.23
247	0.05	88.04
248	0.0	87.99
249	0.0	87.99
250	0.03	87.99
251	0.01	87.96
252	0.0	87.96
253	0.12	87.96
254	0.26	87.83
255	0.0	87.58
256	0.06	87.58
257	0.8	87.52
258	0.01	86.72
259	0.05	86.71
260	0.1	86.66
261	0.4	86.55
262	0.3	86.15
263	0.88	85.86
264	0.0	84.98
265	0.16	84.98
266	1.73	84.83
267	0.24	83.09
268	0.0	82.86
269	0.02	82.86
270	1.12	82.84
271	0.08	81.72
272	0.12	81.63
273	0.05	81.51
274	0.23	81.46
275	0.09	81.22
276	0.03	81.14
277	0.34	81.11
278	0.0	80.77
279	0.0	80.77
280	0.24	80.77
281	0.73	80.53
282	0.1	79.8
283	0.1	79.7
284	1.5	79.6
285	0.31	78.1
286	0.0	77.79
287	0.05	77.79
288	0.78	77.74
289	0.16	76.96
290	0.0	76.8
291	0.06	76.8
292	0.0	76.74
293	0.02	76.74
294	0.0	76.72
295	0.0	76.72
296	0.13	76.72
297	0.16	76.58
298	0.0	76.42
299	0.13	76.42
300	0.82	76.29
301	0.39	75.47
302	0.36	75.08
303	0.81	74.72
304	0.22	73.91
305	0.24	73.69
306	0.0	73.45
307	0.46	73.45
308	0.57	72.99
309	0.0	72.42
310	0.0	72.42
311	0.03	72.42
312	0.02	72.39
313	0.03	72.37
314	0.1	72.34
315	0.02	72.24
316	0.1	72.22
317	0.0	72.13
318	0.33	72.13
319	0.04	71.8
320	0.05	71.76
321	0.03	71.71
322	0.11	71.68
323	0.0	71.57
324	0.09	71.57
325	0.2	71.48
326	0.03	71.28
327	0.49	71.25
328	0.0	70.76
329	0.13	70.76
330	0.31	70.62
331	0.32	70.32
332	0.01	69.99
333	0.09	69.99
334	0.9	69.9
335	0.27	68.99
336	0.05	68.72
337	0.06	68.68
338	1.32	68.61
339	0.03	67.3
340	0.09	67.27
341	0.01	67.18
342	0.47	67.17
343	0.26	66.7
344	0.04	66.44
345	0.43	66.4
346	0.45	65.97
347	0.09	65.52
348	0.04	65.42
349	0.04	65.39
350	0.13	65.35
351	0.08	65.22
352	0.32	65.14
353	0.0	64.81
354	0.0	64.81
355	0.77	64.81
356	0.11	64.04
357	0.0	63.93
358	0.02	63.93
359	0.48	63.92
360	0.12	63.44
361	0.12	63.32
362	0.27	63.2
363	0.12	62.93
364	0.32	62.81
365	0.37	62.49
366	0.22	62.12
367	0.23	61.9
368	0.24	61.67
369	0.28	61.43
370	0.23	61.15
371	0.37	60.92
372	0.05	60.54
373	0.69	60.49
374	0.2	59.8
375	0.23	59.6
376	0.0	59.37
377	0.41	59.37
378	0.08	58.96
379	0.05	58.88
380	0.02	58.83
381	0.13	58.81
382	0.08	58.68
383	0.01	58.6
384	0.11	58.59
385	0.07	58.48
386	0.28	58.41
387	0.05	58.13
388	0.18	58.08
389	0.64	57.89
390	0.54	57.25
391	0.18	56.71
392	0.46	56.53
393	0.58	56.07
394	0.38	55.49
395	0.68	55.12
396	0.22	54.44
397	0.79	54.22
398	0.61	53.43
399	0.49	52.82
400	0.02	52.33
401	0.05	52.31
402	0.45	52.26
403	0.1	51.8
404	0.08	51.71
405	0.22	51.63
406	0.31	51.41
407	0.1	51.1
408	0.19	51.0
409	0.21	50.81
410	0.17	50.6
411	0.18	50.43
412	0.18	50.25
413	0.49	50.07
414	0.53	49.58
415	0.52	49.05
416	0.2	48.53
417	0.48	48.33
418	0.25	47.85
419	0.52	47.6
420	0.13	47.09
421	0.35	46.95
422	0.73	46.6
423	0.48	45.87
424	0.21	45.39
425	0.11	45.18
426	0.19	45.07
427	0.56	44.88
428	0.15	44.32
429	0.14	44.17
430	0.08	44.03
431	0.19	43.96
432	0.5	43.77
433	0.63	43.27
434	0.22	42.64
435	0.41	42.42
436	0.28	42.01
437	0.28	41.74
438	0.09	41.46
439	0.36	41.37
440	0.7	41.01
441	0.15	40.31
442	0.03	40.15
443	0.28	40.12
444	0.13	39.84
445	0.24	39.71
446	0.03	39.48
447	0.09	39.45
448	0.49	39.36
449	0.32	38.86
450	0.15	38.54
451	0.28	38.39
452	0.93	38.11
453	0.16	37.17
454	0.4	37.01
455	0.1	36.61
456	0.57	36.51
457	0.02	35.93
458	0.22	35.91
459	0.6	35.7
460	0.15	35.1
461	0.01	34.95
462	0.11	34.95
463	0.28	34.83
464	0.05	34.56
465	0.03	34.5
466	0.41	34.48
467	0.31	34.07
468	0.03	33.75
469	0.07	33.72
470	0.72	33.65
471	0.14	32.94
472	0.06	32.79
473	0.08	32.73
474	0.34	32.66
475	0.16	32.32
476	0.25	32.16
477	0.03	31.91
478	0.28	31.88
479	0.56	31.61
480	0.09	31.05
481	0.15	30.95
482	0.37	30.8
483	0.58	30.43
484	0.1	29.85
485	0.24	29.75
486	0.38	29.51
487	0.52	29.13
488	0.11	28.61
489	0.31	28.5
490	0.47	28.18
491	0.19	27.71
492	0.08	27.52
493	0.19	27.44
494	0.61	27.25
495	0.16	26.64
496	0.12	26.48
497	0.43	26.36
498	0.22	25.93
499	0.12	25.71
500	0.12	25.59
501	0.27	25.47
502	0.21	25.2
503	0.13	24.99
504	0.34	24.85
505	0.02	24.51
506	0.09	24.49
507	0.3	24.4
508	0.19	24.1
509	0.11	23.91
510	0.06	23.81
511	0.42	23.75
512	0.1	23.32
513	0.26	23.23
514	0.04	22.97
515	0.12	22.93
516	0.3	22.81
517	0.13	22.51
518	0.13	22.38
519	0.08	22.25
520	0.42	22.18
521	0.12	21.75
522	0.32	21.63
523	0.08	21.31
524	0.26	21.23
525	0.28	20.97
526	0.18	20.69
527	0.25	20.51
528	0.05	20.26
529	0.35	20.21
530	0.11	19.85
531	0.14	19.74
532	0.07	19.61
533	0.11	19.54
534	0.05	19.43
535	0.05	19.39
536	0.02	19.34
537	0.15	19.31
538	0.2	19.16
539	0.05	18.97
540	0.16	18.91
541	0.25	18.75
542	0.13	18.5
543	0.19	18.38
544	0.31	18.19
545	0.22	17.88
546	0.22	17.66
547	0.5	17.44
548	0.34	16.93
549	0.07	16.59
550	0.14	16.53
551	0.52	16.39
552	0.06	15.87
553	0.08	15.8
554	0.27	15.72
555	0.26	15.45
556	0.11	15.2
557	0.09	15.09
558	0.08	15.0
559	0.17	14.91
560	0.05	14.74
561	0.06	14.69
562	0.08	14.63
563	0.08	14.54
564	0.1	14.46
565	0.22	14.36
566	0.18	14.14
567	0.02	13.96
568	0.23	13.94
569	0.07	13.71
570	0.15	13.64
571	0.07	13.49
572	0.25	13.42
573	0.21	13.17
574	0.04	12.97
575	0.22	12.93
576	0.2	12.7
577	0.06	12.5
578	0.03	12.45
579	0.36	12.41
580	0.09	12.05
581	0.14	11.95
582	0.03	11.82
583	0.3	11.79
584	0.28	11.49
585	0.04	11.22
586	0.19	11.17
587	0.14	10.98
588	0.19	10.84
589	0.02	10.64
590	0.11	10.63
591	0.21	10.51
592	0.14	10.3
593	0.08	10.16
594	0.06	10.08
595	0.1	10.02
596	0.15	9.92
597	0.18	9.77
598	0.06	9.59
599	0.12	9.53
600	0.16	9.41
601	0.26	9.25
602	0.13	8.99
603	0.04	8.86
604	0.25	8.82
605	0.25	8.57
606	0.08	8.33
607	0.09	8.24
608	0.34	8.16
609	0.13	7.82
610	0.05	7.69
611	0.23	7.64
612	0.18	7.41
613	0.02	7.23
614	0.12	7.21
615	0.29	7.09
616	0.1	6.8
617	0.01	6.7
618	0.16	6.69
619	0.23	6.53
620	0.05	6.3
621	0.05	6.25
622	0.2	6.21
623	0.11	6.0
624	0.02	5.89
625	0.04	5.87
626	0.19	5.83
627	0.14	5.64
628	0.01	5.5
629	0.03	5.49
630	0.19	5.46
631	0.03	5.27
632	0.04	5.24
633	0.1	5.2
634	0.19	5.1
635	0.03	4.91
636	0.19	4.88
637	0.11	4.7
638	0.12	4.59
639	0.08	4.46
640	0.18	4.38
641	0.11	4.2
642	0.04	4.09
643	0.06	4.05
644	0.07	3.98
645	0.14	3.91
646	0.02	3.77
647	0.02	3.75
648	0.1	3.73
649	0.06	3.63
650	0.02	3.57
651	0.01	3.55
652	0.1	3.55
653	0.04	3.45
654	0.03	3.4
655	0.05	3.37
656	0.07	3.32
657	0.04	3.25
658	0.12	3.21
659	0.02	3.09
660	0.03	3.07
661	0.12	3.04
662	0.12	2.91
663	0.0	2.8
664	0.05	2.8
665	0.18	2.75
666	0.03	2.57
667	0.0	2.54
668	0.09	2.54
669	0.14	2.45
670	0.0	2.3
671	0.0	2.3
672	0.07	2.3
673	0.09	2.23
674	0.0	2.14
675	0.04	2.13
676	0.19	2.1
677	0.03	1.9
678	0.0	1.87
679	0.1	1.87
680	0.12	1.78
681	0.02	1.66
682	0.0	1.63
683	0.13	1.63
684	0.07	1.5
685	0.01	1.43
686	0.04	1.42
687	0.05	1.39
688	0.03	1.34
689	0.06	1.31
690	0.04	1.25
691	0.01	1.21
692	0.0	1.2
693	0.09	1.2
694	0.03	1.1
695	0.02	1.07
696	0.0	1.05
697	0.05	1.05
698	0.06	0.99
699	0.02	0.94
700	0.04	0.91
701	0.02	0.87
702	0.07	0.86
703	0.01	0.78
704	0.04	0.77
705	0.01	0.73
706	0.03	0.73
707	0.05	0.7
708	0.04	0.65
709	0.0	0.61
710	0.01	0.61
711	0.07	0.6
712	0.02	0.53
713	0.0	0.51
714	0.0	0.51
715	0.03	0.51
716	0.01	0.48
717	0.0	0.47
718	0.0	0.47
719	0.02	0.47
720	0.0	0.45
721	0.0	0.45
722	0.01	0.45
723	0.01	0.45
724	0.0	0.43
725	0.01	0.43
726	0.03	0.42
727	0.01	0.39
728	0.0	0.38
729	0.02	0.38
730	0.06	0.36
731	0.0	0.3
732	0.0	0.3
733	0.04	0.3
734	0.02	0.25
735	0.0	0.24
736	0.0	0.24
737	0.04	0.24
738	0.0	0.19
739	0.0	0.19
740	0.0	0.19
741	0.01	0.19
742	0.0	0.18
743	0.0	0.18
744	0.0	0.18
745	0.01	0.18
746	0.0	0.17
747	0.0	0.17
748	0.0	0.17
749	0.0	0.17
750	0.02	0.17
751	0.0	0.15
752	0.0	0.15
753	0.0	0.15
754	0.02	0.15
755	0.0	0.13
756	0.0	0.13
757	0.01	0.13
758	0.01	0.12
759	0.0	0.11
760	0.0	0.11
761	0.03	0.11
762	0.0	0.08
763	0.0	0.08
764	0.0	0.08
765	0.02	0.08
766	0.0	0.06
767	0.0	0.06
768	0.01	0.06
769	0.0	0.05
770	0.0	0.05
771	0.0	0.05
772	0.02	0.05
773	0.0	0.03
774	0.0	0.03
775	0.0	0.03
776	0.0	0.03
777	0.0	0.03
778	0.0	0.03
779	0.0	0.03
780	0.0	0.03
781	0.0	0.03
782	0.0	0.03
783	0.0	0.03
784	0.0	0.03
785	0.0	0.03
786	0.0	0.03
787	0.01	0.03
788	0.0	0.02
789	0.0	0.02
790	0.0	0.02
791	0.01	0.02
792	0.0	0.01
793	0.0	0.01
794	0.0	0.01
795	0.0	0.01
796	0.0	0.01
797	0.0	0.01
798	0.0	0.01
799	0.0	0.01
800	0.0	0.01
801	0.0	0.01
802	0.0	0.01
803	0.0	0.01
804	0.0	0.01
805	0.0	0.01
806	0.0	0.01
807	0.0	0.01
808	0.0	0.01
809	0.0	0.01
810	0.0	0.01
811	0.0	0.01
812	0.0	0.01
813	0.0	0.01
814	0.0	0.01
815	0.0	0.01
816	0.0	0.01
817	0.0	0.01
818	0.0	0.01
819	0.0	0.01
820	0.0	0.01
821	0.0	0.01
822	0.01	0.01
823	0.0	0.0
824	0.0	0.0
825	0.0	0.0
826	0.0	0.0
827	0.0	0.0
828	0.0	0.0
829	0.0	0.0
830	0.0	0.0
831	0.0	0.0
832	0.0	0.0
833	0.0	0.0
834	0.0	0.0
835	0.0	0.0
836	0.0	0.0
837	0.0	0.0
838	0.0	0.0
839	0.0	0.0
840	0.0	0.0
841	0.0	0.0
842	0.0	0.0
843	0.0	0.0
844	0.0	0.0
845	0.0	0.0
846	0.0	0.0
847	0.0	0.0
848	0.0	0.0
849	0.0	0.0
850	0.0	0.0
851	0.0	0.0
852	0.0	0.0
853	0.0	0.0
854	0.0	0.0
855	0.0	0.0
856	0.0	0.0
857	0.0	0.0
858	0.0	0.0
859	0.0	0.0
860	0.0	0.0
861	0.0	0.0
862	0.0	0.0
863	0.0	0.0
864	0.0	0.0
865	0.0	0.0
866	0.0	0.0
867	0.0	0.0
868	0.0	0.0
869	0.0	0.0
870	0.0	0.0
871	0.0	0.0
872	0.0	0.0
873	0.0	0.0
874	0.0	0.0
875	0.0	0.0
876	0.0	0.0
877	0.0	0.0
878	0.0	0.0
879	0.0	0.0
880	0.0	0.0
881	0.0	0.0
882	0.0	0.0
883	0.0	0.0
884	0.0	0.0
885	0.0	0.0
886	0.0	0.0
887	0.0	0.0
888	0.0	0.0
889	0.0	0.0
890	0.0	0.0
891	0.0	0.0
892	0.0	0.0
893	0.0	0.0
894	0.0	0.0
895	0.0	0.0

## Sheet: CZE
user_CZE - Class I Coverage
Number of epitope hits / HLA combinations recognized	Percent of individuals	Cumulative percent of population coverage
0	0.44	100.0
1	0.0	99.56
2	0.0	99.56
3	0.0	99.56
4	0.0	99.56
5	0.0	99.56
6	0.0	99.56
7	0.0	99.56
8	0.0	99.56
9	0.0	99.56
10	0.0	99.56
11	0.0	99.56
12	0.0	99.56
13	0.0	99.56
14	0.0	99.56
15	0.0	99.56
16	0.0	99.56
17	0.0	99.56
18	0.0	99.56
19	0.0	99.56
20	0.0	99.56
21	0.0	99.56
22	0.0	99.56
23	0.0	99.56
24	0.0	99.56
25	0.0	99.56
26	0.0	99.56
27	0.0	99.56
28	0.0	99.56
29	0.0	99.56
30	0.0	99.56
31	0.0	99.56
32	0.0	99.56
33	0.0	99.56
34	0.0	99.56
35	0.0	99.56
36	0.0	99.56
37	0.0	99.56
38	0.0	99.56
39	0.0	99.56
40	0.0	99.56
41	0.0	99.56
42	0.0	99.56
43	0.0	99.56
44	0.0	99.56
45	0.0	99.56
46	0.0	99.56
47	0.0	99.56
48	0.0	99.56
49	0.0	99.56
50	0.1	99.56
51	0.0	99.45
52	0.0	99.45
53	0.0	99.45
54	0.0	99.45
55	0.0	99.45
56	0.0	99.45
57	0.0	99.45
58	0.0	99.45
59	0.1	99.45
60	0.0	99.35
61	0.0	99.35
62	0.0	99.35
63	0.0	99.35
64	0.0	99.35
65	0.0	99.35
66	0.0	99.35
67	0.0	99.35
68	0.0	99.35
69	0.0	99.35
70	0.0	99.35
71	0.0	99.35
72	0.0	99.35
73	0.0	99.35
74	0.0	99.35
75	0.0	99.35
76	0.0	99.35
77	0.0	99.35
78	0.0	99.35
79	0.0	99.35
80	0.0	99.35
81	0.0	99.35
82	0.0	99.35
83	0.0	99.35
84	0.0	99.35
85	0.0	99.35
86	0.0	99.35
87	0.0	99.35
88	0.0	99.35
89	0.54	99.35
90	0.0	98.82
91	0.0	98.82
92	0.0	98.82
93	0.0	98.82
94	0.0	98.82
95	0.0	98.82
96	0.0	98.82
97	0.0	98.82
98	0.0	98.82
99	0.0	98.82
100	0.0	98.82
101	0.0	98.82
102	0.0	98.82
103	0.0	98.82
104	0.0	98.82
105	0.31	98.82
106	0.0	98.51
107	0.0	98.51
108	0.0	98.51
109	0.02	98.51
110	0.0	98.48
111	0.15	98.48
112	0.0	98.33
113	0.0	98.33
114	0.21	98.33
115	0.0	98.11
116	0.0	98.11
117	0.0	98.11
118	0.25	98.11
119	0.19	97.86
120	0.12	97.67
121	0.0	97.55
122	0.0	97.55
123	0.0	97.55
124	0.0	97.55
125	0.0	97.55
126	0.0	97.55
127	0.0	97.55
128	0.09	97.55
129	0.0	97.46
130	0.0	97.46
131	0.0	97.46
132	0.29	97.46
133	0.0	97.17
134	0.0	97.17
135	0.0	97.17
136	0.0	97.17
137	0.0	97.17
138	0.0	97.17
139	0.12	97.17
140	0.0	97.05
141	0.0	97.05
142	0.0	97.05
143	0.0	97.05
144	0.0	97.05
145	0.0	97.05
146	0.0	97.05
147	0.0	97.05
148	0.05	97.05
149	0.9	97.0
150	0.0	96.1
151	0.17	96.1
152	1.46	95.93
153	0.09	94.46
154	0.0	94.38
155	0.07	94.38
156	0.0	94.3
157	0.0	94.3
158	0.0	94.3
159	0.0	94.3
160	0.0	94.3
161	0.04	94.3
162	0.0	94.27
163	0.0	94.27
164	0.08	94.27
165	0.0	94.19
166	0.0	94.19
167	0.0	94.19
168	0.06	94.19
169	0.04	94.13
170	0.04	94.09
171	0.0	94.04
172	0.0	94.04
173	0.02	94.04
174	0.0	94.02
175	0.0	94.02
176	0.0	94.02
177	0.02	94.02
178	0.04	94.0
179	0.01	93.96
180	0.0	93.95
181	0.0	93.95
182	0.3	93.95
183	0.0	93.65
184	0.12	93.65
185	0.0	93.53
186	0.17	93.53
187	0.01	93.35
188	0.0	93.34
189	0.0	93.34
190	0.0	93.34
191	0.03	93.34
192	0.0	93.32
193	0.0	93.32
194	0.13	93.32
195	0.0	93.18
196	0.0	93.18
197	0.0	93.18
198	0.01	93.18
199	0.07	93.17
200	0.07	93.1
201	0.04	93.03
202	0.1	92.99
203	0.26	92.89
204	0.0	92.63
205	0.0	92.63
206	0.0	92.63
207	0.11	92.63
208	0.29	92.52
209	0.05	92.23
210	0.02	92.17
211	0.33	92.16
212	0.02	91.83
213	0.55	91.81
214	0.01	91.26
215	0.0	91.25
216	0.04	91.25
217	0.04	91.2
218	0.0	91.16
219	0.06	91.16
220	0.0	91.11
221	0.12	91.1
222	0.0	90.98
223	0.07	90.98
224	0.05	90.9
225	0.07	90.85
226	0.0	90.79
227	0.01	90.79
228	0.0	90.78
229	0.04	90.78
230	0.03	90.74
231	0.02	90.71
232	0.1	90.69
233	0.06	90.59
234	0.04	90.52
235	0.0	90.49
236	0.04	90.49
237	0.12	90.45
238	1.12	90.32
239	0.04	89.2
240	0.08	89.17
241	1.9	89.09
242	0.12	87.19
243	0.07	87.07
244	0.03	87.0
245	0.02	86.97
246	0.08	86.95
247	0.02	86.87
248	0.01	86.86
249	0.0	86.85
250	0.08	86.85
251	0.05	86.77
252	0.03	86.72
253	0.04	86.68
254	0.64	86.65
255	0.0	86.01
256	0.05	86.01
257	1.06	85.96
258	0.1	84.9
259	0.01	84.8
260	0.34	84.79
261	0.02	84.45
262	0.06	84.43
263	0.99	84.36
264	0.03	83.37
265	0.03	83.34
266	0.72	83.3
267	0.56	82.59
268	0.39	82.02
269	0.3	81.63
270	0.87	81.33
271	0.84	80.47
272	0.56	79.63
273	0.19	79.07
274	0.01	78.88
275	0.09	78.87
276	0.0	78.78
277	0.17	78.78
278	0.0	78.6
279	0.02	78.6
280	0.29	78.58
281	0.61	78.29
282	0.01	77.68
283	0.06	77.67
284	0.97	77.61
285	0.06	76.64
286	0.0	76.58
287	0.09	76.58
288	0.09	76.49
289	0.09	76.4
290	0.02	76.3
291	0.19	76.28
292	0.21	76.09
293	0.05	75.89
294	0.0	75.84
295	0.05	75.84
296	0.06	75.8
297	0.12	75.73
298	0.06	75.61
299	0.0	75.55
300	0.63	75.55
301	0.77	74.92
302	0.83	74.15
303	0.63	73.32
304	0.16	72.69
305	0.12	72.53
306	0.03	72.41
307	0.07	72.38
308	0.12	72.3
309	0.0	72.19
310	0.05	72.19
311	0.0	72.14
312	0.03	72.14
313	0.13	72.1
314	0.13	71.97
315	0.01	71.84
316	0.23	71.83
317	0.13	71.61
318	0.47	71.48
319	0.06	71.01
320	0.07	70.95
321	0.17	70.88
322	0.2	70.71
323	0.06	70.51
324	0.19	70.45
325	0.09	70.25
326	0.05	70.17
327	0.32	70.12
328	0.02	69.8
329	0.08	69.77
330	0.21	69.69
331	0.91	69.48
332	0.26	68.57
333	0.28	68.31
334	0.83	68.03
335	0.56	67.2
336	0.14	66.64
337	0.05	66.5
338	0.57	66.45
339	0.07	65.87
340	0.06	65.8
341	0.12	65.74
342	0.02	65.63
343	0.37	65.61
344	0.01	65.24
345	0.37	65.24
346	0.52	64.87
347	0.04	64.35
348	0.01	64.31
349	0.14	64.3
350	0.06	64.16
351	0.03	64.09
352	0.64	64.07
353	0.06	63.43
354	0.08	63.37
355	0.52	63.29
356	0.26	62.76
357	0.18	62.5
358	0.12	62.32
359	0.45	62.2
360	0.51	61.75
361	0.3	61.23
362	0.4	60.93
363	0.01	60.53
364	0.26	60.52
365	0.56	60.26
366	0.2	59.7
367	0.02	59.5
368	0.35	59.48
369	0.16	59.13
370	0.31	58.97
371	0.21	58.66
372	0.17	58.45
373	0.6	58.29
374	0.17	57.69
375	0.24	57.52
376	0.2	57.28
377	0.29	57.07
378	0.12	56.78
379	0.06	56.66
380	0.06	56.6
381	0.3	56.53
382	0.26	56.24
383	0.16	55.98
384	0.24	55.82
385	0.35	55.58
386	0.37	55.23
387	0.11	54.86
388	0.11	54.75
389	0.64	54.64
390	1.13	54.0
391	0.3	52.87
392	0.44	52.57
393	0.24	52.13
394	0.23	51.89
395	0.64	51.66
396	0.08	51.02
397	0.18	50.94
398	0.26	50.75
399	0.43	50.5
400	0.16	50.07
401	0.08	49.91
402	0.25	49.83
403	0.22	49.58
404	0.16	49.36
405	0.17	49.2
406	0.55	49.03
407	0.24	48.47
408	0.19	48.23
409	0.11	48.05
410	0.13	47.94
411	0.13	47.81
412	0.35	47.67
413	0.13	47.33
414	0.22	47.2
415	0.36	46.97
416	0.28	46.61
417	0.13	46.34
418	0.13	46.2
419	0.54	46.07
420	0.77	45.53
421	0.58	44.76
422	0.34	44.18
423	0.59	43.84
424	0.41	43.25
425	0.22	42.85
426	0.06	42.63
427	0.35	42.57
428	0.08	42.22
429	0.2	42.14
430	0.09	41.94
431	0.07	41.86
432	0.21	41.79
433	0.5	41.58
434	0.23	41.08
435	0.24	40.84
436	0.28	40.6
437	0.14	40.32
438	0.15	40.18
439	0.26	40.03
440	0.18	39.77
441	0.26	39.59
442	0.17	39.33
443	0.23	39.16
444	0.31	38.93
445	0.33	38.61
446	0.17	38.28
447	0.12	38.11
448	0.2	37.99
449	0.45	37.79
450	0.34	37.33
451	0.55	36.99
452	0.69	36.44
453	0.44	35.76
454	0.92	35.31
455	0.24	34.4
456	0.27	34.16
457	0.22	33.89
458	0.12	33.67
459	0.18	33.55
460	0.15	33.37
461	0.05	33.22
462	0.1	33.17
463	0.29	33.07
464	0.12	32.78
465	0.17	32.66
466	0.38	32.5
467	0.37	32.11
468	0.1	31.75
469	0.16	31.65
470	0.6	31.49
471	0.16	30.89
472	0.07	30.74
473	0.29	30.67
474	0.19	30.38
475	0.12	30.19
476	0.35	30.07
477	0.05	29.71
478	0.15	29.66
479	0.36	29.51
480	0.28	29.15
481	0.18	28.88
482	0.37	28.69
483	0.73	28.32
484	0.59	27.59
485	0.3	27.0
486	0.2	26.71
487	0.5	26.51
488	0.17	26.01
489	0.12	25.84
490	0.11	25.72
491	0.05	25.61
492	0.1	25.55
493	0.12	25.45
494	0.25	25.33
495	0.28	25.08
496	0.11	24.8
497	0.33	24.69
498	0.14	24.36
499	0.08	24.22
500	0.13	24.14
501	0.16	24.01
502	0.09	23.85
503	0.13	23.77
504	0.32	23.63
505	0.15	23.32
506	0.14	23.17
507	0.09	23.03
508	0.28	22.94
509	0.27	22.67
510	0.2	22.4
511	0.13	22.2
512	0.11	22.06
513	0.38	21.95
514	0.1	21.57
515	0.13	21.47
516	0.26	21.34
517	0.27	21.09
518	0.19	20.81
519	0.1	20.63
520	0.24	20.53
521	0.12	20.29
522	0.31	20.17
523	0.05	19.86
524	0.14	19.81
525	0.19	19.66
526	0.16	19.47
527	0.16	19.31
528	0.05	19.15
529	0.09	19.1
530	0.16	19.01
531	0.12	18.85
532	0.08	18.74
533	0.12	18.66
534	0.24	18.54
535	0.13	18.3
536	0.09	18.17
537	0.11	18.07
538	0.31	17.97
539	0.13	17.66
540	0.11	17.53
541	0.28	17.42
542	0.13	17.14
543	0.17	17.01
544	0.35	16.84
545	0.06	16.49
546	0.14	16.43
547	0.38	16.29
548	0.27	15.91
549	0.09	15.64
550	0.06	15.55
551	0.31	15.49
552	0.17	15.18
553	0.1	15.0
554	0.04	14.9
555	0.1	14.86
556	0.16	14.76
557	0.15	14.6
558	0.07	14.46
559	0.24	14.39
560	0.06	14.15
561	0.08	14.09
562	0.12	14.01
563	0.1	13.89
564	0.05	13.79
565	0.2	13.74
566	0.09	13.54
567	0.07	13.45
568	0.16	13.38
569	0.13	13.23
570	0.18	13.1
571	0.15	12.91
572	0.42	12.76
573	0.23	12.34
574	0.14	12.11
575	0.12	11.97
576	0.29	11.85
577	0.05	11.56
578	0.07	11.51
579	0.15	11.44
580	0.08	11.29
581	0.17	11.21
582	0.09	11.04
583	0.14	10.96
584	0.21	10.81
585	0.1	10.61
586	0.24	10.51
587	0.13	10.27
588	0.22	10.14
589	0.13	9.92
590	0.1	9.79
591	0.06	9.69
592	0.19	9.63
593	0.08	9.44
594	0.15	9.36
595	0.14	9.2
596	0.1	9.06
597	0.17	8.97
598	0.23	8.8
599	0.14	8.57
600	0.08	8.43
601	0.23	8.36
602	0.35	8.12
603	0.14	7.77
604	0.11	7.63
605	0.26	7.52
606	0.14	7.26
607	0.14	7.12
608	0.14	6.98
609	0.05	6.83
610	0.07	6.78
611	0.18	6.71
612	0.1	6.53
613	0.07	6.42
614	0.07	6.36
615	0.22	6.28
616	0.12	6.06
617	0.07	5.95
618	0.08	5.87
619	0.13	5.8
620	0.05	5.67
621	0.08	5.62
622	0.06	5.54
623	0.09	5.49
624	0.07	5.4
625	0.06	5.32
626	0.09	5.26
627	0.13	5.17
628	0.02	5.05
629	0.03	5.03
630	0.13	5.0
631	0.06	4.87
632	0.06	4.81
633	0.15	4.75
634	0.14	4.6
635	0.08	4.46
636	0.21	4.37
637	0.13	4.16
638	0.1	4.04
639	0.06	3.94
640	0.14	3.88
641	0.05	3.74
642	0.04	3.68
643	0.05	3.64
644	0.04	3.6
645	0.06	3.56
646	0.04	3.5
647	0.03	3.46
648	0.1	3.43
649	0.09	3.32
650	0.03	3.24
651	0.03	3.21
652	0.11	3.18
653	0.09	3.07
654	0.03	2.98
655	0.07	2.95
656	0.09	2.87
657	0.04	2.78
658	0.09	2.73
659	0.06	2.64
660	0.02	2.59
661	0.09	2.57
662	0.14	2.47
663	0.05	2.33
664	0.05	2.28
665	0.12	2.22
666	0.12	2.1
667	0.07	1.98
668	0.06	1.91
669	0.15	1.85
670	0.07	1.7
671	0.03	1.63
672	0.04	1.6
673	0.05	1.56
674	0.01	1.51
675	0.04	1.51
676	0.08	1.47
677	0.02	1.4
678	0.01	1.37
679	0.09	1.36
680	0.06	1.27
681	0.02	1.21
682	0.0	1.19
683	0.06	1.19
684	0.03	1.13
685	0.02	1.1
686	0.03	1.08
687	0.04	1.05
688	0.02	1.01
689	0.02	0.99
690	0.03	0.97
691	0.04	0.94
692	0.02	0.9
693	0.03	0.88
694	0.03	0.85
695	0.05	0.82
696	0.01	0.77
697	0.03	0.76
698	0.05	0.73
699	0.04	0.68
700	0.02	0.64
701	0.02	0.62
702	0.04	0.61
703	0.02	0.57
704	0.03	0.55
705	0.01	0.52
706	0.0	0.51
707	0.03	0.51
708	0.01	0.48
709	0.01	0.47
710	0.01	0.46
711	0.02	0.45
712	0.01	0.43
713	0.01	0.42
714	0.0	0.42
715	0.01	0.41
716	0.02	0.4
717	0.01	0.39
718	0.01	0.38
719	0.01	0.37
720	0.02	0.37
721	0.01	0.35
722	0.0	0.34
723	0.02	0.34
724	0.01	0.32
725	0.02	0.31
726	0.01	0.29
727	0.01	0.28
728	0.0	0.27
729	0.01	0.27
730	0.05	0.26
731	0.0	0.21
732	0.0	0.21
733	0.04	0.21
734	0.01	0.17
735	0.0	0.15
736	0.0	0.15
737	0.01	0.15
738	0.0	0.14
739	0.0	0.14
740	0.0	0.14
741	0.01	0.14
742	0.0	0.13
743	0.0	0.13
744	0.0	0.13
745	0.01	0.13
746	0.0	0.12
747	0.0	0.12
748	0.0	0.12
749	0.01	0.11
750	0.01	0.11
751	0.0	0.1
752	0.0	0.1
753	0.0	0.1
754	0.01	0.09
755	0.01	0.08
756	0.0	0.08
757	0.0	0.07
758	0.01	0.07
759	0.0	0.06
760	0.0	0.06
761	0.01	0.05
762	0.0	0.05
763	0.0	0.04
764	0.0	0.04
765	0.0	0.04
766	0.0	0.04
767	0.0	0.04
768	0.01	0.04
769	0.0	0.03
770	0.0	0.03
771	0.0	0.03
772	0.01	0.03
773	0.0	0.02
774	0.0	0.02
775	0.0	0.02
776	0.0	0.02
777	0.0	0.02
778	0.0	0.02
779	0.0	0.02
780	0.0	0.02
781	0.0	0.02
782	0.0	0.02
783	0.0	0.02
784	0.01	0.02
785	0.0	0.01
786	0.0	0.01
787	0.0	0.01
788	0.0	0.01
789	0.0	0.01
790	0.0	0.01
791	0.0	0.01
792	0.0	0.01
793	0.0	0.01
794	0.0	0.01
795	0.0	0.01
796	0.0	0.01
797	0.0	0.01
798	0.0	0.01
799	0.0	0.01
800	0.0	0.01
801	0.0	0.01
802	0.0	0.01
803	0.0	0.01
804	0.0	0.01
805	0.0	0.01
806	0.0	0.01
807	0.0	0.01
808	0.0	0.01
809	0.0	0.01
810	0.0	0.01
811	0.0	0.01
812	0.0	0.01
813	0.0	0.0
814	0.0	0.0
815	0.0	0.0
816	0.0	0.0
817	0.0	0.0
818	0.0	0.0
819	0.0	0.0
820	0.0	0.0
821	0.0	0.0
822	0.0	0.0
823	0.0	0.0
824	0.0	0.0
825	0.0	0.0
826	0.0	0.0
827	0.0	0.0
828	0.0	0.0
829	0.0	0.0
830	0.0	0.0
831	0.0	0.0
832	0.0	0.0
833	0.0	0.0
834	0.0	0.0
835	0.0	0.0
836	0.0	0.0
837	0.0	0.0
838	0.0	0.0
839	0.0	0.0
840	0.0	0.0
841	0.0	0.0
842	0.0	0.0
843	0.0	0.0
844	0.0	0.0
845	0.0	0.0
846	0.0	0.0
847	0.0	0.0
848	0.0	0.0
849	0.0	0.0
850	0.0	0.0
851	0.0	0.0
852	0.0	0.0
853	0.0	0.0
854	0.0	0.0
855	0.0	0.0
856	0.0	0.0
857	0.0	0.0
858	0.0	0.0
859	0.0	0.0
860	0.0	0.0
861	0.0	0.0
862	0.0	0.0
863	0.0	0.0
864	0.0	0.0
865	0.0	0.0
866	0.0	0.0
867	0.0	0.0
868	0.0	0.0
869	0.0	0.0
870	0.0	0.0
871	0.0	0.0
872	0.0	0.0
873	0.0	0.0
874	0.0	0.0
875	0.0	0.0
876	0.0	0.0
877	0.0	0.0
878	0.0	0.0
879	0.0	0.0
880	0.0	0.0
881	0.0	0.0
882	0.0	0.0
883	0.0	0.0
884	0.0	0.0
885	0.0	0.0
886	0.0	0.0
887	0.0	0.0
888	0.0	0.0
889	0.0	0.0
890	0.0	0.0
891	0.0	0.0
892	0.0	0.0
893	0.0	0.0
894	0.0	0.0
895	0.0	0.0

## Sheet: DEU
user_DEU - Class I Coverage
Number of epitope hits / HLA combinations recognized	Percent of individuals	Cumulative percent of population coverage
0	0.41	100.0
1	0.0	99.59
2	0.0	99.59
3	0.0	99.59
4	0.0	99.59
5	0.0	99.59
6	0.0	99.59
7	0.0	99.59
8	0.0	99.59
9	0.0	99.59
10	0.0	99.59
11	0.0	99.59
12	0.0	99.59
13	0.0	99.59
14	0.0	99.59
15	0.0	99.59
16	0.0	99.59
17	0.0	99.59
18	0.0	99.59
19	0.0	99.59
20	0.0	99.59
21	0.0	99.59
22	0.0	99.59
23	0.0	99.59
24	0.0	99.59
25	0.0	99.59
26	0.0	99.59
27	0.0	99.59
28	0.0	99.59
29	0.0	99.59
30	0.0	99.59
31	0.0	99.59
32	0.0	99.59
33	0.0	99.59
34	0.0	99.59
35	0.0	99.59
36	0.0	99.59
37	0.0	99.59
38	0.0	99.59
39	0.0	99.59
40	0.0	99.59
41	0.0	99.59
42	0.0	99.59
43	0.0	99.59
44	0.0	99.59
45	0.0	99.59
46	0.0	99.59
47	0.0	99.59
48	0.0	99.59
49	0.0	99.59
50	0.0	99.59
51	0.0	99.59
52	0.0	99.59
53	0.0	99.59
54	0.0	99.59
55	0.0	99.59
56	0.0	99.59
57	0.0	99.59
58	0.0	99.59
59	0.11	99.59
60	0.0	99.48
61	0.0	99.48
62	0.0	99.48
63	0.0	99.48
64	0.0	99.48
65	0.0	99.48
66	0.0	99.48
67	0.0	99.48
68	0.0	99.48
69	0.0	99.48
70	0.0	99.48
71	0.0	99.48
72	0.0	99.48
73	0.0	99.48
74	0.0	99.48
75	0.0	99.48
76	0.0	99.48
77	0.0	99.48
78	0.0	99.48
79	0.0	99.48
80	0.0	99.48
81	0.0	99.48
82	0.0	99.48
83	0.0	99.48
84	0.0	99.48
85	0.0	99.48
86	0.0	99.48
87	0.0	99.48
88	0.0	99.48
89	0.47	99.48
90	0.0	99.01
91	0.0	99.01
92	0.0	99.01
93	0.0	99.01
94	0.0	99.01
95	0.0	99.01
96	0.0	99.01
97	0.0	99.01
98	0.0	99.01
99	0.0	99.01
100	0.0	99.01
101	0.0	99.01
102	0.0	99.01
103	0.0	99.01
104	0.0	99.01
105	0.26	99.01
106	0.0	98.75
107	0.0	98.75
108	0.0	98.75
109	0.0	98.75
110	0.0	98.75
111	0.14	98.75
112	0.0	98.61
113	0.0	98.61
114	0.22	98.61
115	0.0	98.38
116	0.0	98.38
117	0.0	98.38
118	0.12	98.38
119	0.36	98.27
120	0.1	97.91
121	0.0	97.81
122	0.0	97.81
123	0.0	97.81
124	0.0	97.81
125	0.08	97.81
126	0.0	97.72
127	0.0	97.72
128	0.17	97.72
129	0.0	97.55
130	0.0	97.55
131	0.0	97.55
132	0.17	97.55
133	0.0	97.38
134	0.0	97.38
135	0.0	97.38
136	0.0	97.38
137	0.0	97.38
138	0.0	97.38
139	0.0	97.38
140	0.0	97.38
141	0.0	97.38
142	0.0	97.38
143	0.0	97.38
144	0.0	97.38
145	0.0	97.38
146	0.0	97.38
147	0.0	97.38
148	0.05	97.38
149	0.62	97.33
150	0.0	96.71
151	0.0	96.71
152	1.35	96.71
153	0.0	95.36
154	0.0	95.36
155	0.0	95.36
156	0.37	95.36
157	0.0	94.99
158	0.0	94.99
159	0.0	94.99
160	0.0	94.99
161	0.0	94.99
162	0.0	94.99
163	0.0	94.99
164	0.03	94.99
165	0.0	94.96
166	0.0	94.96
167	0.0	94.96
168	0.0	94.96
169	0.0	94.96
170	0.02	94.96
171	0.0	94.94
172	0.0	94.94
173	0.03	94.94
174	0.0	94.92
175	0.0	94.92
176	0.0	94.92
177	0.01	94.92
178	0.04	94.9
179	0.01	94.86
180	0.0	94.85
181	0.0	94.85
182	0.22	94.85
183	0.0	94.63
184	0.21	94.63
185	0.0	94.41
186	0.23	94.41
187	0.02	94.18
188	0.0	94.16
189	0.0	94.16
190	0.0	94.16
191	0.02	94.16
192	0.0	94.14
193	0.0	94.14
194	0.11	94.14
195	0.0	94.03
196	0.0	94.03
197	0.0	94.03
198	0.0	94.03
199	0.0	94.03
200	0.06	94.03
201	0.0	93.97
202	0.0	93.97
203	0.09	93.97
204	0.0	93.88
205	0.0	93.88
206	0.0	93.88
207	0.05	93.88
208	0.32	93.83
209	0.05	93.51
210	0.0	93.47
211	0.38	93.47
212	0.0	93.09
213	0.65	93.09
214	0.04	92.44
215	0.1	92.4
216	0.04	92.3
217	0.07	92.26
218	0.0	92.19
219	0.06	92.19
220	0.0	92.13
221	0.07	92.13
222	0.0	92.06
223	0.03	92.06
224	0.09	92.03
225	0.06	91.94
226	0.0	91.88
227	0.0	91.88
228	0.0	91.88
229	0.02	91.88
230	0.07	91.87
231	0.02	91.8
232	0.03	91.78
233	0.12	91.75
234	0.02	91.64
235	0.0	91.61
236	0.01	91.61
237	0.09	91.6
238	0.73	91.51
239	0.08	90.78
240	0.0	90.7
241	1.7	90.7
242	0.04	89.0
243	0.09	88.96
244	0.03	88.87
245	0.46	88.84
246	0.06	88.37
247	0.06	88.31
248	0.02	88.26
249	0.0	88.24
250	0.02	88.24
251	0.06	88.22
252	0.02	88.16
253	0.02	88.14
254	0.41	88.12
255	0.0	87.72
256	0.0	87.72
257	0.89	87.72
258	0.0	86.83
259	0.0	86.83
260	0.25	86.83
261	0.24	86.58
262	0.0	86.34
263	0.81	86.34
264	0.0	85.54
265	0.0	85.54
266	0.74	85.54
267	0.31	84.8
268	0.55	84.49
269	0.16	83.94
270	0.6	83.78
271	1.27	83.18
272	0.53	81.91
273	0.24	81.39
274	0.24	81.15
275	0.42	80.92
276	0.09	80.5
277	0.54	80.4
278	0.0	79.87
279	0.0	79.87
280	0.56	79.87
281	0.34	79.31
282	0.0	78.96
283	0.0	78.96
284	0.73	78.96
285	0.0	78.23
286	0.0	78.23
287	0.06	78.23
288	0.16	78.18
289	0.13	78.02
290	0.0	77.89
291	0.06	77.89
292	0.0	77.83
293	0.03	77.83
294	0.0	77.8
295	0.07	77.8
296	0.05	77.73
297	0.11	77.68
298	0.11	77.57
299	0.0	77.46
300	0.28	77.46
301	0.59	77.18
302	0.83	76.59
303	0.18	75.76
304	0.13	75.58
305	0.26	75.46
306	0.02	75.2
307	0.02	75.17
308	0.34	75.15
309	0.04	74.82
310	0.04	74.77
311	0.02	74.74
312	0.09	74.72
313	0.05	74.63
314	0.08	74.59
315	0.0	74.51
316	0.19	74.51
317	0.0	74.32
318	0.46	74.32
319	0.03	73.86
320	0.03	73.83
321	0.0	73.81
322	0.1	73.81
323	0.0	73.71
324	0.22	73.71
325	0.09	73.49
326	0.04	73.4
327	0.42	73.36
328	0.02	72.95
329	0.07	72.93
330	0.28	72.85
331	0.57	72.58
332	0.59	72.01
333	0.3	71.42
334	0.76	71.11
335	0.37	70.35
336	0.26	69.98
337	0.0	69.72
338	1.1	69.72
339	0.07	68.62
340	0.11	68.55
341	0.27	68.44
342	0.21	68.17
343	0.25	67.96
344	0.0	67.71
345	0.28	67.71
346	0.44	67.43
347	0.02	66.99
348	0.02	66.97
349	0.09	66.96
350	0.1	66.86
351	0.0	66.77
352	0.39	66.77
353	0.0	66.38
354	0.01	66.38
355	0.38	66.37
356	0.13	65.99
357	0.23	65.86
358	0.07	65.63
359	0.29	65.56
360	0.72	65.27
361	0.27	64.54
362	0.31	64.27
363	0.11	63.96
364	0.18	63.85
365	0.63	63.67
366	0.37	63.04
367	0.09	62.67
368	0.26	62.57
369	0.48	62.31
370	0.26	61.83
371	0.2	61.57
372	0.08	61.37
373	0.5	61.29
374	0.09	60.79
375	0.17	60.7
376	0.28	60.53
377	0.31	60.25
378	0.08	59.94
379	0.14	59.86
380	0.1	59.72
381	0.15	59.62
382	0.41	59.46
383	0.12	59.05
384	0.12	58.93
385	0.43	58.81
386	0.32	58.39
387	0.08	58.07
388	0.19	57.99
389	0.41	57.8
390	0.8	57.39
391	0.41	56.59
392	0.19	56.18
393	0.36	55.99
394	0.41	55.63
395	0.69	55.23
396	0.18	54.54
397	0.73	54.35
398	0.25	53.62
399	0.64	53.37
400	0.23	52.72
401	0.1	52.49
402	0.15	52.4
403	0.27	52.25
404	0.11	51.97
405	0.1	51.86
406	0.38	51.76
407	0.24	51.38
408	0.06	51.14
409	0.14	51.08
410	0.12	50.94
411	0.01	50.82
412	0.28	50.82
413	0.34	50.54
414	0.04	50.2
415	0.29	50.16
416	0.25	49.86
417	0.06	49.61
418	0.02	49.55
419	0.38	49.54
420	0.69	49.16
421	0.48	48.47
422	0.39	47.99
423	0.47	47.6
424	0.46	47.13
425	0.32	46.67
426	0.22	46.36
427	0.84	46.13
428	0.16	45.29
429	0.37	45.13
430	0.18	44.76
431	0.12	44.57
432	0.11	44.46
433	0.37	44.35
434	0.13	43.98
435	0.06	43.86
436	0.29	43.79
437	0.22	43.51
438	0.17	43.29
439	0.18	43.12
440	0.23	42.94
441	0.15	42.7
442	0.08	42.55
443	0.36	42.47
444	0.11	42.12
445	0.27	42.01
446	0.24	41.74
447	0.22	41.51
448	0.18	41.29
449	0.4	41.11
450	0.37	40.71
451	0.45	40.34
452	0.56	39.89
453	0.36	39.33
454	1.02	38.97
455	0.33	37.95
456	0.39	37.62
457	0.38	37.23
458	0.45	36.86
459	0.33	36.41
460	0.18	36.09
461	0.18	35.91
462	0.17	35.72
463	0.24	35.55
464	0.19	35.31
465	0.16	35.13
466	0.33	34.97
467	0.27	34.64
468	0.11	34.37
469	0.01	34.26
470	0.58	34.24
471	0.07	33.66
472	0.06	33.59
473	0.16	33.53
474	0.23	33.38
475	0.04	33.15
476	0.34	33.1
477	0.02	32.76
478	0.07	32.74
479	0.43	32.66
480	0.22	32.24
481	0.31	32.02
482	0.24	31.71
483	0.57	31.48
484	0.7	30.91
485	0.21	30.21
486	0.24	30.0
487	0.54	29.76
488	0.39	29.22
489	0.1	28.84
490	0.42	28.74
491	0.12	28.32
492	0.06	28.19
493	0.23	28.13
494	0.38	27.9
495	0.21	27.53
496	0.01	27.32
497	0.31	27.31
498	0.13	26.99
499	0.07	26.87
500	0.1	26.8
501	0.19	26.7
502	0.21	26.5
503	0.0	26.29
504	0.3	26.29
505	0.03	25.99
506	0.07	25.96
507	0.07	25.9
508	0.23	25.83
509	0.33	25.6
510	0.17	25.27
511	0.21	25.09
512	0.17	24.88
513	0.32	24.72
514	0.19	24.4
515	0.25	24.21
516	0.28	23.96
517	0.27	23.68
518	0.38	23.41
519	0.12	23.02
520	0.28	22.9
521	0.07	22.63
522	0.37	22.56
523	0.07	22.19
524	0.18	22.12
525	0.29	21.94
526	0.17	21.65
527	0.21	21.48
528	0.03	21.26
529	0.21	21.23
530	0.12	21.03
531	0.18	20.91
532	0.12	20.72
533	0.11	20.6
534	0.19	20.49
535	0.1	20.3
536	0.07	20.2
537	0.06	20.13
538	0.27	20.07
539	0.12	19.8
540	0.18	19.68
541	0.19	19.5
542	0.16	19.31
543	0.25	19.15
544	0.36	18.91
545	0.17	18.55
546	0.11	18.38
547	0.49	18.27
548	0.29	17.78
549	0.1	17.49
550	0.09	17.38
551	0.5	17.29
552	0.22	16.79
553	0.13	16.57
554	0.1	16.44
555	0.22	16.34
556	0.17	16.13
557	0.1	15.96
558	0.06	15.86
559	0.27	15.8
560	0.07	15.52
561	0.1	15.45
562	0.06	15.35
563	0.08	15.29
564	0.02	15.21
565	0.22	15.19
566	0.07	14.97
567	0.02	14.89
568	0.21	14.87
569	0.13	14.66
570	0.16	14.53
571	0.05	14.37
572	0.32	14.32
573	0.31	13.99
574	0.1	13.68
575	0.13	13.58
576	0.27	13.44
577	0.11	13.17
578	0.08	13.07
579	0.4	12.99
580	0.08	12.59
581	0.2	12.51
582	0.16	12.31
583	0.28	12.15
584	0.14	11.87
585	0.05	11.73
586	0.25	11.68
587	0.12	11.43
588	0.16	11.32
589	0.12	11.16
590	0.13	11.04
591	0.06	10.91
592	0.17	10.84
593	0.1	10.67
594	0.11	10.57
595	0.22	10.46
596	0.11	10.24
597	0.13	10.13
598	0.25	10.0
599	0.18	9.74
600	0.07	9.56
601	0.28	9.49
602	0.3	9.21
603	0.08	8.91
604	0.22	8.83
605	0.18	8.61
606	0.25	8.42
607	0.21	8.17
608	0.24	7.97
609	0.19	7.72
610	0.15	7.53
611	0.26	7.38
612	0.18	7.12
613	0.16	6.94
614	0.12	6.78
615	0.23	6.66
616	0.15	6.44
617	0.06	6.29
618	0.1	6.23
619	0.13	6.13
620	0.07	5.99
621	0.04	5.93
622	0.15	5.88
623	0.09	5.74
624	0.03	5.65
625	0.05	5.62
626	0.09	5.57
627	0.09	5.48
628	0.01	5.38
629	0.07	5.37
630	0.08	5.3
631	0.03	5.22
632	0.07	5.19
633	0.13	5.12
634	0.07	4.99
635	0.03	4.92
636	0.26	4.89
637	0.14	4.64
638	0.06	4.5
639	0.04	4.44
640	0.28	4.4
641	0.08	4.12
642	0.04	4.04
643	0.05	4.0
644	0.1	3.95
645	0.03	3.85
646	0.03	3.82
647	0.04	3.79
648	0.04	3.74
649	0.05	3.7
650	0.06	3.65
651	0.01	3.58
652	0.07	3.57
653	0.05	3.49
654	0.05	3.44
655	0.03	3.39
656	0.1	3.37
657	0.03	3.26
658	0.09	3.23
659	0.03	3.14
660	0.03	3.12
661	0.09	3.09
662	0.14	3.0
663	0.06	2.86
664	0.05	2.8
665	0.14	2.74
666	0.13	2.6
667	0.09	2.47
668	0.09	2.38
669	0.15	2.29
670	0.14	2.14
671	0.06	2.0
672	0.09	1.94
673	0.06	1.85
674	0.04	1.78
675	0.08	1.75
676	0.14	1.67
677	0.02	1.54
678	0.02	1.52
679	0.13	1.51
680	0.06	1.38
681	0.01	1.32
682	0.0	1.31
683	0.1	1.31
684	0.05	1.21
685	0.0	1.16
686	0.02	1.16
687	0.05	1.13
688	0.03	1.09
689	0.02	1.06
690	0.04	1.05
691	0.03	1.01
692	0.01	0.98
693	0.06	0.97
694	0.04	0.92
695	0.03	0.88
696	0.02	0.85
697	0.05	0.84
698	0.06	0.79
699	0.02	0.73
700	0.03	0.71
701	0.04	0.68
702	0.03	0.64
703	0.02	0.61
704	0.05	0.59
705	0.01	0.53
706	0.0	0.52
707	0.04	0.52
708	0.02	0.48
709	0.0	0.45
710	0.0	0.45
711	0.05	0.45
712	0.0	0.41
713	0.0	0.4
714	0.01	0.4
715	0.02	0.4
716	0.0	0.38
717	0.0	0.38
718	0.0	0.38
719	0.0	0.38
720	0.0	0.38
721	0.0	0.38
722	0.0	0.37
723	0.0	0.37
724	0.0	0.37
725	0.02	0.37
726	0.0	0.35
727	0.0	0.35
728	0.0	0.34
729	0.02	0.34
730	0.04	0.33
731	0.0	0.29
732	0.0	0.28
733	0.06	0.28
734	0.0	0.22
735	0.0	0.22
736	0.0	0.21
737	0.02	0.21
738	0.0	0.19
739	0.01	0.19
740	0.0	0.19
741	0.01	0.19
742	0.0	0.18
743	0.0	0.18
744	0.0	0.17
745	0.01	0.17
746	0.0	0.16
747	0.01	0.16
748	0.0	0.16
749	0.0	0.16
750	0.01	0.16
751	0.01	0.15
752	0.0	0.14
753	0.0	0.14
754	0.01	0.14
755	0.01	0.13
756	0.0	0.12
757	0.0	0.11
758	0.01	0.11
759	0.01	0.1
760	0.0	0.09
761	0.02	0.08
762	0.0	0.06
763	0.0	0.06
764	0.01	0.06
765	0.02	0.06
766	0.0	0.03
767	0.0	0.03
768	0.01	0.03
769	0.0	0.02
770	0.0	0.02
771	0.0	0.02
772	0.01	0.02
773	0.0	0.01
774	0.0	0.01
775	0.0	0.01
776	0.0	0.01
777	0.0	0.01
778	0.0	0.01
779	0.0	0.01
780	0.0	0.01
781	0.0	0.01
782	0.0	0.01
783	0.0	0.01
784	0.0	0.01
785	0.0	0.01
786	0.0	0.01
787	0.0	0.01
788	0.0	0.01
789	0.0	0.01
790	0.0	0.01
791	0.0	0.01
792	0.0	0.01
793	0.0	0.01
794	0.0	0.01
795	0.0	0.01
796	0.0	0.01
797	0.0	0.01
798	0.0	0.01
799	0.0	0.01
800	0.0	0.01
801	0.0	0.01
802	0.0	0.01
803	0.0	0.01
804	0.0	0.01
805	0.0	0.01
806	0.0	0.01
807	0.0	0.01
808	0.0	0.01
809	0.0	0.01
810	0.0	0.01
811	0.0	0.01
812	0.0	0.01
813	0.0	0.01
814	0.0	0.01
815	0.0	0.01
816	0.0	0.01
817	0.0	0.01
818	0.0	0.01
819	0.0	0.01
820	0.0	0.01
821	0.0	0.01
822	0.01	0.01
823	0.0	0.0
824	0.0	0.0
825	0.0	0.0
826	0.0	0.0
827	0.0	0.0
828	0.0	0.0
829	0.0	0.0
830	0.0	0.0
831	0.0	0.0
832	0.0	0.0
833	0.0	0.0
834	0.0	0.0
835	0.0	0.0
836	0.0	0.0
837	0.0	0.0
838	0.0	0.0
839	0.0	0.0
840	0.0	0.0
841	0.0	0.0
842	0.0	0.0
843	0.0	0.0
844	0.0	0.0
845	0.0	0.0
846	0.0	0.0
847	0.0	0.0
848	0.0	0.0
849	0.0	0.0
850	0.0	0.0
851	0.0	0.0
852	0.0	0.0
853	0.0	0.0
854	0.0	0.0
855	0.0	0.0
856	0.0	0.0
857	0.0	0.0
858	0.0	0.0
859	0.0	0.0
860	0.0	0.0
861	0.0	0.0
862	0.0	0.0
863	0.0	0.0
864	0.0	0.0
865	0.0	0.0
866	0.0	0.0
867	0.0	0.0
868	0.0	0.0
869	0.0	0.0
870	0.0	0.0
871	0.0	0.0
872	0.0	0.0
873	0.0	0.0
874	0.0	0.0
875	0.0	0.0
876	0.0	0.0
877	0.0	0.0
878	0.0	0.0
879	0.0	0.0
880	0.0	0.0
881	0.0	0.0
882	0.0	0.0
883	0.0	0.0
884	0.0	0.0
885	0.0	0.0
886	0.0	0.0
887	0.0	0.0
888	0.0	0.0
889	0.0	0.0
890	0.0	0.0
891	0.0	0.0
892	0.0	0.0
893	0.0	0.0
894	0.0	0.0
895	0.0	0.0

[truncated: 28 more sheets: ESP, FRA, GBR, GHA, GRE, HOL, INA, IRL, ISR, ITA, JPN, KOR, MAL, MAR, MEX, OMA, POL, POR, ROM, RSA …]
