# Supplementary material for: Class I HLA Allele Predicted Restricted Antigenic Coverages for Spike and Nucleocapsid Proteins Are Associated With Deaths Related to COVID-19
Source: Front Immunol. 2020 Dec 16;11:565730. doi: 10.3389/fimmu.2020.565730 (PMC7772148; doi:10.3389/fimmu.2020.565730)
Supplement: Supplementary file 3 [file DataSheet_3.zip › Supplementary_File_3/results_population_coverage_AF_75/IEDB.Pop.coverage.protein_S.netCombined.xlsx]

## Sheet: Summary
population/area	Class I
	coveragea	average_hitb	pc90c
user_ARM	0.9953	59.16	26.99
user_AUT	0.9942	51.73	20.62
user_BRA	0.9958	55.6	25.74
user_BUL	0.9966	56.63	26.58
user_CHN	0.9951	53.58	25.6
user_COL	0.9964	58.53	29.19
user_CRO	0.9954	56.16	26.26
user_CZE	0.9956	53.69	24.33
user_DEU	0.9959	56.68	25.99
user_ESP	0.9963	56.76	26.57
user_FRA	0.9958	53.19	23.31
user_GBR	0.996	53.96	20.66
user_GHA	0.9956	56.4	27.79
user_GRE	0.9969	61.59	27.72
user_HOL	0.9955	54.54	23.41
user_INA	0.996	64.53	33.83
user_IRL	0.9946	52.93	19.9
user_ISR	0.9961	63.17	30.02
user_ITA	0.9957	59.08	27.43
user_JPN	0.9962	53.71	28.22
user_KOR	0.9952	46.81	19.82
user_MAL	0.9957	64.52	33.51
user_MAR	0.9957	55.14	24.85
user_MEX	0.9962	53.86	26.05
user_OMA	0.9965	62.51	29.45
user_POL	0.9959	59.68	27.73
user_POR	0.9954	54.69	25.61
user_ROM	0.9956	59.79	27.4
user_RSA	0.9958	61.49	32.75
user_RUS	0.9949	53.66	24.32
user_SEN	0.9953	58.39	27.74
user_SGP	0.9955	53.64	25.86
user_SWE	0.9942	49.95	20.12
user_THA	0.9959	60.36	31.45
user_TUN	0.9958	57.27	26.09
user_UAE	0.9955	52.59	25.28
user_USA	0.9967	56.36	26.15
Average	99.5697	56.5495	26.3335
Standard deviation	0.0608955	4.01537	3.4928
a projected population coverage
b average number of epitope hits / HLA combinations recognized by the population
c minimum number of epitope hits / HLA combinations recognized by 90% of the population

## Sheet: ARM
user_ARM - Class I Coverage
Number of epitope hits / HLA combinations recognized	Percent of individuals	Cumulative percent of population coverage
0	0.47	100.0
1	0.0	99.53
2	0.0	99.53
3	0.0	99.53
4	0.0	99.53
5	0.0	99.53
6	0.35	99.53
7	0.12	99.17
8	0.7	99.05
9	0.0	98.35
10	0.0	98.35
11	0.2	98.35
12	0.48	98.15
13	0.06	97.67
14	0.36	97.6
15	0.17	97.24
16	0.16	97.07
17	0.11	96.91
18	1.11	96.8
19	0.78	95.69
20	0.65	94.91
21	0.19	94.26
22	0.28	94.07
23	0.24	93.79
24	0.86	93.55
25	1.17	92.69
26	1.54	91.53
27	1.0	89.99
28	0.18	88.99
29	1.0	88.81
30	0.63	87.81
31	0.96	87.18
32	0.82	86.22
33	0.93	85.4
34	0.87	84.47
35	0.68	83.6
36	0.79	82.92
37	1.6	82.13
38	0.84	80.53
39	0.75	79.69
40	1.13	78.94
41	1.28	77.82
42	1.25	76.54
43	2.8	75.29
44	1.22	72.49
45	1.6	71.28
46	0.99	69.68
47	1.73	68.69
48	1.64	66.97
49	1.71	65.32
50	1.2	63.62
51	1.7	62.42
52	1.45	60.72
53	1.34	59.27
54	1.62	57.93
55	1.91	56.31
56	1.35	54.4
57	0.81	53.05
58	1.06	52.25
59	2.0	51.18
60	1.34	49.19
61	2.26	47.84
62	1.74	45.58
63	1.61	43.84
64	1.17	42.23
65	1.28	41.06
66	1.6	39.78
67	1.84	38.18
68	1.59	36.34
69	1.4	34.75
70	1.59	33.35
71	1.15	31.75
72	1.69	30.6
73	1.17	28.91
74	1.26	27.74
75	1.09	26.48
76	0.59	25.39
77	1.67	24.79
78	0.95	23.12
79	0.93	22.16
80	1.19	21.24
81	0.99	20.05
82	0.87	19.06
83	1.01	18.19
84	1.12	17.18
85	1.04	16.06
86	1.33	15.02
87	0.76	13.69
88	1.11	12.93
89	0.81	11.82
90	0.88	11.02
91	0.81	10.14
92	0.46	9.33
93	0.59	8.87
94	0.34	8.28
95	0.69	7.94
96	0.58	7.24
97	0.36	6.66
98	0.41	6.3
99	0.39	5.89
100	0.32	5.51
101	0.31	5.19
102	0.69	4.87
103	0.38	4.19
104	0.38	3.81
105	0.31	3.44
106	0.48	3.12
107	0.33	2.64
108	0.21	2.31
109	0.33	2.1
110	0.17	1.77
111	0.17	1.6
112	0.13	1.44
113	0.13	1.3
114	0.16	1.17
115	0.06	1.01
116	0.03	0.95
117	0.08	0.92
118	0.11	0.84
119	0.01	0.72
120	0.17	0.72
121	0.09	0.54
122	0.07	0.45
123	0.07	0.38
124	0.1	0.31
125	0.1	0.21
126	0.04	0.12
127	0.03	0.08
128	0.01	0.05
129	0.02	0.04
130	0.02	0.02
131	0.0	0.0
132	0.0	0.0
133	0.0	0.0
134	0.0	0.0
135	0.0	0.0
136	0.0	0.0
137	0.0	0.0
138	0.0	0.0
139	0.0	0.0
140	0.0	0.0
141	0.0	0.0
142	0.0	0.0
143	0.0	0.0
144	0.0	0.0
145	0.0	0.0
146	0.0	0.0
147	0.0	0.0
148	0.0	0.0
149	0.0	0.0
150	0.0	0.0
151	0.0	0.0

## Sheet: AUT
user_AUT - Class I Coverage
Number of epitope hits / HLA combinations recognized	Percent of individuals	Cumulative percent of population coverage
0	0.58	100.0
1	0.0	99.42
2	0.0	99.42
3	0.0	99.42
4	0.0	99.42
5	0.0	99.42
6	0.0	99.42
7	0.68	99.42
8	1.87	98.74
9	0.0	96.88
10	0.14	96.88
11	0.42	96.73
12	0.31	96.31
13	0.0	96.01
14	0.0	96.01
15	2.18	96.01
16	0.0	93.83
17	0.06	93.83
18	0.88	93.76
19	2.27	92.89
20	0.99	90.61
21	0.2	89.62
22	0.69	89.42
23	0.31	88.73
24	0.25	88.42
25	1.12	88.17
26	1.65	87.05
27	2.99	85.4
28	0.1	82.41
29	1.57	82.31
30	1.04	80.75
31	1.29	79.71
32	1.95	78.42
33	1.54	76.46
34	1.8	74.92
35	0.32	73.13
36	0.94	72.81
37	1.69	71.87
38	1.25	70.18
39	1.03	68.92
40	1.62	67.9
41	1.84	66.27
42	1.88	64.43
43	2.23	62.55
44	2.04	60.32
45	1.24	58.28
46	0.91	57.04
47	0.65	56.13
48	1.48	55.48
49	1.82	54.0
50	1.74	52.18
51	2.32	50.45
52	1.76	48.12
53	1.5	46.36
54	1.86	44.86
55	1.28	43.0
56	1.54	41.72
57	0.61	40.18
58	1.37	39.58
59	1.39	38.21
60	0.88	36.82
61	1.74	35.94
62	2.18	34.2
63	1.25	32.01
64	1.25	30.76
65	1.13	29.51
66	1.48	28.38
67	1.29	26.9
68	1.11	25.61
69	1.11	24.5
70	1.58	23.39
71	0.62	21.81
72	1.04	21.19
73	0.9	20.15
74	1.05	19.25
75	1.33	18.2
76	0.69	16.87
77	1.46	16.19
78	0.75	14.73
79	0.58	13.98
80	0.7	13.4
81	0.72	12.71
82	0.57	11.98
83	0.63	11.42
84	0.81	10.79
85	0.85	9.97
86	0.83	9.12
87	0.78	8.29
88	0.63	7.51
89	0.51	6.88
90	0.27	6.38
91	0.52	6.1
92	0.39	5.58
93	0.32	5.19
94	0.41	4.87
95	0.31	4.46
96	0.55	4.14
97	0.19	3.6
98	0.33	3.41
99	0.39	3.08
100	0.24	2.69
101	0.13	2.46
102	0.32	2.33
103	0.17	2.01
104	0.26	1.84
105	0.14	1.58
106	0.17	1.44
107	0.09	1.27
108	0.17	1.17
109	0.19	1.01
110	0.15	0.82
111	0.11	0.67
112	0.05	0.57
113	0.07	0.51
114	0.04	0.45
115	0.02	0.41
116	0.0	0.38
117	0.03	0.38
118	0.08	0.36
119	0.0	0.28
120	0.05	0.28
121	0.1	0.23
122	0.02	0.13
123	0.05	0.11
124	0.0	0.06
125	0.03	0.06
126	0.03	0.03
127	0.0	0.0
128	0.0	0.0
129	0.0	0.0
130	0.0	0.0
131	0.0	0.0
132	0.0	0.0
133	0.0	0.0
134	0.0	0.0
135	0.0	0.0
136	0.0	0.0
137	0.0	0.0
138	0.0	0.0
139	0.0	0.0
140	0.0	0.0
141	0.0	0.0
142	0.0	0.0
143	0.0	0.0
144	0.0	0.0
145	0.0	0.0
146	0.0	0.0
147	0.0	0.0
148	0.0	0.0
149	0.0	0.0
150	0.0	0.0
151	0.0	0.0

## Sheet: BRA
user_BRA - Class I Coverage
Number of epitope hits / HLA combinations recognized	Percent of individuals	Cumulative percent of population coverage
0	0.42	100.0
1	0.0	99.58
2	0.0	99.58
3	0.0	99.58
4	0.0	99.58
5	0.0	99.58
6	0.1	99.58
7	0.4	99.48
8	1.02	99.08
9	0.0	98.06
10	0.2	98.06
11	0.15	97.86
12	0.28	97.71
13	0.1	97.43
14	0.23	97.33
15	1.19	97.1
16	0.33	95.91
17	0.11	95.58
18	0.77	95.47
19	1.01	94.7
20	0.46	93.69
21	0.31	93.23
22	0.5	92.92
23	0.87	92.42
24	0.84	91.56
25	0.97	90.72
26	1.1	89.75
27	1.5	88.64
28	0.54	87.14
29	0.96	86.6
30	0.95	85.64
31	1.04	84.69
32	1.38	83.65
33	1.33	82.27
34	1.4	80.94
35	0.95	79.54
36	1.12	78.59
37	1.43	77.48
38	1.3	76.05
39	1.27	74.74
40	1.41	73.48
41	1.32	72.06
42	1.58	70.74
43	1.7	69.17
44	1.93	67.47
45	1.49	65.54
46	1.23	64.05
47	1.29	62.81
48	1.69	61.52
49	1.6	59.83
50	1.66	58.23
51	1.81	56.57
52	1.63	54.77
53	1.54	53.13
54	1.41	51.59
55	1.58	50.18
56	1.66	48.6
57	1.4	46.94
58	1.63	45.55
59	1.63	43.92
60	1.37	42.29
61	1.65	40.92
62	1.67	39.26
63	1.59	37.6
64	1.27	36.01
65	1.17	34.75
66	1.37	33.58
67	1.53	32.21
68	1.4	30.68
69	1.39	29.28
70	1.38	27.88
71	1.13	26.51
72	1.18	25.37
73	1.22	24.19
74	1.24	22.97
75	1.11	21.73
76	0.93	20.62
77	1.18	19.69
78	1.03	18.5
79	0.91	17.47
80	0.93	16.56
81	0.9	15.63
82	0.83	14.73
83	0.71	13.9
84	0.76	13.19
85	0.87	12.43
86	0.78	11.56
87	0.78	10.79
88	0.72	10.01
89	0.58	9.29
90	0.6	8.7
91	0.63	8.11
92	0.58	7.48
93	0.48	6.89
94	0.48	6.42
95	0.47	5.94
96	0.41	5.47
97	0.35	5.06
98	0.39	4.71
99	0.36	4.32
100	0.29	3.96
101	0.25	3.67
102	0.3	3.42
103	0.31	3.12
104	0.27	2.81
105	0.21	2.54
106	0.25	2.33
107	0.22	2.08
108	0.18	1.86
109	0.2	1.68
110	0.14	1.47
111	0.15	1.33
112	0.13	1.19
113	0.12	1.06
114	0.09	0.94
115	0.09	0.85
116	0.07	0.76
117	0.08	0.68
118	0.07	0.6
119	0.03	0.53
120	0.05	0.5
121	0.08	0.45
122	0.06	0.37
123	0.03	0.31
124	0.05	0.28
125	0.04	0.24
126	0.04	0.19
127	0.03	0.16
128	0.03	0.13
129	0.02	0.1
130	0.02	0.09
131	0.01	0.07
132	0.01	0.06
133	0.01	0.05
134	0.0	0.04
135	0.01	0.04
136	0.01	0.03
137	0.0	0.02
138	0.01	0.02
139	0.01	0.02
140	0.0	0.01
141	0.0	0.01
142	0.0	0.01
143	0.0	0.01
144	0.0	0.0
145	0.0	0.0
146	0.0	0.0
147	0.0	0.0
148	0.0	0.0
149	0.0	0.0
150	0.0	0.0
151	0.0	0.0

## Sheet: BUL
user_BUL - Class I Coverage
Number of epitope hits / HLA combinations recognized	Percent of individuals	Cumulative percent of population coverage
0	0.34	100.0
1	0.0	99.66
2	0.0	99.66
3	0.0	99.66
4	0.0	99.66
5	0.0	99.66
6	0.07	99.66
7	0.18	99.59
8	1.49	99.41
9	0.0	97.92
10	0.1	97.92
11	0.18	97.82
12	0.0	97.65
13	0.02	97.65
14	0.34	97.63
15	0.78	97.29
16	0.11	96.51
17	0.04	96.4
18	1.26	96.36
19	1.06	95.1
20	0.13	94.04
21	0.2	93.91
22	0.35	93.71
23	0.1	93.36
24	0.55	93.26
25	0.59	92.71
26	3.67	92.12
27	1.49	88.45
28	0.85	86.96
29	1.32	86.11
30	0.51	84.79
31	0.78	84.29
32	0.5	83.5
33	1.2	83.01
34	0.7	81.81
35	0.82	81.11
36	1.35	80.29
37	1.73	78.94
38	0.86	77.21
39	0.87	76.36
40	1.33	75.48
41	0.78	74.15
42	1.5	73.37
43	1.84	71.88
44	0.78	70.03
45	1.87	69.25
46	1.32	67.39
47	2.35	66.07
48	1.87	63.71
49	1.97	61.84
50	1.39	59.87
51	1.77	58.48
52	1.07	56.71
53	1.67	55.65
54	1.62	53.98
55	2.01	52.36
56	1.49	50.35
57	1.71	48.86
58	1.54	47.16
59	1.29	45.62
60	1.56	44.33
61	1.98	42.77
62	1.54	40.8
63	1.3	39.26
64	1.3	37.96
65	1.33	36.66
66	1.18	35.33
67	1.47	34.15
68	1.3	32.68
69	1.83	31.38
70	1.45	29.55
71	1.46	28.1
72	1.57	26.64
73	0.81	25.08
74	1.56	24.27
75	0.95	22.71
76	1.27	21.76
77	1.06	20.49
78	1.12	19.42
79	0.98	18.3
80	0.87	17.32
81	0.94	16.46
82	0.79	15.52
83	0.97	14.73
84	0.74	13.76
85	0.89	13.02
86	0.81	12.13
87	0.49	11.32
88	0.92	10.84
89	0.68	9.92
90	1.0	9.24
91	0.64	8.24
92	0.7	7.59
93	0.57	6.89
94	0.39	6.32
95	0.49	5.93
96	0.32	5.44
97	0.47	5.12
98	0.29	4.65
99	0.35	4.36
100	0.29	4.01
101	0.23	3.72
102	0.32	3.49
103	0.28	3.17
104	0.31	2.89
105	0.23	2.59
106	0.31	2.36
107	0.21	2.05
108	0.19	1.84
109	0.24	1.65
110	0.12	1.42
111	0.18	1.3
112	0.12	1.12
113	0.15	1.0
114	0.09	0.85
115	0.06	0.76
116	0.06	0.7
117	0.05	0.64
118	0.08	0.58
119	0.04	0.5
120	0.07	0.46
121	0.04	0.38
122	0.05	0.34
123	0.04	0.3
124	0.05	0.25
125	0.05	0.21
126	0.04	0.16
127	0.04	0.12
128	0.02	0.08
129	0.01	0.06
130	0.01	0.05
131	0.0	0.04
132	0.0	0.03
133	0.0	0.03
134	0.01	0.03
135	0.0	0.02
136	0.0	0.02
137	0.0	0.01
138	0.0	0.01
139	0.0	0.01
140	0.0	0.01
141	0.0	0.01
142	0.0	0.0
143	0.0	0.0
144	0.0	0.0
145	0.0	0.0
146	0.0	0.0
147	0.0	0.0
148	0.0	0.0
149	0.0	0.0
150	0.0	0.0
151	0.0	0.0

## Sheet: CHN
user_CHN - Class I Coverage
Number of epitope hits / HLA combinations recognized	Percent of individuals	Cumulative percent of population coverage
0	0.49	100.0
1	0.0	99.51
2	0.0	99.51
3	0.14	99.51
4	0.14	99.37
5	0.0	99.23
6	0.35	99.23
7	0.02	98.89
8	0.47	98.87
9	0.1	98.4
10	0.1	98.3
11	0.14	98.2
12	1.44	98.06
13	0.01	96.62
14	0.12	96.61
15	0.52	96.49
16	0.24	95.97
17	0.16	95.74
18	0.95	95.58
19	0.05	94.63
20	0.92	94.58
21	0.33	93.66
22	0.12	93.33
23	0.9	93.21
24	1.34	92.31
25	1.64	90.98
26	0.49	89.34
27	0.66	88.85
28	0.58	88.19
29	1.79	87.61
30	0.78	85.82
31	1.44	85.04
32	0.86	83.6
33	1.15	82.74
34	0.38	81.58
35	1.51	81.2
36	0.68	79.7
37	3.81	79.01
38	0.5	75.2
39	1.16	74.7
40	1.49	73.55
41	2.63	72.05
42	0.88	69.43
43	2.78	68.55
44	1.03	65.77
45	1.53	64.75
46	1.11	63.22
47	1.46	62.11
48	2.14	60.66
49	2.61	58.52
50	0.56	55.9
51	1.23	55.34
52	2.17	54.12
53	1.42	51.95
54	1.92	50.53
55	1.66	48.62
56	3.16	46.96
57	0.99	43.8
58	1.79	42.81
59	1.17	41.02
60	3.15	39.84
61	1.16	36.69
62	1.36	35.53
63	1.15	34.17
64	2.11	33.02
65	0.82	30.92
66	2.33	30.1
67	0.85	27.77
68	2.57	26.92
69	0.9	24.35
70	1.25	23.45
71	1.39	22.2
72	2.01	20.81
73	0.73	18.8
74	1.13	18.07
75	0.79	16.94
76	1.0	16.15
77	1.08	15.15
78	0.82	14.06
79	1.05	13.24
80	1.02	12.19
81	0.71	11.17
82	0.63	10.46
83	0.84	9.83
84	0.64	8.99
85	1.19	8.35
86	0.44	7.16
87	0.69	6.72
88	0.42	6.03
89	0.9	5.61
90	0.45	4.71
91	0.39	4.25
92	0.35	3.87
93	0.31	3.51
94	0.23	3.2
95	0.31	2.97
96	0.14	2.67
97	0.47	2.52
98	0.09	2.05
99	0.17	1.96
100	0.29	1.79
101	0.22	1.5
102	0.2	1.29
103	0.14	1.09
104	0.05	0.94
105	0.11	0.89
106	0.05	0.78
107	0.0	0.73
108	0.25	0.73
109	0.1	0.48
110	0.09	0.38
111	0.08	0.29
112	0.02	0.21
113	0.0	0.19
114	0.0	0.19
115	0.0	0.19
116	0.0	0.19
117	0.0	0.19
118	0.11	0.19
119	0.06	0.08
120	0.0	0.02
121	0.02	0.02
122	0.0	0.0
123	0.0	0.0
124	0.0	0.0
125	0.0	0.0
126	0.0	0.0
127	0.0	0.0
128	0.0	0.0
129	0.0	0.0
130	0.0	0.0
131	0.0	0.0
132	0.0	0.0
133	0.0	0.0
134	0.0	0.0
135	0.0	0.0
136	0.0	0.0
137	0.0	0.0
138	0.0	0.0
139	0.0	0.0
140	0.0	0.0
141	0.0	0.0
142	0.0	0.0
143	0.0	0.0
144	0.0	0.0
145	0.0	0.0
146	0.0	0.0
147	0.0	0.0
148	0.0	0.0
149	0.0	0.0
150	0.0	0.0
151	0.0	0.0

## Sheet: COL
user_COL - Class I Coverage
Number of epitope hits / HLA combinations recognized	Percent of individuals	Cumulative percent of population coverage
0	0.36	100.0
1	0.0	99.64
2	0.0	99.64
3	0.04	99.64
4	0.0	99.59
5	0.0	99.59
6	0.06	99.59
7	0.16	99.54
8	0.65	99.38
9	0.0	98.73
10	0.47	98.72
11	0.2	98.25
12	0.32	98.05
13	0.03	97.73
14	0.11	97.7
15	0.45	97.59
16	0.1	97.13
17	0.09	97.04
18	1.1	96.94
19	0.84	95.84
20	0.35	94.99
21	0.15	94.64
22	0.55	94.49
23	0.38	93.94
24	0.4	93.57
25	0.7	93.16
26	0.76	92.46
27	1.03	91.7
28	0.36	90.67
29	1.59	90.31
30	0.85	88.71
31	0.54	87.86
32	0.77	87.32
33	0.98	86.55
34	0.92	85.57
35	0.91	84.65
36	1.22	83.73
37	1.69	82.51
38	0.89	80.82
39	1.71	79.92
40	1.06	78.22
41	1.68	77.15
42	1.1	75.47
43	1.37	74.37
44	1.73	73.0
45	1.38	71.27
46	1.15	69.88
47	1.8	68.74
48	2.09	66.94
49	1.16	64.85
50	1.03	63.69
51	1.92	62.66
52	1.51	60.74
53	1.82	59.23
54	1.68	57.41
55	1.73	55.73
56	1.54	53.99
57	1.29	52.45
58	1.82	51.16
59	1.7	49.34
60	1.55	47.64
61	1.56	46.08
62	2.13	44.52
63	1.92	42.4
64	1.32	40.48
65	1.43	39.15
66	1.6	37.73
67	1.47	36.12
68	1.19	34.66
69	1.37	33.46
70	1.7	32.09
71	1.39	30.4
72	1.73	29.0
73	1.37	27.27
74	1.23	25.91
75	1.12	24.68
76	1.05	23.56
77	1.29	22.51
78	1.14	21.22
79	0.95	20.07
80	1.15	19.12
81	1.26	17.97
82	1.09	16.71
83	0.78	15.62
84	0.98	14.85
85	0.88	13.87
86	0.83	12.99
87	0.88	12.16
88	0.87	11.29
89	0.81	10.41
90	0.63	9.61
91	0.65	8.98
92	0.53	8.33
93	0.45	7.8
94	0.61	7.35
95	0.48	6.74
96	0.54	6.26
97	0.44	5.73
98	0.45	5.29
99	0.36	4.84
100	0.39	4.47
101	0.33	4.08
102	0.34	3.75
103	0.32	3.41
104	0.26	3.09
105	0.33	2.83
106	0.36	2.5
107	0.21	2.14
108	0.2	1.93
109	0.14	1.73
110	0.11	1.6
111	0.15	1.48
112	0.17	1.33
113	0.11	1.17
114	0.08	1.06
115	0.15	0.98
116	0.09	0.83
117	0.08	0.74
118	0.08	0.66
119	0.05	0.57
120	0.08	0.53
121	0.1	0.45
122	0.05	0.36
123	0.05	0.31
124	0.07	0.26
125	0.04	0.19
126	0.02	0.16
127	0.01	0.14
128	0.01	0.13
129	0.03	0.12
130	0.02	0.09
131	0.01	0.08
132	0.01	0.07
133	0.01	0.06
134	0.0	0.05
135	0.02	0.05
136	0.01	0.03
137	0.0	0.02
138	0.0	0.02
139	0.02	0.02
140	0.0	0.0
141	0.0	0.0
142	0.0	0.0
143	0.0	0.0
144	0.0	0.0
145	0.0	0.0
146	0.0	0.0
147	0.0	0.0
148	0.0	0.0
149	0.0	0.0
150	0.0	0.0
151	0.0	0.0

## Sheet: CRO
user_CRO - Class I Coverage
Number of epitope hits / HLA combinations recognized	Percent of individuals	Cumulative percent of population coverage
0	0.46	100.0
1	0.0	99.54
2	0.0	99.54
3	0.0	99.54
4	0.0	99.54
5	0.0	99.54
6	0.0	99.54
7	0.41	99.54
8	1.4	99.13
9	0.0	97.73
10	0.1	97.73
11	0.25	97.63
12	0.14	97.38
13	0.0	97.24
14	0.0	97.24
15	1.24	97.24
16	0.27	96.01
17	0.04	95.74
18	0.95	95.7
19	1.29	94.76
20	0.43	93.47
21	0.13	93.04
22	0.24	92.9
23	0.19	92.67
24	1.18	92.47
25	0.75	91.29
26	2.12	90.55
27	1.68	88.43
28	0.12	86.74
29	1.5	86.62
30	0.43	85.13
31	0.98	84.69
32	1.61	83.71
33	1.05	82.1
34	1.01	81.06
35	0.47	80.04
36	1.32	79.57
37	1.57	78.25
38	0.88	76.68
39	1.02	75.8
40	1.31	74.78
41	1.1	73.47
42	1.68	72.37
43	2.01	70.69
44	1.45	68.68
45	1.41	67.24
46	0.69	65.83
47	1.71	65.13
48	2.17	63.43
49	1.73	61.25
50	1.82	59.52
51	1.85	57.7
52	1.19	55.85
53	1.74	54.67
54	1.48	52.93
55	1.86	51.45
56	1.64	49.59
57	1.03	47.95
58	1.62	46.92
59	1.38	45.3
60	1.52	43.92
61	2.03	42.4
62	1.57	40.37
63	1.63	38.8
64	1.17	37.17
65	1.2	36.0
66	1.44	34.8
67	1.74	33.37
68	1.22	31.62
69	1.27	30.4
70	1.48	29.13
71	1.3	27.65
72	1.77	26.35
73	1.06	24.58
74	1.31	23.52
75	1.13	22.21
76	0.75	21.08
77	1.15	20.34
78	1.04	19.19
79	1.14	18.14
80	0.9	17.01
81	0.82	16.11
82	0.85	15.29
83	0.8	14.44
84	0.8	13.64
85	0.97	12.84
86	0.81	11.87
87	0.59	11.06
88	0.82	10.47
89	0.53	9.65
90	0.79	9.13
91	0.81	8.34
92	0.45	7.53
93	0.56	7.07
94	0.45	6.51
95	0.53	6.06
96	0.58	5.53
97	0.39	4.95
98	0.3	4.57
99	0.32	4.26
100	0.21	3.94
101	0.28	3.73
102	0.34	3.45
103	0.33	3.1
104	0.21	2.77
105	0.18	2.56
106	0.33	2.38
107	0.2	2.06
108	0.2	1.85
109	0.29	1.66
110	0.1	1.37
111	0.14	1.27
112	0.14	1.14
113	0.13	0.99
114	0.13	0.87
115	0.11	0.73
116	0.05	0.63
117	0.09	0.57
118	0.07	0.49
119	0.03	0.41
120	0.06	0.39
121	0.03	0.33
122	0.03	0.3
123	0.02	0.26
124	0.06	0.24
125	0.05	0.18
126	0.04	0.13
127	0.03	0.09
128	0.0	0.06
129	0.01	0.06
130	0.04	0.05
131	0.0	0.02
132	0.01	0.01
133	0.0	0.0
134	0.0	0.0
135	0.0	0.0
136	0.0	0.0
137	0.0	0.0
138	0.0	0.0
139	0.0	0.0
140	0.0	0.0
141	0.0	0.0
142	0.0	0.0
143	0.0	0.0
144	0.0	0.0
145	0.0	0.0
146	0.0	0.0
147	0.0	0.0
148	0.0	0.0
149	0.0	0.0
150	0.0	0.0
151	0.0	0.0

## Sheet: CZE
user_CZE - Class I Coverage
Number of epitope hits / HLA combinations recognized	Percent of individuals	Cumulative percent of population coverage
0	0.44	100.0
1	0.0	99.56
2	0.0	99.56
3	0.0	99.56
4	0.0	99.56
5	0.0	99.56
6	0.0	99.56
7	0.54	99.56
8	1.46	99.02
9	0.0	97.56
10	0.15	97.56
11	0.31	97.4
12	0.29	97.09
13	0.0	96.8
14	0.0	96.8
15	1.89	96.8
16	0.17	94.91
17	0.07	94.74
18	0.86	94.67
19	1.82	93.81
20	0.72	92.0
21	0.04	91.28
22	0.12	91.24
23	0.85	91.12
24	0.8	90.27
25	1.36	89.47
26	1.52	88.1
27	2.2	86.58
28	0.1	84.38
29	0.32	84.28
30	0.73	83.96
31	1.96	83.23
32	1.88	81.26
33	1.27	79.38
34	1.46	78.11
35	0.91	76.65
36	1.06	75.74
37	1.17	74.68
38	1.65	73.51
39	1.12	71.86
40	1.33	70.74
41	0.9	69.41
42	2.05	68.51
43	2.63	66.46
44	2.3	63.83
45	0.89	61.54
46	1.08	60.65
47	0.64	59.57
48	1.36	58.93
49	1.73	57.57
50	2.44	55.84
51	2.29	53.4
52	1.48	51.11
53	0.93	49.63
54	1.45	48.71
55	1.63	47.26
56	1.66	45.63
57	1.09	43.97
58	1.7	42.88
59	1.79	41.17
60	1.06	39.38
61	1.64	38.32
62	2.21	36.68
63	1.44	34.48
64	0.71	33.03
65	0.89	32.32
66	1.57	31.44
67	1.91	29.86
68	1.51	27.96
69	1.35	26.44
70	1.27	25.09
71	0.54	23.82
72	0.77	23.28
73	1.1	22.52
74	1.63	21.41
75	1.4	19.78
76	0.54	18.38
77	1.17	17.85
78	1.07	16.67
79	0.78	15.6
80	0.85	14.82
81	0.88	13.97
82	0.65	13.09
83	0.42	12.43
84	0.73	12.01
85	1.1	11.28
86	1.06	10.18
87	0.72	9.11
88	0.3	8.4
89	0.37	8.1
90	0.59	7.73
91	0.62	7.14
92	0.6	6.51
93	0.56	5.91
94	0.39	5.35
95	0.23	4.97
96	0.41	4.73
97	0.42	4.33
98	0.42	3.91
99	0.25	3.49
100	0.21	3.24
101	0.21	3.03
102	0.42	2.82
103	0.3	2.39
104	0.23	2.1
105	0.16	1.87
106	0.09	1.71
107	0.09	1.62
108	0.24	1.52
109	0.27	1.28
110	0.13	1.01
111	0.1	0.88
112	0.06	0.78
113	0.1	0.72
114	0.07	0.62
115	0.09	0.55
116	0.04	0.46
117	0.04	0.42
118	0.04	0.38
119	0.02	0.34
120	0.06	0.31
121	0.1	0.26
122	0.0	0.16
123	0.01	0.16
124	0.01	0.15
125	0.05	0.14
126	0.04	0.1
127	0.03	0.05
128	0.0	0.02
129	0.0	0.02
130	0.0	0.02
131	0.01	0.02
132	0.01	0.01
133	0.0	0.0
134	0.0	0.0
135	0.0	0.0
136	0.0	0.0
137	0.0	0.0
138	0.0	0.0
139	0.0	0.0
140	0.0	0.0
141	0.0	0.0
142	0.0	0.0
143	0.0	0.0
144	0.0	0.0
145	0.0	0.0
146	0.0	0.0
147	0.0	0.0
148	0.0	0.0
149	0.0	0.0
150	0.0	0.0
151	0.0	0.0

## Sheet: DEU
user_DEU - Class I Coverage
Number of epitope hits / HLA combinations recognized	Percent of individuals	Cumulative percent of population coverage
0	0.41	100.0
1	0.0	99.59
2	0.0	99.59
3	0.0	99.59
4	0.0	99.59
5	0.0	99.59
6	0.0	99.59
7	0.47	99.59
8	1.35	99.13
9	0.0	97.78
10	0.14	97.78
11	0.26	97.64
12	0.28	97.38
13	0.0	97.09
14	0.0	97.09
15	1.65	97.09
16	0.0	95.44
17	0.06	95.44
18	0.79	95.38
19	1.52	94.58
20	0.94	93.06
21	0.12	92.12
22	0.09	92.0
23	0.54	91.91
24	0.25	91.37
25	1.14	91.12
26	1.34	89.98
27	2.19	88.64
28	0.07	86.45
29	0.9	86.38
30	0.54	85.49
31	1.02	84.95
32	1.81	83.93
33	1.14	82.12
34	1.14	80.98
35	0.48	79.84
36	1.27	79.35
37	1.46	78.08
38	1.03	76.63
39	1.15	75.59
40	1.4	74.44
41	0.64	73.05
42	1.44	72.4
43	2.08	70.96
44	2.57	68.88
45	0.95	66.31
46	0.78	65.36
47	0.77	64.58
48	1.56	63.81
49	1.31	62.26
50	1.95	60.94
51	2.16	59.0
52	1.7	56.83
53	0.98	55.13
54	1.6	54.15
55	1.79	52.55
56	1.58	50.76
57	0.96	49.18
58	1.59	48.22
59	1.44	46.63
60	1.06	45.2
61	2.05	44.14
62	2.21	42.09
63	1.72	39.89
64	0.99	38.16
65	0.86	37.18
66	1.43	36.32
67	1.67	34.89
68	1.54	33.22
69	1.44	31.68
70	1.53	30.24
71	0.89	28.71
72	1.19	27.82
73	1.3	26.63
74	1.36	25.32
75	1.46	23.96
76	0.69	22.51
77	1.27	21.81
78	1.07	20.54
79	1.13	19.47
80	1.14	18.34
81	0.76	17.21
82	0.88	16.44
83	0.64	15.56
84	0.82	14.92
85	1.06	14.1
86	1.06	13.04
87	1.05	11.98
88	0.56	10.93
89	0.52	10.37
90	0.65	9.85
91	0.82	9.2
92	0.65	8.38
93	0.52	7.73
94	0.56	7.21
95	0.43	6.66
96	0.59	6.23
97	0.43	5.63
98	0.53	5.2
99	0.38	4.67
100	0.23	4.29
101	0.26	4.07
102	0.51	3.81
103	0.36	3.3
104	0.28	2.94
105	0.21	2.66
106	0.3	2.45
107	0.18	2.16
108	0.2	1.98
109	0.29	1.78
110	0.16	1.48
111	0.18	1.33
112	0.11	1.15
113	0.16	1.04
114	0.14	0.88
115	0.11	0.74
116	0.04	0.64
117	0.08	0.6
118	0.04	0.52
119	0.03	0.47
120	0.06	0.45
121	0.13	0.39
122	0.0	0.26
123	0.02	0.26
124	0.02	0.24
125	0.08	0.22
126	0.06	0.14
127	0.03	0.08
128	0.0	0.05
129	0.02	0.05
130	0.02	0.04
131	0.0	0.01
132	0.01	0.01
133	0.0	0.0
134	0.0	0.0
135	0.0	0.0
136	0.0	0.0
137	0.0	0.0
138	0.0	0.0
139	0.0	0.0
140	0.0	0.0
141	0.0	0.0
142	0.0	0.0
143	0.0	0.0
144	0.0	0.0
145	0.0	0.0
146	0.0	0.0
147	0.0	0.0
148	0.0	0.0
149	0.0	0.0
150	0.0	0.0
151	0.0	0.0

[truncated: 28 more sheets: ESP, FRA, GBR, GHA, GRE, HOL, INA, IRL, ISR, ITA, JPN, KOR, MAL, MAR, MEX, OMA, POL, POR, ROM, RSA …]
