# Supplementary material for: Class I HLA Allele Predicted Restricted Antigenic Coverages for Spike and Nucleocapsid Proteins Are Associated With Deaths Related to COVID-19
Source: Front Immunol. 2020 Dec 16;11:565730. doi: 10.3389/fimmu.2020.565730 (PMC7772148; doi:10.3389/fimmu.2020.565730)
Supplement: Supplementary file 3 [file DataSheet_3.zip › Supplementary_File_3/results_population_coverage_AF_75_to_90/IEDB.Pop.coverage.entire_genome.netCombined.xlsx]

## Sheet: Summary
population/area	Class I
	coveragea	average_hitb	pc90c
user_ARM	0.5081	113.1	14.03
user_AUT	0.53	126.5	13.19
user_BRA	0.4829	108.58	11.99
user_BUL	0.43	88.43	12.1
user_CHN	0.5186	106.17	15.16
user_COL	0.4655	107.56	12.91
user_CRO	0.5139	108.8	12.75
user_CZE	0.4829	99.88	11.99
user_DEU	0.4719	104.86	11.74
user_ESP	0.4555	80.88	8.08
user_FRA	0.4866	106.27	12.08
user_GBR	0.4789	102.98	13.24
user_GHA	0.4801	97.82	8.46
user_GRE	0.4355	79.51	14.88
user_HOL	0.4871	94.9	13.45
user_INA	0.4757	96.04	20.79
user_IRL	0.512	125.74	14.14
user_ISR	0.4588	85.5	8.13
user_ITA	0.5011	106.86	13.83
user_JPN	0.4656	77.56	11.98
user_KOR	0.5088	106	13.03
user_MAL	0.4899	111.46	17.06
user_MAR	0.4817	102.4	10.61
user_MEX	0.471	115.34	11.72
user_OMA	0.4582	79.17	8.12
user_POL	0.4743	82.95	11.79
user_POR	0.4902	90.11	16.48
user_ROM	0.5009	110.26	12.42
user_RSA	0.4596	96.43	8.14
user_RUS	0.5077	122.29	23.97
user_SEN	0.4865	94.18	8.57
user_SGP	0.4894	97.49	10.58
user_SWE	0.515	98.88	17.32
user_THA	0.36	69.13	11.41
user_TUN	0.3298	55.19	10.89
user_UAE	0.4874	107.65	16.39
user_USA	0.4466	95.23	11.2
Average	47.5614	98.7054	12.8276
Standard deviation	3.9285	15.3192	3.40521
a projected population coverage
b average number of epitope hits / HLA combinations recognized by the population
c minimum number of epitope hits / HLA combinations recognized by 90% of the population

## Sheet: ARM
user_ARM - Class I Coverage
Number of epitope hits / HLA combinations recognized	Percent of individuals	Cumulative percent of population coverage
0	49.19	100.0
1	0.0	50.81
2	0.0	50.81
3	0.0	50.81
4	0.0	50.81
5	0.0	50.81
6	0.0	50.81
7	0.0	50.81
8	0.0	50.81
9	0.0	50.81
10	0.0	50.81
11	0.0	50.81
12	0.0	50.81
13	0.0	50.81
14	0.0	50.81
15	0.0	50.81
16	0.0	50.81
17	0.0	50.81
18	0.0	50.81
19	0.0	50.81
20	0.0	50.81
21	0.0	50.81
22	0.0	50.81
23	0.0	50.81
24	0.0	50.81
25	0.0	50.81
26	0.0	50.81
27	0.0	50.81
28	0.0	50.81
29	0.0	50.81
30	0.0	50.81
31	0.0	50.81
32	0.0	50.81
33	0.0	50.81
34	0.0	50.81
35	0.0	50.81
36	0.0	50.81
37	0.0	50.81
38	0.0	50.81
39	0.0	50.81
40	0.0	50.81
41	0.0	50.81
42	0.0	50.81
43	0.0	50.81
44	0.0	50.81
45	0.0	50.81
46	0.0	50.81
47	0.0	50.81
48	0.0	50.81
49	0.0	50.81
50	0.0	50.81
51	0.0	50.81
52	0.0	50.81
53	0.0	50.81
54	0.0	50.81
55	0.0	50.81
56	0.0	50.81
57	0.0	50.81
58	0.0	50.81
59	0.0	50.81
60	0.0	50.81
61	0.0	50.81
62	0.0	50.81
63	0.0	50.81
64	0.0	50.81
65	0.0	50.81
66	0.0	50.81
67	0.0	50.81
68	0.0	50.81
69	2.36	50.81
70	0.0	48.45
71	0.0	48.45
72	0.0	48.45
73	0.0	48.45
74	0.0	48.45
75	0.0	48.45
76	0.0	48.45
77	0.0	48.45
78	0.0	48.45
79	0.0	48.45
80	0.0	48.45
81	0.0	48.45
82	0.0	48.45
83	0.0	48.45
84	4.24	48.45
85	0.0	44.22
86	0.0	44.22
87	0.0	44.22
88	0.0	44.22
89	0.0	44.22
90	0.0	44.22
91	0.0	44.22
92	0.0	44.22
93	0.0	44.22
94	0.0	44.22
95	0.0	44.22
96	0.0	44.22
97	0.0	44.22
98	0.0	44.22
99	0.0	44.22
100	0.0	44.22
101	0.0	44.22
102	0.0	44.22
103	0.0	44.22
104	0.0	44.22
105	0.0	44.22
106	0.0	44.22
107	0.0	44.22
108	0.0	44.22
109	0.0	44.22
110	0.0	44.22
111	0.0	44.22
112	0.0	44.22
113	0.0	44.22
114	0.0	44.22
115	0.0	44.22
116	3.62	44.22
117	0.0	40.6
118	0.0	40.6
119	0.0	40.6
120	0.0	40.6
121	0.0	40.6
122	0.0	40.6
123	1.76	40.6
124	0.0	38.84
125	0.0	38.84
126	0.0	38.84
127	0.0	38.84
128	0.0	38.84
129	0.0	38.84
130	0.0	38.84
131	0.0	38.84
132	0.0	38.84
133	0.0	38.84
134	0.0	38.84
135	0.0	38.84
136	0.0	38.84
137	0.0	38.84
138	0.0	38.84
139	0.0	38.84
140	0.0	38.84
141	0.0	38.84
142	0.0	38.84
143	0.0	38.84
144	0.0	38.84
145	0.0	38.84
146	0.0	38.84
147	0.0	38.84
148	0.0	38.84
149	1.76	38.84
150	0.0	37.07
151	0.0	37.07
152	0.0	37.07
153	0.2	37.07
154	0.0	36.87
155	0.0	36.87
156	3.62	36.87
157	0.0	33.25
158	0.0	33.25
159	0.0	33.25
160	0.0	33.25
161	0.0	33.25
162	0.0	33.25
163	0.0	33.25
164	0.0	33.25
165	0.0	33.25
166	0.0	33.25
167	0.0	33.25
168	0.0	33.25
169	0.0	33.25
170	0.0	33.25
171	3.55	33.25
172	0.0	29.7
173	0.0	29.7
174	0.0	29.7
175	0.0	29.7
176	0.0	29.7
177	0.0	29.7
178	0.0	29.7
179	0.0	29.7
180	0.0	29.7
181	0.0	29.7
182	0.0	29.7
183	0.0	29.7
184	0.0	29.7
185	0.17	29.7
186	0.0	29.52
187	0.0	29.52
188	0.0	29.52
189	0.0	29.52
190	0.0	29.52
191	0.0	29.52
192	0.04	29.52
193	0.0	29.48
194	0.0	29.48
195	0.0	29.48
196	0.0	29.48
197	0.0	29.48
198	0.0	29.48
199	0.0	29.48
200	1.91	29.48
201	4.24	27.57
202	0.0	23.33
203	0.0	23.33
204	0.0	23.33
205	0.0	23.33
206	2.36	23.33
207	0.15	20.98
208	0.0	20.83
209	0.0	20.83
210	0.0	20.83
211	0.0	20.83
212	0.0	20.83
213	0.0	20.83
214	0.0	20.83
215	0.0	20.83
216	0.0	20.83
217	0.0	20.83
218	0.04	20.83
219	0.0	20.79
220	0.0	20.79
221	0.0	20.79
222	0.0	20.79
223	0.0	20.79
224	0.0	20.79
225	0.17	20.79
226	0.0	20.61
227	0.0	20.61
228	0.0	20.61
229	0.0	20.61
230	0.0	20.61
231	0.0	20.61
232	0.0	20.61
233	0.15	20.61
234	0.0	20.46
235	0.0	20.46
236	0.0	20.46
237	0.0	20.46
238	0.0	20.46
239	1.89	20.46
240	0.23	18.57
241	0.0	18.34
242	0.0	18.34
243	0.0	18.34
244	2.95	18.34
245	0.0	15.38
246	0.0	15.38
247	0.0	15.38
248	0.0	15.38
249	0.0	15.38
250	0.0	15.38
251	0.0	15.38
252	0.0	15.38
253	0.0	15.38
254	0.0	15.38
255	0.31	15.38
256	0.0	15.08
257	0.0	15.08
258	0.0	15.08
259	0.0	15.08
260	0.0	15.08
261	0.0	15.08
262	0.0	15.08
263	0.0	15.08
264	0.0	15.08
265	0.13	15.08
266	0.0	14.95
267	0.0	14.95
268	0.0	14.95
269	0.05	14.95
270	0.2	14.9
271	0.0	14.7
272	0.16	14.7
273	0.0	14.54
274	0.0	14.54
275	0.06	14.54
276	0.0	14.48
277	0.0	14.48
278	0.0	14.48
279	0.13	14.48
280	0.0	14.35
281	0.0	14.35
282	0.0	14.35
283	0.0	14.35
284	0.15	14.35
285	0.17	14.2
286	0.0	14.02
287	0.26	14.02
288	0.0	13.76
289	0.0	13.76
290	0.2	13.76
291	0.0	13.56
292	0.0	13.56
293	0.0	13.56
294	0.06	13.56
295	0.0	13.49
296	4.86	13.49
297	0.0	8.64
298	0.0	8.64
299	0.0	8.64
300	0.0	8.64
301	0.0	8.64
302	0.0	8.64
303	0.0	8.64
304	0.0	8.64
305	0.13	8.64
306	0.0	8.51
307	0.0	8.51
308	0.04	8.51
309	0.01	8.46
310	0.0	8.45
311	0.0	8.45
312	0.0	8.45
313	0.07	8.45
314	0.0	8.39
315	0.0	8.39
316	0.13	8.39
317	0.15	8.26
318	0.0	8.11
319	0.0	8.11
320	0.06	8.11
321	0.0	8.04
322	0.17	8.04
323	0.19	7.87
324	0.16	7.68
325	0.0	7.52
326	0.0	7.52
327	0.26	7.52
328	0.25	7.26
329	0.04	7.01
330	0.0	6.97
331	0.0	6.97
332	0.0	6.97
333	0.0	6.97
334	0.0	6.97
335	0.0	6.96
336	0.0	6.96
337	0.0	6.96
338	0.0	6.96
339	0.0	6.96
340	0.0	6.96
341	0.01	6.96
342	0.0	6.96
343	0.0	6.96
344	0.0	6.96
345	0.0	6.96
346	0.0	6.96
347	0.0	6.96
348	0.0	6.96
349	0.04	6.95
350	0.15	6.92
351	0.0	6.77
352	0.0	6.77
353	0.0	6.77
354	0.01	6.76
355	0.17	6.75
356	0.14	6.58
357	0.15	6.44
358	0.0	6.29
359	0.0	6.29
360	0.22	6.29
361	0.0	6.07
362	0.2	6.07
363	0.01	5.87
364	0.0	5.86
365	0.23	5.86
366	0.0	5.63
367	0.05	5.63
368	0.0	5.58
369	0.0	5.58
370	0.0	5.58
371	0.07	5.58
372	0.31	5.51
373	0.0	5.2
374	0.0	5.2
375	0.0	5.2
376	0.0	5.2
377	0.08	5.2
378	0.01	5.11
379	0.0	5.11
380	0.2	5.11
381	0.0	4.91
382	0.0	4.91
383	0.0	4.91
384	0.0	4.91
385	0.0	4.91
386	0.01	4.91
387	0.0	4.9
388	0.03	4.9
389	0.01	4.87
390	0.0	4.86
391	0.0	4.86
392	0.0	4.86
393	0.06	4.85
394	0.0	4.8
395	0.13	4.8
396	0.01	4.66
397	0.01	4.66
398	0.0	4.65
399	0.0	4.65
400	0.22	4.65
401	0.15	4.43
402	0.0	4.28
403	0.0	4.28
404	0.01	4.28
405	0.0	4.27
406	0.05	4.27
407	0.21	4.22
408	0.01	4.02
409	0.0	4.01
410	0.07	4.01
411	0.01	3.94
412	0.17	3.93
413	0.0	3.76
414	0.0	3.76
415	0.1	3.76
416	0.0	3.65
417	0.0	3.65
418	0.0	3.65
419	0.18	3.65
420	0.0	3.48
421	0.0	3.48
422	0.0	3.47
423	0.0	3.47
424	0.0	3.47
425	0.0	3.47
426	0.01	3.47
427	0.0	3.46
428	0.0	3.46
429	0.01	3.46
430	0.0	3.45
431	0.0	3.45
432	0.0	3.45
433	0.0	3.45
434	0.01	3.44
435	0.0	3.44
436	0.0	3.44
437	0.0	3.43
438	0.0	3.43
439	0.04	3.43
440	0.16	3.39
441	0.01	3.23
442	0.0	3.22
443	0.01	3.22
444	0.06	3.21
445	0.47	3.15
446	0.01	2.68
447	0.0	2.67
448	0.0	2.67
449	0.01	2.67
450	0.07	2.66
451	0.0	2.59
452	0.17	2.58
453	0.0	2.41
454	0.0	2.41
455	0.01	2.41
456	0.01	2.41
457	0.0	2.39
458	0.0	2.39
459	0.0	2.39
460	0.0	2.39
461	0.01	2.39
462	0.0	2.39
463	0.0	2.39
464	0.0	2.39
465	0.0	2.38
466	0.01	2.38
467	0.35	2.37
468	0.0	2.02
469	0.01	2.02
470	0.0	2.02
471	0.0	2.02
472	0.01	2.01
473	0.0	2.0
474	0.0	2.0
475	0.0	2.0
476	0.01	2.0
477	0.0	1.99
478	0.01	1.99
479	0.01	1.98
480	0.01	1.97
481	0.01	1.97
482	0.0	1.96
483	0.06	1.96
484	0.01	1.9
485	0.01	1.89
486	0.0	1.88
487	0.0	1.88
488	0.01	1.88
489	0.0	1.86
490	0.0	1.86
491	0.01	1.86
492	0.0	1.85
493	0.01	1.85
494	0.01	1.85
495	0.01	1.84
496	0.17	1.84
497	0.2	1.66
498	0.0	1.46
499	0.01	1.46
500	0.0	1.45
501	0.0	1.45
502	0.23	1.45
503	0.01	1.22
504	0.0	1.21
505	0.0	1.21
506	0.01	1.21
507	0.0	1.2
508	0.0	1.2
509	0.01	1.2
510	0.0	1.2
511	0.01	1.2
512	0.0	1.19
513	0.0	1.19
514	0.01	1.19
515	0.0	1.18
516	0.01	1.18
517	0.01	1.17
518	0.0	1.16
519	0.0	1.16
520	0.0	1.16
521	0.01	1.16
522	0.0	1.15
523	0.01	1.15
524	0.01	1.13
525	0.0	1.12
526	0.0	1.12
527	0.0	1.12
528	0.02	1.11
529	0.02	1.1
530	0.0	1.08
531	0.01	1.07
532	0.0	1.07
533	0.01	1.07
534	0.01	1.06
535	0.18	1.05
536	0.01	0.87
537	0.0	0.86
538	0.0	0.86
539	0.0	0.86
540	0.29	0.86
541	0.0	0.57
542	0.0	0.57
543	0.0	0.57
544	0.0	0.57
545	0.0	0.57
546	0.0	0.57
547	0.0	0.57
548	0.0	0.57
549	0.0	0.57
550	0.0	0.57
551	0.01	0.56
552	0.0	0.55
553	0.0	0.55
554	0.0	0.55
555	0.0	0.55
556	0.01	0.55
557	0.01	0.54
558	0.0	0.53
559	0.0	0.53
560	0.0	0.53
561	0.02	0.53
562	0.0	0.51
563	0.01	0.51
564	0.0	0.5
565	0.0	0.5
566	0.02	0.49
567	0.0	0.47
568	0.01	0.47
569	0.0	0.46
570	0.0	0.46
571	0.01	0.46
572	0.01	0.45
573	0.0	0.44
574	0.0	0.44
575	0.01	0.44
576	0.0	0.44
577	0.0	0.44
578	0.01	0.44
579	0.0	0.43
580	0.01	0.43
581	0.0	0.42
582	0.0	0.42
583	0.01	0.42
584	0.0	0.41
585	0.0	0.41
586	0.01	0.41
587	0.0	0.4
588	0.0	0.4
589	0.0	0.4
590	0.01	0.4
591	0.0	0.39
592	0.0	0.39
593	0.0	0.39
594	0.0	0.39
595	0.0	0.38
596	0.01	0.38
597	0.0	0.38
598	0.0	0.38
599	0.0	0.38
600	0.0	0.37
601	0.02	0.37
602	0.0	0.35
603	0.0	0.35
604	0.0	0.35
605	0.0	0.35
606	0.01	0.35
607	0.0	0.34
608	0.0	0.34
609	0.01	0.34
610	0.0	0.33
611	0.01	0.33
612	0.01	0.32
613	0.0	0.32
614	0.0	0.32
615	0.0	0.32
616	0.02	0.32
617	0.0	0.3
618	0.01	0.3
619	0.01	0.29
620	0.01	0.28
621	0.0	0.28
622	0.0	0.28
623	0.01	0.28
624	0.01	0.26
625	0.0	0.25
626	0.0	0.25
627	0.0	0.25
628	0.0	0.25
629	0.0	0.25
630	0.0	0.25
631	0.0	0.25
632	0.0	0.25
633	0.0	0.25
634	0.0	0.25
635	0.0	0.25
636	0.0	0.25
637	0.0	0.25
638	0.0	0.25
639	0.0	0.25
640	0.0	0.24
641	0.0	0.24
642	0.0	0.24
643	0.0	0.24
644	0.0	0.24
645	0.01	0.24
646	0.01	0.23
647	0.0	0.22
648	0.0	0.22
649	0.0	0.22
650	0.0	0.22
651	0.02	0.22
652	0.01	0.2
653	0.0	0.2
654	0.0	0.2
655	0.0	0.2
656	0.01	0.2
657	0.0	0.18
658	0.01	0.18
659	0.0	0.17
660	0.0	0.17
661	0.0	0.17
662	0.0	0.17
663	0.01	0.17
664	0.0	0.17
665	0.0	0.17
666	0.0	0.17
667	0.01	0.17
668	0.01	0.16
669	0.0	0.15
670	0.0	0.15
671	0.0	0.15
672	0.0	0.15
673	0.01	0.15
674	0.0	0.14
675	0.0	0.14
676	0.0	0.14
677	0.0	0.14
678	0.0	0.14
679	0.0	0.14
680	0.0	0.14
681	0.0	0.14
682	0.0	0.14
683	0.0	0.14
684	0.01	0.14
685	0.0	0.13
686	0.0	0.13
687	0.0	0.13
688	0.0	0.13
689	0.01	0.13
690	0.0	0.12
691	0.01	0.12
692	0.0	0.12
693	0.0	0.12
694	0.0	0.12
695	0.0	0.12
696	0.01	0.11
697	0.01	0.1
698	0.0	0.1
699	0.0	0.1
700	0.0	0.1
701	0.0	0.1
702	0.0	0.1
703	0.01	0.09
704	0.0	0.08
705	0.0	0.08
706	0.01	0.08
707	0.0	0.08
708	0.0	0.08
709	0.0	0.08
710	0.0	0.08
711	0.01	0.08
712	0.0	0.07
713	0.0	0.07
714	0.0	0.07
715	0.0	0.07
716	0.0	0.07
717	0.0	0.07
718	0.0	0.07
719	0.0	0.07
720	0.0	0.07
721	0.0	0.07
722	0.0	0.07
723	0.0	0.06
724	0.0	0.06
725	0.0	0.06
726	0.0	0.06
727	0.0	0.06
728	0.0	0.06
729	0.0	0.06
730	0.0	0.06
731	0.0	0.06
732	0.0	0.06
733	0.0	0.06
734	0.0	0.06
735	0.0	0.06
736	0.01	0.06
737	0.0	0.05
738	0.0	0.05
739	0.0	0.05
740	0.01	0.05
741	0.02	0.05
742	0.0	0.03
743	0.0	0.03
744	0.0	0.03
745	0.0	0.03
746	0.01	0.03
747	0.0	0.02
748	0.0	0.02
749	0.0	0.02
750	0.0	0.02
751	0.0	0.02
752	0.0	0.02
753	0.0	0.02
754	0.0	0.02
755	0.0	0.02
756	0.0	0.02
757	0.0	0.02
758	0.0	0.02
759	0.0	0.02
760	0.0	0.02
761	0.0	0.02
762	0.0	0.02
763	0.0	0.02
764	0.0	0.02
765	0.0	0.02
766	0.0	0.02
767	0.0	0.02
768	0.0	0.02
769	0.0	0.02
770	0.0	0.02
771	0.0	0.02
772	0.0	0.02
773	0.0	0.02
774	0.0	0.02
775	0.0	0.02
776	0.0	0.02
777	0.0	0.02
778	0.0	0.02
779	0.01	0.02
780	0.0	0.01
781	0.0	0.01
782	0.0	0.01
783	0.0	0.01
784	0.0	0.01
785	0.0	0.01
786	0.0	0.01
787	0.0	0.01
788	0.0	0.01
789	0.0	0.01
790	0.0	0.01
791	0.0	0.01
792	0.0	0.01
793	0.0	0.01
794	0.0	0.01
795	0.0	0.01
796	0.0	0.01
797	0.0	0.01
798	0.0	0.01
799	0.0	0.01
800	0.0	0.01
801	0.0	0.01
802	0.0	0.01
803	0.0	0.01
804	0.0	0.01
805	0.0	0.01
806	0.0	0.01
807	0.0	0.01
808	0.0	0.01
809	0.0	0.01
810	0.0	0.01
811	0.0	0.01
812	0.0	0.01
813	0.0	0.01
814	0.0	0.01
815	0.0	0.01
816	0.0	0.01
817	0.0	0.01
818	0.0	0.01
819	0.0	0.01
820	0.0	0.01
821	0.0	0.01
822	0.0	0.01
823	0.0	0.01
824	0.0	0.01
825	0.0	0.01
826	0.0	0.01
827	0.0	0.01
828	0.0	0.01
829	0.0	0.01
830	0.0	0.01
831	0.0	0.01
832	0.0	0.01
833	0.0	0.01
834	0.0	0.01
835	0.0	0.01
836	0.0	0.01
837	0.0	0.01
838	0.0	0.01
839	0.0	0.01
840	0.0	0.01
841	0.0	0.01
842	0.0	0.01
843	0.0	0.01
844	0.0	0.01
845	0.0	0.01
846	0.0	0.01
847	0.0	0.01
848	0.0	0.01
849	0.0	0.01
850	0.0	0.01
851	0.0	0.01
852	0.0	0.01
853	0.0	0.01
854	0.0	0.01
855	0.0	0.01
856	0.0	0.01
857	0.0	0.01
858	0.0	0.01
859	0.0	0.01
860	0.0	0.01
861	0.0	0.01
862	0.0	0.01
863	0.0	0.0
864	0.0	0.0
865	0.0	0.0
866	0.0	0.0
867	0.0	0.0
868	0.0	0.0
869	0.0	0.0
870	0.0	0.0
871	0.0	0.0
872	0.0	0.0
873	0.0	0.0
874	0.0	0.0
875	0.0	0.0
876	0.0	0.0
877	0.0	0.0
878	0.0	0.0
879	0.0	0.0
880	0.0	0.0
881	0.0	0.0
882	0.0	0.0
883	0.0	0.0
884	0.0	0.0
885	0.0	0.0
886	0.0	0.0
887	0.0	0.0
888	0.0	0.0
889	0.0	0.0
890	0.0	0.0
891	0.0	0.0
892	0.0	0.0
893	0.0	0.0
894	0.0	0.0
895	0.0	0.0
896	0.0	0.0
897	0.0	0.0
898	0.0	0.0
899	0.0	0.0
900	0.0	0.0
901	0.0	0.0
902	0.0	0.0
903	0.0	0.0
904	0.0	0.0
905	0.0	0.0
906	0.0	0.0
907	0.0	0.0
908	0.0	0.0
909	0.0	0.0
910	0.0	0.0
911	0.0	0.0
912	0.0	0.0
913	0.0	0.0
914	0.0	0.0
915	0.0	0.0
916	0.0	0.0
917	0.0	0.0
918	0.0	0.0
919	0.0	0.0
920	0.0	0.0
921	0.0	0.0
922	0.0	0.0
923	0.0	0.0
924	0.0	0.0
925	0.0	0.0
926	0.0	0.0
927	0.0	0.0
928	0.0	0.0
929	0.0	0.0
930	0.0	0.0
931	0.0	0.0
932	0.0	0.0
933	0.0	0.0
934	0.0	0.0
935	0.0	0.0
936	0.0	0.0
937	0.0	0.0
938	0.0	0.0
939	0.0	0.0
940	0.0	0.0
941	0.0	0.0
942	0.0	0.0
943	0.0	0.0
944	0.0	0.0
945	0.0	0.0
946	0.0	0.0
947	0.0	0.0
948	0.0	0.0
949	0.0	0.0
950	0.0	0.0
951	0.0	0.0
952	0.0	0.0
953	0.0	0.0
954	0.0	0.0
955	0.0	0.0
956	0.0	0.0
957	0.0	0.0
958	0.0	0.0
959	0.0	0.0
960	0.0	0.0
961	0.0	0.0
962	0.0	0.0
963	0.0	0.0
964	0.0	0.0
965	0.0	0.0
966	0.0	0.0
967	0.0	0.0
968	0.0	0.0
969	0.0	0.0
970	0.0	0.0
971	0.0	0.0
972	0.0	0.0
973	0.0	0.0
974	0.0	0.0
975	0.0	0.0
976	0.0	0.0
977	0.0	0.0
978	0.0	0.0
979	0.0	0.0
980	0.0	0.0
981	0.0	0.0
982	0.0	0.0
983	0.0	0.0
984	0.0	0.0
985	0.0	0.0
986	0.0	0.0
987	0.0	0.0
988	0.0	0.0
989	0.0	0.0
990	0.0	0.0
991	0.0	0.0
992	0.0	0.0
993	0.0	0.0
994	0.0	0.0
995	0.0	0.0
996	0.0	0.0
997	0.0	0.0
998	0.0	0.0
999	0.0	0.0
1000	0.0	0.0
1001	0.0	0.0
1002	0.0	0.0
1003	0.0	0.0
1004	0.0	0.0
1005	0.0	0.0
1006	0.0	0.0
1007	0.0	0.0
1008	0.0	0.0
1009	0.0	0.0
1010	0.0	0.0
1011	0.0	0.0
1012	0.0	0.0
1013	0.0	0.0
1014	0.0	0.0
1015	0.0	0.0
1016	0.0	0.0
1017	0.0	0.0
1018	0.0	0.0
1019	0.0	0.0
1020	0.0	0.0
1021	0.0	0.0
1022	0.0	0.0
1023	0.0	0.0
1024	0.0	0.0
1025	0.0	0.0
1026	0.0	0.0
1027	0.0	0.0
1028	0.0	0.0
1029	0.0	0.0
1030	0.0	0.0
1031	0.0	0.0
1032	0.0	0.0
1033	0.0	0.0
1034	0.0	0.0
1035	0.0	0.0
1036	0.0	0.0
1037	0.0	0.0
1038	0.0	0.0
1039	0.0	0.0
1040	0.0	0.0
1041	0.0	0.0
1042	0.0	0.0
1043	0.0	0.0
1044	0.0	0.0
1045	0.0	0.0
1046	0.0	0.0
1047	0.0	0.0
1048	0.0	0.0
1049	0.0	0.0
1050	0.0	0.0
1051	0.0	0.0
1052	0.0	0.0
1053	0.0	0.0
1054	0.0	0.0
1055	0.0	0.0
1056	0.0	0.0
1057	0.0	0.0
1058	0.0	0.0
1059	0.0	0.0
1060	0.0	0.0
1061	0.0	0.0
1062	0.0	0.0
1063	0.0	0.0
1064	0.0	0.0
1065	0.0	0.0
1066	0.0	0.0
1067	0.0	0.0
1068	0.0	0.0
1069	0.0	0.0
1070	0.0	0.0
1071	0.0	0.0
1072	0.0	0.0
1073	0.0	0.0
1074	0.0	0.0
1075	0.0	0.0
1076	0.0	0.0
1077	0.0	0.0
1078	0.0	0.0
1079	0.0	0.0
1080	0.0	0.0
1081	0.0	0.0
1082	0.0	0.0
1083	0.0	0.0
1084	0.0	0.0
1085	0.0	0.0
1086	0.0	0.0
1087	0.0	0.0
1088	0.0	0.0
1089	0.0	0.0
1090	0.0	0.0
1091	0.0	0.0
1092	0.0	0.0
1093	0.0	0.0
1094	0.0	0.0
1095	0.0	0.0
1096	0.0	0.0
1097	0.0	0.0
1098	0.0	0.0
1099	0.0	0.0
1100	0.0	0.0
1101	0.0	0.0
1102	0.0	0.0
1103	0.0	0.0
1104	0.0	0.0
1105	0.0	0.0
1106	0.0	0.0
1107	0.0	0.0
1108	0.0	0.0
1109	0.0	0.0
1110	0.0	0.0
1111	0.0	0.0
1112	0.0	0.0
1113	0.0	0.0
1114	0.0	0.0
1115	0.0	0.0
1116	0.0	0.0
1117	0.0	0.0
1118	0.0	0.0
1119	0.0	0.0
1120	0.0	0.0
1121	0.0	0.0
1122	0.0	0.0
1123	0.0	0.0
1124	0.0	0.0
1125	0.0	0.0
1126	0.0	0.0
1127	0.0	0.0
1128	0.0	0.0
1129	0.0	0.0
1130	0.0	0.0
1131	0.0	0.0
1132	0.0	0.0
1133	0.0	0.0
1134	0.0	0.0
1135	0.0	0.0
1136	0.0	0.0
1137	0.0	0.0
1138	0.0	0.0
1139	0.0	0.0
1140	0.0	0.0
1141	0.0	0.0
1142	0.0	0.0
1143	0.0	0.0
1144	0.0	0.0
1145	0.0	0.0
1146	0.0	0.0
1147	0.0	0.0
1148	0.0	0.0
1149	0.0	0.0
1150	0.0	0.0
1151	0.0	0.0
1152	0.0	0.0
1153	0.0	0.0
1154	0.0	0.0
1155	0.0	0.0
1156	0.0	0.0
1157	0.0	0.0
1158	0.0	0.0
1159	0.0	0.0
1160	0.0	0.0
1161	0.0	0.0
1162	0.0	0.0
1163	0.0	0.0
1164	0.0	0.0
1165	0.0	0.0
1166	0.0	0.0
1167	0.0	0.0
1168	0.0	0.0
1169	0.0	0.0
1170	0.0	0.0
1171	0.0	0.0
1172	0.0	0.0
1173	0.0	0.0
1174	0.0	0.0

## Sheet: AUT
user_AUT - Class I Coverage
Number of epitope hits / HLA combinations recognized	Percent of individuals	Cumulative percent of population coverage
0	47.0	100.0
1	0.0	53.0
2	0.0	53.0
3	0.0	53.0
4	0.0	53.0
5	0.0	53.0
6	0.0	53.0
7	0.0	53.0
8	0.0	53.0
9	0.0	53.0
10	0.0	53.0
11	0.0	53.0
12	0.0	53.0
13	0.0	53.0
14	0.0	53.0
15	0.0	53.0
16	0.0	53.0
17	0.0	53.0
18	0.0	53.0
19	0.0	53.0
20	0.0	53.0
21	0.0	53.0
22	0.0	53.0
23	0.0	53.0
24	0.0	53.0
25	0.0	53.0
26	0.0	53.0
27	0.0	53.0
28	0.0	53.0
29	0.0	53.0
30	0.0	53.0
31	0.0	53.0
32	0.0	53.0
33	0.0	53.0
34	0.0	53.0
35	0.0	53.0
36	0.0	53.0
37	0.0	53.0
38	0.0	53.0
39	0.0	53.0
40	0.0	53.0
41	0.0	53.0
42	0.0	53.0
43	0.0	53.0
44	0.0	53.0
45	0.0	53.0
46	0.0	53.0
47	0.0	53.0
48	0.0	53.0
49	0.0	53.0
50	0.0	53.0
51	0.0	53.0
52	0.0	53.0
53	0.0	53.0
54	0.0	53.0
55	0.0	53.0
56	0.0	53.0
57	0.0	53.0
58	0.0	53.0
59	0.0	53.0
60	0.0	53.0
61	0.0	53.0
62	2.06	53.0
63	0.0	50.94
64	0.0	50.94
65	0.0	50.94
66	0.0	50.94
67	0.0	50.94
68	0.0	50.94
69	1.37	50.94
70	0.0	49.57
71	0.0	49.57
72	0.0	49.57
73	0.0	49.57
74	0.0	49.57
75	0.0	49.57
76	0.0	49.57
77	0.0	49.57
78	0.0	49.57
79	0.0	49.57
80	0.0	49.57
81	0.0	49.57
82	0.0	49.57
83	0.0	49.57
84	0.0	49.57
85	0.0	49.57
86	0.0	49.57
87	0.0	49.57
88	0.0	49.57
89	0.0	49.57
90	0.0	49.57
91	1.37	49.57
92	0.0	48.21
93	0.0	48.21
94	0.0	48.21
95	0.0	48.21
96	0.0	48.21
97	0.0	48.21
98	0.0	48.21
99	0.0	48.21
100	0.0	48.21
101	0.0	48.21
102	0.0	48.21
103	0.0	48.21
104	0.0	48.21
105	0.0	48.21
106	0.0	48.21
107	0.0	48.21
108	0.0	48.21
109	0.0	48.21
110	0.0	48.21
111	0.0	48.21
112	0.0	48.21
113	0.0	48.21
114	0.0	48.21
115	0.0	48.21
116	0.0	48.21
117	0.0	48.21
118	0.0	48.21
119	0.0	48.21
120	0.0	48.21
121	0.0	48.21
122	0.0	48.21
123	0.0	48.21
124	0.0	48.21
125	0.0	48.21
126	0.0	48.21
127	0.0	48.21
128	0.0	48.21
129	0.0	48.21
130	0.0	48.21
131	2.32	48.21
132	0.0	45.89
133	0.0	45.89
134	0.0	45.89
135	0.0	45.89
136	0.0	45.89
137	0.0	45.89
138	0.0	45.89
139	0.0	45.89
140	0.0	45.89
141	0.0	45.89
142	0.0	45.89
143	0.0	45.89
144	0.0	45.89
145	0.0	45.89
146	0.0	45.89
147	0.0	45.89
148	0.0	45.89
149	3.22	45.89
150	0.0	42.67
151	0.0	42.67
152	1.14	42.67
153	0.03	41.53
154	0.0	41.5
155	0.0	41.5
156	0.0	41.5
157	0.0	41.5
158	0.0	41.5
159	0.0	41.5
160	0.02	41.5
161	0.0	41.48
162	0.0	41.48
163	0.0	41.48
164	0.0	41.48
165	0.0	41.48
166	0.0	41.48
167	0.0	41.48
168	0.0	41.48
169	0.0	41.48
170	0.0	41.48
171	1.71	41.48
172	0.0	39.77
173	0.0	39.77
174	0.0	39.77
175	0.0	39.77
176	0.0	39.77
177	0.0	39.77
178	0.0	39.77
179	0.0	39.77
180	0.0	39.77
181	2.52	39.77
182	0.0	37.25
183	0.0	37.25
184	0.0	37.25
185	0.0	37.25
186	0.0	37.25
187	0.0	37.25
188	2.52	37.25
189	0.0	34.72
190	0.0	34.72
191	0.0	34.72
192	0.0	34.72
193	0.05	34.72
194	0.0	34.67
195	0.0	34.67
196	0.0	34.67
197	0.0	34.67
198	0.0	34.67
199	0.0	34.67
200	0.03	34.67
201	0.0	34.64
202	0.0	34.64
203	0.0	34.64
204	0.0	34.64
205	0.0	34.64
206	1.14	34.64
207	0.0	33.5
208	12.21	33.5
209	0.0	21.29
210	0.0	21.29
211	0.07	21.29
212	0.0	21.22
213	0.0	21.22
214	0.02	21.22
215	0.0	21.2
216	0.0	21.2
217	0.0	21.2
218	0.05	21.2
219	0.0	21.15
220	0.0	21.15
221	0.02	21.15
222	0.03	21.14
223	0.0	21.1
224	0.0	21.1
225	0.0	21.1
226	0.0	21.1
227	0.0	21.1
228	0.0	21.1
229	0.0	21.1
230	0.0	21.1
231	3.72	21.1
232	0.0	17.39
233	0.04	17.39
234	0.0	17.35
235	0.0	17.35
236	0.0	17.35
237	0.0	17.35
238	0.0	17.35
239	0.0	17.35
240	0.07	17.35
241	0.0	17.28
242	0.0	17.28
243	0.07	17.28
244	0.0	17.21
245	0.0	17.21
246	0.0	17.21
247	0.0	17.21
248	0.0	17.21
249	0.0	17.21
250	0.09	17.21
251	0.0	17.12
252	0.0	17.12
253	0.0	17.12
254	0.0	17.12
255	0.0	17.12
256	0.0	17.12
257	0.04	17.12
258	0.0	17.08
259	0.0	17.08
260	0.0	17.08
261	0.0	17.08
262	0.02	17.08
263	0.0	17.06
264	0.0	17.06
265	0.0	17.06
266	0.0	17.06
267	0.0	17.06
268	0.02	17.06
269	0.0	17.03
270	0.53	17.03
271	0.0	16.5
272	0.04	16.5
273	0.0	16.46
274	0.0	16.46
275	0.02	16.46
276	0.0	16.45
277	0.36	16.45
278	0.0	16.09
279	0.04	16.09
280	0.08	16.06
281	0.0	15.98
282	0.0	15.98
283	0.03	15.98
284	0.0	15.95
285	0.0	15.95
286	0.0	15.95
287	0.0	15.95
288	0.0	15.95
289	0.0	15.95
290	0.0	15.95
291	0.0	15.95
292	0.0	15.95
293	0.16	15.95
294	0.0	15.79
295	0.0	15.79
296	4.91	15.79
297	0.02	10.88
298	0.0	10.87
299	0.36	10.87
300	0.11	10.51
301	0.04	10.4
302	0.04	10.37
303	0.0	10.32
304	0.0	10.32
305	0.0	10.32
306	0.0	10.32
307	0.0	10.32
308	0.0	10.32
309	0.0	10.32
310	0.0	10.32
311	0.0	10.32
312	0.06	10.32
313	0.0	10.26
314	0.0	10.26
315	0.0	10.26
316	0.0	10.26
317	0.0	10.26
318	0.0	10.26
319	0.06	10.26
320	0.06	10.2
321	0.0	10.15
322	0.11	10.15
323	0.02	10.04
324	0.0	10.02
325	0.0	10.02
326	0.0	10.02
327	0.0	10.02
328	0.0	10.02
329	0.0	10.02
330	0.08	10.02
331	0.0	9.94
332	0.0	9.94
333	0.03	9.94
334	0.0	9.91
335	0.0	9.91
336	0.0	9.91
337	0.11	9.91
338	0.0	9.79
339	0.6	9.79
340	0.03	9.19
341	0.0	9.16
342	0.0	9.16
343	0.0	9.16
344	0.0	9.16
345	0.0	9.16
346	0.0	9.16
347	0.0	9.16
348	0.0	9.16
349	0.0	9.16
350	0.0	9.16
351	0.0	9.16
352	0.04	9.16
353	0.0	9.12
354	0.0	9.12
355	0.04	9.12
356	0.0	9.08
357	0.84	9.08
358	0.23	8.24
359	0.04	8.01
360	0.3	7.97
361	0.01	7.67
362	0.18	7.66
363	0.0	7.48
364	0.0	7.48
365	0.14	7.48
366	0.0	7.34
367	0.0	7.34
368	0.01	7.34
369	0.07	7.33
370	0.0	7.27
371	0.0	7.27
372	0.0	7.27
373	0.0	7.27
374	0.0	7.27
375	0.0	7.27
376	0.0	7.27
377	0.02	7.27
378	0.0	7.25
379	0.44	7.25
380	0.25	6.8
381	0.0	6.55
382	0.0	6.55
383	0.09	6.55
384	0.0	6.46
385	0.0	6.46
386	0.0	6.46
387	0.17	6.46
388	0.0	6.28
389	0.66	6.28
390	0.0	5.63
391	0.0	5.63
392	0.0	5.63
393	0.0	5.63
394	0.03	5.63
395	0.0	5.6
396	0.66	5.6
397	0.0	4.94
398	0.0	4.94
399	0.0	4.94
400	0.0	4.94
401	0.01	4.94
402	0.14	4.93
403	0.0	4.79
404	0.0	4.79
405	0.0	4.79
406	0.0	4.79
407	0.0	4.79
408	0.01	4.79
409	0.0	4.78
410	0.0	4.78
411	0.0	4.78
412	0.2	4.78
413	0.0	4.58
414	0.3	4.58
415	0.0	4.29
416	0.0	4.29
417	0.0	4.29
418	0.0	4.29
419	0.22	4.29
420	0.0	4.07
421	0.0	4.07
422	0.01	4.07
423	0.0	4.07
424	0.0	4.07
425	0.0	4.06
426	0.01	4.06
427	0.24	4.05
428	0.0	3.81
429	0.0	3.81
430	0.01	3.8
431	0.0	3.79
432	0.0	3.79
433	0.0	3.79
434	0.0	3.79
435	0.0	3.79
436	0.0	3.79
437	0.09	3.79
438	0.0	3.7
439	0.45	3.7
440	0.0	3.26
441	0.01	3.26
442	0.01	3.25
443	0.0	3.24
444	0.0	3.24
445	0.34	3.24
446	0.0	2.9
447	0.0	2.9
448	0.14	2.9
449	0.01	2.77
450	0.0	2.76
451	0.02	2.76
452	0.0	2.74
453	0.0	2.74
454	0.0	2.74
455	0.0	2.74
456	0.0	2.74
457	0.0	2.73
458	0.02	2.73
459	0.0	2.71
460	0.0	2.71
461	0.0	2.71
462	0.0	2.71
463	0.0	2.71
464	0.0	2.71
465	0.01	2.71
466	0.0	2.7
467	0.18	2.7
468	0.0	2.52
469	0.0	2.52
470	0.01	2.52
471	0.01	2.51
472	0.0	2.51
473	0.0	2.51
474	0.01	2.51
475	0.0	2.5
476	0.01	2.5
477	0.26	2.5
478	0.0	2.23
479	0.0	2.23
480	0.01	2.23
481	0.01	2.22
482	0.0	2.22
483	0.0	2.22
484	0.26	2.21
485	0.0	1.95
486	0.0	1.95
487	0.01	1.95
488	0.02	1.94
489	0.01	1.92
490	0.0	1.91
491	0.01	1.91
492	0.0	1.91
493	0.0	1.91
494	0.0	1.9
495	0.0	1.9
496	0.0	1.9
497	0.0	1.9
498	0.0	1.9
499	0.0	1.9
500	0.0	1.9
501	0.02	1.9
502	0.12	1.88
503	0.0	1.76
504	0.59	1.76
505	0.0	1.17
506	0.0	1.17
507	0.01	1.17
508	0.01	1.16
509	0.01	1.15
510	0.02	1.14
511	0.01	1.12
512	0.0	1.11
513	0.0	1.11
514	0.01	1.11
515	0.0	1.11
516	0.0	1.11
517	0.0	1.11
518	0.0	1.1
519	0.0	1.1
520	0.02	1.1
521	0.0	1.09
522	0.0	1.09
523	0.0	1.09
524	0.0	1.09
525	0.0	1.09
526	0.0	1.09
527	0.2	1.09
528	0.02	0.88
529	0.0	0.87
530	0.01	0.86
531	0.01	0.85
532	0.0	0.85
533	0.0	0.84
534	0.0	0.84
535	0.0	0.84
536	0.01	0.84
537	0.0	0.83
538	0.02	0.83
539	0.01	0.81
540	0.0	0.8
541	0.01	0.8
542	0.0	0.8
543	0.0	0.8
544	0.0	0.79
545	0.03	0.79
546	0.01	0.76
547	0.0	0.75
548	0.01	0.75
549	0.0	0.74
550	0.0	0.74
551	0.0	0.74
552	0.0	0.74
553	0.0	0.74
554	0.0	0.73
555	0.0	0.73
556	0.0	0.73
557	0.0	0.73
558	0.0	0.73
559	0.0	0.73
560	0.01	0.73
561	0.01	0.72
562	0.0	0.71
563	0.01	0.71
564	0.0	0.7
565	0.0	0.69
566	0.03	0.69
567	0.01	0.67
568	0.01	0.65
569	0.0	0.64
570	0.02	0.64
571	0.0	0.62
572	0.0	0.62
573	0.02	0.62
574	0.0	0.6
575	0.0	0.6
576	0.01	0.59
577	0.02	0.59
578	0.0	0.57
579	0.0	0.57
580	0.0	0.57
581	0.0	0.57
582	0.0	0.57
583	0.0	0.57
584	0.0	0.56
585	0.01	0.56
586	0.0	0.56
587	0.0	0.55
588	0.03	0.55
589	0.01	0.52
590	0.0	0.51
591	0.01	0.51
592	0.0	0.5
593	0.0	0.5
594	0.0	0.5
595	0.02	0.5
596	0.01	0.47
597	0.0	0.47
598	0.0	0.46
599	0.0	0.46
600	0.01	0.46
601	0.0	0.45
602	0.01	0.45
603	0.0	0.45
604	0.0	0.45
605	0.0	0.45
606	0.0	0.45
607	0.0	0.45
608	0.01	0.45
609	0.0	0.44
610	0.02	0.44
611	0.0	0.42
612	0.0	0.42
613	0.0	0.42
614	0.0	0.42
615	0.01	0.42
616	0.01	0.42
617	0.0	0.41
618	0.01	0.41
619	0.0	0.4
620	0.02	0.4
621	0.0	0.38
622	0.0	0.38
623	0.0	0.38
624	0.0	0.38
625	0.0	0.38
626	0.01	0.37
627	0.02	0.37
628	0.0	0.34
629	0.0	0.34
630	0.0	0.34
631	0.0	0.34
632	0.0	0.34
633	0.01	0.34
634	0.0	0.33
635	0.03	0.33
636	0.0	0.3
637	0.0	0.29
638	0.0	0.29
639	0.0	0.29
640	0.0	0.29
641	0.0	0.29
642	0.0	0.29
643	0.0	0.29
644	0.0	0.29
645	0.01	0.29
646	0.0	0.28
647	0.0	0.28
648	0.0	0.28
649	0.0	0.28
650	0.0	0.28
651	0.0	0.28
652	0.0	0.27
653	0.04	0.27
654	0.0	0.23
655	0.0	0.23
656	0.01	0.23
657	0.0	0.21
658	0.01	0.21
659	0.0	0.2
660	0.0	0.2
661	0.0	0.2
662	0.0	0.2
663	0.0	0.2
664	0.0	0.2
665	0.01	0.2
666	0.0	0.2
667	0.0	0.2
668	0.0	0.2
669	0.0	0.2
670	0.0	0.2
671	0.0	0.2
672	0.0	0.2
673	0.0	0.2
674	0.0	0.19
675	0.02	0.19
676	0.01	0.17
677	0.0	0.16
678	0.0	0.16
679	0.01	0.16
680	0.0	0.15
681	0.0	0.15
682	0.0	0.15
683	0.0	0.15
684	0.0	0.15
685	0.03	0.15
686	0.0	0.12
687	0.0	0.12
688	0.0	0.12
689	0.0	0.12
690	0.0	0.12
691	0.0	0.11
692	0.03	0.11
693	0.0	0.08
694	0.0	0.08
695	0.0	0.08
696	0.0	0.08
697	0.0	0.08
698	0.01	0.08
699	0.0	0.08
700	0.0	0.08
701	0.0	0.08
702	0.0	0.08
703	0.0	0.08
704	0.0	0.08
705	0.0	0.07
706	0.0	0.07
707	0.0	0.07
708	0.01	0.07
709	0.0	0.06
710	0.01	0.06
711	0.0	0.05
712	0.0	0.05
713	0.0	0.05
714	0.0	0.05
715	0.01	0.05
716	0.0	0.04
717	0.0	0.04
718	0.0	0.04
719	0.0	0.04
720	0.0	0.04
721	0.0	0.04
722	0.0	0.04
723	0.0	0.04
724	0.0	0.04
725	0.0	0.04
726	0.0	0.04
727	0.0	0.04
728	0.0	0.04
729	0.0	0.04
730	0.0	0.04
731	0.0	0.04
732	0.0	0.04
733	0.0	0.04
734	0.0	0.03
735	0.0	0.03
736	0.0	0.03
737	0.0	0.03
738	0.0	0.03
739	0.0	0.03
740	0.0	0.03
741	0.0	0.03
742	0.0	0.03
743	0.0	0.03
744	0.0	0.03
745	0.0	0.03
746	0.0	0.03
747	0.0	0.03
748	0.0	0.03
749	0.0	0.03
750	0.0	0.03
751	0.0	0.03
752	0.0	0.03
753	0.0	0.03
754	0.0	0.03
755	0.0	0.03
756	0.0	0.03
757	0.0	0.03
758	0.0	0.03
759	0.0	0.03
760	0.0	0.02
761	0.0	0.02
762	0.0	0.02
763	0.0	0.02
764	0.0	0.02
765	0.0	0.02
766	0.0	0.02
767	0.0	0.02
768	0.0	0.02
769	0.0	0.02
770	0.0	0.02
771	0.0	0.02
772	0.0	0.02
773	0.0	0.02
774	0.0	0.02
775	0.0	0.02
776	0.0	0.02
777	0.0	0.02
778	0.0	0.02
779	0.0	0.02
780	0.0	0.02
781	0.0	0.02
782	0.0	0.02
783	0.0	0.02
784	0.0	0.02
785	0.0	0.02
786	0.0	0.02
787	0.0	0.02
788	0.0	0.02
789	0.0	0.02
790	0.0	0.02
791	0.0	0.02
792	0.0	0.02
793	0.0	0.02
794	0.0	0.02
795	0.0	0.02
796	0.0	0.02
797	0.0	0.02
798	0.0	0.02
799	0.0	0.02
800	0.0	0.02
801	0.0	0.02
802	0.0	0.02
803	0.0	0.02
804	0.0	0.02
805	0.0	0.02
806	0.0	0.01
807	0.0	0.01
808	0.0	0.01
809	0.0	0.01
810	0.0	0.01
811	0.0	0.01
812	0.0	0.01
813	0.0	0.01
814	0.0	0.01
815	0.0	0.01
816	0.0	0.01
817	0.0	0.01
818	0.0	0.01
819	0.0	0.01
820	0.0	0.01
821	0.0	0.01
822	0.0	0.01
823	0.0	0.01
824	0.0	0.01
825	0.0	0.01
826	0.0	0.01
827	0.0	0.01
828	0.0	0.01
829	0.0	0.01
830	0.0	0.01
831	0.0	0.01
832	0.0	0.01
833	0.0	0.01
834	0.0	0.01
835	0.0	0.01
836	0.0	0.01
837	0.0	0.01
838	0.0	0.01
839	0.0	0.01
840	0.0	0.01
841	0.0	0.01
842	0.0	0.01
843	0.0	0.01
844	0.0	0.01
845	0.0	0.01
846	0.0	0.01
847	0.0	0.01
848	0.0	0.01
849	0.0	0.01
850	0.0	0.01
851	0.0	0.01
852	0.0	0.01
853	0.0	0.01
854	0.0	0.01
855	0.0	0.01
856	0.0	0.01
857	0.0	0.01
858	0.0	0.0
859	0.0	0.0
860	0.0	0.0
861	0.0	0.0
862	0.0	0.0
863	0.0	0.0
864	0.0	0.0
865	0.0	0.0
866	0.0	0.0
867	0.0	0.0
868	0.0	0.0
869	0.0	0.0
870	0.0	0.0
871	0.0	0.0
872	0.0	0.0
873	0.0	0.0
874	0.0	0.0
875	0.0	0.0
876	0.0	0.0
877	0.0	0.0
878	0.0	0.0
879	0.0	0.0
880	0.0	0.0
881	0.0	0.0
882	0.0	0.0
883	0.0	0.0
884	0.0	0.0
885	0.0	0.0
886	0.0	0.0
887	0.0	0.0
888	0.0	0.0
889	0.0	0.0
890	0.0	0.0
891	0.0	0.0
892	0.0	0.0
893	0.0	0.0
894	0.0	0.0
895	0.0	0.0
896	0.0	0.0
897	0.0	0.0
898	0.0	0.0
899	0.0	0.0
900	0.0	0.0
901	0.0	0.0
902	0.0	0.0
903	0.0	0.0
904	0.0	0.0
905	0.0	0.0
906	0.0	0.0
907	0.0	0.0
908	0.0	0.0
909	0.0	0.0
910	0.0	0.0
911	0.0	0.0
912	0.0	0.0
913	0.0	0.0
914	0.0	0.0
915	0.0	0.0
916	0.0	0.0
917	0.0	0.0
918	0.0	0.0
919	0.0	0.0
920	0.0	0.0
921	0.0	0.0
922	0.0	0.0
923	0.0	0.0
924	0.0	0.0
925	0.0	0.0
926	0.0	0.0
927	0.0	0.0
928	0.0	0.0
929	0.0	0.0
930	0.0	0.0
931	0.0	0.0
932	0.0	0.0
933	0.0	0.0
934	0.0	0.0
935	0.0	0.0
936	0.0	0.0
937	0.0	0.0
938	0.0	0.0
939	0.0	0.0
940	0.0	0.0
941	0.0	0.0
942	0.0	0.0
943	0.0	0.0
944	0.0	0.0
945	0.0	0.0
946	0.0	0.0
947	0.0	0.0
948	0.0	0.0
949	0.0	0.0
950	0.0	0.0
951	0.0	0.0
952	0.0	0.0
953	0.0	0.0
954	0.0	0.0
955	0.0	0.0
956	0.0	0.0
957	0.0	0.0
958	0.0	0.0
959	0.0	0.0
960	0.0	0.0
961	0.0	0.0
962	0.0	0.0
963	0.0	0.0
964	0.0	0.0
965	0.0	0.0
966	0.0	0.0
967	0.0	0.0
968	0.0	0.0
969	0.0	0.0
970	0.0	0.0
971	0.0	0.0
972	0.0	0.0
973	0.0	0.0
974	0.0	0.0
975	0.0	0.0
976	0.0	0.0
977	0.0	0.0
978	0.0	0.0
979	0.0	0.0
980	0.0	0.0
981	0.0	0.0
982	0.0	0.0
983	0.0	0.0
984	0.0	0.0
985	0.0	0.0
986	0.0	0.0
987	0.0	0.0
988	0.0	0.0
989	0.0	0.0
990	0.0	0.0
991	0.0	0.0
992	0.0	0.0
993	0.0	0.0
994	0.0	0.0
995	0.0	0.0
996	0.0	0.0
997	0.0	0.0
998	0.0	0.0
999	0.0	0.0
1000	0.0	0.0
1001	0.0	0.0
1002	0.0	0.0
1003	0.0	0.0
1004	0.0	0.0
1005	0.0	0.0
1006	0.0	0.0
1007	0.0	0.0
1008	0.0	0.0
1009	0.0	0.0
1010	0.0	0.0
1011	0.0	0.0
1012	0.0	0.0
1013	0.0	0.0
1014	0.0	0.0
1015	0.0	0.0
1016	0.0	0.0
1017	0.0	0.0
1018	0.0	0.0
1019	0.0	0.0
1020	0.0	0.0
1021	0.0	0.0
1022	0.0	0.0
1023	0.0	0.0
1024	0.0	0.0
1025	0.0	0.0
1026	0.0	0.0
1027	0.0	0.0
1028	0.0	0.0
1029	0.0	0.0
1030	0.0	0.0
1031	0.0	0.0
1032	0.0	0.0
1033	0.0	0.0
1034	0.0	0.0
1035	0.0	0.0
1036	0.0	0.0
1037	0.0	0.0
1038	0.0	0.0
1039	0.0	0.0
1040	0.0	0.0
1041	0.0	0.0
1042	0.0	0.0
1043	0.0	0.0
1044	0.0	0.0
1045	0.0	0.0
1046	0.0	0.0
1047	0.0	0.0
1048	0.0	0.0
1049	0.0	0.0
1050	0.0	0.0
1051	0.0	0.0
1052	0.0	0.0
1053	0.0	0.0
1054	0.0	0.0
1055	0.0	0.0
1056	0.0	0.0
1057	0.0	0.0
1058	0.0	0.0
1059	0.0	0.0
1060	0.0	0.0
1061	0.0	0.0
1062	0.0	0.0
1063	0.0	0.0
1064	0.0	0.0
1065	0.0	0.0
1066	0.0	0.0
1067	0.0	0.0
1068	0.0	0.0
1069	0.0	0.0
1070	0.0	0.0
1071	0.0	0.0
1072	0.0	0.0
1073	0.0	0.0
1074	0.0	0.0
1075	0.0	0.0
1076	0.0	0.0
1077	0.0	0.0
1078	0.0	0.0
1079	0.0	0.0
1080	0.0	0.0
1081	0.0	0.0
1082	0.0	0.0
1083	0.0	0.0
1084	0.0	0.0
1085	0.0	0.0
1086	0.0	0.0
1087	0.0	0.0
1088	0.0	0.0
1089	0.0	0.0
1090	0.0	0.0
1091	0.0	0.0
1092	0.0	0.0
1093	0.0	0.0
1094	0.0	0.0
1095	0.0	0.0
1096	0.0	0.0
1097	0.0	0.0
1098	0.0	0.0
1099	0.0	0.0
1100	0.0	0.0
1101	0.0	0.0
1102	0.0	0.0
1103	0.0	0.0
1104	0.0	0.0
1105	0.0	0.0
1106	0.0	0.0
1107	0.0	0.0
1108	0.0	0.0
1109	0.0	0.0
1110	0.0	0.0
1111	0.0	0.0
1112	0.0	0.0
1113	0.0	0.0
1114	0.0	0.0
1115	0.0	0.0
1116	0.0	0.0
1117	0.0	0.0
1118	0.0	0.0
1119	0.0	0.0
1120	0.0	0.0
1121	0.0	0.0
1122	0.0	0.0
1123	0.0	0.0
1124	0.0	0.0
1125	0.0	0.0
1126	0.0	0.0
1127	0.0	0.0
1128	0.0	0.0
1129	0.0	0.0
1130	0.0	0.0
1131	0.0	0.0
1132	0.0	0.0
1133	0.0	0.0
1134	0.0	0.0
1135	0.0	0.0
1136	0.0	0.0
1137	0.0	0.0
1138	0.0	0.0
1139	0.0	0.0
1140	0.0	0.0
1141	0.0	0.0
1142	0.0	0.0
1143	0.0	0.0
1144	0.0	0.0
1145	0.0	0.0
1146	0.0	0.0
1147	0.0	0.0
1148	0.0	0.0
1149	0.0	0.0
1150	0.0	0.0
1151	0.0	0.0
1152	0.0	0.0
1153	0.0	0.0
1154	0.0	0.0
1155	0.0	0.0
1156	0.0	0.0
1157	0.0	0.0
1158	0.0	0.0
1159	0.0	0.0
1160	0.0	0.0
1161	0.0	0.0
1162	0.0	0.0
1163	0.0	0.0
1164	0.0	0.0
1165	0.0	0.0
1166	0.0	0.0
1167	0.0	0.0
1168	0.0	0.0
1169	0.0	0.0
1170	0.0	0.0
1171	0.0	0.0
1172	0.0	0.0
1173	0.0	0.0
1174	0.0	0.0

## Sheet: BRA
user_BRA - Class I Coverage
Number of epitope hits / HLA combinations recognized	Percent of individuals	Cumulative percent of population coverage
0	51.71	100.0
1	0.0	48.29
2	0.0	48.29
3	0.0	48.29
4	0.0	48.29
5	0.0	48.29
6	0.0	48.29
7	0.0	48.29
8	0.0	48.29
9	0.0	48.29
10	0.0	48.29
11	0.0	48.29
12	0.0	48.29
13	0.0	48.29
14	0.0	48.29
15	0.0	48.29
16	0.0	48.29
17	0.0	48.29
18	0.0	48.29
19	0.0	48.29
20	0.0	48.29
21	0.0	48.29
22	0.0	48.29
23	0.0	48.29
24	0.0	48.29
25	0.0	48.29
26	0.0	48.29
27	0.0	48.29
28	0.0	48.29
29	0.0	48.29
30	0.0	48.29
31	0.0	48.29
32	0.0	48.29
33	0.0	48.29
34	0.0	48.29
35	0.0	48.29
36	0.0	48.29
37	0.0	48.29
38	0.0	48.29
39	0.0	48.29
40	0.0	48.29
41	0.0	48.29
42	0.0	48.29
43	0.0	48.29
44	0.0	48.29
45	0.0	48.29
46	0.0	48.29
47	0.0	48.29
48	0.0	48.29
49	0.0	48.29
50	0.0	48.29
51	0.0	48.29
52	0.0	48.29
53	0.0	48.29
54	0.0	48.29
55	0.0	48.29
56	0.0	48.29
57	0.0	48.29
58	0.0	48.29
59	0.0	48.29
60	0.0	48.29
61	0.0	48.29
62	1.73	48.29
63	0.0	46.56
64	0.0	46.56
65	0.0	46.56
66	0.0	46.56
67	0.0	46.56
68	0.0	46.56
69	0.0	46.56
70	0.0	46.56
71	0.0	46.56
72	0.0	46.56
73	0.0	46.56
74	0.0	46.56
75	0.0	46.56
76	0.0	46.56
77	0.0	46.56
78	0.0	46.56
79	0.0	46.56
80	0.0	46.56
81	0.0	46.56
82	0.0	46.56
83	0.0	46.56
84	0.0	46.56
85	0.0	46.56
86	0.0	46.56
87	0.0	46.56
88	0.0	46.56
89	0.0	46.56
90	0.0	46.56
91	0.0	46.56
92	0.0	46.56
93	0.0	46.56
94	0.0	46.56
95	0.0	46.56
96	0.86	46.56
97	0.0	45.7
98	0.0	45.7
99	0.0	45.7
100	0.0	45.7
101	0.0	45.7
102	0.0	45.7
103	0.0	45.7
104	0.0	45.7
105	0.0	45.7
106	0.0	45.7
107	0.0	45.7
108	0.0	45.7
109	0.0	45.7
110	0.0	45.7
111	0.0	45.7
112	0.0	45.7
113	0.0	45.7
114	0.0	45.7
115	0.0	45.7
116	0.0	45.7
117	0.0	45.7
118	1.73	45.7
119	0.86	43.98
120	0.0	43.12
121	0.0	43.12
122	0.0	43.12
123	0.0	43.12
124	0.0	43.12
125	0.0	43.12
126	0.0	43.12
127	0.0	43.12
128	0.0	43.12
129	0.0	43.12
130	0.0	43.12
131	0.0	43.12
132	0.0	43.12
133	0.0	43.12
134	0.0	43.12
135	1.84	43.12
136	0.0	41.28
137	0.0	41.28
138	0.0	41.28
139	1.73	41.28
140	0.0	39.55
141	0.0	39.55
142	0.0	39.55
143	0.0	39.55
144	0.0	39.55
145	0.0	39.55
146	0.0	39.55
147	0.0	39.55
148	0.0	39.55
149	0.0	39.55
150	1.73	39.55
151	0.0	37.83
152	0.86	37.83
153	0.0	36.97
154	0.0	36.97
155	0.0	36.97
156	1.84	36.97
157	0.0	35.13
158	0.01	35.13
159	0.0	35.11
160	0.0	35.11
161	0.0	35.11
162	0.86	35.11
163	0.0	34.25
164	0.0	34.25
165	0.0	34.25
166	0.0	34.25
167	0.0	34.25
168	0.86	34.25
169	0.0	33.39
170	0.0	33.39
171	3.48	33.39
172	0.0	29.91
173	0.0	29.91
174	0.0	29.91
175	0.0	29.91
176	0.0	29.91
177	0.0	29.91
178	1.84	29.91
179	0.0	28.07
180	0.03	28.07
181	0.01	28.05
182	0.0	28.03
183	0.0	28.03
184	0.0	28.03
185	0.0	28.03
186	0.0	28.03
187	0.0	28.03
188	0.0	28.03
189	0.0	28.03
190	0.86	28.03
191	0.0	27.17
192	0.0	27.17
193	0.86	27.17
194	0.0	26.31
195	2.46	26.31
196	0.0	23.85
197	1.9	23.85
198	0.0	21.95
199	0.0	21.95
200	0.0	21.95
201	2.49	21.95
202	0.0	19.46
203	0.0	19.46
204	0.0	19.46
205	0.0	19.46
206	0.86	19.46
207	0.0	18.6
208	0.0	18.6
209	0.0	18.6
210	0.0	18.6
211	0.0	18.6
212	0.03	18.6
213	0.0	18.57
214	0.03	18.57
215	0.01	18.54
216	0.0	18.53
217	0.0	18.53
218	0.06	18.53
219	0.0	18.47
220	0.0	18.47
221	0.0	18.47
222	0.0	18.47
223	0.0	18.47
224	0.01	18.47
225	0.0	18.46
226	0.0	18.46
227	3.09	18.46
228	0.0	15.37
229	0.0	15.37
230	0.01	15.37
231	0.03	15.36
232	0.0	15.33
233	0.06	15.33
234	0.0	15.27
235	0.01	15.27
236	0.0	15.26
237	0.01	15.26
238	0.0	15.24
239	0.0	15.24
240	0.06	15.24
241	0.0	15.18
242	0.0	15.18
243	0.0	15.18
244	0.0	15.18
245	0.0	15.18
246	0.01	15.18
247	0.0	15.17
248	0.01	15.17
249	0.0	15.16
250	0.0	15.16
251	0.86	15.16
252	0.04	14.3
253	0.06	14.26
254	0.03	14.19
255	0.01	14.16
256	0.0	14.15
257	0.11	14.15
258	0.02	14.04
259	0.06	14.02
260	0.0	13.96
261	0.0	13.96
262	0.0	13.96
263	0.08	13.96
264	0.01	13.87
265	0.0	13.87
266	0.86	13.87
267	0.03	13.01
268	0.04	12.98
269	0.01	12.94
270	0.01	12.92
271	0.01	12.91
272	0.0	12.9
273	0.0	12.9
274	0.15	12.9
275	0.03	12.75
276	0.0	12.72
277	0.0	12.72
278	0.0	12.72
279	0.0	12.72
280	0.01	12.72
281	0.01	12.7
282	0.0	12.7
283	0.0	12.7
284	0.0	12.7
285	0.06	12.7
286	0.02	12.63
287	0.04	12.61
288	3.09	12.58
289	0.2	9.49
290	0.03	9.29
291	0.09	9.27
292	0.0	9.18
293	0.03	9.18
294	0.0	9.15
295	0.06	9.15
296	0.06	9.09
297	0.1	9.02
298	0.0	8.92
299	0.0	8.92
300	0.0	8.92
301	0.01	8.92
302	0.02	8.91
303	0.03	8.89
304	0.0	8.86
305	0.0	8.86
306	0.19	8.86
307	0.01	8.67
308	0.04	8.66
309	0.01	8.61
310	0.06	8.61
311	0.01	8.55
312	0.02	8.53
313	0.13	8.51
314	0.05	8.38
315	0.06	8.34
316	0.03	8.27
317	0.06	8.24
318	0.04	8.18
319	0.08	8.14
320	0.05	8.05
321	0.06	8.01
322	0.0	7.95
323	0.08	7.95
324	0.04	7.87
325	0.04	7.83
326	0.0	7.79
327	0.12	7.79
328	0.11	7.66
329	0.01	7.56
330	0.08	7.54
331	0.0	7.46
332	0.05	7.46
333	0.03	7.42
334	0.11	7.39
335	0.0	7.27
336	0.11	7.27
337	0.0	7.17
338	0.0	7.17
339	0.03	7.17
340	0.13	7.14
341	0.03	7.01
342	0.01	6.98
343	0.01	6.97
344	0.0	6.96
345	0.21	6.96
346	0.11	6.75
347	0.11	6.64
348	0.0	6.53
349	0.19	6.53
350	0.1	6.34
351	0.13	6.24
352	0.01	6.12
353	0.07	6.11
354	0.0	6.03
355	0.01	6.03
356	0.01	6.03
357	0.08	6.01
358	0.02	5.93
359	0.03	5.91
360	0.0	5.88
361	0.04	5.88
362	0.09	5.84
363	0.08	5.75
364	0.03	5.67
365	0.03	5.64
366	0.27	5.61
367	0.0	5.34
368	0.16	5.34
369	0.06	5.18
370	0.01	5.12
371	0.03	5.11
372	0.17	5.08
373	0.04	4.92
374	0.01	4.87
375	0.03	4.87
376	0.0	4.83
377	0.13	4.83
378	0.0	4.7
379	0.1	4.7
380	0.0	4.6
381	0.0	4.6
382	0.0	4.6
383	0.06	4.6
384	0.1	4.54
385	0.05	4.44
386	0.03	4.4
387	0.03	4.36
388	0.04	4.33
389	0.05	4.29
390	0.05	4.24
391	0.04	4.19
392	0.05	4.15
393	0.0	4.1
394	0.04	4.1
395	0.05	4.06
396	0.07	4.01
397	0.0	3.94
398	0.25	3.94
399	0.01	3.69
400	0.0	3.68
401	0.09	3.68
402	0.0	3.6
403	0.04	3.59
404	0.0	3.55
405	0.07	3.55
406	0.1	3.49
407	0.13	3.38
408	0.0	3.26
409	0.0	3.25
410	0.0	3.25
411	0.0	3.25
412	0.0	3.25
413	0.01	3.25
414	0.0	3.23
415	0.0	3.23
416	0.01	3.23
417	0.05	3.22
418	0.01	3.16
419	0.01	3.16
420	0.05	3.15
421	0.0	3.1
422	0.13	3.09
423	0.05	2.96
424	0.06	2.91
425	0.0	2.85
426	0.0	2.85
427	0.1	2.84
428	0.08	2.74
429	0.03	2.66
430	0.0	2.63
431	0.0	2.62
432	0.0	2.62
433	0.05	2.62
434	0.01	2.57
435	0.0	2.55
436	0.0	2.55
437	0.03	2.55
438	0.1	2.52
439	0.0	2.42
440	0.05	2.41
441	0.01	2.36
442	0.0	2.35
443	0.0	2.35
444	0.09	2.35
445	0.01	2.26
446	0.04	2.25
447	0.0	2.2
448	0.03	2.2
449	0.0	2.17
450	0.05	2.16
451	0.0	2.11
452	0.04	2.11
453	0.0	2.06
454	0.0	2.06
455	0.0	2.06
456	0.06	2.05
457	0.01	1.99
458	0.01	1.98
459	0.22	1.98
460	0.01	1.76
461	0.04	1.76
462	0.0	1.71
463	0.03	1.71
464	0.0	1.68
465	0.0	1.67
466	0.06	1.67
467	0.05	1.61
468	0.01	1.56
469	0.01	1.56
470	0.0	1.55
471	0.0	1.55
472	0.01	1.54
473	0.0	1.54
474	0.0	1.53
475	0.01	1.53
476	0.0	1.53
477	0.0	1.53
478	0.1	1.52
479	0.0	1.42
480	0.01	1.42
481	0.06	1.41
482	0.0	1.36
483	0.07	1.35
484	0.01	1.28
485	0.06	1.27
486	0.01	1.21
487	0.0	1.2
488	0.0	1.2
489	0.07	1.19
490	0.01	1.12
491	0.0	1.11
492	0.0	1.1
493	0.05	1.1
494	0.05	1.05
495	0.0	0.99
496	0.01	0.99
497	0.0	0.98
498	0.0	0.98
499	0.0	0.97
500	0.0	0.97
501	0.01	0.97
502	0.0	0.96
503	0.01	0.95
504	0.0	0.95
505	0.01	0.94
506	0.0	0.94
507	0.01	0.93
508	0.0	0.92
509	0.0	0.92
510	0.0	0.92
511	0.0	0.92
512	0.01	0.91
513	0.0	0.91
514	0.01	0.9
515	0.09	0.9
516	0.01	0.8
517	0.01	0.79
518	0.01	0.78
519	0.0	0.77
520	0.0	0.77
521	0.01	0.76
522	0.01	0.76
523	0.01	0.75
524	0.01	0.74
525	0.01	0.74
526	0.0	0.73
527	0.0	0.73
528	0.01	0.73
529	0.0	0.72
530	0.0	0.71
531	0.0	0.71
532	0.0	0.71
533	0.01	0.71
534	0.01	0.7
535	0.01	0.7
536	0.0	0.69
537	0.01	0.69
538	0.0	0.68
539	0.05	0.68
540	0.01	0.62
541	0.01	0.61
542	0.01	0.61
543	0.0	0.6
544	0.01	0.6
545	0.01	0.59
546	0.01	0.58
547	0.01	0.57
548	0.01	0.57
549	0.0	0.56
550	0.01	0.56
551	0.01	0.56
552	0.0	0.55
553	0.0	0.55
554	0.06	0.55
555	0.01	0.49
556	0.01	0.48
557	0.01	0.48
558	0.0	0.47
559	0.0	0.47
560	0.0	0.46
561	0.0	0.46
562	0.01	0.46
563	0.01	0.45
564	0.0	0.44
565	0.0	0.44
566	0.0	0.44
567	0.01	0.43
568	0.0	0.43
569	0.01	0.42
570	0.0	0.42
571	0.0	0.42
572	0.01	0.41
573	0.0	0.41
574	0.01	0.4
575	0.0	0.4
576	0.01	0.4
577	0.01	0.39
578	0.01	0.38
579	0.01	0.37
580	0.0	0.37
581	0.0	0.37
582	0.0	0.36
583	0.0	0.36
584	0.0	0.36
585	0.01	0.36
586	0.0	0.35
587	0.0	0.35
588	0.0	0.34
589	0.0	0.34
590	0.0	0.34
591	0.0	0.33
592	0.0	0.33
593	0.01	0.33
594	0.01	0.32
595	0.01	0.32
596	0.01	0.31
597	0.0	0.3
598	0.01	0.3
599	0.01	0.3
600	0.0	0.29
601	0.0	0.29
602	0.01	0.28
603	0.0	0.28
604	0.0	0.27
605	0.0	0.27
606	0.0	0.27
607	0.0	0.27
608	0.0	0.26
609	0.0	0.26
610	0.0	0.26
611	0.01	0.26
612	0.0	0.25
613	0.0	0.25
614	0.0	0.24
615	0.01	0.24
616	0.0	0.24
617	0.01	0.23
618	0.0	0.23
619	0.0	0.22
620	0.0	0.22
621	0.0	0.22
622	0.0	0.22
623	0.0	0.21
624	0.0	0.21
625	0.0	0.21
626	0.0	0.21
627	0.0	0.21
628	0.01	0.21
629	0.0	0.2
630	0.0	0.2
631	0.0	0.19
632	0.0	0.19
633	0.01	0.19
634	0.01	0.18
635	0.0	0.18
636	0.0	0.17
637	0.01	0.17
638	0.0	0.17
639	0.0	0.16
640	0.0	0.16
641	0.0	0.16
642	0.0	0.16
643	0.0	0.16
644	0.0	0.16
645	0.0	0.15
646	0.0	0.15
647	0.0	0.15
648	0.0	0.15
649	0.01	0.15
650	0.0	0.14
651	0.0	0.14
652	0.0	0.14
653	0.0	0.14
654	0.01	0.13
655	0.0	0.13
656	0.01	0.12
657	0.0	0.12
658	0.0	0.12
659	0.0	0.11
660	0.01	0.11
661	0.0	0.11
662	0.0	0.11
663	0.0	0.11
664	0.0	0.11
665	0.0	0.1
666	0.0	0.1
667	0.0	0.1
668	0.0	0.1
669	0.0	0.1
670	0.0	0.1
671	0.0	0.1
672	0.0	0.09
673	0.0	0.09
674	0.0	0.09
675	0.0	0.09
676	0.0	0.08
677	0.0	0.08
678	0.0	0.08
679	0.0	0.08
680	0.0	0.08
681	0.0	0.08
682	0.0	0.08
683	0.0	0.08
684	0.0	0.07
685	0.0	0.07
686	0.01	0.07
687	0.0	0.07
688	0.0	0.07
689	0.0	0.06
690	0.0	0.06
691	0.0	0.06
692	0.0	0.06
693	0.0	0.06
694	0.0	0.06
695	0.0	0.06
696	0.0	0.05
697	0.0	0.05
698	0.0	0.05
699	0.0	0.05
700	0.0	0.05
701	0.0	0.05
702	0.0	0.05
703	0.0	0.05
704	0.0	0.05
705	0.0	0.05
706	0.0	0.05
707	0.0	0.05
708	0.0	0.05
709	0.0	0.05
710	0.0	0.04
711	0.0	0.04
712	0.0	0.04
713	0.0	0.04
714	0.0	0.04
715	0.0	0.04
716	0.0	0.04
717	0.0	0.04
718	0.0	0.04
719	0.0	0.04
720	0.0	0.04
721	0.0	0.04
722	0.0	0.04
723	0.0	0.04
724	0.0	0.04
725	0.0	0.04
726	0.0	0.03
727	0.0	0.03
728	0.0	0.03
729	0.0	0.03
730	0.0	0.03
731	0.0	0.03
732	0.0	0.03
733	0.0	0.03
734	0.0	0.03
735	0.0	0.03
736	0.0	0.03
737	0.0	0.03
738	0.0	0.03
739	0.0	0.03
740	0.0	0.03
741	0.0	0.03
742	0.0	0.03
743	0.0	0.03
744	0.0	0.03
745	0.0	0.02
746	0.0	0.02
747	0.0	0.02
748	0.0	0.02
749	0.0	0.02
750	0.0	0.02
751	0.0	0.02
752	0.0	0.02
753	0.0	0.02
754	0.0	0.02
755	0.0	0.02
756	0.0	0.02
757	0.0	0.02
758	0.0	0.02
759	0.0	0.02
760	0.0	0.02
761	0.0	0.02
762	0.0	0.02
763	0.0	0.02
764	0.0	0.02
765	0.0	0.02
766	0.0	0.02
767	0.0	0.01
768	0.0	0.01
769	0.0	0.01
770	0.0	0.01
771	0.0	0.01
772	0.0	0.01
773	0.0	0.01
774	0.0	0.01
775	0.0	0.01
776	0.0	0.01
777	0.0	0.01
778	0.0	0.01
779	0.0	0.01
780	0.0	0.01
781	0.0	0.01
782	0.0	0.01
783	0.0	0.01
784	0.0	0.01
785	0.0	0.01
786	0.0	0.01
787	0.0	0.01
788	0.0	0.01
789	0.0	0.01
790	0.0	0.01
791	0.0	0.01
792	0.0	0.01
793	0.0	0.01
794	0.0	0.01
795	0.0	0.01
796	0.0	0.01
797	0.0	0.01
798	0.0	0.01
799	0.0	0.01
800	0.0	0.01
801	0.0	0.01
802	0.0	0.01
803	0.0	0.01
804	0.0	0.01
805	0.0	0.01
806	0.0	0.01
807	0.0	0.01
808	0.0	0.01
809	0.0	0.01
810	0.0	0.01
811	0.0	0.01
812	0.0	0.01
813	0.0	0.01
814	0.0	0.01
815	0.0	0.01
816	0.0	0.01
817	0.0	0.01
818	0.0	0.01
819	0.0	0.01
820	0.0	0.01
821	0.0	0.01
822	0.0	0.01
823	0.0	0.01
824	0.0	0.01
825	0.0	0.01
826	0.0	0.01
827	0.0	0.01
828	0.0	0.01
829	0.0	0.0
830	0.0	0.0
831	0.0	0.0
832	0.0	0.0
833	0.0	0.0
834	0.0	0.0
835	0.0	0.0
836	0.0	0.0
837	0.0	0.0
838	0.0	0.0
839	0.0	0.0
840	0.0	0.0
841	0.0	0.0
842	0.0	0.0
843	0.0	0.0
844	0.0	0.0
845	0.0	0.0
846	0.0	0.0
847	0.0	0.0
848	0.0	0.0
849	0.0	0.0
850	0.0	0.0
851	0.0	0.0
852	0.0	0.0
853	0.0	0.0
854	0.0	0.0
855	0.0	0.0
856	0.0	0.0
857	0.0	0.0
858	0.0	0.0
859	0.0	0.0
860	0.0	0.0
861	0.0	0.0
862	0.0	0.0
863	0.0	0.0
864	0.0	0.0
865	0.0	0.0
866	0.0	0.0
867	0.0	0.0
868	0.0	0.0
869	0.0	0.0
870	0.0	0.0
871	0.0	0.0
872	0.0	0.0
873	0.0	0.0
874	0.0	0.0
875	0.0	0.0
876	0.0	0.0
877	0.0	0.0
878	0.0	0.0
879	0.0	0.0
880	0.0	0.0
881	0.0	0.0
882	0.0	0.0
883	0.0	0.0
884	0.0	0.0
885	0.0	0.0
886	0.0	0.0
887	0.0	0.0
888	0.0	0.0
889	0.0	0.0
890	0.0	0.0
891	0.0	0.0
892	0.0	0.0
893	0.0	0.0
894	0.0	0.0
895	0.0	0.0
896	0.0	0.0
897	0.0	0.0
898	0.0	0.0
899	0.0	0.0
900	0.0	0.0
901	0.0	0.0
902	0.0	0.0
903	0.0	0.0
904	0.0	0.0
905	0.0	0.0
906	0.0	0.0
907	0.0	0.0
908	0.0	0.0
909	0.0	0.0
910	0.0	0.0
911	0.0	0.0
912	0.0	0.0
913	0.0	0.0
914	0.0	0.0
915	0.0	0.0
916	0.0	0.0
917	0.0	0.0
918	0.0	0.0
919	0.0	0.0
920	0.0	0.0
921	0.0	0.0
922	0.0	0.0
923	0.0	0.0
924	0.0	0.0
925	0.0	0.0
926	0.0	0.0
927	0.0	0.0
928	0.0	0.0
929	0.0	0.0
930	0.0	0.0
931	0.0	0.0
932	0.0	0.0
933	0.0	0.0
934	0.0	0.0
935	0.0	0.0
936	0.0	0.0
937	0.0	0.0
938	0.0	0.0
939	0.0	0.0
940	0.0	0.0
941	0.0	0.0
942	0.0	0.0
943	0.0	0.0
944	0.0	0.0
945	0.0	0.0
946	0.0	0.0
947	0.0	0.0
948	0.0	0.0
949	0.0	0.0
950	0.0	0.0
951	0.0	0.0
952	0.0	0.0
953	0.0	0.0
954	0.0	0.0
955	0.0	0.0
956	0.0	0.0
957	0.0	0.0
958	0.0	0.0
959	0.0	0.0
960	0.0	0.0
961	0.0	0.0
962	0.0	0.0
963	0.0	0.0
964	0.0	0.0
965	0.0	0.0
966	0.0	0.0
967	0.0	0.0
968	0.0	0.0
969	0.0	0.0
970	0.0	0.0
971	0.0	0.0
972	0.0	0.0
973	0.0	0.0
974	0.0	0.0
975	0.0	0.0
976	0.0	0.0
977	0.0	0.0
978	0.0	0.0
979	0.0	0.0
980	0.0	0.0
981	0.0	0.0
982	0.0	0.0
983	0.0	0.0
984	0.0	0.0
985	0.0	0.0
986	0.0	0.0
987	0.0	0.0
988	0.0	0.0
989	0.0	0.0
990	0.0	0.0
991	0.0	0.0
992	0.0	0.0
993	0.0	0.0
994	0.0	0.0
995	0.0	0.0
996	0.0	0.0
997	0.0	0.0
998	0.0	0.0
999	0.0	0.0
1000	0.0	0.0
1001	0.0	0.0
1002	0.0	0.0
1003	0.0	0.0
1004	0.0	0.0
1005	0.0	0.0
1006	0.0	0.0
1007	0.0	0.0
1008	0.0	0.0
1009	0.0	0.0
1010	0.0	0.0
1011	0.0	0.0
1012	0.0	0.0
1013	0.0	0.0
1014	0.0	0.0
1015	0.0	0.0
1016	0.0	0.0
1017	0.0	0.0
1018	0.0	0.0
1019	0.0	0.0
1020	0.0	0.0
1021	0.0	0.0
1022	0.0	0.0
1023	0.0	0.0
1024	0.0	0.0
1025	0.0	0.0
1026	0.0	0.0
1027	0.0	0.0
1028	0.0	0.0
1029	0.0	0.0
1030	0.0	0.0
1031	0.0	0.0
1032	0.0	0.0
1033	0.0	0.0
1034	0.0	0.0
1035	0.0	0.0
1036	0.0	0.0
1037	0.0	0.0
1038	0.0	0.0
1039	0.0	0.0
1040	0.0	0.0
1041	0.0	0.0
1042	0.0	0.0
1043	0.0	0.0
1044	0.0	0.0
1045	0.0	0.0
1046	0.0	0.0
1047	0.0	0.0
1048	0.0	0.0
1049	0.0	0.0
1050	0.0	0.0
1051	0.0	0.0
1052	0.0	0.0
1053	0.0	0.0
1054	0.0	0.0
1055	0.0	0.0
1056	0.0	0.0
1057	0.0	0.0
1058	0.0	0.0
1059	0.0	0.0
1060	0.0	0.0
1061	0.0	0.0
1062	0.0	0.0
1063	0.0	0.0
1064	0.0	0.0
1065	0.0	0.0
1066	0.0	0.0
1067	0.0	0.0
1068	0.0	0.0
1069	0.0	0.0
1070	0.0	0.0
1071	0.0	0.0
1072	0.0	0.0
1073	0.0	0.0
1074	0.0	0.0
1075	0.0	0.0
1076	0.0	0.0
1077	0.0	0.0
1078	0.0	0.0
1079	0.0	0.0
1080	0.0	0.0
1081	0.0	0.0
1082	0.0	0.0
1083	0.0	0.0
1084	0.0	0.0
1085	0.0	0.0
1086	0.0	0.0
1087	0.0	0.0
1088	0.0	0.0
1089	0.0	0.0
1090	0.0	0.0
1091	0.0	0.0
1092	0.0	0.0
1093	0.0	0.0
1094	0.0	0.0
1095	0.0	0.0
1096	0.0	0.0
1097	0.0	0.0
1098	0.0	0.0
1099	0.0	0.0
1100	0.0	0.0
1101	0.0	0.0
1102	0.0	0.0
1103	0.0	0.0
1104	0.0	0.0
1105	0.0	0.0
1106	0.0	0.0
1107	0.0	0.0
1108	0.0	0.0
1109	0.0	0.0
1110	0.0	0.0
1111	0.0	0.0
1112	0.0	0.0
1113	0.0	0.0
1114	0.0	0.0
1115	0.0	0.0
1116	0.0	0.0
1117	0.0	0.0
1118	0.0	0.0
1119	0.0	0.0
1120	0.0	0.0
1121	0.0	0.0
1122	0.0	0.0
1123	0.0	0.0
1124	0.0	0.0
1125	0.0	0.0
1126	0.0	0.0
1127	0.0	0.0
1128	0.0	0.0
1129	0.0	0.0
1130	0.0	0.0
1131	0.0	0.0
1132	0.0	0.0
1133	0.0	0.0
1134	0.0	0.0
1135	0.0	0.0
1136	0.0	0.0
1137	0.0	0.0
1138	0.0	0.0
1139	0.0	0.0
1140	0.0	0.0
1141	0.0	0.0
1142	0.0	0.0
1143	0.0	0.0
1144	0.0	0.0
1145	0.0	0.0
1146	0.0	0.0
1147	0.0	0.0
1148	0.0	0.0
1149	0.0	0.0
1150	0.0	0.0
1151	0.0	0.0
1152	0.0	0.0
1153	0.0	0.0
1154	0.0	0.0
1155	0.0	0.0
1156	0.0	0.0
1157	0.0	0.0
1158	0.0	0.0
1159	0.0	0.0
1160	0.0	0.0
1161	0.0	0.0
1162	0.0	0.0
1163	0.0	0.0
1164	0.0	0.0
1165	0.0	0.0
1166	0.0	0.0
1167	0.0	0.0
1168	0.0	0.0
1169	0.0	0.0
1170	0.0	0.0
1171	0.0	0.0
1172	0.0	0.0
1173	0.0	0.0
1174	0.0	0.0

## Sheet: BUL
user_BUL - Class I Coverage
Number of epitope hits / HLA combinations recognized	Percent of individuals	Cumulative percent of population coverage
0	57.0	100.0
1	0.0	43.0
2	0.0	43.0
3	0.0	43.0
4	0.0	43.0
5	0.0	43.0
6	0.0	43.0
7	0.0	43.0
8	0.0	43.0
9	0.0	43.0
10	0.0	43.0
11	0.0	43.0
12	0.0	43.0
13	0.0	43.0
14	0.0	43.0
15	0.0	43.0
16	0.0	43.0
17	0.0	43.0
18	0.0	43.0
19	0.0	43.0
20	0.0	43.0
21	0.0	43.0
22	0.0	43.0
23	0.0	43.0
24	0.0	43.0
25	0.0	43.0
26	0.0	43.0
27	0.0	43.0
28	0.0	43.0
29	0.0	43.0
30	0.0	43.0
31	0.0	43.0
32	0.0	43.0
33	0.0	43.0
34	0.0	43.0
35	0.0	43.0
36	0.0	43.0
37	0.0	43.0
38	0.0	43.0
39	0.0	43.0
40	0.0	43.0
41	0.0	43.0
42	0.0	43.0
43	0.0	43.0
44	0.0	43.0
45	0.0	43.0
46	0.0	43.0
47	0.0	43.0
48	0.0	43.0
49	0.0	43.0
50	0.0	43.0
51	0.0	43.0
52	0.0	43.0
53	0.0	43.0
54	0.0	43.0
55	0.0	43.0
56	0.0	43.0
57	0.0	43.0
58	0.0	43.0
59	0.0	43.0
60	0.0	43.0
61	0.0	43.0
62	0.0	43.0
63	0.0	43.0
64	0.0	43.0
65	0.0	43.0
66	0.0	43.0
67	0.0	43.0
68	0.0	43.0
69	2.42	43.0
70	0.0	40.58
71	0.0	40.58
72	0.0	40.58
73	0.0	40.58
74	0.0	40.58
75	0.0	40.58
76	0.0	40.58
77	0.0	40.58
78	0.0	40.58
79	0.0	40.58
80	0.0	40.58
81	0.0	40.58
82	0.0	40.58
83	0.0	40.58
84	2.35	40.58
85	0.0	38.23
86	2.42	38.23
87	0.0	35.8
88	0.0	35.8
89	0.0	35.8
90	0.0	35.8
91	0.0	35.8
92	0.0	35.8
93	0.0	35.8
94	0.0	35.8
95	0.0	35.8
96	0.0	35.8
97	0.0	35.8
98	0.0	35.8
99	0.0	35.8
100	0.0	35.8
101	0.0	35.8
102	0.0	35.8
103	0.0	35.8
104	0.0	35.8
105	0.0	35.8
106	0.0	35.8
107	0.0	35.8
108	0.0	35.8
109	0.0	35.8
110	0.0	35.8
111	0.0	35.8
112	0.0	35.8
113	0.0	35.8
114	0.0	35.8
115	0.0	35.8
116	0.0	35.8
117	0.0	35.8
118	2.42	35.8
119	0.0	33.38
120	0.0	33.38
121	0.0	33.38
122	0.0	33.38
123	0.0	33.38
124	0.0	33.38
125	0.0	33.38
126	0.0	33.38
127	0.0	33.38
128	0.0	33.38
129	0.0	33.38
130	0.0	33.38
131	0.0	33.38
132	0.0	33.38
133	0.0	33.38
134	0.0	33.38
135	0.0	33.38
136	0.0	33.38
137	0.0	33.38
138	0.0	33.38
139	0.0	33.38
140	0.0	33.38
141	0.0	33.38
142	0.0	33.38
143	0.0	33.38
144	0.0	33.38
145	0.0	33.38
146	0.0	33.38
147	0.0	33.38
148	0.0	33.38
149	2.42	33.38
150	0.0	30.96
151	0.0	30.96
152	0.0	30.96
153	0.1	30.96
154	0.0	30.86
155	0.05	30.86
156	0.0	30.81
157	0.0	30.81
158	0.0	30.81
159	0.0	30.81
160	0.0	30.81
161	0.0	30.81
162	0.0	30.81
163	0.0	30.81
164	2.42	30.81
165	0.0	28.39
166	0.0	28.39
167	0.0	28.39
168	0.0	28.39
169	0.0	28.39
170	0.1	28.39
171	0.0	28.29
172	0.0	28.29
173	0.0	28.29
174	0.0	28.29
175	0.0	28.29
176	0.0	28.29
177	0.0	28.29
178	0.0	28.29
179	0.0	28.29
180	0.0	28.29
181	0.0	28.29
182	0.0	28.29
183	0.0	28.29
184	0.0	28.29
185	2.42	28.29
186	0.0	25.86
187	0.05	25.86
188	0.0	25.81
189	0.0	25.81
190	0.0	25.81
191	0.0	25.81
192	0.0	25.81
193	0.0	25.81
194	0.0	25.81
195	0.0	25.81
196	0.0	25.81
197	9.64	25.81
198	0.0	16.17
199	0.0	16.17
200	0.0	16.17
201	0.0	16.17
202	0.1	16.17
203	0.0	16.07
204	0.05	16.07
205	0.0	16.02
206	2.42	16.02
207	0.0	13.6
208	0.0	13.6
209	0.0	13.6
210	0.0	13.6
211	0.0	13.6
212	0.0	13.6
213	0.0	13.6
214	0.0	13.6
215	0.0	13.6
216	0.0	13.6
217	0.0	13.6
218	0.05	13.6
219	0.0	13.55
220	0.0	13.55
221	0.0	13.55
222	0.0	13.55
223	0.0	13.55
224	0.0	13.55
225	0.0	13.55
226	0.0	13.55
227	0.0	13.55
228	0.0	13.55
229	0.0	13.55
230	0.0	13.55
231	0.0	13.55
232	0.0	13.55
233	0.15	13.55
234	0.0	13.4
235	0.05	13.4
236	0.0	13.35
237	0.0	13.35
238	0.0	13.35
239	2.42	13.35
240	0.0	10.92
241	0.0	10.92
242	0.0	10.92
243	0.0	10.92
244	0.0	10.92
245	0.0	10.92
246	0.0	10.92
247	0.0	10.92
248	0.1	10.92
249	0.0	10.82
250	0.05	10.82
251	0.0	10.77
252	0.0	10.77
253	0.0	10.77
254	0.05	10.77
255	0.0	10.72
256	0.0	10.72
257	0.0	10.72
258	0.0	10.72
259	0.0	10.72
260	3.54	10.72
261	0.0	7.18
262	0.0	7.18
263	0.0	7.18
264	0.0	7.18
265	0.0	7.18
266	0.41	7.18
267	0.05	6.77
268	0.0	6.72
269	0.1	6.72
270	0.0	6.62
271	0.05	6.62
272	0.0	6.56
273	0.0	6.56
274	0.0	6.56
275	0.05	6.56
276	0.0	6.51
277	0.0	6.51
278	0.0	6.51
279	0.0	6.51
280	0.0	6.51
281	0.19	6.51
282	0.05	6.32
283	0.41	6.27
284	0.0	5.86
285	0.0	5.86
286	0.0	5.86
287	0.0	5.86
288	0.0	5.86
289	0.0	5.86
290	0.1	5.86
291	0.0	5.76
292	0.05	5.76
293	0.0	5.71
294	0.0	5.71
295	0.0	5.71
296	0.0	5.71
297	0.0	5.71
298	0.0	5.71
299	0.0	5.71
300	0.0	5.71
301	0.0	5.71
302	0.0	5.71
303	0.05	5.71
304	0.0	5.66
305	0.0	5.66
306	0.0	5.66
307	0.0	5.66
308	0.05	5.66
309	0.0	5.61
310	0.0	5.61
311	0.0	5.61
312	0.0	5.61
313	0.05	5.61
314	0.0	5.56
315	0.41	5.56
316	0.0	5.15
317	0.0	5.15
318	0.0	5.14
319	0.0	5.14
320	0.0	5.14
321	0.0	5.14
322	0.0	5.14
323	0.1	5.14
324	0.05	5.04
325	0.05	4.99
326	0.0	4.94
327	0.0	4.94
328	0.0	4.94
329	0.15	4.94
330	0.0	4.79
331	0.0	4.79
332	0.0	4.79
333	0.0	4.79
334	0.05	4.79
335	0.0	4.74
336	0.0	4.74
337	0.0	4.74
338	0.0	4.74
339	0.0	4.74
340	0.0	4.74
341	0.0	4.74
342	0.0	4.74
343	0.0	4.74
344	0.07	4.74
345	0.0	4.66
346	0.56	4.66
347	0.0	4.1
348	0.0	4.1
349	0.05	4.1
350	0.01	4.05
351	0.0	4.04
352	0.01	4.04
353	0.0	4.03
354	0.0	4.03
355	0.05	4.03
356	0.0	3.98
357	0.05	3.98
358	0.0	3.93
359	0.0	3.93
360	0.0	3.93
361	0.41	3.93
362	0.0	3.52
363	0.0	3.52
364	0.0	3.52
365	0.0	3.52
366	0.0	3.52
367	0.01	3.52
368	0.0	3.51
369	0.0	3.51
370	0.05	3.51
371	0.0	3.46
372	0.0	3.46
373	0.0	3.46
374	0.0	3.46
375	0.0	3.46
376	0.0	3.46
377	0.0	3.46
378	0.15	3.46
379	0.0	3.31
380	0.0	3.31
381	0.0	3.31
382	0.41	3.31
383	0.0	2.9
384	0.01	2.9
385	0.0	2.89
386	0.0	2.89
387	0.0	2.89
388	0.05	2.89
389	0.0	2.84
390	0.0	2.84
391	0.05	2.84
392	0.0	2.78
393	0.0	2.78
394	0.18	2.78
395	0.0	2.6
396	0.0	2.6
397	0.0	2.6
398	0.0	2.6
399	0.01	2.6
400	0.0	2.59
401	0.01	2.59
402	0.0	2.58
403	0.46	2.58
404	0.0	2.12
405	0.0	2.12
406	0.0	2.12
407	0.0	2.12
408	0.0	2.12
409	0.15	2.12
410	0.0	1.97
411	0.0	1.97
412	0.0	1.97
413	0.0	1.97
414	0.0	1.96
415	0.01	1.96
416	0.0	1.95
417	0.0	1.95
418	0.0	1.95
419	0.0	1.95
420	0.0	1.95
421	0.0	1.95
422	0.0	1.95
423	0.0	1.95
424	0.2	1.95
425	0.0	1.75
426	0.0	1.75
427	0.0	1.75
428	0.0	1.75
429	0.0	1.75
430	0.02	1.75
431	0.0	1.73
432	0.01	1.73
433	0.0	1.72
434	0.0	1.72
435	0.0	1.72
436	0.41	1.72
437	0.0	1.31
438	0.0	1.31
439	0.0	1.31
440	0.0	1.31
441	0.0	1.31
442	0.0	1.3
443	0.0	1.3
444	0.0	1.3
445	0.21	1.3
446	0.0	1.1
447	0.01	1.1
448	0.0	1.08
449	0.0	1.08
450	0.0	1.08
451	0.01	1.08
452	0.0	1.08
453	0.0	1.08
454	0.0	1.08
455	0.0	1.07
456	0.0	1.07
457	0.29	1.07
458	0.0	0.78
459	0.0	0.78
460	0.0	0.78
461	0.0	0.78
462	0.0	0.78
463	0.01	0.78
464	0.01	0.77
465	0.0	0.76
466	0.16	0.76
467	0.0	0.6
468	0.01	0.6
469	0.0	0.59
470	0.0	0.59
471	0.0	0.59
472	0.01	0.59
473	0.0	0.58
474	0.0	0.58
475	0.0	0.58
476	0.0	0.58
477	0.0	0.58
478	0.0	0.58
479	0.01	0.58
480	0.01	0.57
481	0.0	0.56
482	0.0	0.56
483	0.0	0.56
484	0.0	0.56
485	0.0	0.56
486	0.0	0.56
487	0.01	0.56
488	0.0	0.55
489	0.01	0.55
490	0.0	0.54
491	0.0	0.54
492	0.0	0.54
493	0.01	0.54
494	0.0	0.54
495	0.0	0.54
496	0.0	0.53
497	0.0	0.53
498	0.0	0.53
499	0.15	0.53
500	0.01	0.38
501	0.0	0.37
502	0.0	0.37
503	0.0	0.37
504	0.0	0.37
505	0.01	0.37
506	0.0	0.37
507	0.0	0.37
508	0.01	0.37
509	0.0	0.36
510	0.01	0.36
511	0.0	0.35
512	0.01	0.35
513	0.0	0.34
514	0.0	0.34
515	0.0	0.34
516	0.0	0.34
517	0.0	0.34
518	0.0	0.34
519	0.0	0.34
520	0.01	0.34
521	0.01	0.33
522	0.01	0.32
523	0.0	0.31
524	0.0	0.31
525	0.0	0.31
526	0.01	0.31
527	0.0	0.3
528	0.0	0.3
529	0.01	0.3
530	0.0	0.29
531	0.01	0.29
532	0.0	0.28
533	0.0	0.28
534	0.0	0.28
535	0.0	0.28
536	0.0	0.28
537	0.0	0.28
538	0.0	0.28
539	0.0	0.28
540	0.0	0.28
541	0.0	0.28
542	0.0	0.28
543	0.02	0.27
544	0.0	0.25
545	0.0	0.25
546	0.01	0.25
547	0.0	0.25
548	0.0	0.25
549	0.0	0.25
550	0.0	0.25
551	0.0	0.24
552	0.01	0.24
553	0.0	0.23
554	0.01	0.23
555	0.0	0.22
556	0.0	0.22
557	0.0	0.22
558	0.01	0.22
559	0.0	0.21
560	0.0	0.21
561	0.0	0.21
562	0.0	0.21
563	0.0	0.21
564	0.0	0.21
565	0.0	0.21
566	0.0	0.21
567	0.01	0.21
568	0.0	0.2
569	0.0	0.2
570	0.0	0.2
571	0.0	0.2
572	0.0	0.2
573	0.0	0.2
574	0.0	0.2
575	0.01	0.2
576	0.0	0.18
577	0.0	0.18
578	0.0	0.18
579	0.01	0.18
580	0.0	0.18
581	0.0	0.18
582	0.0	0.18
583	0.0	0.18
584	0.0	0.17
585	0.01	0.17
586	0.0	0.16
587	0.0	0.16
588	0.01	0.16
589	0.0	0.15
590	0.0	0.15
591	0.0	0.15
592	0.0	0.15
593	0.0	0.15
594	0.0	0.15
595	0.0	0.15
596	0.0	0.15
597	0.0	0.15
598	0.0	0.15
599	0.0	0.15
600	0.02	0.15
601	0.0	0.13
602	0.0	0.13
603	0.0	0.13
604	0.0	0.13
605	0.0	0.13
606	0.01	0.13
607	0.0	0.12
608	0.0	0.12
609	0.0	0.12
610	0.0	0.11
611	0.0	0.11
612	0.0	0.11
613	0.0	0.11
614	0.0	0.11
615	0.0	0.11
616	0.0	0.11
617	0.0	0.11
618	0.0	0.11
619	0.0	0.11
620	0.0	0.11
621	0.02	0.11
622	0.0	0.09
623	0.0	0.09
624	0.0	0.09
625	0.0	0.09
626	0.0	0.09
627	0.0	0.09
628	0.0	0.09
629	0.0	0.09
630	0.0	0.08
631	0.0	0.08
632	0.0	0.08
633	0.01	0.08
634	0.0	0.07
635	0.0	0.07
636	0.0	0.07
637	0.0	0.07
638	0.0	0.07
639	0.0	0.07
640	0.0	0.07
641	0.0	0.07
642	0.02	0.07
643	0.0	0.05
644	0.0	0.05
645	0.0	0.05
646	0.0	0.05
647	0.0	0.05
648	0.0	0.05
649	0.0	0.05
650	0.0	0.05
651	0.0	0.05
652	0.0	0.05
653	0.0	0.05
654	0.0	0.05
655	0.0	0.05
656	0.0	0.05
657	0.0	0.05
658	0.0	0.05
659	0.0	0.05
660	0.0	0.05
661	0.0	0.05
662	0.0	0.05
663	0.02	0.05
664	0.0	0.03
665	0.0	0.03
666	0.0	0.03
667	0.0	0.03
668	0.0	0.03
669	0.0	0.03
670	0.0	0.03
671	0.0	0.03
672	0.0	0.03
673	0.0	0.03
674	0.0	0.03
675	0.0	0.03
676	0.0	0.03
677	0.0	0.03
678	0.0	0.03
679	0.0	0.03
680	0.0	0.03
681	0.0	0.03
682	0.0	0.03
683	0.0	0.03
684	0.0	0.03
685	0.0	0.03
686	0.0	0.03
687	0.0	0.02
688	0.0	0.02
689	0.0	0.02
690	0.0	0.02
691	0.0	0.02
692	0.0	0.02
693	0.0	0.02
694	0.0	0.02
695	0.0	0.02
696	0.01	0.02
697	0.0	0.01
698	0.0	0.01
699	0.0	0.01
700	0.0	0.01
701	0.0	0.01
702	0.0	0.01
703	0.0	0.01
704	0.0	0.01
705	0.0	0.01
706	0.0	0.01
707	0.0	0.01
708	0.0	0.01
709	0.0	0.01
710	0.0	0.01
711	0.0	0.01
712	0.0	0.01
713	0.0	0.01
714	0.0	0.01
715	0.0	0.01
716	0.0	0.01
717	0.0	0.01
718	0.0	0.01
719	0.0	0.01
720	0.0	0.01
721	0.0	0.01
722	0.0	0.01
723	0.0	0.01
724	0.0	0.01
725	0.0	0.01
726	0.0	0.01
727	0.0	0.01
728	0.0	0.01
729	0.0	0.01
730	0.0	0.01
731	0.0	0.01
732	0.0	0.01
733	0.0	0.01
734	0.0	0.01
735	0.0	0.01
736	0.0	0.01
737	0.0	0.01
738	0.0	0.01
739	0.0	0.01
740	0.0	0.01
741	0.0	0.01
742	0.0	0.01
743	0.0	0.01
744	0.0	0.01
745	0.0	0.01
746	0.0	0.01
747	0.0	0.01
748	0.0	0.01
749	0.0	0.01
750	0.0	0.01
751	0.0	0.01
752	0.0	0.0
753	0.0	0.0
754	0.0	0.0
755	0.0	0.0
756	0.0	0.0
757	0.0	0.0
758	0.0	0.0
759	0.0	0.0
760	0.0	0.0
761	0.0	0.0
762	0.0	0.0
763	0.0	0.0
764	0.0	0.0
765	0.0	0.0
766	0.0	0.0
767	0.0	0.0
768	0.0	0.0
769	0.0	0.0
770	0.0	0.0
771	0.0	0.0
772	0.0	0.0
773	0.0	0.0
774	0.0	0.0
775	0.0	0.0
776	0.0	0.0
777	0.0	0.0
778	0.0	0.0
779	0.0	0.0
780	0.0	0.0
781	0.0	0.0
782	0.0	0.0
783	0.0	0.0
784	0.0	0.0
785	0.0	0.0
786	0.0	0.0
787	0.0	0.0
788	0.0	0.0
789	0.0	0.0
790	0.0	0.0
791	0.0	0.0
792	0.0	0.0
793	0.0	0.0
794	0.0	0.0
795	0.0	0.0
796	0.0	0.0
797	0.0	0.0
798	0.0	0.0
799	0.0	0.0
800	0.0	0.0
801	0.0	0.0
802	0.0	0.0
803	0.0	0.0
804	0.0	0.0
805	0.0	0.0
806	0.0	0.0
807	0.0	0.0
808	0.0	0.0
809	0.0	0.0
810	0.0	0.0
811	0.0	0.0
812	0.0	0.0
813	0.0	0.0
814	0.0	0.0
815	0.0	0.0
816	0.0	0.0
817	0.0	0.0
818	0.0	0.0
819	0.0	0.0
820	0.0	0.0
821	0.0	0.0
822	0.0	0.0
823	0.0	0.0
824	0.0	0.0
825	0.0	0.0
826	0.0	0.0
827	0.0	0.0
828	0.0	0.0
829	0.0	0.0
830	0.0	0.0
831	0.0	0.0
832	0.0	0.0
833	0.0	0.0
834	0.0	0.0
835	0.0	0.0
836	0.0	0.0
837	0.0	0.0
838	0.0	0.0
839	0.0	0.0
840	0.0	0.0
841	0.0	0.0
842	0.0	0.0
843	0.0	0.0
844	0.0	0.0
845	0.0	0.0
846	0.0	0.0
847	0.0	0.0
848	0.0	0.0
849	0.0	0.0
850	0.0	0.0
851	0.0	0.0
852	0.0	0.0
853	0.0	0.0
854	0.0	0.0
855	0.0	0.0
856	0.0	0.0
857	0.0	0.0
858	0.0	0.0
859	0.0	0.0
860	0.0	0.0
861	0.0	0.0
862	0.0	0.0
863	0.0	0.0
864	0.0	0.0
865	0.0	0.0
866	0.0	0.0
867	0.0	0.0
868	0.0	0.0
869	0.0	0.0
870	0.0	0.0
871	0.0	0.0
872	0.0	0.0
873	0.0	0.0
874	0.0	0.0
875	0.0	0.0
876	0.0	0.0
877	0.0	0.0
878	0.0	0.0
879	0.0	0.0
880	0.0	0.0
881	0.0	0.0
882	0.0	0.0
883	0.0	0.0
884	0.0	0.0
885	0.0	0.0
886	0.0	0.0
887	0.0	0.0
888	0.0	0.0
889	0.0	0.0
890	0.0	0.0
891	0.0	0.0
892	0.0	0.0
893	0.0	0.0
894	0.0	0.0
895	0.0	0.0
896	0.0	0.0
897	0.0	0.0
898	0.0	0.0
899	0.0	0.0
900	0.0	0.0
901	0.0	0.0
902	0.0	0.0
903	0.0	0.0
904	0.0	0.0
905	0.0	0.0
906	0.0	0.0
907	0.0	0.0
908	0.0	0.0
909	0.0	0.0
910	0.0	0.0
911	0.0	0.0
912	0.0	0.0
913	0.0	0.0
914	0.0	0.0
915	0.0	0.0
916	0.0	0.0
917	0.0	0.0
918	0.0	0.0
919	0.0	0.0
920	0.0	0.0
921	0.0	0.0
922	0.0	0.0
923	0.0	0.0
924	0.0	0.0
925	0.0	0.0
926	0.0	0.0
927	0.0	0.0
928	0.0	0.0
929	0.0	0.0
930	0.0	0.0
931	0.0	0.0
932	0.0	0.0
933	0.0	0.0
934	0.0	0.0
935	0.0	0.0
936	0.0	0.0
937	0.0	0.0
938	0.0	0.0
939	0.0	0.0
940	0.0	0.0
941	0.0	0.0
942	0.0	0.0
943	0.0	0.0
944	0.0	0.0
945	0.0	0.0
946	0.0	0.0
947	0.0	0.0
948	0.0	0.0
949	0.0	0.0
950	0.0	0.0
951	0.0	0.0
952	0.0	0.0
953	0.0	0.0
954	0.0	0.0
955	0.0	0.0
956	0.0	0.0
957	0.0	0.0
958	0.0	0.0
959	0.0	0.0
960	0.0	0.0
961	0.0	0.0
962	0.0	0.0
963	0.0	0.0
964	0.0	0.0
965	0.0	0.0
966	0.0	0.0
967	0.0	0.0
968	0.0	0.0
969	0.0	0.0
970	0.0	0.0
971	0.0	0.0
972	0.0	0.0
973	0.0	0.0
974	0.0	0.0
975	0.0	0.0
976	0.0	0.0
977	0.0	0.0
978	0.0	0.0
979	0.0	0.0
980	0.0	0.0
981	0.0	0.0
982	0.0	0.0
983	0.0	0.0
984	0.0	0.0
985	0.0	0.0
986	0.0	0.0
987	0.0	0.0
988	0.0	0.0
989	0.0	0.0
990	0.0	0.0
991	0.0	0.0
992	0.0	0.0
993	0.0	0.0
994	0.0	0.0
995	0.0	0.0
996	0.0	0.0
997	0.0	0.0
998	0.0	0.0
999	0.0	0.0
1000	0.0	0.0
1001	0.0	0.0
1002	0.0	0.0
1003	0.0	0.0
1004	0.0	0.0
1005	0.0	0.0
1006	0.0	0.0
1007	0.0	0.0
1008	0.0	0.0
1009	0.0	0.0
1010	0.0	0.0
1011	0.0	0.0
1012	0.0	0.0
1013	0.0	0.0
1014	0.0	0.0
1015	0.0	0.0
1016	0.0	0.0
1017	0.0	0.0
1018	0.0	0.0
1019	0.0	0.0
1020	0.0	0.0
1021	0.0	0.0
1022	0.0	0.0
1023	0.0	0.0
1024	0.0	0.0
1025	0.0	0.0
1026	0.0	0.0
1027	0.0	0.0
1028	0.0	0.0
1029	0.0	0.0
1030	0.0	0.0
1031	0.0	0.0
1032	0.0	0.0
1033	0.0	0.0
1034	0.0	0.0
1035	0.0	0.0
1036	0.0	0.0
1037	0.0	0.0
1038	0.0	0.0
1039	0.0	0.0
1040	0.0	0.0
1041	0.0	0.0
1042	0.0	0.0
1043	0.0	0.0
1044	0.0	0.0
1045	0.0	0.0
1046	0.0	0.0
1047	0.0	0.0
1048	0.0	0.0
1049	0.0	0.0
1050	0.0	0.0
1051	0.0	0.0
1052	0.0	0.0
1053	0.0	0.0
1054	0.0	0.0
1055	0.0	0.0
1056	0.0	0.0
1057	0.0	0.0
1058	0.0	0.0
1059	0.0	0.0
1060	0.0	0.0
1061	0.0	0.0
1062	0.0	0.0
1063	0.0	0.0
1064	0.0	0.0
1065	0.0	0.0
1066	0.0	0.0
1067	0.0	0.0
1068	0.0	0.0
1069	0.0	0.0
1070	0.0	0.0
1071	0.0	0.0
1072	0.0	0.0
1073	0.0	0.0
1074	0.0	0.0
1075	0.0	0.0
1076	0.0	0.0
1077	0.0	0.0
1078	0.0	0.0
1079	0.0	0.0
1080	0.0	0.0
1081	0.0	0.0
1082	0.0	0.0
1083	0.0	0.0
1084	0.0	0.0
1085	0.0	0.0
1086	0.0	0.0
1087	0.0	0.0
1088	0.0	0.0
1089	0.0	0.0
1090	0.0	0.0
1091	0.0	0.0
1092	0.0	0.0
1093	0.0	0.0
1094	0.0	0.0
1095	0.0	0.0
1096	0.0	0.0
1097	0.0	0.0
1098	0.0	0.0
1099	0.0	0.0
1100	0.0	0.0
1101	0.0	0.0
1102	0.0	0.0
1103	0.0	0.0
1104	0.0	0.0
1105	0.0	0.0
1106	0.0	0.0
1107	0.0	0.0
1108	0.0	0.0
1109	0.0	0.0
1110	0.0	0.0
1111	0.0	0.0
1112	0.0	0.0
1113	0.0	0.0
1114	0.0	0.0
1115	0.0	0.0
1116	0.0	0.0
1117	0.0	0.0
1118	0.0	0.0
1119	0.0	0.0
1120	0.0	0.0
1121	0.0	0.0
1122	0.0	0.0
1123	0.0	0.0
1124	0.0	0.0
1125	0.0	0.0
1126	0.0	0.0
1127	0.0	0.0
1128	0.0	0.0
1129	0.0	0.0
1130	0.0	0.0
1131	0.0	0.0
1132	0.0	0.0
1133	0.0	0.0
1134	0.0	0.0
1135	0.0	0.0
1136	0.0	0.0
1137	0.0	0.0
1138	0.0	0.0
1139	0.0	0.0
1140	0.0	0.0
1141	0.0	0.0
1142	0.0	0.0
1143	0.0	0.0
1144	0.0	0.0
1145	0.0	0.0
1146	0.0	0.0
1147	0.0	0.0
1148	0.0	0.0
1149	0.0	0.0
1150	0.0	0.0
1151	0.0	0.0
1152	0.0	0.0
1153	0.0	0.0
1154	0.0	0.0
1155	0.0	0.0
1156	0.0	0.0
1157	0.0	0.0
1158	0.0	0.0
1159	0.0	0.0
1160	0.0	0.0
1161	0.0	0.0
1162	0.0	0.0
1163	0.0	0.0
1164	0.0	0.0
1165	0.0	0.0
1166	0.0	0.0
1167	0.0	0.0
1168	0.0	0.0
1169	0.0	0.0
1170	0.0	0.0
1171	0.0	0.0
1172	0.0	0.0
1173	0.0	0.0
1174	0.0	0.0

## Sheet: CHN
user_CHN - Class I Coverage
Number of epitope hits / HLA combinations recognized	Percent of individuals	Cumulative percent of population coverage
0	48.14	100.0
1	0.0	51.86
2	0.0	51.86
3	0.0	51.86
4	0.0	51.86
5	0.0	51.86
6	0.0	51.86
7	0.0	51.86
8	0.0	51.86
9	0.0	51.86
10	0.0	51.86
11	0.0	51.86
12	0.0	51.86
13	0.0	51.86
14	0.0	51.86
15	0.0	51.86
16	0.0	51.86
17	0.0	51.86
18	0.0	51.86
19	0.0	51.86
20	0.0	51.86
21	0.0	51.86
22	0.0	51.86
23	0.0	51.86
24	0.0	51.86
25	0.0	51.86
26	0.0	51.86
27	0.0	51.86
28	0.0	51.86
29	0.0	51.86
30	0.0	51.86
31	0.0	51.86
32	0.0	51.86
33	0.0	51.86
34	0.0	51.86
35	0.0	51.86
36	0.0	51.86
37	0.0	51.86
38	0.0	51.86
39	0.0	51.86
40	0.0	51.86
41	0.0	51.86
42	0.0	51.86
43	0.0	51.86
44	0.0	51.86
45	0.0	51.86
46	0.0	51.86
47	0.0	51.86
48	0.0	51.86
49	0.0	51.86
50	0.0	51.86
51	0.0	51.86
52	0.0	51.86
53	0.0	51.86
54	0.0	51.86
55	0.0	51.86
56	0.0	51.86
57	0.0	51.86
58	0.0	51.86
59	0.0	51.86
60	0.0	51.86
61	0.0	51.86
62	0.0	51.86
63	0.0	51.86
64	0.0	51.86
65	0.0	51.86
66	0.0	51.86
67	0.0	51.86
68	0.0	51.86
69	0.0	51.86
70	0.0	51.86
71	0.0	51.86
72	0.0	51.86
73	0.81	51.86
74	0.0	51.05
75	0.0	51.05
76	0.0	51.05
77	0.0	51.05
78	0.0	51.05
79	0.0	51.05
80	0.0	51.05
81	0.0	51.05
82	0.0	51.05
83	0.0	51.05
84	3.44	51.05
85	0.0	47.61
86	0.0	47.61
87	1.74	47.61
88	0.0	45.88
89	0.0	45.88
90	0.0	45.88
91	0.0	45.88
92	0.0	45.88
93	0.0	45.88
94	0.0	45.88
95	0.0	45.88
96	0.0	45.88
97	0.0	45.88
98	0.0	45.88
99	0.0	45.88
100	0.0	45.88
101	0.0	45.88
102	0.0	45.88
103	0.0	45.88
104	0.0	45.88
105	0.0	45.88
106	0.0	45.88
107	0.0	45.88
108	0.0	45.88
109	0.0	45.88
110	0.0	45.88
111	0.0	45.88
112	0.0	45.88
113	0.69	45.88
114	0.0	45.19
115	0.0	45.19
116	5.01	45.19
117	0.0	40.17
118	0.0	40.17
119	0.0	40.17
120	0.0	40.17
121	0.0	40.17
122	0.0	40.17
123	0.0	40.17
124	0.0	40.17
125	0.0	40.17
126	0.0	40.17
127	0.0	40.17
128	0.0	40.17
129	0.0	40.17
130	0.0	40.17
131	2.09	40.17
132	0.0	38.08
133	0.0	38.08
134	0.0	38.08
135	0.0	38.08
136	0.0	38.08
137	0.0	38.08
138	0.0	38.08
139	1.5	38.08
140	0.0	36.58
141	0.0	36.58
142	2.09	36.58
143	0.0	34.49
144	0.0	34.49
145	0.0	34.49
146	0.0	34.49
147	0.0	34.49
148	0.0	34.49
149	0.92	34.49
150	0.0	33.57
151	0.0	33.57
152	0.0	33.57
153	0.0	33.57
154	0.0	33.57
155	0.0	33.57
156	0.0	33.57
157	4.34	33.57
158	0.0	29.23
159	0.0	29.23
160	0.01	29.23
161	0.0	29.22
162	0.0	29.22
163	0.0	29.22
164	0.0	29.22
165	0.0	29.22
166	0.0	29.22
167	0.0	29.22
168	0.0	29.22
169	0.0	29.22
170	0.0	29.22
171	2.68	29.22
172	0.0	26.53
173	0.0	26.53
174	0.0	26.53
175	0.0	26.53
176	5.38	26.53
177	0.0	21.15
178	0.0	21.15
179	0.0	21.15
180	0.0	21.15
181	0.0	21.15
182	0.0	21.15
183	0.0	21.15
184	0.0	21.15
185	0.0	21.15
186	0.01	21.15
187	0.0	21.15
188	0.0	21.15
189	0.08	21.15
190	0.0	21.06
191	0.0	21.06
192	0.0	21.06
193	0.0	21.06
194	0.0	21.06
195	0.0	21.06
196	0.0	21.06
197	0.05	21.06
198	0.0	21.01
199	0.0	21.01
200	3.66	21.01
201	0.0	17.35
202	0.0	17.35
203	0.18	17.35
204	0.02	17.17
205	0.0	17.16
206	0.0	17.16
207	0.0	17.16
208	0.0	17.16
209	0.0	17.16
210	0.0	17.16
211	0.0	17.16
212	0.01	17.16
213	0.0	17.14
214	0.0	17.14
215	0.17	17.14
216	0.0	16.98
217	0.0	16.98
218	0.04	16.98
219	0.0	16.94
220	0.0	16.94
221	0.0	16.94
222	0.01	16.94
223	0.11	16.93
224	0.0	16.83
225	0.0	16.83
226	0.18	16.83
227	0.0	16.65
228	0.0	16.65
229	0.11	16.65
230	0.07	16.54
231	0.0	16.47
232	0.0	16.47
233	0.07	16.47
234	0.0	16.4
235	0.0	16.4
236	0.02	16.4
237	0.0	16.39
238	0.0	16.39
239	0.0	16.39
240	0.0	16.39
241	0.15	16.39
242	0.0	16.24
243	0.0	16.24
244	0.19	16.24
245	0.0	16.05
246	0.0	16.05
247	0.22	16.05
248	0.0	15.83
249	0.09	15.83
250	0.0	15.74
251	0.0	15.74
252	0.01	15.74
253	0.0	15.73
254	1.39	15.73
255	0.35	14.34
256	0.0	13.99
257	0.0	13.99
258	0.26	13.99
259	0.0	13.73
260	0.18	13.73
261	0.0	13.54
262	0.01	13.54
263	0.19	13.54
264	0.0	13.34
265	0.1	13.34
266	0.0	13.25
267	0.0	13.25
268	0.0	13.25
269	0.0	13.25
270	0.09	13.25
271	0.0	13.15
272	0.0	13.15
273	0.29	13.15
274	0.0	12.86
275	0.0	12.86
276	0.0	12.86
277	0.0	12.86
278	0.0	12.86
279	0.0	12.86
280	0.02	12.86
281	0.03	12.84
282	0.0	12.81
283	0.0	12.81
284	0.27	12.81
285	0.0	12.54
286	0.0	12.54
287	0.33	12.54
288	1.59	12.21
289	0.08	10.62
290	0.0	10.54
291	0.02	10.54
292	0.27	10.52
293	0.0	10.26
294	0.0	10.26
295	0.0	10.26
296	2.61	10.26
297	0.0	7.65
298	0.0	7.65
299	0.19	7.65
300	0.0	7.46
301	0.0	7.46
302	0.06	7.46
303	0.0	7.4
304	0.0	7.4
305	0.0	7.4
306	0.08	7.4
307	0.23	7.32
308	0.0	7.09
309	0.0	7.09
310	0.04	7.09
311	0.0	7.05
312	0.0	7.05
313	0.08	7.05
314	0.0	6.96
315	0.17	6.96
316	0.36	6.79
317	0.0	6.43
318	0.23	6.43
319	0.0	6.19
320	0.03	6.19
321	0.0	6.17
322	0.0	6.17
323	0.0	6.17
324	0.0	6.17
325	0.1	6.17
326	0.0	6.06
327	0.01	6.06
328	0.24	6.05
329	0.0	5.82
330	0.0	5.82
331	0.08	5.82
332	0.0	5.73
333	0.23	5.73
334	0.0	5.5
335	0.0	5.5
336	0.0	5.5
337	0.0	5.5
338	0.1	5.5
339	0.06	5.4
340	0.0	5.34
341	0.02	5.34
342	0.09	5.31
343	0.0	5.22
344	0.0	5.22
345	0.0	5.22
346	0.0	5.22
347	0.29	5.22
348	0.0	4.92
349	0.04	4.92
350	0.0	4.89
351	0.0	4.89
352	0.0	4.89
353	0.0	4.89
354	0.0	4.89
355	0.0	4.88
356	0.0	4.88
357	0.32	4.88
358	0.0	4.57
359	0.0	4.57
360	0.01	4.57
361	0.01	4.55
362	0.0	4.54
363	0.0	4.54
364	0.0	4.54
365	0.01	4.54
366	0.0	4.53
367	0.01	4.53
368	0.0	4.52
369	0.04	4.52
370	0.14	4.48
371	0.11	4.33
372	0.11	4.23
373	0.0	4.12
374	0.0	4.12
375	0.03	4.11
376	0.39	4.08
377	0.0	3.69
378	0.0	3.69
379	0.01	3.69
380	0.09	3.68
381	0.0	3.59
382	0.0	3.59
383	0.1	3.59
384	0.0	3.49
385	0.03	3.49
386	0.01	3.46
387	0.0	3.45
388	0.0	3.45
389	0.01	3.45
390	0.0	3.44
391	0.01	3.44
392	0.0	3.43
393	0.02	3.43
394	0.01	3.4
395	0.0	3.4
396	0.03	3.4
397	0.01	3.37
398	0.0	3.36
399	0.01	3.36
400	0.04	3.35
401	0.01	3.31
402	0.01	3.29
403	0.02	3.28
404	0.16	3.26
405	0.01	3.11
406	0.0	3.1
407	0.0	3.09
408	0.0	3.09
409	0.04	3.09
410	0.0	3.05
411	0.12	3.05
412	0.14	2.93
413	0.0	2.79
414	0.0	2.79
415	0.02	2.79
416	0.0	2.77
417	0.0	2.77
418	0.01	2.77
419	0.03	2.76
420	0.01	2.73
421	0.0	2.72
422	0.0	2.72
423	0.02	2.71
424	0.0	2.7
425	0.04	2.7
426	0.01	2.66
427	0.13	2.65
428	0.0	2.52
429	0.01	2.52
430	0.19	2.51
431	0.02	2.32
432	0.0	2.3
433	0.0	2.3
434	0.02	2.3
435	0.08	2.28
436	0.0	2.2
437	0.01	2.2
438	0.11	2.19
439	0.0	2.08
440	0.0	2.08
441	0.02	2.08
442	0.0	2.06
443	0.0	2.06
444	0.02	2.06
445	0.17	2.04
446	0.01	1.87
447	0.01	1.86
448	0.0	1.85
449	0.01	1.85
450	0.0	1.84
451	0.0	1.84
452	0.0	1.84
453	0.11	1.84
454	0.05	1.73
455	0.01	1.68
456	0.0	1.67
457	0.01	1.66
458	0.01	1.66
459	0.04	1.65
460	0.02	1.61
461	0.0	1.59
462	0.0	1.59
463	0.02	1.59
464	0.17	1.57
465	0.0	1.4
466	0.0	1.4
467	0.14	1.4
468	0.0	1.26
469	0.0	1.26
470	0.01	1.26
471	0.0	1.25
472	0.14	1.25
473	0.02	1.11
474	0.0	1.1
475	0.01	1.1
476	0.0	1.09
477	0.0	1.09
478	0.01	1.08
479	0.0	1.07
480	0.0	1.07
481	0.0	1.07
482	0.0	1.07
483	0.0	1.07
484	0.0	1.07
485	0.0	1.06
486	0.0	1.06
487	0.01	1.06
488	0.06	1.05
489	0.01	0.98
490	0.0	0.98
491	0.0	0.98
492	0.02	0.97
493	0.0	0.95
494	0.0	0.95
495	0.0	0.95
496	0.19	0.95
497	0.0	0.76
498	0.0	0.76
499	0.01	0.76
500	0.0	0.75
501	0.0	0.75
502	0.0	0.74
503	0.0	0.74
504	0.01	0.74
505	0.0	0.73
506	0.0	0.73
507	0.01	0.72
508	0.0	0.72
509	0.0	0.72
510	0.0	0.71
511	0.01	0.71
512	0.0	0.7
513	0.0	0.7
514	0.01	0.7
515	0.01	0.69
516	0.0	0.69
517	0.0	0.68
518	0.01	0.68
519	0.0	0.67
520	0.0	0.66
521	0.0	0.66
522	0.01	0.66
523	0.0	0.66
524	0.0	0.66
525	0.01	0.66
526	0.0	0.65
527	0.01	0.65
528	0.01	0.64
529	0.01	0.63
530	0.0	0.63
531	0.0	0.63
532	0.0	0.63
533	0.02	0.62
534	0.0	0.61
535	0.0	0.61
536	0.0	0.6
537	0.0	0.6
538	0.0	0.6
539	0.0	0.6
540	0.01	0.6
541	0.0	0.59
542	0.02	0.59
543	0.01	0.57
544	0.0	0.55
545	0.0	0.55
546	0.01	0.55
547	0.01	0.54
548	0.01	0.53
549	0.0	0.52
550	0.07	0.52
551	0.01	0.45
552	0.0	0.44
553	0.0	0.44
554	0.01	0.43
555	0.0	0.43
556	0.0	0.43
557	0.0	0.43
558	0.0	0.42
559	0.0	0.42
560	0.0	0.42
561	0.01	0.42
562	0.0	0.4
563	0.0	0.4
564	0.0	0.4
565	0.0	0.4
566	0.0	0.4
567	0.0	0.4
568	0.0	0.4
569	0.01	0.4
570	0.01	0.39
571	0.0	0.39
572	0.01	0.39
573	0.0	0.38
574	0.0	0.38
575	0.0	0.38
576	0.01	0.38
577	0.0	0.37
578	0.0	0.37
579	0.0	0.37
580	0.02	0.36
581	0.0	0.35
582	0.0	0.35
583	0.01	0.35
584	0.08	0.34
585	0.0	0.26
586	0.0	0.25
587	0.01	0.25
588	0.0	0.24
589	0.0	0.24
590	0.0	0.24
591	0.0	0.24
592	0.0	0.24
593	0.0	0.24
594	0.0	0.24
595	0.01	0.24
596	0.0	0.23
597	0.0	0.23
598	0.0	0.23
599	0.0	0.23
600	0.0	0.23
601	0.0	0.23
602	0.0	0.22
603	0.01	0.22
604	0.01	0.21
605	0.0	0.21
606	0.01	0.21
607	0.0	0.2
608	0.0	0.2
609	0.0	0.2
610	0.0	0.2
611	0.01	0.2
612	0.01	0.19
613	0.0	0.18
614	0.01	0.18
615	0.0	0.17
616	0.0	0.17
617	0.0	0.17
618	0.0	0.17
619	0.0	0.17
620	0.0	0.17
621	0.01	0.17
622	0.0	0.16
623	0.0	0.16
624	0.01	0.15
625	0.0	0.15
626	0.0	0.15
627	0.0	0.15
628	0.0	0.14
629	0.0	0.14
630	0.01	0.14
631	0.0	0.14
632	0.0	0.14
633	0.0	0.14
634	0.0	0.14
635	0.01	0.13
636	0.0	0.13
637	0.0	0.13
638	0.0	0.13
639	0.0	0.12
640	0.0	0.12
641	0.0	0.12
642	0.0	0.12
643	0.01	0.12
644	0.0	0.11
645	0.01	0.11
646	0.0	0.11
647	0.0	0.11
648	0.0	0.11
649	0.0	0.11
650	0.0	0.11
651	0.0	0.11
652	0.0	0.11
653	0.01	0.11
654	0.0	0.1
655	0.0	0.1
656	0.0	0.1
657	0.0	0.1
658	0.0	0.1
659	0.0	0.09
660	0.0	0.09
661	0.0	0.09
662	0.0	0.09
663	0.0	0.09
664	0.01	0.09
665	0.0	0.09
666	0.0	0.09
667	0.0	0.08
668	0.0	0.08
669	0.0	0.08
670	0.0	0.08
671	0.0	0.08
672	0.01	0.07
673	0.0	0.06
674	0.0	0.06
675	0.0	0.06
676	0.0	0.06
677	0.0	0.06
678	0.0	0.06
679	0.0	0.06
680	0.0	0.06
681	0.0	0.06
682	0.0	0.06
683	0.0	0.06
684	0.0	0.06
685	0.0	0.06
686	0.0	0.06
687	0.0	0.06
688	0.0	0.06
689	0.0	0.06
690	0.0	0.06
691	0.0	0.06
692	0.0	0.06
693	0.0	0.06
694	0.0	0.06
695	0.0	0.06
696	0.0	0.06
697	0.0	0.05
698	0.0	0.05
699	0.0	0.05
700	0.0	0.05
701	0.0	0.05
702	0.0	0.05
703	0.0	0.05
704	0.0	0.05
705	0.0	0.05
706	0.0	0.05
707	0.0	0.05
708	0.0	0.04
709	0.0	0.04
710	0.0	0.04
711	0.0	0.04
712	0.0	0.04
713	0.0	0.04
714	0.0	0.04
715	0.0	0.04
716	0.0	0.04
717	0.0	0.04
718	0.0	0.04
719	0.0	0.04
720	0.0	0.04
721	0.0	0.04
722	0.0	0.04
723	0.0	0.04
724	0.0	0.03
725	0.0	0.03
726	0.01	0.03
727	0.0	0.03
728	0.0	0.03
729	0.0	0.03
730	0.0	0.03
731	0.0	0.03
732	0.0	0.03
733	0.0	0.03
734	0.0	0.03
735	0.0	0.03
736	0.0	0.03
737	0.0	0.03
738	0.0	0.03
739	0.0	0.03
740	0.0	0.03
741	0.0	0.03
742	0.0	0.02
743	0.0	0.02
744	0.0	0.02
745	0.0	0.02
746	0.0	0.02
747	0.0	0.02
748	0.0	0.02
749	0.0	0.02
750	0.0	0.02
751	0.0	0.02
752	0.0	0.02
753	0.0	0.02
754	0.0	0.02
755	0.0	0.02
756	0.0	0.02
757	0.0	0.02
758	0.0	0.02
759	0.0	0.02
760	0.0	0.02
761	0.0	0.01
762	0.0	0.01
763	0.0	0.01
764	0.0	0.01
765	0.0	0.01
766	0.0	0.01
767	0.0	0.01
768	0.0	0.01
769	0.0	0.01
770	0.0	0.01
771	0.0	0.01
772	0.0	0.01
773	0.0	0.01
774	0.0	0.01
775	0.0	0.01
776	0.0	0.01
777	0.0	0.01
778	0.0	0.01
779	0.0	0.01
780	0.0	0.01
781	0.0	0.01
782	0.0	0.01
783	0.0	0.01
784	0.0	0.01
785	0.0	0.01
786	0.0	0.01
787	0.0	0.01
788	0.0	0.01
789	0.0	0.01
790	0.0	0.01
791	0.0	0.01
792	0.0	0.01
793	0.0	0.01
794	0.0	0.01
795	0.0	0.01
796	0.0	0.01
797	0.0	0.01
798	0.0	0.01
799	0.0	0.01
800	0.0	0.01
801	0.0	0.01
802	0.0	0.01
803	0.0	0.01
804	0.0	0.01
805	0.0	0.01
806	0.0	0.01
807	0.0	0.01
808	0.0	0.01
809	0.0	0.01
810	0.0	0.01
811	0.0	0.01
812	0.0	0.01
813	0.0	0.01
814	0.0	0.01
815	0.0	0.01
816	0.0	0.01
817	0.0	0.01
818	0.0	0.01
819	0.0	0.01
820	0.0	0.01
821	0.0	0.01
822	0.0	0.0
823	0.0	0.0
824	0.0	0.0
825	0.0	0.0
826	0.0	0.0
827	0.0	0.0
828	0.0	0.0
829	0.0	0.0
830	0.0	0.0
831	0.0	0.0
832	0.0	0.0
833	0.0	0.0
834	0.0	0.0
835	0.0	0.0
836	0.0	0.0
837	0.0	0.0
838	0.0	0.0
839	0.0	0.0
840	0.0	0.0
841	0.0	0.0
842	0.0	0.0
843	0.0	0.0
844	0.0	0.0
845	0.0	0.0
846	0.0	0.0
847	0.0	0.0
848	0.0	0.0
849	0.0	0.0
850	0.0	0.0
851	0.0	0.0
852	0.0	0.0
853	0.0	0.0
854	0.0	0.0
855	0.0	0.0
856	0.0	0.0
857	0.0	0.0
858	0.0	0.0
859	0.0	0.0
860	0.0	0.0
861	0.0	0.0
862	0.0	0.0
863	0.0	0.0
864	0.0	0.0
865	0.0	0.0
866	0.0	0.0
867	0.0	0.0
868	0.0	0.0
869	0.0	0.0
870	0.0	0.0
871	0.0	0.0
872	0.0	0.0
873	0.0	0.0
874	0.0	0.0
875	0.0	0.0
876	0.0	0.0
877	0.0	0.0
878	0.0	0.0
879	0.0	0.0
880	0.0	0.0
881	0.0	0.0
882	0.0	0.0
883	0.0	0.0
884	0.0	0.0
885	0.0	0.0
886	0.0	0.0
887	0.0	0.0
888	0.0	0.0
889	0.0	0.0
890	0.0	0.0
891	0.0	0.0
892	0.0	0.0
893	0.0	0.0
894	0.0	0.0
895	0.0	0.0
896	0.0	0.0
897	0.0	0.0
898	0.0	0.0
899	0.0	0.0
900	0.0	0.0
901	0.0	0.0
902	0.0	0.0
903	0.0	0.0
904	0.0	0.0
905	0.0	0.0
906	0.0	0.0
907	0.0	0.0
908	0.0	0.0
909	0.0	0.0
910	0.0	0.0
911	0.0	0.0
912	0.0	0.0
913	0.0	0.0
914	0.0	0.0
915	0.0	0.0
916	0.0	0.0
917	0.0	0.0
918	0.0	0.0
919	0.0	0.0
920	0.0	0.0
921	0.0	0.0
922	0.0	0.0
923	0.0	0.0
924	0.0	0.0
925	0.0	0.0
926	0.0	0.0
927	0.0	0.0
928	0.0	0.0
929	0.0	0.0
930	0.0	0.0
931	0.0	0.0
932	0.0	0.0
933	0.0	0.0
934	0.0	0.0
935	0.0	0.0
936	0.0	0.0
937	0.0	0.0
938	0.0	0.0
939	0.0	0.0
940	0.0	0.0
941	0.0	0.0
942	0.0	0.0
943	0.0	0.0
944	0.0	0.0
945	0.0	0.0
946	0.0	0.0
947	0.0	0.0
948	0.0	0.0
949	0.0	0.0
950	0.0	0.0
951	0.0	0.0
952	0.0	0.0
953	0.0	0.0
954	0.0	0.0
955	0.0	0.0
956	0.0	0.0
957	0.0	0.0
958	0.0	0.0
959	0.0	0.0
960	0.0	0.0
961	0.0	0.0
962	0.0	0.0
963	0.0	0.0
964	0.0	0.0
965	0.0	0.0
966	0.0	0.0
967	0.0	0.0
968	0.0	0.0
969	0.0	0.0
970	0.0	0.0
971	0.0	0.0
972	0.0	0.0
973	0.0	0.0
974	0.0	0.0
975	0.0	0.0
976	0.0	0.0
977	0.0	0.0
978	0.0	0.0
979	0.0	0.0
980	0.0	0.0
981	0.0	0.0
982	0.0	0.0
983	0.0	0.0
984	0.0	0.0
985	0.0	0.0
986	0.0	0.0
987	0.0	0.0
988	0.0	0.0
989	0.0	0.0
990	0.0	0.0
991	0.0	0.0
992	0.0	0.0
993	0.0	0.0
994	0.0	0.0
995	0.0	0.0
996	0.0	0.0
997	0.0	0.0
998	0.0	0.0
999	0.0	0.0
1000	0.0	0.0
1001	0.0	0.0
1002	0.0	0.0
1003	0.0	0.0
1004	0.0	0.0
1005	0.0	0.0
1006	0.0	0.0
1007	0.0	0.0
1008	0.0	0.0
1009	0.0	0.0
1010	0.0	0.0
1011	0.0	0.0
1012	0.0	0.0
1013	0.0	0.0
1014	0.0	0.0
1015	0.0	0.0
1016	0.0	0.0
1017	0.0	0.0
1018	0.0	0.0
1019	0.0	0.0
1020	0.0	0.0
1021	0.0	0.0
1022	0.0	0.0
1023	0.0	0.0
1024	0.0	0.0
1025	0.0	0.0
1026	0.0	0.0
1027	0.0	0.0
1028	0.0	0.0
1029	0.0	0.0
1030	0.0	0.0
1031	0.0	0.0
1032	0.0	0.0
1033	0.0	0.0
1034	0.0	0.0
1035	0.0	0.0
1036	0.0	0.0
1037	0.0	0.0
1038	0.0	0.0
1039	0.0	0.0
1040	0.0	0.0
1041	0.0	0.0
1042	0.0	0.0
1043	0.0	0.0
1044	0.0	0.0
1045	0.0	0.0
1046	0.0	0.0
1047	0.0	0.0
1048	0.0	0.0
1049	0.0	0.0
1050	0.0	0.0
1051	0.0	0.0
1052	0.0	0.0
1053	0.0	0.0
1054	0.0	0.0
1055	0.0	0.0
1056	0.0	0.0
1057	0.0	0.0
1058	0.0	0.0
1059	0.0	0.0
1060	0.0	0.0
1061	0.0	0.0
1062	0.0	0.0
1063	0.0	0.0
1064	0.0	0.0
1065	0.0	0.0
1066	0.0	0.0
1067	0.0	0.0
1068	0.0	0.0
1069	0.0	0.0
1070	0.0	0.0
1071	0.0	0.0
1072	0.0	0.0
1073	0.0	0.0
1074	0.0	0.0
1075	0.0	0.0
1076	0.0	0.0
1077	0.0	0.0
1078	0.0	0.0
1079	0.0	0.0
1080	0.0	0.0
1081	0.0	0.0
1082	0.0	0.0
1083	0.0	0.0
1084	0.0	0.0
1085	0.0	0.0
1086	0.0	0.0
1087	0.0	0.0
1088	0.0	0.0
1089	0.0	0.0
1090	0.0	0.0
1091	0.0	0.0
1092	0.0	0.0
1093	0.0	0.0
1094	0.0	0.0
1095	0.0	0.0
1096	0.0	0.0
1097	0.0	0.0
1098	0.0	0.0
1099	0.0	0.0
1100	0.0	0.0
1101	0.0	0.0
1102	0.0	0.0
1103	0.0	0.0
1104	0.0	0.0
1105	0.0	0.0
1106	0.0	0.0
1107	0.0	0.0
1108	0.0	0.0
1109	0.0	0.0
1110	0.0	0.0
1111	0.0	0.0
1112	0.0	0.0
1113	0.0	0.0
1114	0.0	0.0
1115	0.0	0.0
1116	0.0	0.0
1117	0.0	0.0
1118	0.0	0.0
1119	0.0	0.0
1120	0.0	0.0
1121	0.0	0.0
1122	0.0	0.0
1123	0.0	0.0
1124	0.0	0.0
1125	0.0	0.0
1126	0.0	0.0
1127	0.0	0.0
1128	0.0	0.0
1129	0.0	0.0
1130	0.0	0.0
1131	0.0	0.0
1132	0.0	0.0
1133	0.0	0.0
1134	0.0	0.0
1135	0.0	0.0
1136	0.0	0.0
1137	0.0	0.0
1138	0.0	0.0
1139	0.0	0.0
1140	0.0	0.0
1141	0.0	0.0
1142	0.0	0.0
1143	0.0	0.0
1144	0.0	0.0
1145	0.0	0.0
1146	0.0	0.0
1147	0.0	0.0
1148	0.0	0.0
1149	0.0	0.0
1150	0.0	0.0
1151	0.0	0.0
1152	0.0	0.0
1153	0.0	0.0
1154	0.0	0.0
1155	0.0	0.0
1156	0.0	0.0
1157	0.0	0.0
1158	0.0	0.0
1159	0.0	0.0
1160	0.0	0.0
1161	0.0	0.0
1162	0.0	0.0
1163	0.0	0.0
1164	0.0	0.0
1165	0.0	0.0
1166	0.0	0.0
1167	0.0	0.0
1168	0.0	0.0
1169	0.0	0.0
1170	0.0	0.0
1171	0.0	0.0
1172	0.0	0.0
1173	0.0	0.0
1174	0.0	0.0

## Sheet: COL
user_COL - Class I Coverage
Number of epitope hits / HLA combinations recognized	Percent of individuals	Cumulative percent of population coverage
0	53.45	100.0
1	0.0	46.55
2	0.0	46.55
3	0.0	46.55
4	0.0	46.55
5	0.0	46.55
6	0.0	46.55
7	0.0	46.55
8	0.0	46.55
9	0.0	46.55
10	0.0	46.55
11	0.0	46.55
12	0.0	46.55
13	0.0	46.55
14	0.0	46.55
15	0.0	46.55
16	0.0	46.55
17	0.0	46.55
18	0.0	46.55
19	0.0	46.55
20	0.0	46.55
21	0.0	46.55
22	0.0	46.55
23	0.0	46.55
24	0.0	46.55
25	0.0	46.55
26	0.0	46.55
27	0.0	46.55
28	0.0	46.55
29	0.0	46.55
30	0.0	46.55
31	0.0	46.55
32	0.0	46.55
33	0.0	46.55
34	0.0	46.55
35	0.0	46.55
36	0.0	46.55
37	0.0	46.55
38	0.0	46.55
39	0.0	46.55
40	0.0	46.55
41	0.0	46.55
42	0.0	46.55
43	0.0	46.55
44	0.0	46.55
45	0.0	46.55
46	0.0	46.55
47	0.0	46.55
48	0.0	46.55
49	0.0	46.55
50	0.0	46.55
51	0.0	46.55
52	0.0	46.55
53	0.0	46.55
54	0.0	46.55
55	0.0	46.55
56	0.0	46.55
57	0.0	46.55
58	0.0	46.55
59	0.0	46.55
60	0.0	46.55
61	0.0	46.55
62	0.0	46.55
63	0.0	46.55
64	0.0	46.55
65	0.0	46.55
66	0.0	46.55
67	0.0	46.55
68	0.0	46.55
69	0.91	46.55
70	0.0	45.64
71	0.0	45.64
72	0.0	45.64
73	0.0	45.64
74	0.0	45.64
75	0.0	45.64
76	0.0	45.64
77	0.0	45.64
78	0.0	45.64
79	0.0	45.64
80	0.0	45.64
81	0.0	45.64
82	0.0	45.64
83	0.0	45.64
84	0.0	45.64
85	0.0	45.64
86	1.34	45.64
87	0.0	44.3
88	0.0	44.3
89	0.0	44.3
90	0.0	44.3
91	0.86	44.3
92	0.0	43.44
93	0.0	43.44
94	2.1	43.44
95	0.0	41.35
96	0.0	41.35
97	0.0	41.35
98	0.0	41.35
99	0.0	41.35
100	0.0	41.35
101	0.0	41.35
102	0.0	41.35
103	0.0	41.35
104	0.0	41.35
105	0.0	41.35
106	0.0	41.35
107	0.0	41.35
108	0.0	41.35
109	0.0	41.35
110	0.0	41.35
111	0.0	41.35
112	0.0	41.35
113	0.0	41.35
114	0.0	41.35
115	0.0	41.35
116	2.23	41.35
117	0.0	39.11
118	0.0	39.11
119	0.0	39.11
120	0.0	39.11
121	0.0	39.11
122	0.0	39.11
123	0.0	39.11
124	0.0	39.11
125	0.0	39.11
126	0.0	39.11
127	0.0	39.11
128	0.0	39.11
129	0.0	39.11
130	0.0	39.11
131	0.0	39.11
132	0.0	39.11
133	0.0	39.11
134	0.0	39.11
135	0.0	39.11
136	0.0	39.11
137	0.0	39.11
138	0.0	39.11
139	0.0	39.11
140	0.82	39.11
141	0.0	38.29
142	0.0	38.29
143	0.0	38.29
144	0.0	38.29
145	0.0	38.29
146	0.0	38.29
147	0.0	38.29
148	0.0	38.29
149	1.65	38.29
150	1.25	36.64
151	0.0	35.39
152	0.0	35.39
153	0.0	35.39
154	0.0	35.39
155	0.01	35.39
156	0.0	35.38
157	0.0	35.38
158	1.16	35.38
159	0.0	34.22
160	0.01	34.22
161	0.0	34.21
162	0.0	34.21
163	0.04	34.21
164	0.0	34.17
165	0.0	34.17
166	0.0	34.17
167	0.0	34.17
168	0.0	34.17
169	2.49	34.17
170	0.0	31.68
171	0.0	31.68
172	1.52	31.68
173	0.0	30.16
174	0.0	30.16
175	0.0	30.16
176	0.0	30.16
177	0.01	30.16
178	0.0	30.15
179	1.07	30.15
180	0.05	29.08
181	1.13	29.03
182	0.0	27.9
183	0.0	27.9
184	0.0	27.9
185	1.29	27.9
186	0.0	26.62
187	0.0	26.62
188	0.0	26.62
189	0.0	26.62
190	0.0	26.62
191	0.0	26.62
192	0.0	26.62
193	0.0	26.62
194	0.0	26.62
195	0.0	26.62
196	0.0	26.62
197	2.1	26.62
198	0.0	24.52
199	0.0	24.52
200	0.0	24.52
201	3.01	24.52
202	0.06	21.51
203	1.04	21.45
204	0.0	20.42
205	0.0	20.42
206	0.0	20.42
207	0.86	20.42
208	0.0	19.56
209	0.01	19.56
210	0.04	19.55
211	0.0	19.51
212	0.0	19.51
213	0.0	19.51
214	0.0	19.51
215	0.0	19.51
216	0.0	19.51
217	0.0	19.51
218	0.01	19.51
219	0.01	19.5
220	0.0	19.49
221	0.0	19.49
222	0.0	19.49
223	0.0	19.49
224	0.0	19.49
225	0.0	19.49
226	0.01	19.49
227	0.01	19.48
228	0.0	19.47
229	0.0	19.47
230	0.0	19.47
231	0.01	19.47
232	0.0	19.46
233	0.0	19.46
234	0.03	19.46
235	0.02	19.43
236	0.02	19.41
237	0.0	19.39
238	0.04	19.39
239	1.3	19.35
240	0.01	18.04
241	0.02	18.03
242	0.0	18.01
243	0.06	18.01
244	0.97	17.94
245	0.0	16.97
246	0.0	16.97
247	0.0	16.97
248	0.01	16.97
249	1.22	16.96
250	0.01	15.74
251	0.0	15.73
252	0.05	15.73
253	0.0	15.68
254	0.01	15.68
255	0.06	15.67
256	0.03	15.61
257	0.0	15.58
258	0.02	15.58
259	0.0	15.56
260	0.04	15.56
261	0.0	15.52
262	0.0	15.52
263	0.06	15.52
264	0.0	15.46
265	0.08	15.46
266	0.93	15.38
267	0.01	14.44
268	0.0	14.43
269	0.0	14.43
270	0.06	14.43
271	0.02	14.37
272	0.02	14.35
273	0.04	14.34
274	0.05	14.3
275	0.04	14.25
276	0.02	14.2
277	0.0	14.19
278	0.0	14.19
279	0.05	14.19
280	0.0	14.14
281	0.0	14.14
282	0.0	14.14
283	0.05	14.14
284	0.0	14.08
285	0.05	14.08
286	0.0	14.03
287	0.08	14.03
288	3.16	13.96
289	0.03	10.8
290	0.01	10.77
291	0.04	10.76
292	0.05	10.72
293	0.01	10.68
294	0.01	10.66
295	0.1	10.66
296	2.58	10.55
297	0.09	7.98
298	0.02	7.89
299	0.02	7.87
300	0.0	7.85
301	0.08	7.85
302	0.0	7.77
303	0.0	7.77
304	0.0	7.77
305	0.0	7.77
306	0.0	7.77
307	0.02	7.77
308	0.02	7.75
309	0.04	7.73
310	0.0	7.69
311	0.0	7.69
312	0.01	7.69
313	0.05	7.68
314	0.0	7.63
315	0.0	7.63
316	0.0	7.63
317	0.06	7.63
318	0.09	7.56
319	0.11	7.48
320	0.0	7.37
321	0.03	7.37
322	0.02	7.33
323	0.03	7.32
324	0.0	7.28
325	0.03	7.28
326	0.0	7.26
327	0.05	7.26
328	0.02	7.2
329	0.01	7.19
330	0.06	7.17
331	0.01	7.12
332	0.0	7.1
333	0.05	7.1
334	0.02	7.05
335	0.04	7.03
336	0.0	6.99
337	0.04	6.99
338	0.04	6.94
339	0.01	6.91
340	0.01	6.9
341	0.12	6.89
342	0.0	6.77
343	0.07	6.77
344	0.0	6.7
345	0.0	6.7
346	0.07	6.7
347	0.06	6.63
348	0.05	6.58
349	0.0	6.53
350	0.15	6.53
351	0.09	6.38
352	0.03	6.29
353	0.03	6.27
354	0.06	6.24
355	0.1	6.18
356	0.01	6.08
357	0.09	6.07
358	0.0	5.98
359	0.07	5.98
360	0.08	5.91
361	0.01	5.83
362	0.0	5.82
363	0.0	5.82
364	0.01	5.82
365	0.1	5.8
366	0.06	5.7
367	0.0	5.64
368	0.0	5.64
369	0.06	5.64
370	0.07	5.58
371	0.0	5.51
372	0.05	5.51
373	0.09	5.46
374	0.08	5.37
375	0.01	5.3
376	0.08	5.28
377	0.0	5.2
378	0.05	5.2
379	0.07	5.15
380	0.06	5.08
381	0.0	5.02
382	0.28	5.02
383	0.0	4.74
384	0.02	4.74
385	0.0	4.72
386	0.08	4.72
387	0.04	4.64
388	0.04	4.6
389	0.03	4.56
390	0.05	4.53
391	0.0	4.48
392	0.01	4.48
393	0.01	4.47
394	0.01	4.46
395	0.0	4.45
396	0.0	4.44
397	0.01	4.44
398	0.08	4.43
399	0.02	4.35
400	0.04	4.34
401	0.0	4.3
402	0.01	4.3
403	0.0	4.29
404	0.15	4.28
405	0.0	4.13
406	0.01	4.13
407	0.01	4.12
408	0.11	4.11
409	0.0	4.0
410	0.01	4.0
411	0.02	3.99
412	0.05	3.97
413	0.05	3.92
414	0.0	3.87
415	0.01	3.87
416	0.02	3.85
417	0.0	3.83
418	0.07	3.83
419	0.0	3.76
420	0.01	3.76
421	0.02	3.74
422	0.0	3.73
423	0.01	3.73
424	0.03	3.71
425	0.01	3.69
426	0.0	3.68
427	0.0	3.68
428	0.06	3.68
429	0.01	3.61
430	0.01	3.6
431	0.0	3.59
432	0.0	3.59
433	0.0	3.59
434	0.02	3.59
435	0.04	3.57
436	0.09	3.53
437	0.1	3.44
438	0.08	3.34
439	0.0	3.25
440	0.08	3.25
441	0.04	3.18
442	0.01	3.14
443	0.0	3.12
444	0.0	3.12
445	0.14	3.12
446	0.19	2.97
447	0.02	2.78
448	0.0	2.77
449	0.0	2.76
450	0.07	2.76
451	0.02	2.69
452	0.01	2.67
453	0.0	2.66
454	0.06	2.66
455	0.0	2.6
456	0.01	2.6
457	0.07	2.58
458	0.0	2.51
459	0.0	2.51
460	0.09	2.51
461	0.0	2.42
462	0.0	2.42
463	0.03	2.41
464	0.0	2.38
465	0.06	2.38
466	0.0	2.32
467	0.11	2.31
468	0.08	2.2
469	0.07	2.12
470	0.0	2.05
471	0.0	2.05
472	0.0	2.05
473	0.08	2.04
474	0.0	1.96
475	0.05	1.96
476	0.01	1.91
477	0.06	1.9
478	0.0	1.84
479	0.0	1.84
480	0.0	1.84
481	0.06	1.84
482	0.0	1.78
483	0.01	1.78
484	0.0	1.77
485	0.06	1.77
486	0.0	1.71
487	0.0	1.7
488	0.02	1.7
489	0.09	1.69
490	0.0	1.6
491	0.06	1.59
492	0.0	1.53
493	0.06	1.53
494	0.0	1.47
495	0.05	1.47
496	0.0	1.42
497	0.07	1.41
498	0.01	1.34
499	0.05	1.34
500	0.0	1.28
501	0.0	1.28
502	0.0	1.28
503	0.04	1.28
504	0.0	1.23
505	0.01	1.23
506	0.0	1.22
507	0.0	1.21
508	0.0	1.21
509	0.0	1.21
510	0.01	1.21
511	0.0	1.2
512	0.0	1.2
513	0.0	1.2
514	0.0	1.19
515	0.01	1.19
516	0.0	1.18
517	0.0	1.18
518	0.0	1.18
519	0.0	1.17
520	0.0	1.17
521	0.0	1.16
522	0.01	1.16
523	0.0	1.16
524	0.0	1.15
525	0.0	1.15
526	0.01	1.15
527	0.08	1.14
528	0.0	1.06
529	0.0	1.06
530	0.0	1.06
531	0.01	1.05
532	0.06	1.05
533	0.0	0.99
534	0.0	0.99
535	0.07	0.98
536	0.01	0.92
537	0.07	0.91
538	0.0	0.84
539	0.0	0.84
540	0.05	0.83
541	0.0	0.78
542	0.0	0.78
543	0.0	0.78
544	0.01	0.78
545	0.06	0.77
546	0.0	0.71
547	0.0	0.71
548	0.01	0.7
549	0.0	0.7
550	0.0	0.7
551	0.01	0.69
552	0.0	0.69
553	0.01	0.69
554	0.05	0.68
555	0.0	0.63
556	0.0	0.62
557	0.0	0.62
558	0.01	0.62
559	0.0	0.61
560	0.0	0.61
561	0.01	0.61
562	0.05	0.6
563	0.0	0.55
564	0.0	0.55
565	0.0	0.55
566	0.0	0.55
567	0.0	0.54
568	0.0	0.54
569	0.0	0.54
570	0.0	0.54
571	0.0	0.53
572	0.0	0.53
573	0.0	0.53
574	0.0	0.53
575	0.0	0.53
576	0.01	0.52
577	0.0	0.52
578	0.0	0.51
579	0.0	0.51
580	0.0	0.51
581	0.0	0.51
582	0.0	0.5
583	0.01	0.5
584	0.07	0.5
585	0.01	0.42
586	0.0	0.41
587	0.0	0.41
588	0.0	0.41
589	0.01	0.41
590	0.0	0.4
591	0.0	0.4
592	0.0	0.4
593	0.0	0.4
594	0.0	0.39
595	0.0	0.39
596	0.0	0.39
597	0.0	0.39
598	0.0	0.38
599	0.0	0.38
600	0.0	0.38
601	0.0	0.38
602	0.0	0.37
603	0.0	0.37
604	0.0	0.37
605	0.0	0.37
606	0.0	0.37
607	0.0	0.36
608	0.0	0.36
609	0.0	0.36
610	0.0	0.35
611	0.0	0.35
612	0.0	0.35
613	0.0	0.35
614	0.0	0.34
615	0.01	0.34
616	0.0	0.33
617	0.0	0.33
618	0.0	0.33
619	0.0	0.32
620	0.0	0.32
621	0.01	0.32
622	0.0	0.31
623	0.0	0.31
624	0.0	0.31
625	0.0	0.3
626	0.0	0.3
627	0.0	0.3
628	0.0	0.29
629	0.01	0.29
630	0.0	0.29
631	0.01	0.29
632	0.0	0.28
633	0.0	0.28
634	0.0	0.28
635	0.0	0.27
636	0.0	0.27
637	0.0	0.27
638	0.0	0.26
639	0.01	0.26
640	0.0	0.25
641	0.0	0.25
642	0.0	0.25
643	0.01	0.25
644	0.0	0.24
645	0.0	0.24
646	0.0	0.24
647	0.01	0.23
648	0.01	0.23
649	0.0	0.22
650	0.0	0.22
651	0.0	0.22
652	0.0	0.21
653	0.01	0.21
654	0.0	0.2
655	0.0	0.2
656	0.0	0.2
657	0.0	0.2
658	0.0	0.2
659	0.0	0.2
660	0.0	0.2
661	0.0	0.19
662	0.0	0.19
663	0.0	0.19
664	0.0	0.19
665	0.0	0.19
666	0.0	0.18
667	0.0	0.18
668	0.0	0.18
669	0.0	0.18
670	0.01	0.18
671	0.0	0.17
672	0.0	0.17
673	0.0	0.16
674	0.0	0.16
675	0.0	0.16
676	0.0	0.16
677	0.0	0.15
678	0.0	0.15
679	0.0	0.15
680	0.0	0.15
681	0.0	0.15
682	0.0	0.15
683	0.0	0.14
684	0.0	0.14
685	0.0	0.14
686	0.0	0.14
687	0.0	0.14
688	0.0	0.14
689	0.0	0.13
690	0.0	0.13
691	0.0	0.13
692	0.0	0.13
693	0.0	0.13
694	0.0	0.13
695	0.0	0.13
696	0.0	0.12
697	0.0	0.12
698	0.0	0.12
699	0.0	0.12
700	0.0	0.12
701	0.0	0.11
702	0.0	0.11
703	0.0	0.11
704	0.0	0.11
705	0.0	0.11
706	0.0	0.11
707	0.0	0.1
708	0.0	0.1
709	0.0	0.1
710	0.0	0.1
711	0.0	0.1
712	0.0	0.1
713	0.0	0.1
714	0.0	0.09
715	0.0	0.09
716	0.0	0.09
717	0.0	0.09
718	0.0	0.09
719	0.0	0.09
720	0.0	0.09
721	0.0	0.09
722	0.0	0.09
723	0.0	0.08
724	0.0	0.08
725	0.0	0.08
726	0.0	0.08
727	0.0	0.08
728	0.0	0.08
729	0.0	0.08
730	0.0	0.07
731	0.0	0.07
732	0.0	0.07
733	0.0	0.07
734	0.0	0.07
735	0.0	0.06
736	0.0	0.06
737	0.0	0.06
738	0.0	0.06
739	0.0	0.06
740	0.0	0.05
741	0.0	0.05
742	0.0	0.05
743	0.0	0.05
744	0.0	0.05
745	0.0	0.05
746	0.0	0.05
747	0.0	0.05
748	0.0	0.04
749	0.0	0.04
750	0.0	0.04
751	0.0	0.04
752	0.0	0.04
753	0.0	0.04
754	0.0	0.04
755	0.0	0.04
756	0.0	0.04
757	0.0	0.04
758	0.0	0.04
759	0.0	0.04
760	0.0	0.04
761	0.0	0.04
762	0.0	0.04
763	0.0	0.04
764	0.0	0.03
765	0.0	0.03
766	0.0	0.03
767	0.0	0.03
768	0.0	0.03
769	0.0	0.03
770	0.0	0.03
771	0.0	0.03
772	0.0	0.03
773	0.0	0.03
774	0.0	0.03
775	0.0	0.03
776	0.0	0.03
777	0.0	0.03
778	0.0	0.03
779	0.0	0.03
780	0.0	0.03
781	0.0	0.03
782	0.0	0.03
783	0.0	0.03
784	0.0	0.03
785	0.0	0.03
786	0.0	0.03
787	0.0	0.03
788	0.0	0.02
789	0.0	0.02
790	0.0	0.02
791	0.0	0.02
792	0.0	0.02
793	0.0	0.02
794	0.0	0.02
795	0.0	0.02
796	0.0	0.02
797	0.0	0.02
798	0.0	0.02
799	0.0	0.02
800	0.0	0.02
801	0.0	0.02
802	0.0	0.02
803	0.0	0.02
804	0.0	0.02
805	0.0	0.02
806	0.0	0.02
807	0.0	0.02
808	0.0	0.02
809	0.0	0.02
810	0.0	0.02
811	0.0	0.02
812	0.0	0.02
813	0.0	0.02
814	0.0	0.02
815	0.0	0.02
816	0.0	0.02
817	0.0	0.02
818	0.0	0.02
819	0.0	0.02
820	0.0	0.02
821	0.0	0.02
822	0.0	0.02
823	0.0	0.02
824	0.0	0.01
825	0.0	0.01
826	0.0	0.01
827	0.0	0.01
828	0.0	0.01
829	0.0	0.01
830	0.0	0.01
831	0.0	0.01
832	0.0	0.01
833	0.0	0.01
834	0.0	0.01
835	0.0	0.01
836	0.0	0.01
837	0.0	0.01
838	0.0	0.01
839	0.0	0.01
840	0.0	0.01
841	0.0	0.01
842	0.0	0.01
843	0.0	0.01
844	0.0	0.01
845	0.0	0.01
846	0.0	0.01
847	0.0	0.01
848	0.0	0.01
849	0.0	0.01
850	0.0	0.01
851	0.0	0.01
852	0.0	0.01
853	0.0	0.01
854	0.0	0.01
855	0.0	0.01
856	0.0	0.01
857	0.0	0.01
858	0.0	0.01
859	0.0	0.01
860	0.0	0.01
861	0.0	0.01
862	0.0	0.01
863	0.0	0.01
864	0.0	0.01
865	0.0	0.01
866	0.0	0.01
867	0.0	0.01
868	0.0	0.01
869	0.0	0.01
870	0.0	0.01
871	0.0	0.01
872	0.0	0.01
873	0.0	0.01
874	0.0	0.01
875	0.0	0.01
876	0.0	0.01
877	0.0	0.01
878	0.0	0.01
879	0.0	0.01
880	0.0	0.01
881	0.0	0.01
882	0.0	0.0
883	0.0	0.0
884	0.0	0.0
885	0.0	0.0
886	0.0	0.0
887	0.0	0.0
888	0.0	0.0
889	0.0	0.0
890	0.0	0.0
891	0.0	0.0
892	0.0	0.0
893	0.0	0.0
894	0.0	0.0
895	0.0	0.0
896	0.0	0.0
897	0.0	0.0
898	0.0	0.0
899	0.0	0.0
900	0.0	0.0
901	0.0	0.0
902	0.0	0.0
903	0.0	0.0
904	0.0	0.0
905	0.0	0.0
906	0.0	0.0
907	0.0	0.0
908	0.0	0.0
909	0.0	0.0
910	0.0	0.0
911	0.0	0.0
912	0.0	0.0
913	0.0	0.0
914	0.0	0.0
915	0.0	0.0
916	0.0	0.0
917	0.0	0.0
918	0.0	0.0
919	0.0	0.0
920	0.0	0.0
921	0.0	0.0
922	0.0	0.0
923	0.0	0.0
924	0.0	0.0
925	0.0	0.0
926	0.0	0.0
927	0.0	0.0
928	0.0	0.0
929	0.0	0.0
930	0.0	0.0
931	0.0	0.0
932	0.0	0.0
933	0.0	0.0
934	0.0	0.0
935	0.0	0.0
936	0.0	0.0
937	0.0	0.0
938	0.0	0.0
939	0.0	0.0
940	0.0	0.0
941	0.0	0.0
942	0.0	0.0
943	0.0	0.0
944	0.0	0.0
945	0.0	0.0
946	0.0	0.0
947	0.0	0.0
948	0.0	0.0
949	0.0	0.0
950	0.0	0.0
951	0.0	0.0
952	0.0	0.0
953	0.0	0.0
954	0.0	0.0
955	0.0	0.0
956	0.0	0.0
957	0.0	0.0
958	0.0	0.0
959	0.0	0.0
960	0.0	0.0
961	0.0	0.0
962	0.0	0.0
963	0.0	0.0
964	0.0	0.0
965	0.0	0.0
966	0.0	0.0
967	0.0	0.0
968	0.0	0.0
969	0.0	0.0
970	0.0	0.0
971	0.0	0.0
972	0.0	0.0
973	0.0	0.0
974	0.0	0.0
975	0.0	0.0
976	0.0	0.0
977	0.0	0.0
978	0.0	0.0
979	0.0	0.0
980	0.0	0.0
981	0.0	0.0
982	0.0	0.0
983	0.0	0.0
984	0.0	0.0
985	0.0	0.0
986	0.0	0.0
987	0.0	0.0
988	0.0	0.0
989	0.0	0.0
990	0.0	0.0
991	0.0	0.0
992	0.0	0.0
993	0.0	0.0
994	0.0	0.0
995	0.0	0.0
996	0.0	0.0
997	0.0	0.0
998	0.0	0.0
999	0.0	0.0
1000	0.0	0.0
1001	0.0	0.0
1002	0.0	0.0
1003	0.0	0.0
1004	0.0	0.0
1005	0.0	0.0
1006	0.0	0.0
1007	0.0	0.0
1008	0.0	0.0
1009	0.0	0.0
1010	0.0	0.0
1011	0.0	0.0
1012	0.0	0.0
1013	0.0	0.0
1014	0.0	0.0
1015	0.0	0.0
1016	0.0	0.0
1017	0.0	0.0
1018	0.0	0.0
1019	0.0	0.0
1020	0.0	0.0
1021	0.0	0.0
1022	0.0	0.0
1023	0.0	0.0
1024	0.0	0.0
1025	0.0	0.0
1026	0.0	0.0
1027	0.0	0.0
1028	0.0	0.0
1029	0.0	0.0
1030	0.0	0.0
1031	0.0	0.0
1032	0.0	0.0
1033	0.0	0.0
1034	0.0	0.0
1035	0.0	0.0
1036	0.0	0.0
1037	0.0	0.0
1038	0.0	0.0
1039	0.0	0.0
1040	0.0	0.0
1041	0.0	0.0
1042	0.0	0.0
1043	0.0	0.0
1044	0.0	0.0
1045	0.0	0.0
1046	0.0	0.0
1047	0.0	0.0
1048	0.0	0.0
1049	0.0	0.0
1050	0.0	0.0
1051	0.0	0.0
1052	0.0	0.0
1053	0.0	0.0
1054	0.0	0.0
1055	0.0	0.0
1056	0.0	0.0
1057	0.0	0.0
1058	0.0	0.0
1059	0.0	0.0
1060	0.0	0.0
1061	0.0	0.0
1062	0.0	0.0
1063	0.0	0.0
1064	0.0	0.0
1065	0.0	0.0
1066	0.0	0.0
1067	0.0	0.0
1068	0.0	0.0
1069	0.0	0.0
1070	0.0	0.0
1071	0.0	0.0
1072	0.0	0.0
1073	0.0	0.0
1074	0.0	0.0
1075	0.0	0.0
1076	0.0	0.0
1077	0.0	0.0
1078	0.0	0.0
1079	0.0	0.0
1080	0.0	0.0
1081	0.0	0.0
1082	0.0	0.0
1083	0.0	0.0
1084	0.0	0.0
1085	0.0	0.0
1086	0.0	0.0
1087	0.0	0.0
1088	0.0	0.0
1089	0.0	0.0
1090	0.0	0.0
1091	0.0	0.0
1092	0.0	0.0
1093	0.0	0.0
1094	0.0	0.0
1095	0.0	0.0
1096	0.0	0.0
1097	0.0	0.0
1098	0.0	0.0
1099	0.0	0.0
1100	0.0	0.0
1101	0.0	0.0
1102	0.0	0.0
1103	0.0	0.0
1104	0.0	0.0
1105	0.0	0.0
1106	0.0	0.0
1107	0.0	0.0
1108	0.0	0.0
1109	0.0	0.0
1110	0.0	0.0
1111	0.0	0.0
1112	0.0	0.0
1113	0.0	0.0
1114	0.0	0.0
1115	0.0	0.0
1116	0.0	0.0
1117	0.0	0.0
1118	0.0	0.0
1119	0.0	0.0
1120	0.0	0.0
1121	0.0	0.0
1122	0.0	0.0
1123	0.0	0.0
1124	0.0	0.0
1125	0.0	0.0
1126	0.0	0.0
1127	0.0	0.0
1128	0.0	0.0
1129	0.0	0.0
1130	0.0	0.0
1131	0.0	0.0
1132	0.0	0.0
1133	0.0	0.0
1134	0.0	0.0
1135	0.0	0.0
1136	0.0	0.0
1137	0.0	0.0
1138	0.0	0.0
1139	0.0	0.0
1140	0.0	0.0
1141	0.0	0.0
1142	0.0	0.0
1143	0.0	0.0
1144	0.0	0.0
1145	0.0	0.0
1146	0.0	0.0
1147	0.0	0.0
1148	0.0	0.0
1149	0.0	0.0
1150	0.0	0.0
1151	0.0	0.0
1152	0.0	0.0
1153	0.0	0.0
1154	0.0	0.0
1155	0.0	0.0
1156	0.0	0.0
1157	0.0	0.0
1158	0.0	0.0
1159	0.0	0.0
1160	0.0	0.0
1161	0.0	0.0
1162	0.0	0.0
1163	0.0	0.0
1164	0.0	0.0
1165	0.0	0.0
1166	0.0	0.0
1167	0.0	0.0
1168	0.0	0.0
1169	0.0	0.0
1170	0.0	0.0
1171	0.0	0.0
1172	0.0	0.0
1173	0.0	0.0
1174	0.0	0.0

## Sheet: CRO
user_CRO - Class I Coverage
Number of epitope hits / HLA combinations recognized	Percent of individuals	Cumulative percent of population coverage
0	48.61	100.0
1	0.0	51.39
2	0.0	51.39
3	0.0	51.39
4	0.0	51.39
5	0.0	51.39
6	0.0	51.39
7	0.0	51.39
8	0.0	51.39
9	0.0	51.39
10	0.0	51.39
11	0.0	51.39
12	0.0	51.39
13	0.0	51.39
14	0.0	51.39
15	0.0	51.39
16	0.0	51.39
17	0.0	51.39
18	0.0	51.39
19	0.0	51.39
20	0.0	51.39
21	0.0	51.39
22	0.0	51.39
23	0.0	51.39
24	0.0	51.39
25	0.0	51.39
26	0.0	51.39
27	0.0	51.39
28	0.0	51.39
29	0.0	51.39
30	0.0	51.39
31	0.0	51.39
32	0.0	51.39
33	0.0	51.39
34	0.0	51.39
35	0.0	51.39
36	0.0	51.39
37	0.0	51.39
38	0.0	51.39
39	0.0	51.39
40	0.0	51.39
41	0.0	51.39
42	0.0	51.39
43	0.0	51.39
44	0.0	51.39
45	0.0	51.39
46	0.0	51.39
47	0.0	51.39
48	0.0	51.39
49	0.0	51.39
50	0.0	51.39
51	0.0	51.39
52	0.0	51.39
53	0.0	51.39
54	0.0	51.39
55	0.0	51.39
56	0.0	51.39
57	0.0	51.39
58	0.0	51.39
59	0.0	51.39
60	0.0	51.39
61	0.0	51.39
62	1.52	51.39
63	0.0	49.88
64	0.0	49.88
65	0.0	49.88
66	0.0	49.88
67	0.0	49.88
68	0.0	49.88
69	0.0	49.88
70	0.0	49.88
71	0.0	49.88
72	0.0	49.88
73	0.0	49.88
74	0.0	49.88
75	0.0	49.88
76	0.0	49.88
77	0.0	49.88
78	0.0	49.88
79	0.0	49.88
80	0.0	49.88
81	0.0	49.88
82	0.0	49.88
83	0.0	49.88
84	3.58	49.88
85	0.0	46.3
86	0.0	46.3
87	0.0	46.3
88	0.0	46.3
89	0.0	46.3
90	0.0	46.3
91	0.0	46.3
92	0.0	46.3
93	0.0	46.3
94	0.0	46.3
95	0.0	46.3
96	0.0	46.3
97	0.0	46.3
98	0.0	46.3
99	0.0	46.3
100	0.0	46.3
101	0.0	46.3
102	0.0	46.3
103	0.0	46.3
104	0.0	46.3
105	0.0	46.3
106	0.0	46.3
107	0.0	46.3
108	0.0	46.3
109	0.0	46.3
110	0.0	46.3
111	0.0	46.3
112	0.0	46.3
113	0.0	46.3
114	0.0	46.3
115	0.0	46.3
116	0.0	46.3
117	0.0	46.3
118	0.0	46.3
119	0.0	46.3
120	0.0	46.3
121	0.0	46.3
122	0.0	46.3
123	1.99	46.3
124	0.0	44.31
125	0.0	44.31
126	0.0	44.31
127	0.0	44.31
128	0.0	44.31
129	0.0	44.31
130	0.0	44.31
131	1.52	44.31
132	0.0	42.79
133	0.0	42.79
134	0.0	42.79
135	0.0	42.79
136	0.0	42.79
137	0.0	42.79
138	0.0	42.79
139	2.34	42.79
140	0.0	40.45
141	0.0	40.45
142	0.0	40.45
143	0.0	40.45
144	0.0	40.45
145	0.0	40.45
146	0.11	40.45
147	0.0	40.34
148	0.0	40.34
149	2.34	40.34
150	0.0	38.0
151	0.0	38.0
152	2.34	38.0
153	0.0	35.66
154	0.0	35.66
155	0.0	35.66
156	5.66	35.66
157	0.0	29.99
158	0.0	29.99
159	0.0	29.99
160	0.0	29.99
161	0.0	29.99
162	0.0	29.99
163	0.0	29.99
164	1.99	29.99
165	0.0	28.01
166	0.0	28.01
167	0.0	28.01
168	0.0	28.01
169	0.0	28.01
170	0.0	28.01
171	0.0	28.01
172	0.0	28.01
173	0.0	28.01
174	0.0	28.01
175	0.0	28.01
176	0.0	28.01
177	0.0	28.01
178	0.0	28.01
179	0.0	28.01
180	0.0	28.01
181	2.34	28.01
182	0.0	25.67
183	0.0	25.67
184	0.0	25.67
185	0.03	25.67
186	0.0	25.63
187	0.0	25.63
188	0.0	25.63
189	0.0	25.63
190	0.0	25.63
191	0.0	25.63
192	0.0	25.63
193	0.02	25.63
194	0.0	25.61
195	2.73	25.61
196	0.0	22.88
197	0.0	22.88
198	0.0	22.88
199	0.0	22.88
200	2.34	22.88
201	0.04	20.54
202	0.0	20.5
203	0.0	20.5
204	0.0	20.5
205	0.0	20.5
206	0.0	20.5
207	0.15	20.5
208	0.0	20.36
209	0.0	20.36
210	0.0	20.36
211	0.04	20.36
212	0.0	20.32
213	0.0	20.32
214	0.04	20.32
215	0.11	20.28
216	0.0	20.17
217	0.0	20.17
218	0.18	20.17
219	0.0	20.0
220	0.0	20.0
221	0.0	20.0
222	0.0	20.0
223	0.17	20.0
224	0.0	19.82
225	0.0	19.82
226	0.03	19.82
227	0.0	19.79
228	0.0	19.79
229	0.0	19.79
230	0.0	19.79
231	4.8	19.79
232	0.0	14.99
233	0.17	14.99
234	0.0	14.82
235	0.0	14.82
236	0.17	14.82
237	0.0	14.65
238	0.0	14.65
239	0.0	14.65
240	0.2	14.65
241	0.0	14.45
242	0.0	14.45
243	0.04	14.45
244	0.0	14.42
245	0.0	14.42
246	0.0	14.42
247	0.0	14.42
248	0.15	14.42
249	0.0	14.27
250	0.0	14.27
251	0.0	14.27
252	0.0	14.27
253	0.0	14.27
254	0.03	14.27
255	0.0	14.24
256	0.0	14.24
257	0.09	14.24
258	0.0	14.15
259	0.0	14.15
260	3.58	14.15
261	0.0	10.58
262	0.08	10.58
263	0.0	10.49
264	0.0	10.49
265	0.17	10.49
266	0.0	10.32
267	0.0	10.32
268	0.0	10.32
269	0.0	10.32
270	0.04	10.32
271	0.0	10.28
272	0.05	10.28
273	0.0	10.24
274	0.0	10.24
275	0.05	10.24
276	0.0	10.19
277	0.0	10.19
278	0.0	10.19
279	0.33	10.19
280	0.04	9.86
281	0.0	9.82
282	0.0	9.82
283	0.04	9.82
284	0.17	9.79
285	0.0	9.61
286	0.0	9.61
287	0.22	9.61
288	0.06	9.4
289	0.0	9.34
290	0.0	9.34
291	0.06	9.34
292	0.0	9.29
293	0.15	9.29
294	0.0	9.14
295	0.31	9.14
296	0.0	8.83
297	0.0	8.83
298	0.0	8.83
299	0.0	8.83
300	0.0	8.83
301	0.06	8.83
302	0.01	8.77
303	0.05	8.77
304	0.05	8.72
305	0.27	8.67
306	0.0	8.4
307	0.0	8.4
308	0.27	8.4
309	0.0	8.13
310	0.0	8.13
311	0.0	8.12
312	0.04	8.12
313	0.05	8.09
314	0.0	8.04
315	0.17	8.04
316	0.05	7.87
317	0.0	7.83
318	0.11	7.83
319	0.0	7.71
320	0.29	7.71
321	0.0	7.43
322	0.11	7.43
323	0.05	7.32
324	0.0	7.27
325	0.0	7.27
326	0.09	7.27
327	0.0	7.18
328	0.0	7.18
329	0.0	7.18
330	0.06	7.18
331	0.04	7.13
332	0.0	7.09
333	0.06	7.09
334	0.13	7.04
335	0.0	6.9
336	0.0	6.9
337	0.27	6.9
338	0.0	6.63
339	0.06	6.63
340	0.0	6.57
341	0.01	6.57
342	0.0	6.57
343	0.0	6.57
344	0.26	6.57
345	0.05	6.31
346	0.01	6.26
347	0.13	6.26
348	0.0	6.12
349	0.06	6.12
350	0.0	6.07
351	0.15	6.07
352	0.06	5.91
353	0.0	5.86
354	0.2	5.86
355	0.0	5.66
356	0.28	5.66
357	0.0	5.38
358	0.0	5.38
359	0.12	5.38
360	0.0	5.26
361	0.0	5.26
362	0.15	5.26
363	0.01	5.11
364	0.05	5.11
365	0.0	5.06
366	0.0	5.06
367	0.01	5.06
368	0.0	5.05
369	0.0	5.05
370	0.24	5.05
371	0.01	4.81
372	0.0	4.81
373	0.0	4.8
374	0.0	4.8
375	0.0	4.8
376	0.13	4.8
377	0.01	4.67
378	0.0	4.66
379	0.01	4.66
380	0.23	4.65
381	0.06	4.42
382	0.0	4.36
383	0.38	4.36
384	0.0	3.98
385	0.0	3.98
386	0.0	3.98
387	0.27	3.98
388	0.0	3.71
389	0.01	3.7
390	0.0	3.69
391	0.11	3.69
392	0.01	3.58
393	0.0	3.57
394	0.0	3.57
395	0.33	3.57
396	0.0	3.24
397	0.0	3.24
398	0.0	3.24
399	0.18	3.24
400	0.0	3.06
401	0.0	3.06
402	0.0	3.06
403	0.0	3.05
404	0.01	3.05
405	0.0	3.04
406	0.01	3.04
407	0.0	3.03
408	0.0	3.03
409	0.17	3.03
410	0.01	2.86
411	0.0	2.85
412	0.4	2.85
413	0.0	2.44
414	0.0	2.44
415	0.0	2.44
416	0.2	2.43
417	0.0	2.23
418	0.01	2.23
419	0.0	2.21
420	0.0	2.21
421	0.01	2.21
422	0.0	2.2
423	0.0	2.2
424	0.15	2.2
425	0.0	2.05
426	0.13	2.05
427	0.0	1.92
428	0.01	1.92
429	0.0	1.9
430	0.0	1.9
431	0.24	1.9
432	0.0	1.66
433	0.0	1.66
434	0.0	1.65
435	0.0	1.65
436	0.01	1.65
437	0.0	1.64
438	0.01	1.64
439	0.0	1.64
440	0.01	1.63
441	0.17	1.62
442	0.0	1.45
443	0.01	1.45
444	0.01	1.44
445	0.01	1.43
446	0.01	1.42
447	0.01	1.42
448	0.0	1.41
449	0.01	1.41
450	0.0	1.4
451	0.0	1.4
452	0.0	1.4
453	0.0	1.4
454	0.01	1.39
455	0.1	1.39
456	0.0	1.29
457	0.01	1.29
458	0.0	1.27
459	0.01	1.27
460	0.18	1.27
461	0.0	1.09
462	0.0	1.08
463	0.0	1.08
464	0.01	1.08
465	0.01	1.08
466	0.0	1.07
467	0.02	1.07
468	0.0	1.05
469	0.01	1.05
470	0.0	1.04
471	0.0	1.04
472	0.01	1.04
473	0.0	1.03
474	0.01	1.03
475	0.01	1.02
476	0.01	1.01
477	0.0	1.01
478	0.01	1.01
479	0.02	1.0
480	0.0	0.98
481	0.0	0.98
482	0.01	0.98
483	0.01	0.98
484	0.0	0.97
485	0.0	0.97
486	0.01	0.96
487	0.0	0.95
488	0.0	0.95
489	0.01	0.94
490	0.01	0.94
491	0.17	0.93
492	0.0	0.76
493	0.01	0.76
494	0.0	0.74
495	0.01	0.74
496	0.02	0.74
497	0.0	0.72
498	0.0	0.72
499	0.0	0.72
500	0.01	0.72
501	0.01	0.71
502	0.0	0.7
503	0.01	0.7
504	0.0	0.68
505	0.01	0.68
506	0.0	0.68
507	0.0	0.67
508	0.01	0.67
509	0.0	0.66
510	0.01	0.66
511	0.01	0.65
512	0.0	0.64
513	0.0	0.64
514	0.01	0.64
515	0.02	0.63
516	0.0	0.62
517	0.0	0.62
518	0.01	0.61
519	0.01	0.6
520	0.01	0.59
521	0.0	0.59
522	0.01	0.59
523	0.0	0.57
524	0.0	0.57
525	0.01	0.57
526	0.02	0.57
527	0.0	0.55
528	0.0	0.55
529	0.0	0.54
530	0.0	0.54
531	0.0	0.54
532	0.02	0.54
533	0.0	0.52
534	0.01	0.52
535	0.01	0.52
536	0.01	0.51
537	0.01	0.5
538	0.0	0.49
539	0.02	0.49
540	0.01	0.47
541	0.0	0.46
542	0.0	0.46
543	0.01	0.46
544	0.01	0.46
545	0.0	0.44
546	0.0	0.44
547	0.02	0.44
548	0.0	0.43
549	0.01	0.42
550	0.0	0.42
551	0.03	0.42
552	0.0	0.39
553	0.01	0.39
554	0.0	0.38
555	0.01	0.38
556	0.0	0.37
557	0.0	0.37
558	0.0	0.36
559	0.0	0.36
560	0.0	0.36
561	0.01	0.36
562	0.0	0.35
563	0.0	0.34
564	0.01	0.34
565	0.02	0.33
566	0.0	0.32
567	0.0	0.32
568	0.02	0.32
569	0.0	0.29
570	0.01	0.29
571	0.0	0.29
572	0.0	0.29
573	0.0	0.29
574	0.0	0.28
575	0.01	0.28
576	0.01	0.28
577	0.0	0.26
578	0.01	0.26
579	0.0	0.25
580	0.02	0.25
581	0.0	0.24
582	0.0	0.24
583	0.01	0.24
584	0.0	0.23
585	0.0	0.23
586	0.0	0.23
587	0.01	0.22
588	0.0	0.21
589	0.0	0.21
590	0.01	0.21
591	0.0	0.2
592	0.0	0.2
593	0.0	0.2
594	0.0	0.19
595	0.0	0.19
596	0.0	0.18
597	0.01	0.18
598	0.0	0.17
599	0.0	0.17
600	0.0	0.17
601	0.0	0.17
602	0.0	0.17
603	0.0	0.17
604	0.0	0.17
605	0.0	0.16
606	0.0	0.16
607	0.01	0.16
608	0.0	0.15
609	0.0	0.15
610	0.0	0.14
611	0.0	0.14
612	0.01	0.14
613	0.0	0.13
614	0.01	0.13
615	0.0	0.13
616	0.01	0.13
617	0.0	0.12
618	0.0	0.12
619	0.0	0.12
620	0.0	0.11
621	0.0	0.11
622	0.01	0.11
623	0.0	0.11
624	0.0	0.11
625	0.0	0.1
626	0.01	0.1
627	0.0	0.1
628	0.0	0.1
629	0.0	0.1
630	0.01	0.1
631	0.0	0.09
632	0.0	0.09
633	0.0	0.09
634	0.0	0.09
635	0.0	0.09
636	0.0	0.09
637	0.0	0.08
638	0.0	0.08
639	0.0	0.08
640	0.01	0.08
641	0.0	0.07
642	0.0	0.07
643	0.01	0.07
644	0.0	0.06
645	0.0	0.06
646	0.0	0.06
647	0.0	0.06
648	0.0	0.06
649	0.0	0.06
650	0.0	0.06
651	0.0	0.06
652	0.0	0.06
653	0.0	0.06
654	0.0	0.06
655	0.01	0.06
656	0.0	0.05
657	0.0	0.05
658	0.0	0.05
659	0.0	0.05
660	0.0	0.04
661	0.0	0.04
662	0.0	0.04
663	0.0	0.04
664	0.0	0.04
665	0.0	0.04
666	0.0	0.04
667	0.0	0.04
668	0.0	0.04
669	0.0	0.04
670	0.0	0.04
671	0.0	0.04
672	0.01	0.04
673	0.0	0.03
674	0.0	0.03
675	0.0	0.03
676	0.0	0.03
677	0.0	0.03
678	0.0	0.03
679	0.0	0.03
680	0.0	0.03
681	0.0	0.03
682	0.0	0.03
683	0.0	0.03
684	0.0	0.03
685	0.0	0.03
686	0.0	0.03
687	0.0	0.03
688	0.0	0.03
689	0.0	0.03
690	0.0	0.03
691	0.01	0.03
692	0.0	0.02
693	0.0	0.02
694	0.0	0.02
695	0.0	0.02
696	0.0	0.02
697	0.0	0.02
698	0.0	0.02
699	0.0	0.02
700	0.0	0.02
701	0.0	0.02
702	0.0	0.02
703	0.0	0.02
704	0.0	0.02
705	0.0	0.02
706	0.0	0.02
707	0.0	0.02
708	0.0	0.02
709	0.0	0.02
710	0.0	0.02
711	0.0	0.02
712	0.0	0.02
713	0.0	0.02
714	0.0	0.02
715	0.0	0.02
716	0.0	0.02
717	0.0	0.02
718	0.0	0.02
719	0.0	0.02
720	0.0	0.01
721	0.0	0.01
722	0.0	0.01
723	0.0	0.01
724	0.0	0.01
725	0.0	0.01
726	0.0	0.01
727	0.0	0.01
728	0.0	0.01
729	0.0	0.01
730	0.0	0.01
731	0.0	0.01
732	0.0	0.01
733	0.0	0.01
734	0.0	0.01
735	0.0	0.01
736	0.0	0.01
737	0.0	0.01
738	0.0	0.01
739	0.0	0.01
740	0.0	0.01
741	0.0	0.01
742	0.0	0.01
743	0.0	0.01
744	0.0	0.01
745	0.0	0.01
746	0.0	0.01
747	0.0	0.01
748	0.0	0.01
749	0.0	0.01
750	0.0	0.01
751	0.0	0.01
752	0.0	0.01
753	0.0	0.01
754	0.0	0.01
755	0.0	0.01
756	0.0	0.01
757	0.0	0.01
758	0.0	0.01
759	0.0	0.01
760	0.0	0.01
761	0.0	0.01
762	0.0	0.01
763	0.0	0.01
764	0.0	0.01
765	0.0	0.01
766	0.0	0.01
767	0.0	0.01
768	0.0	0.01
769	0.0	0.01
770	0.0	0.01
771	0.0	0.01
772	0.0	0.01
773	0.0	0.01
774	0.0	0.01
775	0.0	0.01
776	0.0	0.01
777	0.0	0.01
778	0.0	0.01
779	0.0	0.01
780	0.0	0.0
781	0.0	0.0
782	0.0	0.0
783	0.0	0.0
784	0.0	0.0
785	0.0	0.0
786	0.0	0.0
787	0.0	0.0
788	0.0	0.0
789	0.0	0.0
790	0.0	0.0
791	0.0	0.0
792	0.0	0.0
793	0.0	0.0
794	0.0	0.0
795	0.0	0.0
796	0.0	0.0
797	0.0	0.0
798	0.0	0.0
799	0.0	0.0
800	0.0	0.0
801	0.0	0.0
802	0.0	0.0
803	0.0	0.0
804	0.0	0.0
805	0.0	0.0
806	0.0	0.0
807	0.0	0.0
808	0.0	0.0
809	0.0	0.0
810	0.0	0.0
811	0.0	0.0
812	0.0	0.0
813	0.0	0.0
814	0.0	0.0
815	0.0	0.0
816	0.0	0.0
817	0.0	0.0
818	0.0	0.0
819	0.0	0.0
820	0.0	0.0
821	0.0	0.0
822	0.0	0.0
823	0.0	0.0
824	0.0	0.0
825	0.0	0.0
826	0.0	0.0
827	0.0	0.0
828	0.0	0.0
829	0.0	0.0
830	0.0	0.0
831	0.0	0.0
832	0.0	0.0
833	0.0	0.0
834	0.0	0.0
835	0.0	0.0
836	0.0	0.0
837	0.0	0.0
838	0.0	0.0
839	0.0	0.0
840	0.0	0.0
841	0.0	0.0
842	0.0	0.0
843	0.0	0.0
844	0.0	0.0
845	0.0	0.0
846	0.0	0.0
847	0.0	0.0
848	0.0	0.0
849	0.0	0.0
850	0.0	0.0
851	0.0	0.0
852	0.0	0.0
853	0.0	0.0
854	0.0	0.0
855	0.0	0.0
856	0.0	0.0
857	0.0	0.0
858	0.0	0.0
859	0.0	0.0
860	0.0	0.0
861	0.0	0.0
862	0.0	0.0
863	0.0	0.0
864	0.0	0.0
865	0.0	0.0
866	0.0	0.0
867	0.0	0.0
868	0.0	0.0
869	0.0	0.0
870	0.0	0.0
871	0.0	0.0
872	0.0	0.0
873	0.0	0.0
874	0.0	0.0
875	0.0	0.0
876	0.0	0.0
877	0.0	0.0
878	0.0	0.0
879	0.0	0.0
880	0.0	0.0
881	0.0	0.0
882	0.0	0.0
883	0.0	0.0
884	0.0	0.0
885	0.0	0.0
886	0.0	0.0
887	0.0	0.0
888	0.0	0.0
889	0.0	0.0
890	0.0	0.0
891	0.0	0.0
892	0.0	0.0
893	0.0	0.0
894	0.0	0.0
895	0.0	0.0
896	0.0	0.0
897	0.0	0.0
898	0.0	0.0
899	0.0	0.0
900	0.0	0.0
901	0.0	0.0
902	0.0	0.0
903	0.0	0.0
904	0.0	0.0
905	0.0	0.0
906	0.0	0.0
907	0.0	0.0
908	0.0	0.0
909	0.0	0.0
910	0.0	0.0
911	0.0	0.0
912	0.0	0.0
913	0.0	0.0
914	0.0	0.0
915	0.0	0.0
916	0.0	0.0
917	0.0	0.0
918	0.0	0.0
919	0.0	0.0
920	0.0	0.0
921	0.0	0.0
922	0.0	0.0
923	0.0	0.0
924	0.0	0.0
925	0.0	0.0
926	0.0	0.0
927	0.0	0.0
928	0.0	0.0
929	0.0	0.0
930	0.0	0.0
931	0.0	0.0
932	0.0	0.0
933	0.0	0.0
934	0.0	0.0
935	0.0	0.0
936	0.0	0.0
937	0.0	0.0
938	0.0	0.0
939	0.0	0.0
940	0.0	0.0
941	0.0	0.0
942	0.0	0.0
943	0.0	0.0
944	0.0	0.0
945	0.0	0.0
946	0.0	0.0
947	0.0	0.0
948	0.0	0.0
949	0.0	0.0
950	0.0	0.0
951	0.0	0.0
952	0.0	0.0
953	0.0	0.0
954	0.0	0.0
955	0.0	0.0
956	0.0	0.0
957	0.0	0.0
958	0.0	0.0
959	0.0	0.0
960	0.0	0.0
961	0.0	0.0
962	0.0	0.0
963	0.0	0.0
964	0.0	0.0
965	0.0	0.0
966	0.0	0.0
967	0.0	0.0
968	0.0	0.0
969	0.0	0.0
970	0.0	0.0
971	0.0	0.0
972	0.0	0.0
973	0.0	0.0
974	0.0	0.0
975	0.0	0.0
976	0.0	0.0
977	0.0	0.0
978	0.0	0.0
979	0.0	0.0
980	0.0	0.0
981	0.0	0.0
982	0.0	0.0
983	0.0	0.0
984	0.0	0.0
985	0.0	0.0
986	0.0	0.0
987	0.0	0.0
988	0.0	0.0
989	0.0	0.0
990	0.0	0.0
991	0.0	0.0
992	0.0	0.0
993	0.0	0.0
994	0.0	0.0
995	0.0	0.0
996	0.0	0.0
997	0.0	0.0
998	0.0	0.0
999	0.0	0.0
1000	0.0	0.0
1001	0.0	0.0
1002	0.0	0.0
1003	0.0	0.0
1004	0.0	0.0
1005	0.0	0.0
1006	0.0	0.0
1007	0.0	0.0
1008	0.0	0.0
1009	0.0	0.0
1010	0.0	0.0
1011	0.0	0.0
1012	0.0	0.0
1013	0.0	0.0
1014	0.0	0.0
1015	0.0	0.0
1016	0.0	0.0
1017	0.0	0.0
1018	0.0	0.0
1019	0.0	0.0
1020	0.0	0.0
1021	0.0	0.0
1022	0.0	0.0
1023	0.0	0.0
1024	0.0	0.0
1025	0.0	0.0
1026	0.0	0.0
1027	0.0	0.0
1028	0.0	0.0
1029	0.0	0.0
1030	0.0	0.0
1031	0.0	0.0
1032	0.0	0.0
1033	0.0	0.0
1034	0.0	0.0
1035	0.0	0.0
1036	0.0	0.0
1037	0.0	0.0
1038	0.0	0.0
1039	0.0	0.0
1040	0.0	0.0
1041	0.0	0.0
1042	0.0	0.0
1043	0.0	0.0
1044	0.0	0.0
1045	0.0	0.0
1046	0.0	0.0
1047	0.0	0.0
1048	0.0	0.0
1049	0.0	0.0
1050	0.0	0.0
1051	0.0	0.0
1052	0.0	0.0
1053	0.0	0.0
1054	0.0	0.0
1055	0.0	0.0
1056	0.0	0.0
1057	0.0	0.0
1058	0.0	0.0
1059	0.0	0.0
1060	0.0	0.0
1061	0.0	0.0
1062	0.0	0.0
1063	0.0	0.0
1064	0.0	0.0
1065	0.0	0.0
1066	0.0	0.0
1067	0.0	0.0
1068	0.0	0.0
1069	0.0	0.0
1070	0.0	0.0
1071	0.0	0.0
1072	0.0	0.0
1073	0.0	0.0
1074	0.0	0.0
1075	0.0	0.0
1076	0.0	0.0
1077	0.0	0.0
1078	0.0	0.0
1079	0.0	0.0
1080	0.0	0.0
1081	0.0	0.0
1082	0.0	0.0
1083	0.0	0.0
1084	0.0	0.0
1085	0.0	0.0
1086	0.0	0.0
1087	0.0	0.0
1088	0.0	0.0
1089	0.0	0.0
1090	0.0	0.0
1091	0.0	0.0
1092	0.0	0.0
1093	0.0	0.0
1094	0.0	0.0
1095	0.0	0.0
1096	0.0	0.0
1097	0.0	0.0
1098	0.0	0.0
1099	0.0	0.0
1100	0.0	0.0
1101	0.0	0.0
1102	0.0	0.0
1103	0.0	0.0
1104	0.0	0.0
1105	0.0	0.0
1106	0.0	0.0
1107	0.0	0.0
1108	0.0	0.0
1109	0.0	0.0
1110	0.0	0.0
1111	0.0	0.0
1112	0.0	0.0
1113	0.0	0.0
1114	0.0	0.0
1115	0.0	0.0
1116	0.0	0.0
1117	0.0	0.0
1118	0.0	0.0
1119	0.0	0.0
1120	0.0	0.0
1121	0.0	0.0
1122	0.0	0.0
1123	0.0	0.0
1124	0.0	0.0
1125	0.0	0.0
1126	0.0	0.0
1127	0.0	0.0
1128	0.0	0.0
1129	0.0	0.0
1130	0.0	0.0
1131	0.0	0.0
1132	0.0	0.0
1133	0.0	0.0
1134	0.0	0.0
1135	0.0	0.0
1136	0.0	0.0
1137	0.0	0.0
1138	0.0	0.0
1139	0.0	0.0
1140	0.0	0.0
1141	0.0	0.0
1142	0.0	0.0
1143	0.0	0.0
1144	0.0	0.0
1145	0.0	0.0
1146	0.0	0.0
1147	0.0	0.0
1148	0.0	0.0
1149	0.0	0.0
1150	0.0	0.0
1151	0.0	0.0
1152	0.0	0.0
1153	0.0	0.0
1154	0.0	0.0
1155	0.0	0.0
1156	0.0	0.0
1157	0.0	0.0
1158	0.0	0.0
1159	0.0	0.0
1160	0.0	0.0
1161	0.0	0.0
1162	0.0	0.0
1163	0.0	0.0
1164	0.0	0.0
1165	0.0	0.0
1166	0.0	0.0
1167	0.0	0.0
1168	0.0	0.0
1169	0.0	0.0
1170	0.0	0.0
1171	0.0	0.0
1172	0.0	0.0
1173	0.0	0.0
1174	0.0	0.0

## Sheet: CZE
user_CZE - Class I Coverage
Number of epitope hits / HLA combinations recognized	Percent of individuals	Cumulative percent of population coverage
0	51.71	100.0
1	0.0	48.29
2	0.0	48.29
3	0.0	48.29
4	0.0	48.29
5	0.0	48.29
6	0.0	48.29
7	0.0	48.29
8	0.0	48.29
9	0.0	48.29
10	0.0	48.29
11	0.0	48.29
12	0.0	48.29
13	0.0	48.29
14	0.0	48.29
15	0.0	48.29
16	0.0	48.29
17	0.0	48.29
18	0.0	48.29
19	0.0	48.29
20	0.0	48.29
21	0.0	48.29
22	0.0	48.29
23	0.0	48.29
24	0.0	48.29
25	0.0	48.29
26	0.0	48.29
27	0.0	48.29
28	0.0	48.29
29	0.0	48.29
30	0.0	48.29
31	0.0	48.29
32	0.0	48.29
33	0.0	48.29
34	0.0	48.29
35	0.0	48.29
36	0.0	48.29
37	0.0	48.29
38	0.0	48.29
39	0.0	48.29
40	0.0	48.29
41	0.0	48.29
42	0.0	48.29
43	0.0	48.29
44	0.0	48.29
45	0.0	48.29
46	0.0	48.29
47	0.0	48.29
48	0.0	48.29
49	0.0	48.29
50	0.0	48.29
51	0.0	48.29
52	0.0	48.29
53	0.0	48.29
54	0.0	48.29
55	0.0	48.29
56	0.0	48.29
57	0.0	48.29
58	0.0	48.29
59	0.0	48.29
60	0.0	48.29
61	0.0	48.29
62	2.96	48.29
63	0.0	45.32
64	0.0	45.32
65	0.0	45.32
66	0.0	45.32
67	0.0	45.32
68	0.0	45.32
69	0.0	45.32
70	0.0	45.32
71	0.0	45.32
72	0.0	45.32
73	0.0	45.32
74	0.0	45.32
75	0.0	45.32
76	0.0	45.32
77	0.0	45.32
78	0.0	45.32
79	0.0	45.32
80	0.0	45.32
81	0.0	45.32
82	0.0	45.32
83	0.0	45.32
84	0.0	45.32
85	0.0	45.32
86	0.0	45.32
87	0.0	45.32
88	0.0	45.32
89	0.0	45.32
90	0.0	45.32
91	1.72	45.32
92	0.0	43.6
93	0.0	43.6
94	1.1	43.6
95	0.0	42.5
96	0.0	42.5
97	0.0	42.5
98	0.0	42.5
99	0.0	42.5
100	0.0	42.5
101	0.0	42.5
102	0.0	42.5
103	0.0	42.5
104	0.0	42.5
105	0.0	42.5
106	0.0	42.5
107	0.0	42.5
108	0.0	42.5
109	0.0	42.5
110	0.0	42.5
111	0.0	42.5
112	0.0	42.5
113	0.0	42.5
114	0.0	42.5
115	0.0	42.5
116	2.35	42.5
117	0.0	40.15
118	2.34	40.15
119	0.0	37.81
120	0.0	37.81
121	0.0	37.81
122	0.0	37.81
123	2.34	37.81
124	0.0	35.47
125	0.0	35.47
126	0.0	35.47
127	0.0	35.47
128	0.0	35.47
129	0.0	35.47
130	0.0	35.47
131	1.72	35.47
132	0.0	33.75
133	2.34	33.75
134	0.0	31.41
135	0.0	31.41
136	0.0	31.41
137	0.0	31.41
138	0.0	31.41
139	0.0	31.41
140	0.0	31.41
141	0.0	31.41
142	0.0	31.41
143	0.0	31.41
144	0.0	31.41
145	0.0	31.41
146	0.0	31.41
147	0.0	31.41
148	0.0	31.41
149	0.0	31.41
150	0.0	31.41
151	0.0	31.41
152	0.0	31.41
153	0.05	31.41
154	0.0	31.37
155	0.0	31.37
156	0.06	31.37
157	0.61	31.3
158	0.0	30.69
159	0.0	30.69
160	0.0	30.69
161	0.0	30.69
162	0.0	30.69
163	0.0	30.69
164	0.0	30.69
165	0.0	30.69
166	1.1	30.69
167	0.0	29.58
168	0.0	29.58
169	0.0	29.58
170	0.0	29.58
171	0.0	29.58
172	0.0	29.58
173	0.0	29.58
174	0.0	29.58
175	0.0	29.58
176	0.0	29.58
177	0.0	29.58
178	0.13	29.58
179	0.0	29.45
180	0.07	29.45
181	1.72	29.38
182	0.0	27.67
183	0.0	27.67
184	0.0	27.67
185	0.1	27.67
186	0.61	27.56
187	0.0	26.95
188	0.0	26.95
189	0.0	26.95
190	0.0	26.95
191	0.0	26.95
192	0.0	26.95
193	0.05	26.95
194	0.0	26.9
195	2.41	26.9
196	0.0	24.49
197	0.0	24.49
198	0.0	24.49
199	0.0	24.49
200	1.72	24.49
201	2.97	22.77
202	0.0	19.8
203	0.0	19.8
204	0.0	19.8
205	0.61	19.8
206	0.0	19.19
207	0.08	19.19
208	1.23	19.11
209	0.04	17.88
210	0.02	17.84
211	0.0	17.82
212	0.05	17.82
213	0.0	17.77
214	0.04	17.77
215	0.0	17.73
216	0.0	17.73
217	3.02	17.73
218	0.0	14.71
219	0.04	14.71
220	0.0	14.67
221	0.0	14.67
222	0.03	14.67
223	0.0	14.64
224	0.04	14.64
225	0.65	14.61
226	0.0	13.96
227	0.05	13.96
228	0.06	13.91
229	0.0	13.84
230	0.0	13.84
231	0.0	13.84
232	0.0	13.84
233	0.0	13.84
234	0.11	13.84
235	0.0	13.74
236	0.0	13.74
237	0.0	13.74
238	0.0	13.74
239	0.11	13.74
240	0.0	13.63
241	0.05	13.63
242	0.0	13.58
243	0.05	13.58
244	0.0	13.53
245	0.0	13.53
246	0.0	13.53
247	0.08	13.53
248	0.06	13.45
249	0.14	13.4
250	0.0	13.25
251	0.06	13.25
252	0.0	13.19
253	0.0	13.19
254	1.76	13.19
255	0.0	11.44
256	0.05	11.44
257	0.17	11.39
258	0.0	11.21
259	0.0	11.21
260	0.01	11.21
261	0.0	11.2
262	0.05	11.2
263	0.17	11.15
264	0.04	10.98
265	0.0	10.95
266	0.0	10.95
267	0.04	10.95
268	0.0	10.91
269	0.0	10.91
270	0.07	10.91
271	0.0	10.84
272	0.03	10.84
273	0.01	10.81
274	0.0	10.79
275	0.06	10.79
276	0.0	10.73
277	0.02	10.73
278	0.0	10.71
279	0.17	10.71
280	0.03	10.54
281	0.0	10.5
282	0.02	10.5
283	0.0	10.48
284	0.05	10.48
285	0.0	10.43
286	0.08	10.43
287	0.04	10.35
288	0.02	10.31
289	0.08	10.29
290	0.03	10.22
291	2.36	10.19
292	0.1	7.83
293	0.0	7.73
294	0.04	7.73
295	0.03	7.69
296	0.02	7.66
297	0.11	7.64
298	0.0	7.52
299	0.14	7.52
300	0.0	7.39
301	0.0	7.39
302	0.03	7.38
303	0.0	7.35
304	0.07	7.35
305	0.0	7.29
306	0.0	7.29
307	0.0	7.29
308	0.1	7.29
309	0.03	7.19
310	0.0	7.16
311	0.09	7.16
312	0.03	7.07
313	0.11	7.04
314	0.04	6.94
315	0.0	6.9
316	0.15	6.9
317	0.09	6.75
318	0.15	6.67
319	0.17	6.52
320	0.0	6.35
321	0.01	6.35
322	0.0	6.34
323	0.07	6.34
324	0.16	6.26
325	0.0	6.1
326	0.13	6.1
327	0.0	5.97
328	0.14	5.97
329	0.0	5.83
330	0.0	5.83
331	0.08	5.83
332	0.1	5.75
333	0.11	5.65
334	0.13	5.54
335	0.14	5.41
336	0.02	5.27
337	0.0	5.25
338	0.05	5.25
339	0.04	5.2
340	0.14	5.16
341	0.07	5.02
342	0.0	4.95
343	0.03	4.95
344	0.0	4.92
345	0.03	4.92
346	0.0	4.89
347	0.04	4.89
348	0.17	4.85
349	0.0	4.68
350	0.14	4.68
351	0.0	4.55
352	0.02	4.54
353	0.13	4.52
354	0.0	4.39
355	0.0	4.39
356	0.02	4.39
357	0.02	4.36
358	0.05	4.34
359	0.0	4.29
360	0.0	4.29
361	0.03	4.29
362	0.0	4.26
363	0.0	4.26
364	0.0	4.26
365	0.01	4.26
366	0.04	4.25
367	0.05	4.21
368	0.0	4.16
369	0.0	4.16
370	0.08	4.16
371	0.01	4.07
372	0.04	4.06
373	0.01	4.02
374	0.03	4.02
375	0.0	3.99
376	0.08	3.98
377	0.04	3.91
378	0.0	3.87
379	0.0	3.86
380	0.01	3.86
381	0.05	3.85
382	0.18	3.81
383	0.03	3.63
384	0.0	3.59
385	0.05	3.59
386	0.05	3.54
387	0.06	3.49
388	0.01	3.44
389	0.04	3.43
390	0.0	3.39
391	0.01	3.39
392	0.0	3.37
393	0.0	3.37
394	0.01	3.37
395	0.08	3.36
396	0.07	3.28
397	0.0	3.21
398	0.1	3.2
399	0.0	3.1
400	0.02	3.1
401	0.1	3.09
402	0.01	2.99
403	0.05	2.98
404	0.0	2.93
405	0.02	2.93
406	0.04	2.91
407	0.06	2.87
408	0.04	2.81
409	0.14	2.77
410	0.01	2.62
411	0.02	2.62
412	0.07	2.59
413	0.01	2.52
414	0.11	2.51
415	0.01	2.4
416	0.0	2.4
417	0.1	2.4
418	0.09	2.29
419	0.0	2.21
420	0.06	2.2
421	0.0	2.15
422	0.1	2.15
423	0.0	2.05
424	0.11	2.05
425	0.06	1.94
426	0.02	1.88
427	0.0	1.86
428	0.0	1.86
429	0.01	1.85
430	0.01	1.84
431	0.0	1.84
432	0.0	1.84
433	0.01	1.83
434	0.01	1.82
435	0.03	1.82
436	0.0	1.78
437	0.0	1.78
438	0.0	1.78
439	0.01	1.78
440	0.02	1.77
441	0.0	1.75
442	0.03	1.74
443	0.0	1.72
444	0.01	1.72
445	0.0	1.71
446	0.0	1.71
447	0.0	1.7
448	0.02	1.7
449	0.08	1.68
450	0.01	1.6
451	0.01	1.59
452	0.0	1.58
453	0.0	1.58
454	0.03	1.58
455	0.1	1.55
456	0.0	1.45
457	0.03	1.44
458	0.01	1.41
459	0.02	1.4
460	0.0	1.38
461	0.0	1.37
462	0.04	1.37
463	0.0	1.33
464	0.0	1.32
465	0.01	1.32
466	0.01	1.31
467	0.0	1.31
468	0.0	1.3
469	0.0	1.3
470	0.0	1.29
471	0.11	1.29
472	0.08	1.18
473	0.01	1.1
474	0.01	1.1
475	0.0	1.09
476	0.01	1.09
477	0.01	1.08
478	0.0	1.07
479	0.03	1.07
480	0.01	1.04
481	0.0	1.04
482	0.0	1.03
483	0.0	1.03
484	0.01	1.03
485	0.0	1.02
486	0.06	1.02
487	0.0	0.96
488	0.0	0.96
489	0.0	0.95
490	0.0	0.95
491	0.08	0.95
492	0.07	0.87
493	0.0	0.79
494	0.0	0.79
495	0.0	0.79
496	0.01	0.79
497	0.0	0.77
498	0.01	0.77
499	0.03	0.76
500	0.01	0.73
501	0.0	0.72
502	0.0	0.72
503	0.01	0.72
504	0.0	0.71
505	0.01	0.71
506	0.0	0.7
507	0.0	0.7
508	0.07	0.7
509	0.01	0.63
510	0.0	0.62
511	0.01	0.62
512	0.0	0.62
513	0.01	0.61
514	0.01	0.61
515	0.0	0.6
516	0.02	0.6
517	0.01	0.58
518	0.0	0.57
519	0.01	0.57
520	0.0	0.56
521	0.01	0.56
522	0.0	0.55
523	0.0	0.55
524	0.01	0.55
525	0.0	0.54
526	0.0	0.54
527	0.0	0.53
528	0.0	0.53
529	0.01	0.53
530	0.01	0.52
531	0.0	0.52
532	0.01	0.51
533	0.01	0.51
534	0.01	0.5
535	0.01	0.49
536	0.01	0.49
537	0.0	0.48
538	0.0	0.48
539	0.0	0.47
540	0.01	0.47
541	0.01	0.46
542	0.01	0.46
543	0.01	0.45
544	0.0	0.44
545	0.08	0.44
546	0.0	0.36
547	0.0	0.36
548	0.01	0.35
549	0.0	0.34
550	0.0	0.34
551	0.01	0.34
552	0.0	0.33
553	0.01	0.33
554	0.0	0.32
555	0.0	0.32
556	0.0	0.32
557	0.0	0.31
558	0.0	0.31
559	0.0	0.31
560	0.0	0.31
561	0.0	0.31
562	0.0	0.3
563	0.0	0.3
564	0.0	0.3
565	0.0	0.3
566	0.0	0.29
567	0.0	0.29
568	0.0	0.29
569	0.0	0.29
570	0.01	0.29
571	0.0	0.28
572	0.0	0.28
573	0.0	0.28
574	0.0	0.27
575	0.0	0.27
576	0.0	0.27
577	0.0	0.27
578	0.0	0.26
579	0.0	0.26
580	0.0	0.26
581	0.0	0.26
582	0.02	0.25
583	0.0	0.24
584	0.0	0.23
585	0.0	0.23
586	0.0	0.23
587	0.0	0.23
588	0.0	0.23
589	0.0	0.22
590	0.01	0.22
591	0.0	0.21
592	0.0	0.21
593	0.0	0.21
594	0.0	0.21
595	0.0	0.2
596	0.0	0.2
597	0.0	0.2
598	0.0	0.2
599	0.01	0.2
600	0.0	0.19
601	0.0	0.19
602	0.0	0.19
603	0.0	0.19
604	0.0	0.18
605	0.0	0.18
606	0.0	0.18
607	0.01	0.17
608	0.0	0.17
609	0.01	0.17
610	0.0	0.16
611	0.0	0.16
612	0.0	0.16
613	0.0	0.15
614	0.0	0.15
615	0.0	0.15
616	0.0	0.15
617	0.0	0.15
618	0.0	0.14
619	0.0	0.14
620	0.0	0.14
621	0.0	0.14
622	0.0	0.13
623	0.0	0.13
624	0.0	0.13
625	0.0	0.13
626	0.0	0.12
627	0.0	0.12
628	0.0	0.12
629	0.0	0.12
630	0.0	0.12
631	0.0	0.11
632	0.0	0.11
633	0.0	0.11
634	0.0	0.11
635	0.0	0.11
636	0.0	0.11
637	0.0	0.1
638	0.0	0.1
639	0.0	0.1
640	0.0	0.1
641	0.0	0.1
642	0.0	0.09
643	0.0	0.09
644	0.0	0.09
645	0.0	0.09
646	0.0	0.09
647	0.0	0.09
648	0.0	0.09
649	0.0	0.09
650	0.0	0.09
651	0.0	0.08
652	0.0	0.08
653	0.0	0.08
654	0.0	0.08
655	0.0	0.08
656	0.0	0.08
657	0.0	0.08
658	0.0	0.08
659	0.0	0.08
660	0.0	0.08
661	0.0	0.07
662	0.0	0.07
663	0.0	0.07
664	0.0	0.07
665	0.0	0.07
666	0.0	0.07
667	0.0	0.07
668	0.0	0.06
669	0.0	0.06
670	0.0	0.06
671	0.0	0.06
672	0.0	0.06
673	0.0	0.06
674	0.0	0.05
675	0.0	0.05
676	0.0	0.05
677	0.0	0.05
678	0.0	0.05
679	0.0	0.05
680	0.0	0.05
681	0.0	0.04
682	0.0	0.04
683	0.0	0.04
684	0.0	0.04
685	0.0	0.04
686	0.0	0.04
687	0.0	0.04
688	0.0	0.04
689	0.0	0.04
690	0.0	0.04
691	0.0	0.04
692	0.0	0.04
693	0.0	0.04
694	0.0	0.04
695	0.0	0.04
696	0.0	0.04
697	0.0	0.03
698	0.0	0.03
699	0.0	0.03
700	0.0	0.03
701	0.0	0.03
702	0.0	0.03
703	0.0	0.03
704	0.0	0.03
705	0.0	0.03
706	0.0	0.03
707	0.0	0.03
708	0.0	0.03
709	0.0	0.03
710	0.0	0.03
711	0.0	0.03
712	0.0	0.03
713	0.0	0.03
714	0.0	0.03
715	0.0	0.03
716	0.0	0.03
717	0.0	0.02
718	0.0	0.02
719	0.0	0.02
720	0.0	0.02
721	0.0	0.02
722	0.0	0.02
723	0.0	0.02
724	0.0	0.02
725	0.0	0.02
726	0.0	0.02
727	0.0	0.02
728	0.0	0.02
729	0.0	0.02
730	0.0	0.02
731	0.0	0.02
732	0.0	0.02
733	0.0	0.02
734	0.0	0.02
735	0.0	0.02
736	0.0	0.02
737	0.0	0.02
738	0.0	0.02
739	0.0	0.02
740	0.0	0.02
741	0.0	0.02
742	0.0	0.02
743	0.0	0.02
744	0.0	0.02
745	0.0	0.02
746	0.0	0.02
747	0.0	0.01
748	0.0	0.01
749	0.0	0.01
750	0.0	0.01
751	0.0	0.01
752	0.0	0.01
753	0.0	0.01
754	0.0	0.01
755	0.0	0.01
756	0.0	0.01
757	0.0	0.01
758	0.0	0.01
759	0.0	0.01
760	0.0	0.01
761	0.0	0.01
762	0.0	0.01
763	0.0	0.01
764	0.0	0.01
765	0.0	0.01
766	0.0	0.01
767	0.0	0.01
768	0.0	0.01
769	0.0	0.01
770	0.0	0.01
771	0.0	0.01
772	0.0	0.01
773	0.0	0.01
774	0.0	0.01
775	0.0	0.01
776	0.0	0.01
777	0.0	0.01
778	0.0	0.01
779	0.0	0.01
780	0.0	0.01
781	0.0	0.01
782	0.0	0.01
783	0.0	0.01
784	0.0	0.01
785	0.0	0.01
786	0.0	0.01
787	0.0	0.01
788	0.0	0.01
789	0.0	0.01
790	0.0	0.01
791	0.0	0.01
792	0.0	0.01
793	0.0	0.01
794	0.0	0.01
795	0.0	0.0
796	0.0	0.0
797	0.0	0.0
798	0.0	0.0
799	0.0	0.0
800	0.0	0.0
801	0.0	0.0
802	0.0	0.0
803	0.0	0.0
804	0.0	0.0
805	0.0	0.0
806	0.0	0.0
807	0.0	0.0
808	0.0	0.0
809	0.0	0.0
810	0.0	0.0
811	0.0	0.0
812	0.0	0.0
813	0.0	0.0
814	0.0	0.0
815	0.0	0.0
816	0.0	0.0
817	0.0	0.0
818	0.0	0.0
819	0.0	0.0
820	0.0	0.0
821	0.0	0.0
822	0.0	0.0
823	0.0	0.0
824	0.0	0.0
825	0.0	0.0
826	0.0	0.0
827	0.0	0.0
828	0.0	0.0
829	0.0	0.0
830	0.0	0.0
831	0.0	0.0
832	0.0	0.0
833	0.0	0.0
834	0.0	0.0
835	0.0	0.0
836	0.0	0.0
837	0.0	0.0
838	0.0	0.0
839	0.0	0.0
840	0.0	0.0
841	0.0	0.0
842	0.0	0.0
843	0.0	0.0
844	0.0	0.0
845	0.0	0.0
846	0.0	0.0
847	0.0	0.0
848	0.0	0.0
849	0.0	0.0
850	0.0	0.0
851	0.0	0.0
852	0.0	0.0
853	0.0	0.0
854	0.0	0.0
855	0.0	0.0
856	0.0	0.0
857	0.0	0.0
858	0.0	0.0
859	0.0	0.0
860	0.0	0.0
861	0.0	0.0
862	0.0	0.0
863	0.0	0.0
864	0.0	0.0
865	0.0	0.0
866	0.0	0.0
867	0.0	0.0
868	0.0	0.0
869	0.0	0.0
870	0.0	0.0
871	0.0	0.0
872	0.0	0.0
873	0.0	0.0
874	0.0	0.0
875	0.0	0.0
876	0.0	0.0
877	0.0	0.0
878	0.0	0.0
879	0.0	0.0
880	0.0	0.0
881	0.0	0.0
882	0.0	0.0
883	0.0	0.0
884	0.0	0.0
885	0.0	0.0
886	0.0	0.0
887	0.0	0.0
888	0.0	0.0
889	0.0	0.0
890	0.0	0.0
891	0.0	0.0
892	0.0	0.0
893	0.0	0.0
894	0.0	0.0
895	0.0	0.0
896	0.0	0.0
897	0.0	0.0
898	0.0	0.0
899	0.0	0.0
900	0.0	0.0
901	0.0	0.0
902	0.0	0.0
903	0.0	0.0
904	0.0	0.0
905	0.0	0.0
906	0.0	0.0
907	0.0	0.0
908	0.0	0.0
909	0.0	0.0
910	0.0	0.0
911	0.0	0.0
912	0.0	0.0
913	0.0	0.0
914	0.0	0.0
915	0.0	0.0
916	0.0	0.0
917	0.0	0.0
918	0.0	0.0
919	0.0	0.0
920	0.0	0.0
921	0.0	0.0
922	0.0	0.0
923	0.0	0.0
924	0.0	0.0
925	0.0	0.0
926	0.0	0.0
927	0.0	0.0
928	0.0	0.0
929	0.0	0.0
930	0.0	0.0
931	0.0	0.0
932	0.0	0.0
933	0.0	0.0
934	0.0	0.0
935	0.0	0.0
936	0.0	0.0
937	0.0	0.0
938	0.0	0.0
939	0.0	0.0
940	0.0	0.0
941	0.0	0.0
942	0.0	0.0
943	0.0	0.0
944	0.0	0.0
945	0.0	0.0
946	0.0	0.0
947	0.0	0.0
948	0.0	0.0
949	0.0	0.0
950	0.0	0.0
951	0.0	0.0
952	0.0	0.0
953	0.0	0.0
954	0.0	0.0
955	0.0	0.0
956	0.0	0.0
957	0.0	0.0
958	0.0	0.0
959	0.0	0.0
960	0.0	0.0
961	0.0	0.0
962	0.0	0.0
963	0.0	0.0
964	0.0	0.0
965	0.0	0.0
966	0.0	0.0
967	0.0	0.0
968	0.0	0.0
969	0.0	0.0
970	0.0	0.0
971	0.0	0.0
972	0.0	0.0
973	0.0	0.0
974	0.0	0.0
975	0.0	0.0
976	0.0	0.0
977	0.0	0.0
978	0.0	0.0
979	0.0	0.0
980	0.0	0.0
981	0.0	0.0
982	0.0	0.0
983	0.0	0.0
984	0.0	0.0
985	0.0	0.0
986	0.0	0.0
987	0.0	0.0
988	0.0	0.0
989	0.0	0.0
990	0.0	0.0
991	0.0	0.0
992	0.0	0.0
993	0.0	0.0
994	0.0	0.0
995	0.0	0.0
996	0.0	0.0
997	0.0	0.0
998	0.0	0.0
999	0.0	0.0
1000	0.0	0.0
1001	0.0	0.0
1002	0.0	0.0
1003	0.0	0.0
1004	0.0	0.0
1005	0.0	0.0
1006	0.0	0.0
1007	0.0	0.0
1008	0.0	0.0
1009	0.0	0.0
1010	0.0	0.0
1011	0.0	0.0
1012	0.0	0.0
1013	0.0	0.0
1014	0.0	0.0
1015	0.0	0.0
1016	0.0	0.0
1017	0.0	0.0
1018	0.0	0.0
1019	0.0	0.0
1020	0.0	0.0
1021	0.0	0.0
1022	0.0	0.0
1023	0.0	0.0
1024	0.0	0.0
1025	0.0	0.0
1026	0.0	0.0
1027	0.0	0.0
1028	0.0	0.0
1029	0.0	0.0
1030	0.0	0.0
1031	0.0	0.0
1032	0.0	0.0
1033	0.0	0.0
1034	0.0	0.0
1035	0.0	0.0
1036	0.0	0.0
1037	0.0	0.0
1038	0.0	0.0
1039	0.0	0.0
1040	0.0	0.0
1041	0.0	0.0
1042	0.0	0.0
1043	0.0	0.0
1044	0.0	0.0
1045	0.0	0.0
1046	0.0	0.0
1047	0.0	0.0
1048	0.0	0.0
1049	0.0	0.0
1050	0.0	0.0
1051	0.0	0.0
1052	0.0	0.0
1053	0.0	0.0
1054	0.0	0.0
1055	0.0	0.0
1056	0.0	0.0
1057	0.0	0.0
1058	0.0	0.0
1059	0.0	0.0
1060	0.0	0.0
1061	0.0	0.0
1062	0.0	0.0
1063	0.0	0.0
1064	0.0	0.0
1065	0.0	0.0
1066	0.0	0.0
1067	0.0	0.0
1068	0.0	0.0
1069	0.0	0.0
1070	0.0	0.0
1071	0.0	0.0
1072	0.0	0.0
1073	0.0	0.0
1074	0.0	0.0
1075	0.0	0.0
1076	0.0	0.0
1077	0.0	0.0
1078	0.0	0.0
1079	0.0	0.0
1080	0.0	0.0
1081	0.0	0.0
1082	0.0	0.0
1083	0.0	0.0
1084	0.0	0.0
1085	0.0	0.0
1086	0.0	0.0
1087	0.0	0.0
1088	0.0	0.0
1089	0.0	0.0
1090	0.0	0.0
1091	0.0	0.0
1092	0.0	0.0
1093	0.0	0.0
1094	0.0	0.0
1095	0.0	0.0
1096	0.0	0.0
1097	0.0	0.0
1098	0.0	0.0
1099	0.0	0.0
1100	0.0	0.0
1101	0.0	0.0
1102	0.0	0.0
1103	0.0	0.0
1104	0.0	0.0
1105	0.0	0.0
1106	0.0	0.0
1107	0.0	0.0
1108	0.0	0.0
1109	0.0	0.0
1110	0.0	0.0
1111	0.0	0.0
1112	0.0	0.0
1113	0.0	0.0
1114	0.0	0.0
1115	0.0	0.0
1116	0.0	0.0
1117	0.0	0.0
1118	0.0	0.0
1119	0.0	0.0
1120	0.0	0.0
1121	0.0	0.0
1122	0.0	0.0
1123	0.0	0.0
1124	0.0	0.0
1125	0.0	0.0
1126	0.0	0.0
1127	0.0	0.0
1128	0.0	0.0
1129	0.0	0.0
1130	0.0	0.0
1131	0.0	0.0
1132	0.0	0.0
1133	0.0	0.0
1134	0.0	0.0
1135	0.0	0.0
1136	0.0	0.0
1137	0.0	0.0
1138	0.0	0.0
1139	0.0	0.0
1140	0.0	0.0
1141	0.0	0.0
1142	0.0	0.0
1143	0.0	0.0
1144	0.0	0.0
1145	0.0	0.0
1146	0.0	0.0
1147	0.0	0.0
1148	0.0	0.0
1149	0.0	0.0
1150	0.0	0.0
1151	0.0	0.0
1152	0.0	0.0
1153	0.0	0.0
1154	0.0	0.0
1155	0.0	0.0
1156	0.0	0.0
1157	0.0	0.0
1158	0.0	0.0
1159	0.0	0.0
1160	0.0	0.0
1161	0.0	0.0
1162	0.0	0.0
1163	0.0	0.0
1164	0.0	0.0
1165	0.0	0.0
1166	0.0	0.0
1167	0.0	0.0
1168	0.0	0.0
1169	0.0	0.0
1170	0.0	0.0
1171	0.0	0.0
1172	0.0	0.0
1173	0.0	0.0
1174	0.0	0.0

## Sheet: DEU
user_DEU - Class I Coverage
Number of epitope hits / HLA combinations recognized	Percent of individuals	Cumulative percent of population coverage
0	52.81	100.0
1	0.0	47.19
2	0.0	47.19
3	0.0	47.19
4	0.0	47.19
5	0.0	47.19
6	0.0	47.19
7	0.0	47.19
8	0.0	47.19
9	0.0	47.19
10	0.0	47.19
11	0.0	47.19
12	0.0	47.19
13	0.0	47.19
14	0.0	47.19
15	0.0	47.19
16	0.0	47.19
17	0.0	47.19
18	0.0	47.19
19	0.0	47.19
20	0.0	47.19
21	0.0	47.19
22	0.0	47.19
23	0.0	47.19
24	0.0	47.19
25	0.0	47.19
26	0.0	47.19
27	0.0	47.19
28	0.0	47.19
29	0.0	47.19
30	0.0	47.19
31	0.0	47.19
32	0.0	47.19
33	0.0	47.19
34	0.0	47.19
35	0.0	47.19
36	0.0	47.19
37	0.0	47.19
38	0.0	47.19
39	0.0	47.19
40	0.0	47.19
41	0.0	47.19
42	0.0	47.19
43	0.0	47.19
44	0.0	47.19
45	0.0	47.19
46	0.0	47.19
47	0.0	47.19
48	0.0	47.19
49	0.0	47.19
50	0.0	47.19
51	0.0	47.19
52	0.0	47.19
53	0.0	47.19
54	0.0	47.19
55	0.0	47.19
56	0.0	47.19
57	0.0	47.19
58	0.0	47.19
59	0.0	47.19
60	0.0	47.19
61	0.0	47.19
62	1.63	47.19
63	0.0	45.55
64	0.0	45.55
65	0.0	45.55
66	0.0	45.55
67	0.0	45.55
68	0.0	45.55
69	1.89	45.55
70	0.0	43.67
71	0.0	43.67
72	0.0	43.67
73	0.0	43.67
74	0.0	43.67
75	0.0	43.67
76	0.0	43.67
77	0.0	43.67
78	0.0	43.67
79	0.0	43.67
80	0.0	43.67
81	0.0	43.67
82	0.0	43.67
83	0.0	43.67
84	0.0	43.67
85	0.0	43.67
86	0.0	43.67
87	0.0	43.67
88	0.0	43.67
89	0.0	43.67
90	0.0	43.67
91	0.0	43.67
92	0.0	43.67
93	0.0	43.67
94	0.0	43.67
95	0.0	43.67
96	0.0	43.67
97	0.0	43.67
98	0.0	43.67
99	0.0	43.67
100	0.0	43.67
101	0.0	43.67
102	0.0	43.67
103	0.0	43.67
104	0.0	43.67
105	0.0	43.67
106	0.0	43.67
107	0.0	43.67
108	0.0	43.67
109	0.0	43.67
110	0.0	43.67
111	0.0	43.67
112	0.0	43.67
113	0.0	43.67
114	0.0	43.67
115	0.0	43.67
116	0.0	43.67
117	0.0	43.67
118	2.01	43.67
119	0.0	41.65
120	0.0	41.65
121	0.0	41.65
122	0.0	41.65
123	0.0	41.65
124	0.0	41.65
125	0.0	41.65
126	0.0	41.65
127	0.0	41.65
128	0.0	41.65
129	0.0	41.65
130	0.0	41.65
131	2.04	41.65
132	0.0	39.61
133	0.0	39.61
134	0.0	39.61
135	0.0	39.61
136	0.0	39.61
137	0.0	39.61
138	0.0	39.61
139	0.0	39.61
140	0.0	39.61
141	0.0	39.61
142	0.0	39.61
143	0.0	39.61
144	0.0	39.61
145	0.0	39.61
146	0.0	39.61
147	0.0	39.61
148	0.0	39.61
149	0.0	39.61
150	0.0	39.61
151	0.0	39.61
152	1.63	39.61
153	0.0	37.98
154	0.0	37.98
155	0.0	37.98
156	4.4	37.98
157	0.0	33.58
158	0.0	33.58
159	0.0	33.58
160	0.0	33.58
161	0.0	33.58
162	0.0	33.58
163	0.0	33.58
164	0.0	33.58
165	0.0	33.58
166	0.0	33.58
167	0.0	33.58
168	0.0	33.58
169	0.0	33.58
170	0.0	33.58
171	1.38	33.58
172	0.0	32.2
173	0.0	32.2
174	0.0	32.2
175	0.0	32.2
176	0.0	32.2
177	0.0	32.2
178	0.0	32.2
179	0.0	32.2
180	0.03	32.2
181	2.52	32.17
182	0.0	29.64
183	0.0	29.64
184	0.0	29.64
185	1.25	29.64
186	0.0	28.39
187	0.04	28.39
188	3.16	28.35
189	0.0	25.19
190	0.0	25.19
191	0.0	25.19
192	0.0	25.19
193	0.03	25.19
194	0.0	25.16
195	2.87	25.16
196	0.0	22.29
197	0.0	22.29
198	0.0	22.29
199	0.0	22.29
200	1.8	22.29
201	4.52	20.49
202	0.0	15.97
203	0.0	15.97
204	0.0	15.97
205	0.0	15.97
206	0.0	15.97
207	0.0	15.97
208	0.0	15.97
209	0.0	15.97
210	0.0	15.97
211	0.0	15.97
212	0.0	15.97
213	0.0	15.97
214	0.02	15.97
215	0.0	15.95
216	0.0	15.95
217	0.0	15.95
218	0.14	15.95
219	0.0	15.81
220	0.0	15.81
221	0.03	15.81
222	0.0	15.78
223	0.0	15.78
224	0.0	15.78
225	0.16	15.78
226	0.0	15.62
227	0.0	15.62
228	0.0	15.62
229	0.0	15.62
230	0.0	15.62
231	0.0	15.62
232	0.0	15.62
233	0.02	15.62
234	0.0	15.6
235	0.0	15.6
236	0.0	15.6
237	0.0	15.6
238	0.0	15.6
239	0.0	15.6
240	0.02	15.6
241	0.0	15.58
242	0.0	15.58
243	0.04	15.58
244	0.0	15.54
245	0.0	15.54
246	0.0	15.54
247	0.02	15.54
248	0.0	15.52
249	0.04	15.52
250	0.09	15.48
251	0.0	15.39
252	0.0	15.39
253	0.0	15.39
254	0.02	15.39
255	0.0	15.37
256	0.0	15.37
257	0.14	15.37
258	0.0	15.22
259	0.0	15.22
260	3.0	15.22
261	0.0	12.23
262	0.03	12.23
263	0.14	12.2
264	0.1	12.06
265	0.0	11.96
266	0.0	11.96
267	0.0	11.96
268	0.0	11.96
269	0.03	11.96
270	0.19	11.93
271	0.0	11.74
272	0.0	11.74
273	0.0	11.74
274	0.17	11.74
275	0.0	11.57
276	0.0	11.57
277	0.0	11.57
278	0.0	11.57
279	0.0	11.57
280	0.0	11.57
281	0.0	11.57
282	0.0	11.57
283	0.03	11.57
284	0.0	11.54
285	0.0	11.54
286	0.0	11.54
287	0.17	11.54
288	0.0	11.37
289	0.03	11.37
290	0.0	11.34
291	3.0	11.34
292	0.0	8.35
293	0.0	8.35
294	0.0	8.35
295	0.0	8.35
296	0.0	8.35
297	0.0	8.35
298	0.0	8.35
299	0.05	8.35
300	0.0	8.3
301	0.0	8.3
302	0.03	8.3
303	0.02	8.27
304	0.0	8.25
305	0.0	8.25
306	0.06	8.25
307	0.0	8.19
308	0.14	8.19
309	0.0	8.05
310	0.0	8.05
311	0.0	8.05
312	0.05	8.05
313	0.11	8.01
314	0.0	7.9
315	0.0	7.9
316	0.02	7.9
317	0.0	7.87
318	0.03	7.87
319	0.23	7.84
320	0.0	7.61
321	0.0	7.61
322	0.09	7.61
323	0.02	7.52
324	0.0	7.5
325	0.0	7.5
326	0.11	7.5
327	0.11	7.39
328	0.0	7.27
329	0.11	7.27
330	0.0	7.16
331	0.03	7.16
332	0.18	7.13
333	0.04	6.96
334	0.0	6.92
335	0.0	6.92
336	0.0	6.92
337	0.23	6.91
338	0.0	6.69
339	0.0	6.69
340	0.05	6.69
341	0.1	6.64
342	0.0	6.53
343	0.0	6.53
344	0.26	6.53
345	0.0	6.27
346	0.0	6.27
347	0.09	6.27
348	0.0	6.18
349	0.0	6.18
350	0.0	6.18
351	0.12	6.18
352	0.06	6.06
353	0.23	6.0
354	0.0	5.77
355	0.0	5.77
356	0.17	5.77
357	0.18	5.6
358	0.0	5.42
359	0.04	5.42
360	0.11	5.38
361	0.0	5.27
362	0.0	5.27
363	0.0	5.27
364	0.0	5.27
365	0.0	5.27
366	0.1	5.27
367	0.0	5.17
368	0.0	5.17
369	0.07	5.17
370	0.0	5.1
371	0.02	5.09
372	0.12	5.07
373	0.04	4.95
374	0.0	4.92
375	0.0	4.92
376	0.14	4.91
377	0.0	4.78
378	0.11	4.78
379	0.0	4.66
380	0.07	4.66
381	0.04	4.59
382	0.22	4.55
383	0.17	4.33
384	0.0	4.16
385	0.02	4.16
386	0.11	4.14
387	0.0	4.03
388	0.06	4.03
389	0.27	3.97
390	0.0	3.7
391	0.12	3.7
392	0.0	3.59
393	0.0	3.59
394	0.0	3.59
395	0.1	3.58
396	0.12	3.49
397	0.0	3.36
398	0.0	3.36
399	0.0	3.36
400	0.0	3.36
401	0.15	3.36
402	0.0	3.21
403	0.0	3.21
404	0.0	3.21
405	0.0	3.21
406	0.01	3.2
407	0.0	3.2
408	0.0	3.2
409	0.12	3.2
410	0.0	3.08
411	0.0	3.08
412	0.09	3.08
413	0.01	2.99
414	0.0	2.98
415	0.0	2.98
416	0.12	2.97
417	0.0	2.85
418	0.0	2.85
419	0.01	2.85
420	0.0	2.85
421	0.0	2.84
422	0.12	2.84
423	0.0	2.72
424	0.0	2.72
425	0.0	2.72
426	0.01	2.72
427	0.0	2.71
428	0.0	2.71
429	0.0	2.71
430	0.0	2.71
431	0.08	2.71
432	0.0	2.63
433	0.0	2.63
434	0.0	2.63
435	0.0	2.63
436	0.0	2.63
437	0.0	2.63
438	0.0	2.63
439	0.0	2.63
440	0.0	2.62
441	0.15	2.62
442	0.0	2.48
443	0.09	2.48
444	0.01	2.38
445	0.08	2.38
446	0.0	2.3
447	0.12	2.3
448	0.18	2.18
449	0.0	2.0
450	0.0	1.99
451	0.01	1.99
452	0.0	1.98
453	0.0	1.98
454	0.0	1.98
455	0.09	1.98
456	0.0	1.89
457	0.0	1.89
458	0.01	1.89
459	0.0	1.88
460	0.1	1.88
461	0.12	1.78
462	0.08	1.65
463	0.0	1.57
464	0.0	1.57
465	0.01	1.57
466	0.0	1.56
467	0.0	1.56
468	0.0	1.56
469	0.0	1.56
470	0.0	1.55
471	0.0	1.55
472	0.15	1.55
473	0.0	1.4
474	0.0	1.4
475	0.01	1.4
476	0.07	1.38
477	0.0	1.31
478	0.01	1.31
479	0.18	1.31
480	0.0	1.12
481	0.0	1.12
482	0.0	1.12
483	0.0	1.12
484	0.01	1.12
485	0.0	1.11
486	0.08	1.11
487	0.0	1.03
488	0.01	1.03
489	0.0	1.02
490	0.0	1.02
491	0.1	1.01
492	0.12	0.91
493	0.0	0.79
494	0.0	0.79
495	0.0	0.78
496	0.0	0.78
497	0.0	0.78
498	0.0	0.78
499	0.0	0.78
500	0.01	0.78
501	0.0	0.77
502	0.0	0.77
503	0.01	0.77
504	0.0	0.76
505	0.0	0.76
506	0.0	0.76
507	0.01	0.76
508	0.0	0.75
509	0.01	0.74
510	0.01	0.73
511	0.0	0.73
512	0.0	0.72
513	0.01	0.72
514	0.01	0.72
515	0.0	0.71
516	0.0	0.7
517	0.01	0.7
518	0.0	0.69
519	0.0	0.69
520	0.01	0.69
521	0.0	0.68
522	0.01	0.68
523	0.0	0.68
524	0.01	0.67
525	0.01	0.67
526	0.0	0.66
527	0.01	0.66
528	0.01	0.65
529	0.0	0.64
530	0.01	0.64
531	0.0	0.63
532	0.01	0.63
533	0.0	0.62
534	0.01	0.62
535	0.0	0.61
536	0.0	0.61
537	0.0	0.61
538	0.01	0.6
539	0.01	0.59
540	0.0	0.59
541	0.01	0.58
542	0.0	0.57
543	0.0	0.57
544	0.0	0.57
545	0.01	0.56
546	0.0	0.55
547	0.01	0.55
548	0.01	0.54
549	0.0	0.53
550	0.0	0.53
551	0.09	0.53
552	0.0	0.44
553	0.01	0.44
554	0.01	0.44
555	0.0	0.43
556	0.0	0.43
557	0.01	0.43
558	0.0	0.42
559	0.0	0.42
560	0.01	0.42
561	0.01	0.41
562	0.0	0.41
563	0.0	0.4
564	0.0	0.4
565	0.0	0.4
566	0.0	0.39
567	0.01	0.39
568	0.01	0.38
569	0.0	0.38
570	0.01	0.38
571	0.0	0.37
572	0.0	0.37
573	0.0	0.37
574	0.0	0.36
575	0.0	0.36
576	0.0	0.36
577	0.01	0.36
578	0.01	0.35
579	0.01	0.34
580	0.0	0.33
581	0.0	0.33
582	0.0	0.33
583	0.0	0.33
584	0.01	0.32
585	0.0	0.31
586	0.0	0.31
587	0.0	0.31
588	0.0	0.31
589	0.0	0.31
590	0.0	0.3
591	0.0	0.3
592	0.0	0.3
593	0.0	0.29
594	0.0	0.29
595	0.0	0.29
596	0.0	0.29
597	0.01	0.28
598	0.0	0.27
599	0.0	0.27
600	0.0	0.27
601	0.0	0.27
602	0.0	0.26
603	0.0	0.26
604	0.01	0.26
605	0.0	0.25
606	0.0	0.25
607	0.0	0.25
608	0.0	0.25
609	0.0	0.25
610	0.01	0.24
611	0.0	0.24
612	0.0	0.24
613	0.01	0.23
614	0.0	0.23
615	0.0	0.22
616	0.01	0.22
617	0.0	0.22
618	0.0	0.22
619	0.0	0.21
620	0.0	0.21
621	0.0	0.21
622	0.0	0.21
623	0.0	0.21
624	0.0	0.2
625	0.0	0.2
626	0.0	0.2
627	0.0	0.2
628	0.01	0.19
629	0.0	0.19
630	0.0	0.18
631	0.0	0.18
632	0.01	0.18
633	0.0	0.17
634	0.0	0.17
635	0.01	0.17
636	0.0	0.16
637	0.0	0.16
638	0.0	0.16
639	0.0	0.16
640	0.0	0.16
641	0.0	0.16
642	0.01	0.15
643	0.01	0.15
644	0.0	0.14
645	0.0	0.14
646	0.0	0.13
647	0.01	0.13
648	0.0	0.13
649	0.01	0.12
650	0.0	0.12
651	0.0	0.11
652	0.0	0.11
653	0.0	0.11
654	0.0	0.11
655	0.0	0.11
656	0.0	0.11
657	0.0	0.11
658	0.0	0.11
659	0.0	0.11
660	0.0	0.11
661	0.0	0.1
662	0.0	0.1
663	0.0	0.1
664	0.0	0.09
665	0.0	0.09
666	0.0	0.09
667	0.0	0.09
668	0.0	0.09
669	0.0	0.09
670	0.0	0.08
671	0.0	0.08
672	0.0	0.08
673	0.01	0.08
674	0.0	0.07
675	0.0	0.07
676	0.0	0.07
677	0.0	0.07
678	0.0	0.06
679	0.0	0.06
680	0.01	0.06
681	0.0	0.05
682	0.0	0.05
683	0.0	0.05
684	0.0	0.05
685	0.0	0.05
686	0.0	0.05
687	0.0	0.05
688	0.0	0.05
689	0.0	0.04
690	0.0	0.04
691	0.0	0.04
692	0.0	0.04
693	0.0	0.04
694	0.0	0.04
695	0.0	0.04
696	0.0	0.04
697	0.0	0.04
698	0.0	0.04
699	0.0	0.04
700	0.0	0.04
701	0.0	0.04
702	0.0	0.04
703	0.0	0.04
704	0.0	0.04
705	0.0	0.04
706	0.0	0.04
707	0.0	0.04
708	0.0	0.04
709	0.0	0.04
710	0.0	0.04
711	0.0	0.04
712	0.0	0.03
713	0.0	0.03
714	0.0	0.03
715	0.0	0.03
716	0.0	0.03
717	0.0	0.03
718	0.0	0.03
719	0.0	0.03
720	0.0	0.03
721	0.0	0.03
722	0.0	0.03
723	0.0	0.03
724	0.0	0.03
725	0.0	0.03
726	0.0	0.03
727	0.0	0.03
728	0.0	0.03
729	0.0	0.03
730	0.0	0.03
731	0.0	0.03
732	0.0	0.03
733	0.0	0.03
734	0.0	0.03
735	0.0	0.03
736	0.0	0.03
737	0.0	0.02
738	0.0	0.02
739	0.01	0.02
740	0.0	0.02
741	0.0	0.02
742	0.0	0.02
743	0.0	0.02
744	0.0	0.02
745	0.0	0.02
746	0.0	0.02
747	0.0	0.02
748	0.0	0.02
749	0.0	0.02
750	0.0	0.02
751	0.0	0.02
752	0.0	0.01
753	0.0	0.01
754	0.0	0.01
755	0.0	0.01
756	0.0	0.01
757	0.0	0.01
758	0.0	0.01
759	0.0	0.01
760	0.0	0.01
761	0.0	0.01
762	0.0	0.01
763	0.0	0.01
764	0.0	0.01
765	0.0	0.01
766	0.0	0.01
767	0.0	0.01
768	0.0	0.01
769	0.0	0.01
770	0.0	0.01
771	0.0	0.01
772	0.0	0.01
773	0.0	0.01
774	0.0	0.01
775	0.0	0.01
776	0.0	0.01
777	0.0	0.01
778	0.0	0.01
779	0.0	0.01
780	0.0	0.01
781	0.0	0.01
782	0.0	0.01
783	0.0	0.01
784	0.0	0.01
785	0.0	0.01
786	0.0	0.01
787	0.0	0.01
788	0.0	0.01
789	0.0	0.01
790	0.0	0.01
791	0.0	0.01
792	0.0	0.01
793	0.0	0.01
794	0.0	0.01
795	0.0	0.01
796	0.0	0.01
797	0.0	0.01
798	0.0	0.01
799	0.0	0.01
800	0.0	0.01
801	0.0	0.01
802	0.0	0.01
803	0.0	0.01
804	0.0	0.01
805	0.0	0.01
806	0.0	0.01
807	0.0	0.01
808	0.0	0.01
809	0.0	0.01
810	0.0	0.01
811	0.0	0.01
812	0.0	0.01
813	0.0	0.01
814	0.0	0.01
815	0.0	0.01
816	0.0	0.01
817	0.0	0.01
818	0.0	0.01
819	0.0	0.01
820	0.0	0.0
821	0.0	0.0
822	0.0	0.0
823	0.0	0.0
824	0.0	0.0
825	0.0	0.0
826	0.0	0.0
827	0.0	0.0
828	0.0	0.0
829	0.0	0.0
830	0.0	0.0
831	0.0	0.0
832	0.0	0.0
833	0.0	0.0
834	0.0	0.0
835	0.0	0.0
836	0.0	0.0
837	0.0	0.0
838	0.0	0.0
839	0.0	0.0
840	0.0	0.0
841	0.0	0.0
842	0.0	0.0
843	0.0	0.0
844	0.0	0.0
845	0.0	0.0
846	0.0	0.0
847	0.0	0.0
848	0.0	0.0
849	0.0	0.0
850	0.0	0.0
851	0.0	0.0
852	0.0	0.0
853	0.0	0.0
854	0.0	0.0
855	0.0	0.0
856	0.0	0.0
857	0.0	0.0
858	0.0	0.0
859	0.0	0.0
860	0.0	0.0
861	0.0	0.0
862	0.0	0.0
863	0.0	0.0
864	0.0	0.0
865	0.0	0.0
866	0.0	0.0
867	0.0	0.0
868	0.0	0.0
869	0.0	0.0
870	0.0	0.0
871	0.0	0.0
872	0.0	0.0
873	0.0	0.0
874	0.0	0.0
875	0.0	0.0
876	0.0	0.0
877	0.0	0.0
878	0.0	0.0
879	0.0	0.0
880	0.0	0.0
881	0.0	0.0
882	0.0	0.0
883	0.0	0.0
884	0.0	0.0
885	0.0	0.0
886	0.0	0.0
887	0.0	0.0
888	0.0	0.0
889	0.0	0.0
890	0.0	0.0
891	0.0	0.0
892	0.0	0.0
893	0.0	0.0
894	0.0	0.0
895	0.0	0.0
896	0.0	0.0
897	0.0	0.0
898	0.0	0.0
899	0.0	0.0
900	0.0	0.0
901	0.0	0.0
902	0.0	0.0
903	0.0	0.0
904	0.0	0.0
905	0.0	0.0
906	0.0	0.0
907	0.0	0.0
908	0.0	0.0
909	0.0	0.0
910	0.0	0.0
911	0.0	0.0
912	0.0	0.0
913	0.0	0.0
914	0.0	0.0
915	0.0	0.0
916	0.0	0.0
917	0.0	0.0
918	0.0	0.0
919	0.0	0.0
920	0.0	0.0
921	0.0	0.0
922	0.0	0.0
923	0.0	0.0
924	0.0	0.0
925	0.0	0.0
926	0.0	0.0
927	0.0	0.0
928	0.0	0.0
929	0.0	0.0
930	0.0	0.0
931	0.0	0.0
932	0.0	0.0
933	0.0	0.0
934	0.0	0.0
935	0.0	0.0
936	0.0	0.0
937	0.0	0.0
938	0.0	0.0
939	0.0	0.0
940	0.0	0.0
941	0.0	0.0
942	0.0	0.0
943	0.0	0.0
944	0.0	0.0
945	0.0	0.0
946	0.0	0.0
947	0.0	0.0
948	0.0	0.0
949	0.0	0.0
950	0.0	0.0
951	0.0	0.0
952	0.0	0.0
953	0.0	0.0
954	0.0	0.0
955	0.0	0.0
956	0.0	0.0
957	0.0	0.0
958	0.0	0.0
959	0.0	0.0
960	0.0	0.0
961	0.0	0.0
962	0.0	0.0
963	0.0	0.0
964	0.0	0.0
965	0.0	0.0
966	0.0	0.0
967	0.0	0.0
968	0.0	0.0
969	0.0	0.0
970	0.0	0.0
971	0.0	0.0
972	0.0	0.0
973	0.0	0.0
974	0.0	0.0
975	0.0	0.0
976	0.0	0.0
977	0.0	0.0
978	0.0	0.0
979	0.0	0.0
980	0.0	0.0
981	0.0	0.0
982	0.0	0.0
983	0.0	0.0
984	0.0	0.0
985	0.0	0.0
986	0.0	0.0
987	0.0	0.0
988	0.0	0.0
989	0.0	0.0
990	0.0	0.0
991	0.0	0.0
992	0.0	0.0
993	0.0	0.0
994	0.0	0.0
995	0.0	0.0
996	0.0	0.0
997	0.0	0.0
998	0.0	0.0
999	0.0	0.0
1000	0.0	0.0
1001	0.0	0.0
1002	0.0	0.0
1003	0.0	0.0
1004	0.0	0.0
1005	0.0	0.0
1006	0.0	0.0
1007	0.0	0.0
1008	0.0	0.0
1009	0.0	0.0
1010	0.0	0.0
1011	0.0	0.0
1012	0.0	0.0
1013	0.0	0.0
1014	0.0	0.0
1015	0.0	0.0
1016	0.0	0.0
1017	0.0	0.0
1018	0.0	0.0
1019	0.0	0.0
1020	0.0	0.0
1021	0.0	0.0
1022	0.0	0.0
1023	0.0	0.0
1024	0.0	0.0
1025	0.0	0.0
1026	0.0	0.0
1027	0.0	0.0
1028	0.0	0.0
1029	0.0	0.0
1030	0.0	0.0
1031	0.0	0.0
1032	0.0	0.0
1033	0.0	0.0
1034	0.0	0.0
1035	0.0	0.0
1036	0.0	0.0
1037	0.0	0.0
1038	0.0	0.0
1039	0.0	0.0
1040	0.0	0.0
1041	0.0	0.0
1042	0.0	0.0
1043	0.0	0.0
1044	0.0	0.0
1045	0.0	0.0
1046	0.0	0.0
1047	0.0	0.0
1048	0.0	0.0
1049	0.0	0.0
1050	0.0	0.0
1051	0.0	0.0
1052	0.0	0.0
1053	0.0	0.0
1054	0.0	0.0
1055	0.0	0.0
1056	0.0	0.0
1057	0.0	0.0
1058	0.0	0.0
1059	0.0	0.0
1060	0.0	0.0
1061	0.0	0.0
1062	0.0	0.0
1063	0.0	0.0
1064	0.0	0.0
1065	0.0	0.0
1066	0.0	0.0
1067	0.0	0.0
1068	0.0	0.0
1069	0.0	0.0
1070	0.0	0.0
1071	0.0	0.0
1072	0.0	0.0
1073	0.0	0.0
1074	0.0	0.0
1075	0.0	0.0
1076	0.0	0.0
1077	0.0	0.0
1078	0.0	0.0
1079	0.0	0.0
1080	0.0	0.0
1081	0.0	0.0
1082	0.0	0.0
1083	0.0	0.0
1084	0.0	0.0
1085	0.0	0.0
1086	0.0	0.0
1087	0.0	0.0
1088	0.0	0.0
1089	0.0	0.0
1090	0.0	0.0
1091	0.0	0.0
1092	0.0	0.0
1093	0.0	0.0
1094	0.0	0.0
1095	0.0	0.0
1096	0.0	0.0
1097	0.0	0.0
1098	0.0	0.0
1099	0.0	0.0
1100	0.0	0.0
1101	0.0	0.0
1102	0.0	0.0
1103	0.0	0.0
1104	0.0	0.0
1105	0.0	0.0
1106	0.0	0.0
1107	0.0	0.0
1108	0.0	0.0
1109	0.0	0.0
1110	0.0	0.0
1111	0.0	0.0
1112	0.0	0.0
1113	0.0	0.0
1114	0.0	0.0
1115	0.0	0.0
1116	0.0	0.0
1117	0.0	0.0
1118	0.0	0.0
1119	0.0	0.0
1120	0.0	0.0
1121	0.0	0.0
1122	0.0	0.0
1123	0.0	0.0
1124	0.0	0.0
1125	0.0	0.0
1126	0.0	0.0
1127	0.0	0.0
1128	0.0	0.0
1129	0.0	0.0
1130	0.0	0.0
1131	0.0	0.0
1132	0.0	0.0
1133	0.0	0.0
1134	0.0	0.0
1135	0.0	0.0
1136	0.0	0.0
1137	0.0	0.0
1138	0.0	0.0
1139	0.0	0.0
1140	0.0	0.0
1141	0.0	0.0
1142	0.0	0.0
1143	0.0	0.0
1144	0.0	0.0
1145	0.0	0.0
1146	0.0	0.0
1147	0.0	0.0
1148	0.0	0.0
1149	0.0	0.0
1150	0.0	0.0
1151	0.0	0.0
1152	0.0	0.0
1153	0.0	0.0
1154	0.0	0.0
1155	0.0	0.0
1156	0.0	0.0
1157	0.0	0.0
1158	0.0	0.0
1159	0.0	0.0
1160	0.0	0.0
1161	0.0	0.0
1162	0.0	0.0
1163	0.0	0.0
1164	0.0	0.0
1165	0.0	0.0
1166	0.0	0.0
1167	0.0	0.0
1168	0.0	0.0
1169	0.0	0.0
1170	0.0	0.0
1171	0.0	0.0
1172	0.0	0.0
1173	0.0	0.0
1174	0.0	0.0

[truncated: 29 more sheets: ESP, FRA, GBR, GHA, GRE, HOL, INA, IRL, ISR, ITA, JPN, KOR, MAL, MAR, MEX, NZL, OMA, POL, POR, ROM …]
