# Supplementary material for: Class I HLA Allele Predicted Restricted Antigenic Coverages for Spike and Nucleocapsid Proteins Are Associated With Deaths Related to COVID-19
Source: Front Immunol. 2020 Dec 16;11:565730. doi: 10.3389/fimmu.2020.565730 (PMC7772148; doi:10.3389/fimmu.2020.565730)
Supplement: Supplementary file 3 [file DataSheet_3.zip › Supplementary_File_3/results_population_coverage_AF_75_to_90/IEDB.Pop.coverage.protein_E.netCombined.xlsx]

## Sheet: Summary
population/area	Class I
	coveragea	average_hitb	pc90c
user_ARM	0.4142	0.76	0.17
user_AUT	0.2383	0.36	0.13
user_BRA	0.2711	0.73	0.14
user_BUL	0.3148	0.71	0.15
user_CHN	0.3854	0.77	0.16
user_COL	0.3664	0.76	0.16
user_CRO	0.2242	0.36	0.13
user_CZE	0.2648	0.5	0.14
user_DEU	0.2975	0.52	0.14
user_ESP	0.273	0.3	0.14
user_FRA	0.2985	0.54	0.14
user_GBR	0.3338	0.54	0.15
user_GHA	0.1845	0.42	0.12
user_GRE	0.2144	0.37	0.13
user_HOL	0.2621	0.34	0.14
user_INA	0.3629	1.23	0.16
user_IRL	0.441	0.83	0.18
user_ISR	0.2476	0.37	0.13
user_ITA	0.3014	0.74	0.14
user_JPN	0.3504	0.75	0.15
user_KOR	0.3743	1.04	0.16
user_MAL	0.2918	0.89	0.14
user_MAR	0.313	0.68	0.15
user_MEX	0.2477	0.63	0.13
user_OMA	0.1803	0.28	0.12
user_POL	0.2975	0.41	0.14
user_POR	0.269	0.35	0.14
user_ROM	0.3639	0.75	0.16
user_RSA	0.2683	0.63	0.14
user_RUS	0.3367	0.66	0.15
user_SEN	0.3425	0.78	0.15
user_SGP	0.2543	0.48	0.13
user_SWE	0.2892	0.39	0.14
user_THA	0.1552	0.46	0.12
user_TUN	0.199	0.39	0.12
user_UAE	0.2889	0.57	0.14
user_USA	0.2667	0.54	0.14
Average	29.1476	0.59	0.142432
Standard deviation	6.53291	0.217562	0.0140249
a projected population coverage
b average number of epitope hits / HLA combinations recognized by the population
c minimum number of epitope hits / HLA combinations recognized by 90% of the population

## Sheet: ARM
user_ARM - Class I Coverage
Number of epitope hits / HLA combinations recognized	Percent of individuals	Cumulative percent of population coverage
0	58.58	100.0
1	19.75	41.42
2	14.53	21.67
3	3.18	7.14
4	2.85	3.96
5	0.61	1.11
6	0.42	0.5
7	0.06	0.08
8	0.02	0.02
9	0.0	0.0
10	0.0	0.0
11	0.0	0.0
12	0.0	0.0
13	0.0	0.0
14	0.0	0.0
15	0.0	0.0
16	0.0	0.0
17	0.0	0.0
18	0.0	0.0
19	0.0	0.0

## Sheet: AUT
user_AUT - Class I Coverage
Number of epitope hits / HLA combinations recognized	Percent of individuals	Cumulative percent of population coverage
0	76.17	100.0
1	13.33	23.83
2	8.96	10.5
3	1.34	1.54
4	0.19	0.2
5	0.01	0.01
6	0.0	0.0
7	0.0	0.0
8	0.0	0.0
9	0.0	0.0
10	0.0	0.0
11	0.0	0.0
12	0.0	0.0
13	0.0	0.0
14	0.0	0.0
15	0.0	0.0
16	0.0	0.0
17	0.0	0.0
18	0.0	0.0
19	0.0	0.0

## Sheet: BRA
user_BRA - Class I Coverage
Number of epitope hits / HLA combinations recognized	Percent of individuals	Cumulative percent of population coverage
0	72.89	100.0
1	13.24	27.11
2	1.78	13.87
3	2.52	12.08
4	1.49	9.56
5	6.55	8.07
6	1.03	1.52
7	0.17	0.49
8	0.11	0.31
9	0.11	0.2
10	0.07	0.09
11	0.01	0.01
12	0.0	0.0
13	0.0	0.0
14	0.0	0.0
15	0.0	0.0
16	0.0	0.0
17	0.0	0.0
18	0.0	0.0
19	0.0	0.0

## Sheet: BUL
user_BUL - Class I Coverage
Number of epitope hits / HLA combinations recognized	Percent of individuals	Cumulative percent of population coverage
0	68.52	100.0
1	13.86	31.48
2	3.57	17.62
3	8.44	14.06
4	4.28	5.62
5	0.73	1.34
6	0.21	0.62
7	0.35	0.4
8	0.04	0.05
9	0.01	0.01
10	0.0	0.01
11	0.0	0.0
12	0.0	0.0
13	0.0	0.0
14	0.0	0.0
15	0.0	0.0
16	0.0	0.0
17	0.0	0.0
18	0.0	0.0
19	0.0	0.0

## Sheet: CHN
user_CHN - Class I Coverage
Number of epitope hits / HLA combinations recognized	Percent of individuals	Cumulative percent of population coverage
0	61.46	100.0
1	9.63	38.54
2	22.33	28.91
3	4.19	6.58
4	1.63	2.39
5	0.68	0.76
6	0.04	0.08
7	0.04	0.04
8	0.0	0.0
9	0.0	0.0
10	0.0	0.0
11	0.0	0.0
12	0.0	0.0
13	0.0	0.0
14	0.0	0.0
15	0.0	0.0
16	0.0	0.0
17	0.0	0.0
18	0.0	0.0
19	0.0	0.0

## Sheet: COL
user_COL - Class I Coverage
Number of epitope hits / HLA combinations recognized	Percent of individuals	Cumulative percent of population coverage
0	63.36	100.0
1	19.36	36.64
2	7.57	17.29
3	3.93	9.71
4	0.79	5.78
5	3.73	4.99
6	0.93	1.27
7	0.22	0.34
8	0.1	0.12
9	0.02	0.02
10	0.0	0.0
11	0.0	0.0
12	0.0	0.0
13	0.0	0.0
14	0.0	0.0
15	0.0	0.0
16	0.0	0.0
17	0.0	0.0
18	0.0	0.0
19	0.0	0.0

## Sheet: CRO
user_CRO - Class I Coverage
Number of epitope hits / HLA combinations recognized	Percent of individuals	Cumulative percent of population coverage
0	77.58	100.0
1	15.55	22.42
2	0.94	6.87
3	5.05	5.93
4	0.84	0.88
5	0.04	0.04
6	0.0	0.0
7	0.0	0.0
8	0.0	0.0
9	0.0	0.0
10	0.0	0.0
11	0.0	0.0
12	0.0	0.0
13	0.0	0.0
14	0.0	0.0
15	0.0	0.0
16	0.0	0.0
17	0.0	0.0
18	0.0	0.0
19	0.0	0.0

## Sheet: CZE
user_CZE - Class I Coverage
Number of epitope hits / HLA combinations recognized	Percent of individuals	Cumulative percent of population coverage
0	73.52	100.0
1	15.23	26.48
2	4.77	11.25
3	3.76	6.48
4	0.6	2.72
5	1.7	2.12
6	0.31	0.42
7	0.06	0.11
8	0.04	0.05
9	0.01	0.01
10	0.0	0.01
11	0.0	0.0
12	0.0	0.0
13	0.0	0.0
14	0.0	0.0
15	0.0	0.0
16	0.0	0.0
17	0.0	0.0
18	0.0	0.0
19	0.0	0.0

## Sheet: DEU
user_DEU - Class I Coverage
Number of epitope hits / HLA combinations recognized	Percent of individuals	Cumulative percent of population coverage
0	70.25	100.0
1	18.79	29.75
2	1.55	10.96
3	7.5	9.41
4	1.69	1.91
5	0.11	0.22
6	0.1	0.12
7	0.02	0.02
8	0.0	0.0
9	0.0	0.0
10	0.0	0.0
11	0.0	0.0
12	0.0	0.0
13	0.0	0.0
14	0.0	0.0
15	0.0	0.0
16	0.0	0.0
17	0.0	0.0
18	0.0	0.0
19	0.0	0.0

[truncated: 29 more sheets: ESP, FRA, GBR, GHA, GRE, HOL, INA, IRL, ISR, ITA, JPN, KOR, MAL, MAR, MEX, NZL, OMA, POL, POR, ROM …]
