# Supplementary material for: Class I HLA Allele Predicted Restricted Antigenic Coverages for Spike and Nucleocapsid Proteins Are Associated With Deaths Related to COVID-19
Source: Front Immunol. 2020 Dec 16;11:565730. doi: 10.3389/fimmu.2020.565730 (PMC7772148; doi:10.3389/fimmu.2020.565730)
Supplement: Supplementary file 3 [file DataSheet_3.zip › Supplementary_File_3/results_population_coverage_AF_75_to_90/IEDB.Pop.coverage.protein_M.netCombined.xlsx]

## Sheet: Summary
population/area	Class I
	coveragea	average_hitb	pc90c
user_ARM	0.4845	3.62	0.39
user_AUT	0.5163	3.07	0.21
user_BRA	0.4645	3.2	0.19
user_BUL	0.3688	2.18	0.16
user_CHN	0.4196	2.32	0.17
user_COL	0.4093	2.43	0.17
user_CRO	0.5139	3.34	0.21
user_CZE	0.4768	2.95	0.19
user_DEU	0.453	2.84	0.18
user_ESP	0.4402	2.49	0.18
user_FRA	0.4672	2.89	0.19
user_GBR	0.4474	2.67	0.18
user_GHA	0.4801	3.08	0.19
user_GRE	0.4355	2.75	0.18
user_HOL	0.4632	2.95	0.19
user_INA	0.3352	1.29	0.15
user_IRL	0.4656	2.81	0.19
user_ISR	0.4299	2.34	0.18
user_ITA	0.4572	3.06	0.18
user_JPN	0.3647	1.85	0.16
user_KOR	0.5088	3.19	0.2
user_MAL	0.4418	2.26	0.18
user_MAR	0.4645	2.47	0.19
user_MEX	0.4497	2.57	0.18
user_OMA	0.4087	1.93	0.17
user_POL	0.4389	2.68	0.18
user_POR	0.4902	2.84	0.2
user_ROM	0.4902	3.16	0.2
user_RSA	0.4596	2.46	0.19
user_RUS	0.5077	2.74	0.2
user_SEN	0.4669	3.07	0.19
user_SGP	0.3282	1.2	0.15
user_SWE	0.4734	3.11	0.57
user_THA	0.36	1.52	0.16
user_TUN	0.2895	1.54	0.14
user_UAE	0.4755	2.81	0.19
user_USA	0.4192	2.27	0.17
Average	44.2316	2.59324	0.197297
Standard deviation	5.36927	0.57592	0.0735092
a projected population coverage
b average number of epitope hits / HLA combinations recognized by the population
c minimum number of epitope hits / HLA combinations recognized by 90% of the population

## Sheet: ARM
user_ARM - Class I Coverage
Number of epitope hits / HLA combinations recognized	Percent of individuals	Cumulative percent of population coverage
0	51.55	100.0
1	0.0	48.45
2	3.02	48.45
3	1.8	45.43
4	0.0	43.63
5	12.57	43.63
6	0.0	31.06
7	12.46	31.06
8	7.22	18.6
9	2.39	11.37
10	1.49	8.98
11	0.25	7.49
12	2.07	7.24
13	1.2	5.17
14	1.21	3.97
15	1.22	2.76
16	0.62	1.54
17	0.34	0.92
18	0.09	0.58
19	0.12	0.49
20	0.12	0.38
21	0.09	0.25
22	0.08	0.17
23	0.04	0.09
24	0.03	0.05
25	0.01	0.02
26	0.0	0.01
27	0.0	0.01
28	0.0	0.01
29	0.0	0.0
30	0.0	0.0
31	0.0	0.0
32	0.0	0.0
33	0.0	0.0
34	0.0	0.0
35	0.0	0.0
36	0.0	0.0
37	0.0	0.0
38	0.0	0.0
39	0.0	0.0
40	0.0	0.0
41	0.0	0.0
42	0.0	0.0

## Sheet: AUT
user_AUT - Class I Coverage
Number of epitope hits / HLA combinations recognized	Percent of individuals	Cumulative percent of population coverage
0	48.37	100.0
1	2.09	51.63
2	0.0	49.54
3	6.74	49.54
4	6.64	42.8
5	6.92	36.16
6	16.79	29.23
7	1.15	12.44
8	2.11	11.29
9	3.12	9.18
10	2.45	6.06
11	1.53	3.61
12	0.68	2.09
13	0.34	1.41
14	0.6	1.07
15	0.22	0.47
16	0.1	0.25
17	0.06	0.15
18	0.04	0.09
19	0.03	0.06
20	0.02	0.02
21	0.0	0.01
22	0.0	0.0
23	0.0	0.0
24	0.0	0.0
25	0.0	0.0
26	0.0	0.0
27	0.0	0.0
28	0.0	0.0
29	0.0	0.0
30	0.0	0.0
31	0.0	0.0
32	0.0	0.0
33	0.0	0.0
34	0.0	0.0
35	0.0	0.0
36	0.0	0.0
37	0.0	0.0
38	0.0	0.0
39	0.0	0.0
40	0.0	0.0
41	0.0	0.0
42	0.0	0.0

## Sheet: BRA
user_BRA - Class I Coverage
Number of epitope hits / HLA combinations recognized	Percent of individuals	Cumulative percent of population coverage
0	53.55	100.0
1	1.79	46.45
2	0.89	44.66
3	6.35	43.77
4	4.68	37.42
5	7.44	32.74
6	4.7	25.3
7	1.47	20.6
8	7.33	19.13
9	1.95	11.8
10	0.73	9.85
11	4.32	9.12
12	0.83	4.81
13	0.96	3.98
14	0.84	3.02
15	0.45	2.18
16	0.63	1.73
17	0.37	1.1
18	0.13	0.73
19	0.3	0.6
20	0.12	0.31
21	0.05	0.19
22	0.05	0.14
23	0.03	0.09
24	0.03	0.06
25	0.02	0.04
26	0.01	0.02
27	0.01	0.01
28	0.0	0.01
29	0.0	0.0
30	0.0	0.0
31	0.0	0.0
32	0.0	0.0
33	0.0	0.0
34	0.0	0.0
35	0.0	0.0
36	0.0	0.0
37	0.0	0.0
38	0.0	0.0
39	0.0	0.0
40	0.0	0.0
41	0.0	0.0
42	0.0	0.0

## Sheet: BUL
user_BUL - Class I Coverage
Number of epitope hits / HLA combinations recognized	Percent of individuals	Cumulative percent of population coverage
0	63.12	100.0
1	2.63	36.88
2	0.0	34.26
3	9.18	34.26
4	0.33	25.08
5	6.43	24.75
6	3.11	18.32
7	5.21	15.21
8	3.46	10.0
9	3.02	6.54
10	0.78	3.52
11	0.57	2.74
12	0.73	2.18
13	0.41	1.44
14	0.4	1.04
15	0.25	0.64
16	0.19	0.39
17	0.09	0.19
18	0.03	0.1
19	0.03	0.07
20	0.02	0.05
21	0.01	0.03
22	0.01	0.01
23	0.0	0.01
24	0.0	0.0
25	0.0	0.0
26	0.0	0.0
27	0.0	0.0
28	0.0	0.0
29	0.0	0.0
30	0.0	0.0
31	0.0	0.0
32	0.0	0.0
33	0.0	0.0
34	0.0	0.0
35	0.0	0.0
36	0.0	0.0
37	0.0	0.0
38	0.0	0.0
39	0.0	0.0
40	0.0	0.0
41	0.0	0.0
42	0.0	0.0

## Sheet: CHN
user_CHN - Class I Coverage
Number of epitope hits / HLA combinations recognized	Percent of individuals	Cumulative percent of population coverage
0	58.04	100.0
1	5.16	41.96
2	0.07	36.8
3	10.04	36.73
4	0.44	26.69
5	5.8	26.25
6	0.72	20.45
7	13.45	19.73
8	1.74	6.28
9	0.03	4.54
10	2.1	4.51
11	0.09	2.41
12	1.01	2.31
13	0.12	1.31
14	0.88	1.19
15	0.14	0.32
16	0.0	0.18
17	0.1	0.17
18	0.0	0.07
19	0.04	0.07
20	0.0	0.03
21	0.02	0.02
22	0.0	0.0
23	0.0	0.0
24	0.0	0.0
25	0.0	0.0
26	0.0	0.0
27	0.0	0.0
28	0.0	0.0
29	0.0	0.0
30	0.0	0.0
31	0.0	0.0
32	0.0	0.0
33	0.0	0.0
34	0.0	0.0
35	0.0	0.0
36	0.0	0.0
37	0.0	0.0
38	0.0	0.0
39	0.0	0.0
40	0.0	0.0
41	0.0	0.0
42	0.0	0.0

## Sheet: COL
user_COL - Class I Coverage
Number of epitope hits / HLA combinations recognized	Percent of individuals	Cumulative percent of population coverage
0	59.07	100.0
1	5.45	40.93
2	1.09	35.48
3	6.16	34.39
4	4.74	28.24
5	6.54	23.5
6	0.68	16.96
7	2.7	16.28
8	4.05	13.58
9	2.26	9.53
10	0.56	7.27
11	3.8	6.72
12	0.81	2.91
13	0.36	2.1
14	0.52	1.74
15	0.36	1.22
16	0.32	0.86
17	0.13	0.54
18	0.1	0.41
19	0.12	0.31
20	0.11	0.19
21	0.02	0.07
22	0.02	0.05
23	0.01	0.03
24	0.01	0.02
25	0.01	0.01
26	0.0	0.01
27	0.0	0.01
28	0.0	0.0
29	0.0	0.0
30	0.0	0.0
31	0.0	0.0
32	0.0	0.0
33	0.0	0.0
34	0.0	0.0
35	0.0	0.0
36	0.0	0.0
37	0.0	0.0
38	0.0	0.0
39	0.0	0.0
40	0.0	0.0
41	0.0	0.0
42	0.0	0.0

## Sheet: CRO
user_CRO - Class I Coverage
Number of epitope hits / HLA combinations recognized	Percent of individuals	Cumulative percent of population coverage
0	48.61	100.0
1	1.52	51.39
2	0.0	49.88
3	7.03	49.88
4	3.97	42.85
5	9.3	38.88
6	9.97	29.58
7	6.46	19.61
8	1.52	13.16
9	3.97	11.64
10	1.61	7.67
11	1.49	6.05
12	1.46	4.56
13	1.02	3.1
14	0.73	2.09
15	0.55	1.35
16	0.35	0.81
17	0.12	0.46
18	0.11	0.33
19	0.08	0.22
20	0.06	0.15
21	0.04	0.08
22	0.03	0.04
23	0.01	0.02
24	0.0	0.01
25	0.0	0.01
26	0.0	0.0
27	0.0	0.0
28	0.0	0.0
29	0.0	0.0
30	0.0	0.0
31	0.0	0.0
32	0.0	0.0
33	0.0	0.0
34	0.0	0.0
35	0.0	0.0
36	0.0	0.0
37	0.0	0.0
38	0.0	0.0
39	0.0	0.0
40	0.0	0.0
41	0.0	0.0
42	0.0	0.0

## Sheet: CZE
user_CZE - Class I Coverage
Number of epitope hits / HLA combinations recognized	Percent of individuals	Cumulative percent of population coverage
0	52.32	100.0
1	4.73	47.68
2	0.11	42.95
3	6.46	42.84
4	6.87	36.38
5	4.53	29.51
6	4.05	24.97
7	4.96	20.93
8	6.23	15.97
9	3.59	9.73
10	1.01	6.15
11	1.29	5.13
12	1.02	3.85
13	0.83	2.83
14	0.49	2.0
15	0.56	1.5
16	0.33	0.95
17	0.33	0.62
18	0.08	0.29
19	0.06	0.21
20	0.05	0.15
21	0.03	0.09
22	0.02	0.06
23	0.02	0.04
24	0.01	0.02
25	0.01	0.01
26	0.0	0.0
27	0.0	0.0
28	0.0	0.0
29	0.0	0.0
30	0.0	0.0
31	0.0	0.0
32	0.0	0.0
33	0.0	0.0
34	0.0	0.0
35	0.0	0.0
36	0.0	0.0
37	0.0	0.0
38	0.0	0.0
39	0.0	0.0
40	0.0	0.0
41	0.0	0.0
42	0.0	0.0

## Sheet: DEU
user_DEU - Class I Coverage
Number of epitope hits / HLA combinations recognized	Percent of individuals	Cumulative percent of population coverage
0	54.7	100.0
1	2.94	45.3
2	0.02	42.36
3	3.71	42.34
4	5.88	38.63
5	11.26	32.75
6	3.51	21.48
7	2.15	17.98
8	8.55	15.83
9	1.62	7.28
10	1.04	5.66
11	1.04	4.62
12	1.19	3.58
13	1.19	2.39
14	0.32	1.2
15	0.35	0.89
16	0.23	0.54
17	0.12	0.31
18	0.08	0.19
19	0.04	0.11
20	0.04	0.07
21	0.02	0.03
22	0.0	0.01
23	0.01	0.01
24	0.0	0.0
25	0.0	0.0
26	0.0	0.0
27	0.0	0.0
28	0.0	0.0
29	0.0	0.0
30	0.0	0.0
31	0.0	0.0
32	0.0	0.0
33	0.0	0.0
34	0.0	0.0
35	0.0	0.0
36	0.0	0.0
37	0.0	0.0
38	0.0	0.0
39	0.0	0.0
40	0.0	0.0
41	0.0	0.0
42	0.0	0.0

[truncated: 29 more sheets: ESP, FRA, GBR, GHA, GRE, HOL, INA, IRL, ISR, ITA, JPN, KOR, MAL, MAR, MEX, NZL, OMA, POL, POR, ROM …]
