# Supplementary material for: Class I HLA Allele Predicted Restricted Antigenic Coverages for Spike and Nucleocapsid Proteins Are Associated With Deaths Related to COVID-19
Source: Front Immunol. 2020 Dec 16;11:565730. doi: 10.3389/fimmu.2020.565730 (PMC7772148; doi:10.3389/fimmu.2020.565730)
Supplement: Supplementary file 3 [file DataSheet_3.zip › Supplementary_File_3/results_population_coverage_AF_75_to_90/IEDB.Pop.coverage.protein_N.netCombined.xlsx]

## Sheet: Summary
population/area	Class I
	coveragea	average_hitb	pc90c
user_ARM	0.5081	3.29	0.41
user_AUT	0.4954	1.88	0.2
user_BRA	0.4569	2.1	0.18
user_BUL	0.43	2.45	0.18
user_CHN	0.5012	2.81	0.2
user_COL	0.4569	2.8	0.18
user_CRO	0.4988	2.01	0.2
user_CZE	0.4111	1.71	0.17
user_DEU	0.4555	1.85	0.18
user_ESP	0.4115	1.53	0.17
user_FRA	0.4708	2.45	0.19
user_GBR	0.4789	1.83	0.19
user_GHA	0.4268	2.68	0.52
user_GRE	0.4006	1.95	0.17
user_HOL	0.4871	2.16	0.19
user_INA	0.4543	1.63	0.18
user_IRL	0.512	2.5	0.2
user_ISR	0.4107	1.89	0.17
user_ITA	0.489	2.01	0.2
user_JPN	0.4159	1.9	0.17
user_KOR	0.5088	3.01	0.2
user_MAL	0.4733	2.32	0.19
user_MAR	0.4199	2.6	0.17
user_MEX	0.4356	2.35	0.18
user_OMA	0.4085	1.99	0.17
user_POL	0.4555	2.02	0.18
user_POR	0.4902	2.59	0.2
user_ROM	0.4672	2.45	0.19
user_RSA	0.4139	2.33	0.17
user_RUS	0.4888	2.67	0.2
user_SEN	0.433	2.94	0.18
user_SGP	0.4894	1.83	0.2
user_SWE	0.515	2.39	0.21
user_THA	0.3432	1.74	0.15
user_TUN	0.3228	1.68	0.3
user_UAE	0.4874	3.5	0.2
user_USA	0.435	2.14	0.18
Average	45.2946	2.26973	0.203243
Standard deviation	4.54044	0.476442	0.0687206
a projected population coverage
b average number of epitope hits / HLA combinations recognized by the population
c minimum number of epitope hits / HLA combinations recognized by 90% of the population

## Sheet: ARM
user_ARM - Class I Coverage
Number of epitope hits / HLA combinations recognized	Percent of individuals	Cumulative percent of population coverage
0	49.19	100.0
1	0.0	50.81
2	3.52	50.81
3	10.21	47.29
4	7.7	37.07
5	0.65	29.37
6	6.79	28.73
7	6.26	21.93
8	4.2	15.67
9	1.25	11.47
10	1.71	10.22
11	4.24	8.51
12	0.8	4.28
13	0.64	3.47
14	0.95	2.83
15	0.51	1.88
16	0.09	1.37
17	0.41	1.29
18	0.37	0.88
19	0.26	0.51
20	0.05	0.24
21	0.07	0.19
22	0.05	0.12
23	0.02	0.08
24	0.02	0.05
25	0.02	0.03
26	0.01	0.02
27	0.0	0.01
28	0.0	0.0
29	0.0	0.0
30	0.0	0.0
31	0.0	0.0
32	0.0	0.0
33	0.0	0.0
34	0.0	0.0
35	0.0	0.0
36	0.0	0.0
37	0.0	0.0
38	0.0	0.0
39	0.0	0.0
40	0.0	0.0
41	0.0	0.0
42	0.0	0.0
43	0.0	0.0

## Sheet: AUT
user_AUT - Class I Coverage
Number of epitope hits / HLA combinations recognized	Percent of individuals	Cumulative percent of population coverage
0	50.46	100.0
1	16.66	49.54
2	3.56	32.88
3	1.95	29.32
4	10.89	27.37
5	5.33	16.48
6	1.24	11.15
7	5.6	9.91
8	1.72	4.31
9	0.81	2.58
10	0.26	1.77
11	0.91	1.51
12	0.41	0.6
13	0.09	0.19
14	0.02	0.1
15	0.04	0.08
16	0.03	0.04
17	0.0	0.0
18	0.0	0.0
19	0.0	0.0
20	0.0	0.0
21	0.0	0.0
22	0.0	0.0
23	0.0	0.0
24	0.0	0.0
25	0.0	0.0
26	0.0	0.0
27	0.0	0.0
28	0.0	0.0
29	0.0	0.0
30	0.0	0.0
31	0.0	0.0
32	0.0	0.0
33	0.0	0.0
34	0.0	0.0
35	0.0	0.0
36	0.0	0.0
37	0.0	0.0
38	0.0	0.0
39	0.0	0.0
40	0.0	0.0
41	0.0	0.0
42	0.0	0.0
43	0.0	0.0

## Sheet: BRA
user_BRA - Class I Coverage
Number of epitope hits / HLA combinations recognized	Percent of individuals	Cumulative percent of population coverage
0	54.31	100.0
1	5.23	45.69
2	4.89	40.46
3	9.44	35.57
4	6.97	26.12
5	6.01	19.15
6	3.1	13.14
7	1.38	10.04
8	5.04	8.66
9	1.11	3.62
10	0.54	2.51
11	0.69	1.96
12	0.52	1.27
13	0.34	0.75
14	0.19	0.41
15	0.06	0.22
16	0.09	0.16
17	0.04	0.07
18	0.01	0.04
19	0.01	0.02
20	0.0	0.01
21	0.0	0.01
22	0.0	0.0
23	0.0	0.0
24	0.0	0.0
25	0.0	0.0
26	0.0	0.0
27	0.0	0.0
28	0.0	0.0
29	0.0	0.0
30	0.0	0.0
31	0.0	0.0
32	0.0	0.0
33	0.0	0.0
34	0.0	0.0
35	0.0	0.0
36	0.0	0.0
37	0.0	0.0
38	0.0	0.0
39	0.0	0.0
40	0.0	0.0
41	0.0	0.0
42	0.0	0.0
43	0.0	0.0

## Sheet: BUL
user_BUL - Class I Coverage
Number of epitope hits / HLA combinations recognized	Percent of individuals	Cumulative percent of population coverage
0	57.0	100.0
1	2.42	43.0
2	3.54	40.58
3	5.0	37.03
4	10.91	32.04
5	0.6	21.13
6	5.39	20.52
7	6.87	15.13
8	1.09	8.27
9	0.53	7.17
10	1.23	6.65
11	3.44	5.42
12	0.22	1.98
13	0.59	1.76
14	0.19	1.17
15	0.35	0.98
16	0.04	0.62
17	0.21	0.58
18	0.27	0.38
19	0.03	0.11
20	0.01	0.08
21	0.02	0.07
22	0.02	0.04
23	0.0	0.02
24	0.01	0.01
25	0.0	0.0
26	0.0	0.0
27	0.0	0.0
28	0.0	0.0
29	0.0	0.0
30	0.0	0.0
31	0.0	0.0
32	0.0	0.0
33	0.0	0.0
34	0.0	0.0
35	0.0	0.0
36	0.0	0.0
37	0.0	0.0
38	0.0	0.0
39	0.0	0.0
40	0.0	0.0
41	0.0	0.0
42	0.0	0.0
43	0.0	0.0

## Sheet: CHN
user_CHN - Class I Coverage
Number of epitope hits / HLA combinations recognized	Percent of individuals	Cumulative percent of population coverage
0	49.88	100.0
1	6.56	50.12
2	10.01	43.56
3	1.76	33.54
4	4.17	31.78
5	2.08	27.61
6	5.7	25.53
7	4.04	19.83
8	6.28	15.79
9	2.5	9.51
10	2.71	7.0
11	0.89	4.29
12	0.9	3.4
13	0.55	2.5
14	0.53	1.95
15	0.42	1.43
16	0.28	1.0
17	0.3	0.72
18	0.21	0.42
19	0.08	0.21
20	0.04	0.13
21	0.03	0.09
22	0.02	0.06
23	0.02	0.04
24	0.01	0.03
25	0.01	0.01
26	0.0	0.01
27	0.0	0.0
28	0.0	0.0
29	0.0	0.0
30	0.0	0.0
31	0.0	0.0
32	0.0	0.0
33	0.0	0.0
34	0.0	0.0
35	0.0	0.0
36	0.0	0.0
37	0.0	0.0
38	0.0	0.0
39	0.0	0.0
40	0.0	0.0
41	0.0	0.0
42	0.0	0.0
43	0.0	0.0

## Sheet: COL
user_COL - Class I Coverage
Number of epitope hits / HLA combinations recognized	Percent of individuals	Cumulative percent of population coverage
0	54.31	100.0
1	4.49	45.69
2	7.03	41.21
3	6.49	34.17
4	3.3	27.68
5	1.73	24.37
6	1.28	22.64
7	3.06	21.36
8	7.15	18.3
9	0.86	11.15
10	3.57	10.29
11	2.91	6.72
12	0.78	3.81
13	0.73	3.02
14	0.44	2.29
15	0.34	1.85
16	0.29	1.51
17	0.2	1.22
18	0.45	1.03
19	0.28	0.58
20	0.07	0.3
21	0.1	0.22
22	0.04	0.12
23	0.02	0.08
24	0.01	0.06
25	0.01	0.05
26	0.01	0.04
27	0.01	0.02
28	0.01	0.01
29	0.01	0.01
30	0.0	0.0
31	0.0	0.0
32	0.0	0.0
33	0.0	0.0
34	0.0	0.0
35	0.0	0.0
36	0.0	0.0
37	0.0	0.0
38	0.0	0.0
39	0.0	0.0
40	0.0	0.0
41	0.0	0.0
42	0.0	0.0
43	0.0	0.0

## Sheet: CRO
user_CRO - Class I Coverage
Number of epitope hits / HLA combinations recognized	Percent of individuals	Cumulative percent of population coverage
0	50.12	100.0
1	6.73	49.88
2	7.03	43.14
3	6.48	36.11
4	13.81	29.63
5	4.52	15.82
6	5.46	11.31
7	1.65	5.85
8	1.87	4.2
9	0.93	2.32
10	0.79	1.39
11	0.33	0.61
12	0.14	0.28
13	0.06	0.14
14	0.05	0.08
15	0.03	0.03
16	0.0	0.01
17	0.0	0.0
18	0.0	0.0
19	0.0	0.0
20	0.0	0.0
21	0.0	0.0
22	0.0	0.0
23	0.0	0.0
24	0.0	0.0
25	0.0	0.0
26	0.0	0.0
27	0.0	0.0
28	0.0	0.0
29	0.0	0.0
30	0.0	0.0
31	0.0	0.0
32	0.0	0.0
33	0.0	0.0
34	0.0	0.0
35	0.0	0.0
36	0.0	0.0
37	0.0	0.0
38	0.0	0.0
39	0.0	0.0
40	0.0	0.0
41	0.0	0.0
42	0.0	0.0
43	0.0	0.0

## Sheet: CZE
user_CZE - Class I Coverage
Number of epitope hits / HLA combinations recognized	Percent of individuals	Cumulative percent of population coverage
0	58.89	100.0
1	7.3	41.11
2	7.11	33.81
3	9.82	26.7
4	0.97	16.88
5	6.96	15.91
6	0.92	8.95
7	0.72	8.03
8	3.33	7.31
9	0.25	3.98
10	2.27	3.73
11	0.49	1.46
12	0.15	0.97
13	0.41	0.82
14	0.03	0.41
15	0.22	0.38
16	0.03	0.16
17	0.01	0.14
18	0.1	0.12
19	0.01	0.03
20	0.01	0.02
21	0.01	0.01
22	0.0	0.01
23	0.0	0.0
24	0.0	0.0
25	0.0	0.0
26	0.0	0.0
27	0.0	0.0
28	0.0	0.0
29	0.0	0.0
30	0.0	0.0
31	0.0	0.0
32	0.0	0.0
33	0.0	0.0
34	0.0	0.0
35	0.0	0.0
36	0.0	0.0
37	0.0	0.0
38	0.0	0.0
39	0.0	0.0
40	0.0	0.0
41	0.0	0.0
42	0.0	0.0
43	0.0	0.0

## Sheet: DEU
user_DEU - Class I Coverage
Number of epitope hits / HLA combinations recognized	Percent of individuals	Cumulative percent of population coverage
0	54.45	100.0
1	6.66	45.55
2	4.58	38.89
3	11.63	34.31
4	7.5	22.69
5	7.73	15.18
6	1.54	7.46
7	1.44	5.92
8	1.3	4.48
9	0.68	3.18
10	0.3	2.5
11	1.36	2.2
12	0.18	0.84
13	0.09	0.66
14	0.25	0.57
15	0.13	0.31
16	0.13	0.19
17	0.02	0.06
18	0.02	0.04
19	0.02	0.03
20	0.01	0.01
21	0.0	0.0
22	0.0	0.0
23	0.0	0.0
24	0.0	0.0
25	0.0	0.0
26	0.0	0.0
27	0.0	0.0
28	0.0	0.0
29	0.0	0.0
30	0.0	0.0
31	0.0	0.0
32	0.0	0.0
33	0.0	0.0
34	0.0	0.0
35	0.0	0.0
36	0.0	0.0
37	0.0	0.0
38	0.0	0.0
39	0.0	0.0
40	0.0	0.0
41	0.0	0.0
42	0.0	0.0
43	0.0	0.0

[truncated: 29 more sheets: ESP, FRA, GBR, GHA, GRE, HOL, INA, IRL, ISR, ITA, JPN, KOR, MAL, MAR, MEX, NZL, OMA, POL, POR, ROM …]
