# Supplementary material for: Class I HLA Allele Predicted Restricted Antigenic Coverages for Spike and Nucleocapsid Proteins Are Associated With Deaths Related to COVID-19
Source: Front Immunol. 2020 Dec 16;11:565730. doi: 10.3389/fimmu.2020.565730 (PMC7772148; doi:10.3389/fimmu.2020.565730)
Supplement: Supplementary file 3 [file DataSheet_3.zip › Supplementary_File_3/results_population_coverage_AF_75_to_90/IEDB.Pop.coverage.protein_ORF1ab.netCombined.xlsx]

## Sheet: Summary
population/area	Class I
	coveragea	average_hitb	pc90c
user_ARM	0.5081	84.04	9.96
user_AUT	0.53	98.71	10.43
user_BRA	0.4829	81.78	10.25
user_BUL	0.43	66.39	8.6
user_CHN	0.5186	81.97	10.39
user_COL	0.4655	82.48	9.17
user_CRO	0.5139	83.64	10.29
user_CZE	0.4829	77.01	10.25
user_DEU	0.4719	80.46	9.28
user_ESP	0.4555	60.88	6.8
user_FRA	0.4866	81.08	9.54
user_GBR	0.4789	78.65	9.4
user_GHA	0.4801	75.26	7.12
user_GRE	0.4355	60.25	8.86
user_HOL	0.4871	72.06	9.55
user_INA	0.4757	75.76	14.88
user_IRL	0.512	95.95	10.04
user_ISR	0.4588	64.77	6.84
user_ITA	0.5011	81.47	9.82
user_JPN	0.4656	59.05	8.8
user_KOR	0.5088	80.22	9.57
user_MAL	0.4899	87.09	14.12
user_MAR	0.4817	79.36	8.87
user_MEX	0.471	88.76	10.02
user_OMA	0.4582	60.55	6.83
user_POL	0.4743	61.29	9.32
user_POR	0.4902	68.13	9.81
user_ROM	0.5009	84.99	9.82
user_RSA	0.4596	74.54	6.85
user_RUS	0.5077	95.6	18.08
user_SEN	0.4865	69.56	7.21
user_SGP	0.4894	77.52	8.23
user_SWE	0.515	74.86	10.31
user_THA	0.36	53.44	7.97
user_TUN	0.3298	40.52	7.46
user_UAE	0.4874	81.14	9.75
user_USA	0.4466	73.51	8.86
Average	47.5614	75.4795	9.55
Standard deviation	3.9285	12.2072	2.23158
a projected population coverage
b average number of epitope hits / HLA combinations recognized by the population
c minimum number of epitope hits / HLA combinations recognized by 90% of the population

## Sheet: ARM
user_ARM - Class I Coverage
Number of epitope hits / HLA combinations recognized	Percent of individuals	Cumulative percent of population coverage
0	49.19	100.0
1	0.0	50.81
2	0.0	50.81
3	0.0	50.81
4	0.0	50.81
5	0.0	50.81
6	0.0	50.81
7	0.0	50.81
8	0.0	50.81
9	0.0	50.81
10	0.0	50.81
11	0.0	50.81
12	0.0	50.81
13	0.0	50.81
14	0.0	50.81
15	0.0	50.81
16	0.0	50.81
17	0.0	50.81
18	0.0	50.81
19	0.0	50.81
20	0.0	50.81
21	0.0	50.81
22	0.0	50.81
23	0.0	50.81
24	0.0	50.81
25	0.0	50.81
26	0.0	50.81
27	0.0	50.81
28	0.0	50.81
29	0.0	50.81
30	0.0	50.81
31	0.0	50.81
32	0.0	50.81
33	0.0	50.81
34	0.0	50.81
35	0.0	50.81
36	0.0	50.81
37	0.0	50.81
38	0.0	50.81
39	0.0	50.81
40	0.0	50.81
41	0.0	50.81
42	0.0	50.81
43	0.0	50.81
44	0.0	50.81
45	0.0	50.81
46	0.0	50.81
47	0.0	50.81
48	0.0	50.81
49	2.36	50.81
50	4.24	48.45
51	0.0	44.22
52	0.0	44.22
53	0.0	44.22
54	0.0	44.22
55	0.0	44.22
56	0.0	44.22
57	0.0	44.22
58	0.0	44.22
59	0.0	44.22
60	0.0	44.22
61	0.0	44.22
62	0.0	44.22
63	0.0	44.22
64	0.0	44.22
65	0.0	44.22
66	0.0	44.22
67	0.0	44.22
68	0.0	44.22
69	0.0	44.22
70	0.0	44.22
71	0.0	44.22
72	0.0	44.22
73	0.0	44.22
74	0.0	44.22
75	0.0	44.22
76	0.0	44.22
77	3.62	44.22
78	0.0	40.6
79	0.0	40.6
80	0.0	40.6
81	0.0	40.6
82	1.76	40.6
83	0.0	38.84
84	0.0	38.84
85	0.0	38.84
86	0.0	38.84
87	0.0	38.84
88	0.0	38.84
89	0.0	38.84
90	0.0	38.84
91	0.0	38.84
92	0.0	38.84
93	0.0	38.84
94	0.0	38.84
95	0.0	38.84
96	0.0	38.84
97	0.0	38.84
98	0.0	38.84
99	0.2	38.84
100	0.0	38.63
101	0.0	38.63
102	0.0	38.63
103	0.0	38.63
104	0.0	38.63
105	0.0	38.63
106	0.0	38.63
107	0.0	38.63
108	0.0	38.63
109	0.0	38.63
110	0.0	38.63
111	0.0	38.63
112	0.0	38.63
113	0.0	38.63
114	0.0	38.63
115	3.55	38.63
116	0.0	35.08
117	0.0	35.08
118	3.62	35.08
119	0.0	31.46
120	1.76	31.46
121	0.0	29.7
122	0.0	29.7
123	0.0	29.7
124	0.0	29.7
125	0.0	29.7
126	0.17	29.7
127	0.15	29.52
128	0.0	29.37
129	0.0	29.37
130	0.0	29.37
131	0.04	29.37
132	0.15	29.33
133	0.0	29.18
134	0.0	29.18
135	0.0	29.18
136	0.0	29.18
137	0.0	29.18
138	0.0	29.18
139	0.0	29.18
140	0.0	29.18
141	0.0	29.18
142	0.0	29.18
143	0.0	29.18
144	0.0	29.18
145	0.0	29.18
146	0.0	29.18
147	0.0	29.18
148	4.24	29.18
149	2.36	24.94
150	0.0	22.59
151	0.0	22.59
152	0.0	22.59
153	0.0	22.59
154	0.0	22.59
155	0.0	22.59
156	0.0	22.59
157	0.0	22.59
158	0.0	22.59
159	0.13	22.59
160	0.0	22.46
161	0.0	22.46
162	1.76	22.46
163	0.0	20.7
164	0.08	20.7
165	0.31	20.61
166	0.0	20.31
167	0.17	20.31
168	0.15	20.14
169	0.04	19.99
170	0.15	19.94
171	0.0	19.79
172	0.0	19.79
173	0.0	19.79
174	0.0	19.79
175	0.0	19.79
176	0.01	19.79
177	0.0	19.78
178	0.0	19.78
179	0.0	19.78
180	0.0	19.78
181	0.0	19.78
182	2.95	19.78
183	0.0	16.83
184	0.0	16.83
185	0.0	16.83
186	1.76	16.83
187	0.0	15.07
188	0.0	15.07
189	0.0	15.07
190	0.0	15.07
191	0.0	15.07
192	0.26	15.07
193	0.0	14.8
194	0.0	14.8
195	0.13	14.8
196	0.0	14.68
197	0.39	14.68
198	0.23	14.28
199	0.2	14.05
200	0.13	13.85
201	0.0	13.72
202	0.03	13.72
203	0.0	13.69
204	0.0	13.69
205	0.0	13.69
206	0.0	13.69
207	0.0	13.69
208	0.0	13.69
209	0.01	13.68
210	0.0	13.68
211	0.04	13.68
212	0.15	13.64
213	0.0	13.49
214	0.01	13.49
215	0.0	13.48
216	0.0	13.48
217	0.01	13.48
218	0.0	13.47
219	0.0	13.47
220	0.0	13.47
221	0.0	13.47
222	0.0	13.47
223	0.0	13.47
224	0.0	13.47
225	0.15	13.47
226	0.17	13.32
227	0.0	13.14
228	0.0	13.14
229	0.0	13.14
230	0.15	13.14
231	0.11	12.99
232	0.25	12.88
233	0.26	12.63
234	0.0	12.37
235	0.1	12.37
236	0.15	12.26
237	0.0	12.11
238	0.13	12.11
239	0.13	11.98
240	0.0	11.85
241	4.86	11.85
242	0.01	6.99
243	0.0	6.98
244	0.04	6.98
245	0.0	6.94
246	0.0	6.94
247	0.02	6.94
248	0.0	6.92
249	0.0	6.92
250	0.01	6.91
251	0.0	6.91
252	0.0	6.91
253	0.0	6.91
254	0.0	6.91
255	0.0	6.91
256	0.0	6.91
257	0.0	6.91
258	0.0	6.91
259	0.22	6.91
260	0.0	6.69
261	0.0	6.69
262	0.0	6.68
263	0.44	6.68
264	0.13	6.25
265	0.0	6.11
266	0.15	6.11
267	0.17	5.96
268	0.18	5.79
269	0.04	5.61
270	0.0	5.57
271	0.0	5.57
272	0.0	5.57
273	0.0	5.57
274	0.01	5.57
275	0.0	5.55
276	0.01	5.55
277	0.07	5.54
278	0.0	5.48
279	0.01	5.48
280	0.14	5.47
281	0.01	5.34
282	0.04	5.33
283	0.01	5.29
284	0.0	5.28
285	0.01	5.28
286	0.0	5.27
287	0.0	5.27
288	0.01	5.27
289	0.01	5.26
290	0.23	5.25
291	0.2	5.02
292	0.0	4.82
293	0.0	4.82
294	0.0	4.82
295	0.0	4.82
296	0.0	4.82
297	0.31	4.82
298	0.0	4.51
299	0.0	4.51
300	0.22	4.51
301	0.06	4.29
302	0.05	4.23
303	0.0	4.18
304	0.13	4.18
305	0.0	4.05
306	0.03	4.05
307	0.01	4.02
308	0.01	4.01
309	0.01	4.01
310	0.16	4.0
311	0.04	3.84
312	0.01	3.79
313	0.02	3.78
314	0.01	3.76
315	0.02	3.75
316	0.0	3.73
317	0.01	3.73
318	0.18	3.72
319	0.0	3.54
320	0.0	3.53
321	0.0	3.53
322	0.0	3.53
323	0.17	3.53
324	0.0	3.36
325	0.0	3.36
326	0.0	3.36
327	0.01	3.36
328	0.0	3.35
329	0.0	3.35
330	0.26	3.35
331	0.07	3.09
332	0.0	3.02
333	0.0	3.02
334	0.15	3.02
335	0.04	2.86
336	0.0	2.82
337	0.0	2.82
338	0.0	2.82
339	0.0	2.82
340	0.02	2.82
341	0.01	2.8
342	0.0	2.79
343	0.0	2.79
344	0.06	2.79
345	0.01	2.73
346	0.01	2.72
347	0.02	2.71
348	0.04	2.7
349	0.01	2.66
350	0.01	2.65
351	0.01	2.64
352	0.0	2.63
353	0.01	2.63
354	0.01	2.62
355	0.0	2.61
356	0.35	2.61
357	0.0	2.26
358	0.0	2.25
359	0.18	2.25
360	0.01	2.08
361	0.18	2.07
362	0.0	1.89
363	0.0	1.89
364	0.0	1.89
365	0.0	1.89
366	0.0	1.89
367	0.01	1.89
368	0.05	1.88
369	0.0	1.83
370	0.0	1.83
371	0.0	1.83
372	0.0	1.83
373	0.01	1.82
374	0.01	1.82
375	0.0	1.8
376	0.0	1.8
377	0.01	1.8
378	0.0	1.8
379	0.01	1.79
380	0.01	1.78
381	0.02	1.77
382	0.01	1.75
383	0.01	1.74
384	0.01	1.72
385	0.0	1.72
386	0.01	1.71
387	0.01	1.71
388	0.0	1.7
389	0.2	1.7
390	0.23	1.5
391	0.0	1.26
392	0.0	1.26
393	0.0	1.26
394	0.0	1.26
395	0.0	1.25
396	0.0	1.25
397	0.0	1.25
398	0.0	1.25
399	0.0	1.25
400	0.01	1.25
401	0.0	1.24
402	0.0	1.24
403	0.17	1.24
404	0.0	1.06
405	0.01	1.06
406	0.01	1.06
407	0.01	1.04
408	0.01	1.03
409	0.0	1.02
410	0.0	1.02
411	0.01	1.01
412	0.01	1.0
413	0.0	0.99
414	0.0	0.99
415	0.01	0.99
416	0.0	0.97
417	0.0	0.97
418	0.0	0.97
419	0.0	0.96
420	0.0	0.96
421	0.0	0.95
422	0.0	0.95
423	0.29	0.95
424	0.0	0.66
425	0.01	0.65
426	0.0	0.65
427	0.17	0.65
428	0.01	0.47
429	0.0	0.47
430	0.0	0.46
431	0.0	0.46
432	0.0	0.46
433	0.01	0.46
434	0.0	0.45
435	0.0	0.45
436	0.0	0.45
437	0.0	0.45
438	0.02	0.45
439	0.01	0.42
440	0.01	0.42
441	0.01	0.41
442	0.0	0.4
443	0.0	0.4
444	0.0	0.4
445	0.01	0.4
446	0.0	0.39
447	0.0	0.39
448	0.01	0.39
449	0.01	0.38
450	0.0	0.37
451	0.0	0.36
452	0.01	0.36
453	0.01	0.35
454	0.0	0.34
455	0.0	0.34
456	0.0	0.34
457	0.0	0.34
458	0.0	0.34
459	0.0	0.34
460	0.0	0.34
461	0.0	0.34
462	0.0	0.34
463	0.0	0.33
464	0.0	0.33
465	0.0	0.33
466	0.0	0.33
467	0.01	0.33
468	0.0	0.32
469	0.0	0.32
470	0.0	0.32
471	0.01	0.32
472	0.01	0.31
473	0.01	0.3
474	0.01	0.29
475	0.0	0.28
476	0.01	0.28
477	0.01	0.27
478	0.0	0.26
479	0.01	0.26
480	0.01	0.25
481	0.0	0.24
482	0.0	0.24
483	0.0	0.24
484	0.0	0.24
485	0.0	0.24
486	0.0	0.23
487	0.0	0.23
488	0.0	0.23
489	0.0	0.23
490	0.0	0.23
491	0.0	0.23
492	0.0	0.23
493	0.0	0.22
494	0.0	0.22
495	0.0	0.22
496	0.0	0.22
497	0.0	0.22
498	0.0	0.22
499	0.0	0.22
500	0.01	0.22
501	0.0	0.21
502	0.0	0.21
503	0.0	0.21
504	0.02	0.21
505	0.01	0.19
506	0.0	0.17
507	0.0	0.17
508	0.01	0.17
509	0.01	0.16
510	0.0	0.15
511	0.0	0.15
512	0.0	0.15
513	0.0	0.15
514	0.0	0.15
515	0.0	0.15
516	0.0	0.15
517	0.0	0.15
518	0.01	0.15
519	0.0	0.14
520	0.0	0.14
521	0.01	0.14
522	0.0	0.13
523	0.0	0.13
524	0.0	0.13
525	0.0	0.13
526	0.0	0.13
527	0.0	0.13
528	0.0	0.13
529	0.0	0.13
530	0.0	0.13
531	0.0	0.13
532	0.0	0.13
533	0.0	0.13
534	0.0	0.13
535	0.0	0.13
536	0.0	0.13
537	0.0	0.13
538	0.02	0.13
539	0.0	0.11
540	0.0	0.11
541	0.01	0.11
542	0.01	0.1
543	0.01	0.09
544	0.0	0.08
545	0.01	0.08
546	0.0	0.08
547	0.0	0.08
548	0.0	0.07
549	0.0	0.07
550	0.0	0.07
551	0.01	0.07
552	0.0	0.07
553	0.0	0.06
554	0.0	0.06
555	0.0	0.06
556	0.0	0.06
557	0.0	0.06
558	0.0	0.06
559	0.0	0.06
560	0.0	0.06
561	0.0	0.06
562	0.0	0.06
563	0.0	0.06
564	0.0	0.06
565	0.0	0.06
566	0.0	0.06
567	0.0	0.06
568	0.0	0.06
569	0.0	0.06
570	0.0	0.06
571	0.01	0.06
572	0.01	0.05
573	0.0	0.04
574	0.0	0.04
575	0.01	0.04
576	0.0	0.03
577	0.0	0.03
578	0.0	0.03
579	0.0	0.03
580	0.0	0.03
581	0.0	0.03
582	0.0	0.03
583	0.0	0.03
584	0.0	0.03
585	0.01	0.03
586	0.0	0.02
587	0.0	0.02
588	0.0	0.02
589	0.0	0.02
590	0.0	0.02
591	0.0	0.02
592	0.0	0.02
593	0.0	0.02
594	0.0	0.02
595	0.0	0.02
596	0.0	0.02
597	0.0	0.02
598	0.0	0.02
599	0.0	0.02
600	0.0	0.02
601	0.0	0.02
602	0.0	0.02
603	0.0	0.02
604	0.0	0.02
605	0.0	0.02
606	0.0	0.02
607	0.0	0.02
608	0.0	0.02
609	0.01	0.02
610	0.0	0.01
611	0.0	0.01
612	0.0	0.01
613	0.0	0.01
614	0.0	0.01
615	0.0	0.01
616	0.0	0.01
617	0.0	0.01
618	0.0	0.01
619	0.0	0.01
620	0.0	0.01
621	0.0	0.01
622	0.0	0.01
623	0.0	0.01
624	0.0	0.01
625	0.0	0.01
626	0.0	0.01
627	0.0	0.01
628	0.0	0.01
629	0.0	0.01
630	0.0	0.01
631	0.0	0.01
632	0.0	0.01
633	0.0	0.01
634	0.0	0.01
635	0.0	0.01
636	0.0	0.01
637	0.0	0.01
638	0.0	0.01
639	0.0	0.01
640	0.0	0.01
641	0.0	0.01
642	0.0	0.01
643	0.0	0.01
644	0.0	0.01
645	0.0	0.01
646	0.0	0.01
647	0.0	0.01
648	0.0	0.01
649	0.0	0.01
650	0.0	0.01
651	0.0	0.01
652	0.0	0.01
653	0.0	0.01
654	0.0	0.01
655	0.0	0.01
656	0.0	0.01
657	0.0	0.01
658	0.0	0.0
659	0.0	0.0
660	0.0	0.0
661	0.0	0.0
662	0.0	0.0
663	0.0	0.0
664	0.0	0.0
665	0.0	0.0
666	0.0	0.0
667	0.0	0.0
668	0.0	0.0
669	0.0	0.0
670	0.0	0.0
671	0.0	0.0
672	0.0	0.0
673	0.0	0.0
674	0.0	0.0
675	0.0	0.0
676	0.0	0.0
677	0.0	0.0
678	0.0	0.0
679	0.0	0.0
680	0.0	0.0
681	0.0	0.0
682	0.0	0.0
683	0.0	0.0
684	0.0	0.0
685	0.0	0.0
686	0.0	0.0
687	0.0	0.0
688	0.0	0.0
689	0.0	0.0
690	0.0	0.0
691	0.0	0.0
692	0.0	0.0
693	0.0	0.0
694	0.0	0.0
695	0.0	0.0
696	0.0	0.0
697	0.0	0.0
698	0.0	0.0
699	0.0	0.0
700	0.0	0.0
701	0.0	0.0
702	0.0	0.0
703	0.0	0.0
704	0.0	0.0
705	0.0	0.0
706	0.0	0.0
707	0.0	0.0
708	0.0	0.0
709	0.0	0.0
710	0.0	0.0
711	0.0	0.0
712	0.0	0.0
713	0.0	0.0
714	0.0	0.0
715	0.0	0.0
716	0.0	0.0
717	0.0	0.0
718	0.0	0.0
719	0.0	0.0
720	0.0	0.0
721	0.0	0.0
722	0.0	0.0
723	0.0	0.0
724	0.0	0.0
725	0.0	0.0
726	0.0	0.0
727	0.0	0.0
728	0.0	0.0
729	0.0	0.0
730	0.0	0.0
731	0.0	0.0
732	0.0	0.0
733	0.0	0.0
734	0.0	0.0
735	0.0	0.0
736	0.0	0.0
737	0.0	0.0
738	0.0	0.0
739	0.0	0.0
740	0.0	0.0
741	0.0	0.0
742	0.0	0.0
743	0.0	0.0
744	0.0	0.0
745	0.0	0.0
746	0.0	0.0
747	0.0	0.0
748	0.0	0.0
749	0.0	0.0
750	0.0	0.0
751	0.0	0.0
752	0.0	0.0
753	0.0	0.0
754	0.0	0.0
755	0.0	0.0
756	0.0	0.0
757	0.0	0.0
758	0.0	0.0
759	0.0	0.0
760	0.0	0.0
761	0.0	0.0
762	0.0	0.0
763	0.0	0.0
764	0.0	0.0
765	0.0	0.0
766	0.0	0.0
767	0.0	0.0
768	0.0	0.0
769	0.0	0.0
770	0.0	0.0
771	0.0	0.0
772	0.0	0.0
773	0.0	0.0
774	0.0	0.0
775	0.0	0.0
776	0.0	0.0
777	0.0	0.0
778	0.0	0.0
779	0.0	0.0
780	0.0	0.0
781	0.0	0.0
782	0.0	0.0
783	0.0	0.0
784	0.0	0.0
785	0.0	0.0
786	0.0	0.0
787	0.0	0.0
788	0.0	0.0
789	0.0	0.0
790	0.0	0.0
791	0.0	0.0
792	0.0	0.0
793	0.0	0.0
794	0.0	0.0
795	0.0	0.0
796	0.0	0.0
797	0.0	0.0
798	0.0	0.0
799	0.0	0.0
800	0.0	0.0
801	0.0	0.0
802	0.0	0.0
803	0.0	0.0
804	0.0	0.0
805	0.0	0.0
806	0.0	0.0
807	0.0	0.0
808	0.0	0.0
809	0.0	0.0
810	0.0	0.0
811	0.0	0.0
812	0.0	0.0
813	0.0	0.0
814	0.0	0.0
815	0.0	0.0
816	0.0	0.0
817	0.0	0.0
818	0.0	0.0
819	0.0	0.0
820	0.0	0.0
821	0.0	0.0
822	0.0	0.0
823	0.0	0.0
824	0.0	0.0
825	0.0	0.0
826	0.0	0.0
827	0.0	0.0
828	0.0	0.0
829	0.0	0.0
830	0.0	0.0
831	0.0	0.0
832	0.0	0.0
833	0.0	0.0
834	0.0	0.0
835	0.0	0.0
836	0.0	0.0
837	0.0	0.0
838	0.0	0.0
839	0.0	0.0
840	0.0	0.0
841	0.0	0.0
842	0.0	0.0
843	0.0	0.0
844	0.0	0.0
845	0.0	0.0
846	0.0	0.0
847	0.0	0.0
848	0.0	0.0
849	0.0	0.0
850	0.0	0.0
851	0.0	0.0
852	0.0	0.0
853	0.0	0.0
854	0.0	0.0
855	0.0	0.0
856	0.0	0.0
857	0.0	0.0
858	0.0	0.0
859	0.0	0.0
860	0.0	0.0
861	0.0	0.0
862	0.0	0.0
863	0.0	0.0
864	0.0	0.0
865	0.0	0.0
866	0.0	0.0
867	0.0	0.0
868	0.0	0.0
869	0.0	0.0
870	0.0	0.0
871	0.0	0.0
872	0.0	0.0
873	0.0	0.0
874	0.0	0.0
875	0.0	0.0
876	0.0	0.0
877	0.0	0.0
878	0.0	0.0
879	0.0	0.0
880	0.0	0.0
881	0.0	0.0
882	0.0	0.0
883	0.0	0.0

## Sheet: AUT
user_AUT - Class I Coverage
Number of epitope hits / HLA combinations recognized	Percent of individuals	Cumulative percent of population coverage
0	47.0	100.0
1	0.0	53.0
2	0.0	53.0
3	0.0	53.0
4	0.0	53.0
5	0.0	53.0
6	0.0	53.0
7	0.0	53.0
8	0.0	53.0
9	0.0	53.0
10	0.0	53.0
11	0.0	53.0
12	0.0	53.0
13	0.0	53.0
14	0.0	53.0
15	0.0	53.0
16	0.0	53.0
17	0.0	53.0
18	0.0	53.0
19	0.0	53.0
20	0.0	53.0
21	0.0	53.0
22	0.0	53.0
23	0.0	53.0
24	0.0	53.0
25	0.0	53.0
26	0.0	53.0
27	0.0	53.0
28	0.0	53.0
29	0.0	53.0
30	0.0	53.0
31	0.0	53.0
32	0.0	53.0
33	0.0	53.0
34	0.0	53.0
35	0.0	53.0
36	0.0	53.0
37	0.0	53.0
38	0.0	53.0
39	0.0	53.0
40	0.0	53.0
41	0.0	53.0
42	0.0	53.0
43	0.0	53.0
44	0.0	53.0
45	0.0	53.0
46	0.0	53.0
47	0.0	53.0
48	0.0	53.0
49	1.37	53.0
50	0.0	51.63
51	0.0	51.63
52	0.0	51.63
53	2.06	51.63
54	0.0	49.57
55	0.0	49.57
56	0.0	49.57
57	0.0	49.57
58	0.0	49.57
59	0.0	49.57
60	0.0	49.57
61	0.0	49.57
62	0.0	49.57
63	0.0	49.57
64	0.0	49.57
65	0.0	49.57
66	0.0	49.57
67	0.0	49.57
68	0.0	49.57
69	0.0	49.57
70	0.0	49.57
71	0.0	49.57
72	0.0	49.57
73	0.0	49.57
74	0.0	49.57
75	1.37	49.57
76	0.0	48.21
77	0.0	48.21
78	0.0	48.21
79	0.0	48.21
80	0.0	48.21
81	0.0	48.21
82	0.0	48.21
83	0.0	48.21
84	0.0	48.21
85	0.0	48.21
86	0.0	48.21
87	0.0	48.21
88	0.0	48.21
89	0.0	48.21
90	0.0	48.21
91	0.0	48.21
92	0.0	48.21
93	0.0	48.21
94	0.0	48.21
95	0.0	48.21
96	0.0	48.21
97	0.0	48.21
98	0.0	48.21
99	0.0	48.21
100	0.0	48.21
101	0.0	48.21
102	0.03	48.21
103	0.0	48.18
104	0.0	48.18
105	0.0	48.18
106	0.0	48.18
107	0.0	48.18
108	0.0	48.18
109	0.0	48.18
110	0.0	48.18
111	2.29	48.18
112	0.0	45.89
113	0.0	45.89
114	0.0	45.89
115	1.71	45.89
116	0.0	44.17
117	0.0	44.17
118	0.0	44.17
119	1.14	44.17
120	3.22	43.04
121	0.0	39.82
122	0.0	39.82
123	0.0	39.82
124	0.02	39.82
125	0.0	39.8
126	0.0	39.8
127	0.0	39.8
128	0.03	39.8
129	0.0	39.77
130	0.0	39.77
131	0.0	39.77
132	0.0	39.77
133	0.0	39.77
134	0.0	39.77
135	0.0	39.77
136	0.0	39.77
137	0.0	39.77
138	0.0	39.77
139	0.0	39.77
140	0.0	39.77
141	0.0	39.77
142	2.52	39.77
143	0.0	37.25
144	0.0	37.25
145	0.0	37.25
146	0.0	37.25
147	0.0	37.25
148	0.0	37.25
149	1.14	37.25
150	0.0	36.11
151	2.52	36.11
152	0.0	33.59
153	0.0	33.59
154	0.0	33.59
155	0.0	33.59
156	12.21	33.59
157	0.0	21.37
158	0.0	21.37
159	0.0	21.37
160	0.03	21.37
161	0.0	21.34
162	0.0	21.34
163	0.0	21.34
164	0.07	21.34
165	0.0	21.27
166	0.0	21.27
167	0.0	21.27
168	0.05	21.27
169	0.05	21.21
170	0.0	21.17
171	0.0	21.17
172	0.02	21.17
173	0.07	21.14
174	0.0	21.08
175	0.0	21.08
176	0.0	21.08
177	0.0	21.08
178	0.0	21.08
179	0.0	21.08
180	0.0	21.08
181	0.0	21.08
182	0.0	21.08
183	0.0	21.08
184	3.72	21.08
185	0.0	17.36
186	0.03	17.36
187	0.0	17.33
188	0.0	17.33
189	0.0	17.33
190	0.02	17.33
191	0.04	17.3
192	0.0	17.27
193	0.0	17.27
194	0.02	17.27
195	0.1	17.25
196	0.0	17.15
197	0.0	17.15
198	0.02	17.15
199	0.0	17.13
200	0.04	17.13
201	0.0	17.1
202	0.02	17.1
203	0.0	17.07
204	0.05	17.07
205	0.36	17.02
206	0.0	16.66
207	0.0	16.66
208	0.0	16.66
209	0.53	16.66
210	0.0	16.13
211	0.0	16.13
212	0.0	16.13
213	0.0	16.13
214	0.0	16.13
215	0.0	16.13
216	0.0	16.13
217	0.04	16.13
218	0.0	16.09
219	0.0	16.09
220	0.0	16.09
221	0.0	16.09
222	0.0	16.09
223	0.0	16.09
224	0.02	16.09
225	0.0	16.08
226	0.08	16.08
227	0.0	16.0
228	0.0	16.0
229	0.0	16.0
230	0.03	16.0
231	0.43	15.97
232	0.0	15.54
233	0.11	15.54
234	0.02	15.43
235	0.06	15.41
236	0.0	15.36
237	0.16	15.36
238	0.0	15.19
239	0.04	15.19
240	0.0	15.15
241	4.91	15.15
242	0.0	10.25
243	0.0	10.25
244	0.0	10.25
245	0.0	10.25
246	0.0	10.25
247	0.0	10.25
248	0.0	10.25
249	0.0	10.25
250	0.0	10.25
251	0.0	10.25
252	0.0	10.25
253	0.06	10.25
254	0.0	10.19
255	0.0	10.19
256	0.0	10.19
257	0.04	10.19
258	0.01	10.14
259	0.11	10.13
260	0.03	10.03
261	0.03	10.0
262	0.14	9.97
263	0.0	9.83
264	0.02	9.83
265	0.0	9.8
266	0.04	9.8
267	0.59	9.76
268	0.01	9.17
269	0.04	9.15
270	0.03	9.11
271	0.53	9.08
272	0.0	8.55
273	0.0	8.55
274	0.0	8.55
275	0.3	8.55
276	0.84	8.26
277	0.0	7.42
278	0.0	7.42
279	0.0	7.42
280	0.01	7.42
281	0.0	7.42
282	0.0	7.42
283	0.0	7.42
284	0.01	7.42
285	0.0	7.41
286	0.0	7.41
287	0.0	7.41
288	0.0	7.41
289	0.0	7.41
290	0.14	7.41
291	0.03	7.26
292	0.0	7.23
293	0.07	7.23
294	0.21	7.17
295	0.18	6.95
296	0.0	6.77
297	0.0	6.77
298	0.66	6.77
299	0.14	6.12
300	0.03	5.98
301	0.0	5.95
302	0.0	5.95
303	0.09	5.95
304	0.25	5.86
305	0.3	5.61
306	0.0	5.31
307	0.66	5.31
308	0.0	4.66
309	0.0	4.65
310	0.0	4.65
311	0.0	4.65
312	0.0	4.65
313	0.0	4.65
314	0.0	4.65
315	0.0	4.65
316	0.15	4.65
317	0.0	4.5
318	0.0	4.5
319	0.0	4.5
320	0.02	4.5
321	0.0	4.48
322	0.0	4.48
323	0.0	4.48
324	0.01	4.48
325	0.01	4.47
326	0.2	4.46
327	0.0	4.26
328	0.01	4.26
329	0.02	4.25
330	0.0	4.23
331	0.0	4.23
332	0.0	4.23
333	0.09	4.23
334	0.0	4.14
335	0.2	4.14
336	0.0	3.94
337	0.0	3.94
338	0.0	3.94
339	0.0	3.94
340	0.45	3.94
341	0.0	3.5
342	0.01	3.5
343	0.0	3.49
344	0.0	3.49
345	0.0	3.48
346	0.01	3.48
347	0.01	3.48
348	0.01	3.47
349	0.0	3.46
350	0.0	3.46
351	0.03	3.46
352	0.24	3.43
353	0.0	3.19
354	0.0	3.18
355	0.0	3.18
356	0.19	3.18
357	0.01	2.99
358	0.01	2.98
359	0.0	2.98
360	0.13	2.98
361	0.34	2.85
362	0.0	2.51
363	0.0	2.51
364	0.0	2.51
365	0.0	2.51
366	0.0	2.51
367	0.0	2.51
368	0.0	2.51
369	0.0	2.51
370	0.0	2.5
371	0.0	2.5
372	0.0	2.5
373	0.01	2.5
374	0.0	2.49
375	0.0	2.49
376	0.0	2.49
377	0.0	2.49
378	0.0	2.49
379	0.01	2.49
380	0.0	2.48
381	0.0	2.47
382	0.02	2.47
383	0.26	2.45
384	0.0	2.19
385	0.0	2.19
386	0.01	2.19
387	0.02	2.18
388	0.0	2.16
389	0.01	2.15
390	0.12	2.14
391	0.01	2.02
392	0.26	2.0
393	0.02	1.74
394	0.0	1.72
395	0.01	1.72
396	0.0	1.71
397	0.59	1.71
398	0.0	1.12
399	0.0	1.12
400	0.0	1.12
401	0.01	1.12
402	0.0	1.12
403	0.0	1.12
404	0.0	1.12
405	0.01	1.12
406	0.0	1.11
407	0.0	1.11
408	0.0	1.11
409	0.02	1.11
410	0.01	1.09
411	0.0	1.08
412	0.0	1.08
413	0.01	1.08
414	0.01	1.06
415	0.02	1.05
416	0.01	1.03
417	0.01	1.03
418	0.04	1.02
419	0.0	0.98
420	0.01	0.97
421	0.0	0.97
422	0.01	0.97
423	0.0	0.96
424	0.0	0.95
425	0.2	0.95
426	0.01	0.76
427	0.03	0.75
428	0.0	0.72
429	0.0	0.72
430	0.0	0.72
431	0.0	0.72
432	0.0	0.72
433	0.0	0.72
434	0.0	0.72
435	0.0	0.72
436	0.01	0.71
437	0.0	0.7
438	0.0	0.7
439	0.0	0.7
440	0.0	0.7
441	0.01	0.7
442	0.0	0.69
443	0.0	0.69
444	0.0	0.69
445	0.01	0.69
446	0.03	0.68
447	0.01	0.65
448	0.0	0.64
449	0.02	0.64
450	0.03	0.62
451	0.02	0.59
452	0.0	0.57
453	0.0	0.57
454	0.0	0.57
455	0.02	0.57
456	0.01	0.54
457	0.0	0.53
458	0.0	0.53
459	0.01	0.53
460	0.03	0.52
461	0.0	0.49
462	0.0	0.49
463	0.0	0.49
464	0.0	0.49
465	0.0	0.49
466	0.0	0.49
467	0.01	0.49
468	0.0	0.48
469	0.0	0.48
470	0.0	0.48
471	0.0	0.48
472	0.03	0.48
473	0.0	0.45
474	0.01	0.45
475	0.0	0.45
476	0.01	0.44
477	0.01	0.44
478	0.01	0.43
479	0.0	0.42
480	0.0	0.42
481	0.0	0.42
482	0.02	0.42
483	0.0	0.39
484	0.0	0.39
485	0.0	0.39
486	0.0	0.39
487	0.0	0.39
488	0.0	0.39
489	0.01	0.39
490	0.0	0.38
491	0.02	0.38
492	0.0	0.36
493	0.0	0.36
494	0.01	0.36
495	0.0	0.35
496	0.0	0.35
497	0.0	0.35
498	0.0	0.35
499	0.0	0.35
500	0.01	0.35
501	0.0	0.34
502	0.0	0.34
503	0.02	0.33
504	0.0	0.32
505	0.0	0.32
506	0.0	0.32
507	0.0	0.32
508	0.03	0.31
509	0.0	0.28
510	0.0	0.28
511	0.0	0.28
512	0.03	0.27
513	0.0	0.24
514	0.0	0.24
515	0.0	0.24
516	0.01	0.24
517	0.04	0.23
518	0.0	0.19
519	0.0	0.19
520	0.0	0.19
521	0.0	0.19
522	0.0	0.19
523	0.0	0.19
524	0.0	0.19
525	0.0	0.19
526	0.0	0.19
527	0.0	0.19
528	0.0	0.19
529	0.0	0.19
530	0.0	0.19
531	0.0	0.19
532	0.0	0.19
533	0.0	0.18
534	0.01	0.18
535	0.0	0.18
536	0.01	0.18
537	0.0	0.17
538	0.0	0.17
539	0.03	0.17
540	0.01	0.14
541	0.0	0.13
542	0.0	0.12
543	0.0	0.12
544	0.01	0.12
545	0.01	0.12
546	0.01	0.11
547	0.0	0.09
548	0.03	0.09
549	0.0	0.06
550	0.0	0.06
551	0.0	0.06
552	0.0	0.06
553	0.0	0.06
554	0.0	0.06
555	0.0	0.06
556	0.0	0.06
557	0.0	0.06
558	0.0	0.06
559	0.0	0.06
560	0.0	0.06
561	0.0	0.06
562	0.0	0.06
563	0.0	0.06
564	0.0	0.06
565	0.0	0.06
566	0.0	0.06
567	0.01	0.06
568	0.0	0.05
569	0.0	0.05
570	0.0	0.05
571	0.0	0.05
572	0.0	0.05
573	0.0	0.05
574	0.0	0.05
575	0.0	0.04
576	0.01	0.04
577	0.0	0.03
578	0.0	0.03
579	0.0	0.03
580	0.0	0.03
581	0.0	0.03
582	0.0	0.03
583	0.0	0.03
584	0.0	0.03
585	0.0	0.03
586	0.0	0.03
587	0.0	0.03
588	0.0	0.03
589	0.0	0.03
590	0.0	0.03
591	0.0	0.03
592	0.0	0.03
593	0.0	0.03
594	0.0	0.03
595	0.0	0.03
596	0.0	0.03
597	0.0	0.03
598	0.0	0.02
599	0.0	0.02
600	0.0	0.02
601	0.0	0.02
602	0.0	0.02
603	0.0	0.02
604	0.0	0.02
605	0.0	0.02
606	0.0	0.02
607	0.0	0.02
608	0.0	0.02
609	0.0	0.02
610	0.0	0.02
611	0.0	0.02
612	0.0	0.02
613	0.0	0.02
614	0.0	0.02
615	0.0	0.02
616	0.0	0.02
617	0.0	0.02
618	0.0	0.02
619	0.0	0.02
620	0.0	0.02
621	0.0	0.02
622	0.0	0.02
623	0.0	0.02
624	0.0	0.02
625	0.0	0.02
626	0.0	0.02
627	0.0	0.02
628	0.0	0.02
629	0.0	0.02
630	0.0	0.01
631	0.0	0.01
632	0.0	0.01
633	0.0	0.01
634	0.0	0.01
635	0.0	0.01
636	0.0	0.01
637	0.0	0.01
638	0.0	0.01
639	0.0	0.01
640	0.0	0.01
641	0.0	0.01
642	0.0	0.01
643	0.0	0.01
644	0.0	0.01
645	0.0	0.01
646	0.0	0.01
647	0.0	0.01
648	0.0	0.01
649	0.0	0.01
650	0.0	0.01
651	0.0	0.01
652	0.0	0.01
653	0.0	0.01
654	0.0	0.01
655	0.0	0.01
656	0.0	0.01
657	0.0	0.01
658	0.0	0.01
659	0.0	0.01
660	0.0	0.01
661	0.0	0.01
662	0.0	0.01
663	0.0	0.01
664	0.0	0.01
665	0.0	0.01
666	0.0	0.01
667	0.0	0.01
668	0.0	0.01
669	0.0	0.0
670	0.0	0.0
671	0.0	0.0
672	0.0	0.0
673	0.0	0.0
674	0.0	0.0
675	0.0	0.0
676	0.0	0.0
677	0.0	0.0
678	0.0	0.0
679	0.0	0.0
680	0.0	0.0
681	0.0	0.0
682	0.0	0.0
683	0.0	0.0
684	0.0	0.0
685	0.0	0.0
686	0.0	0.0
687	0.0	0.0
688	0.0	0.0
689	0.0	0.0
690	0.0	0.0
691	0.0	0.0
692	0.0	0.0
693	0.0	0.0
694	0.0	0.0
695	0.0	0.0
696	0.0	0.0
697	0.0	0.0
698	0.0	0.0
699	0.0	0.0
700	0.0	0.0
701	0.0	0.0
702	0.0	0.0
703	0.0	0.0
704	0.0	0.0
705	0.0	0.0
706	0.0	0.0
707	0.0	0.0
708	0.0	0.0
709	0.0	0.0
710	0.0	0.0
711	0.0	0.0
712	0.0	0.0
713	0.0	0.0
714	0.0	0.0
715	0.0	0.0
716	0.0	0.0
717	0.0	0.0
718	0.0	0.0
719	0.0	0.0
720	0.0	0.0
721	0.0	0.0
722	0.0	0.0
723	0.0	0.0
724	0.0	0.0
725	0.0	0.0
726	0.0	0.0
727	0.0	0.0
728	0.0	0.0
729	0.0	0.0
730	0.0	0.0
731	0.0	0.0
732	0.0	0.0
733	0.0	0.0
734	0.0	0.0
735	0.0	0.0
736	0.0	0.0
737	0.0	0.0
738	0.0	0.0
739	0.0	0.0
740	0.0	0.0
741	0.0	0.0
742	0.0	0.0
743	0.0	0.0
744	0.0	0.0
745	0.0	0.0
746	0.0	0.0
747	0.0	0.0
748	0.0	0.0
749	0.0	0.0
750	0.0	0.0
751	0.0	0.0
752	0.0	0.0
753	0.0	0.0
754	0.0	0.0
755	0.0	0.0
756	0.0	0.0
757	0.0	0.0
758	0.0	0.0
759	0.0	0.0
760	0.0	0.0
761	0.0	0.0
762	0.0	0.0
763	0.0	0.0
764	0.0	0.0
765	0.0	0.0
766	0.0	0.0
767	0.0	0.0
768	0.0	0.0
769	0.0	0.0
770	0.0	0.0
771	0.0	0.0
772	0.0	0.0
773	0.0	0.0
774	0.0	0.0
775	0.0	0.0
776	0.0	0.0
777	0.0	0.0
778	0.0	0.0
779	0.0	0.0
780	0.0	0.0
781	0.0	0.0
782	0.0	0.0
783	0.0	0.0
784	0.0	0.0
785	0.0	0.0
786	0.0	0.0
787	0.0	0.0
788	0.0	0.0
789	0.0	0.0
790	0.0	0.0
791	0.0	0.0
792	0.0	0.0
793	0.0	0.0
794	0.0	0.0
795	0.0	0.0
796	0.0	0.0
797	0.0	0.0
798	0.0	0.0
799	0.0	0.0
800	0.0	0.0
801	0.0	0.0
802	0.0	0.0
803	0.0	0.0
804	0.0	0.0
805	0.0	0.0
806	0.0	0.0
807	0.0	0.0
808	0.0	0.0
809	0.0	0.0
810	0.0	0.0
811	0.0	0.0
812	0.0	0.0
813	0.0	0.0
814	0.0	0.0
815	0.0	0.0
816	0.0	0.0
817	0.0	0.0
818	0.0	0.0
819	0.0	0.0
820	0.0	0.0
821	0.0	0.0
822	0.0	0.0
823	0.0	0.0
824	0.0	0.0
825	0.0	0.0
826	0.0	0.0
827	0.0	0.0
828	0.0	0.0
829	0.0	0.0
830	0.0	0.0
831	0.0	0.0
832	0.0	0.0
833	0.0	0.0
834	0.0	0.0
835	0.0	0.0
836	0.0	0.0
837	0.0	0.0
838	0.0	0.0
839	0.0	0.0
840	0.0	0.0
841	0.0	0.0
842	0.0	0.0
843	0.0	0.0
844	0.0	0.0
845	0.0	0.0
846	0.0	0.0
847	0.0	0.0
848	0.0	0.0
849	0.0	0.0
850	0.0	0.0
851	0.0	0.0
852	0.0	0.0
853	0.0	0.0
854	0.0	0.0
855	0.0	0.0
856	0.0	0.0
857	0.0	0.0
858	0.0	0.0
859	0.0	0.0
860	0.0	0.0
861	0.0	0.0
862	0.0	0.0
863	0.0	0.0
864	0.0	0.0
865	0.0	0.0
866	0.0	0.0
867	0.0	0.0
868	0.0	0.0
869	0.0	0.0
870	0.0	0.0
871	0.0	0.0
872	0.0	0.0
873	0.0	0.0
874	0.0	0.0
875	0.0	0.0
876	0.0	0.0
877	0.0	0.0
878	0.0	0.0
879	0.0	0.0
880	0.0	0.0
881	0.0	0.0
882	0.0	0.0
883	0.0	0.0

## Sheet: BRA
user_BRA - Class I Coverage
Number of epitope hits / HLA combinations recognized	Percent of individuals	Cumulative percent of population coverage
0	51.71	100.0
1	0.0	48.29
2	0.0	48.29
3	0.0	48.29
4	0.0	48.29
5	0.0	48.29
6	0.0	48.29
7	0.0	48.29
8	0.0	48.29
9	0.0	48.29
10	0.0	48.29
11	0.0	48.29
12	0.0	48.29
13	0.0	48.29
14	0.0	48.29
15	0.0	48.29
16	0.0	48.29
17	0.0	48.29
18	0.0	48.29
19	0.0	48.29
20	0.0	48.29
21	0.0	48.29
22	0.0	48.29
23	0.0	48.29
24	0.0	48.29
25	0.0	48.29
26	0.0	48.29
27	0.0	48.29
28	0.0	48.29
29	0.0	48.29
30	0.0	48.29
31	0.0	48.29
32	0.0	48.29
33	0.0	48.29
34	0.0	48.29
35	0.0	48.29
36	0.0	48.29
37	0.0	48.29
38	0.0	48.29
39	0.0	48.29
40	0.0	48.29
41	0.0	48.29
42	0.0	48.29
43	0.0	48.29
44	0.0	48.29
45	0.0	48.29
46	0.0	48.29
47	0.0	48.29
48	0.0	48.29
49	0.0	48.29
50	0.0	48.29
51	0.0	48.29
52	0.0	48.29
53	1.73	48.29
54	0.0	46.56
55	0.0	46.56
56	0.0	46.56
57	0.0	46.56
58	0.0	46.56
59	0.0	46.56
60	0.0	46.56
61	0.0	46.56
62	0.0	46.56
63	0.0	46.56
64	0.86	46.56
65	0.0	45.7
66	0.0	45.7
67	0.0	45.7
68	0.0	45.7
69	0.0	45.7
70	0.0	45.7
71	0.0	45.7
72	0.0	45.7
73	0.0	45.7
74	0.0	45.7
75	0.0	45.7
76	0.0	45.7
77	0.0	45.7
78	0.0	45.7
79	0.0	45.7
80	0.0	45.7
81	0.0	45.7
82	0.0	45.7
83	0.0	45.7
84	0.0	45.7
85	0.0	45.7
86	0.0	45.7
87	0.0	45.7
88	0.0	45.7
89	1.73	45.7
90	0.0	43.98
91	0.0	43.98
92	0.86	43.98
93	0.0	43.12
94	0.0	43.12
95	0.0	43.12
96	0.0	43.12
97	0.0	43.12
98	0.0	43.12
99	0.0	43.12
100	0.0	43.12
101	0.0	43.12
102	0.0	43.12
103	1.84	43.12
104	0.0	41.28
105	0.0	41.28
106	0.0	41.28
107	0.0	41.28
108	0.0	41.28
109	0.0	41.28
110	0.0	41.28
111	1.73	41.28
112	0.0	39.55
113	0.0	39.55
114	0.0	39.55
115	3.48	39.55
116	1.73	36.07
117	0.01	34.35
118	1.84	34.33
119	0.86	32.49
120	0.0	31.63
121	0.0	31.63
122	0.0	31.63
123	0.0	31.63
124	0.0	31.63
125	0.0	31.63
126	0.0	31.63
127	0.0	31.63
128	0.0	31.63
129	0.0	31.63
130	0.0	31.63
131	0.0	31.63
132	0.0	31.63
133	0.0	31.63
134	0.86	31.63
135	0.0	30.77
136	0.0	30.77
137	0.0	30.77
138	0.0	30.77
139	0.86	30.77
140	0.0	29.91
141	0.0	29.91
142	0.03	29.91
143	0.0	29.89
144	1.84	29.89
145	0.01	28.05
146	0.0	28.03
147	0.0	28.03
148	2.46	28.03
149	3.32	25.57
150	0.0	22.25
151	0.0	22.25
152	0.0	22.25
153	2.71	22.25
154	0.0	19.53
155	0.0	19.53
156	0.07	19.53
157	0.86	19.46
158	0.0	18.61
159	0.0	18.61
160	0.0	18.61
161	0.0	18.61
162	0.0	18.61
163	0.0	18.61
164	0.03	18.61
165	0.0	18.58
166	0.0	18.58
167	0.03	18.58
168	0.06	18.55
169	3.11	18.49
170	0.0	15.37
171	0.06	15.37
172	0.01	15.31
173	0.0	15.3
174	0.0	15.3
175	0.01	15.3
176	0.0	15.28
177	0.0	15.28
178	0.0	15.28
179	0.03	15.28
180	0.01	15.26
181	0.01	15.24
182	0.03	15.23
183	0.01	15.2
184	0.0	15.19
185	0.0	15.19
186	0.0	15.19
187	0.01	15.19
188	0.0	15.18
189	0.0	15.18
190	0.0	15.18
191	0.0	15.18
192	0.08	15.18
193	0.86	15.1
194	0.0	14.24
195	0.03	14.24
196	0.0	14.21
197	0.06	14.21
198	0.01	14.15
199	0.86	14.14
200	0.03	13.28
201	0.08	13.25
202	0.1	13.17
203	0.02	13.08
204	0.06	13.06
205	3.11	13.0
206	0.08	9.88
207	0.09	9.81
208	0.06	9.72
209	0.0	9.66
210	0.04	9.66
211	0.01	9.61
212	0.04	9.61
213	0.05	9.57
214	0.06	9.52
215	0.0	9.46
216	0.0	9.46
217	0.04	9.46
218	0.12	9.42
219	0.06	9.3
220	0.0	9.23
221	0.04	9.23
222	0.13	9.19
223	0.01	9.06
224	0.0	9.05
225	0.0	9.05
226	0.06	9.05
227	0.03	8.98
228	0.01	8.95
229	0.06	8.94
230	0.01	8.88
231	0.06	8.86
232	0.0	8.8
233	0.24	8.8
234	0.09	8.56
235	0.01	8.47
236	0.03	8.46
237	0.14	8.43
238	0.1	8.29
239	0.0	8.19
240	0.04	8.19
241	0.05	8.15
242	0.11	8.1
243	0.0	7.99
244	0.0	7.99
245	0.05	7.99
246	0.03	7.94
247	0.03	7.91
248	0.0	7.88
249	0.04	7.88
250	0.03	7.85
251	0.04	7.82
252	0.12	7.77
253	0.01	7.66
254	0.03	7.65
255	0.08	7.62
256	0.06	7.54
257	0.04	7.48
258	0.21	7.44
259	0.21	7.23
260	0.19	7.02
261	0.05	6.84
262	0.03	6.78
263	0.2	6.75
264	0.35	6.55
265	0.1	6.2
266	0.04	6.1
267	0.12	6.05
268	0.21	5.94
269	0.13	5.73
270	0.0	5.6
271	0.07	5.6
272	0.12	5.53
273	0.02	5.41
274	0.0	5.39
275	0.03	5.39
276	0.01	5.36
277	0.0	5.35
278	0.03	5.35
279	0.0	5.32
280	0.1	5.32
281	0.0	5.22
282	0.06	5.22
283	0.08	5.16
284	0.21	5.08
285	0.11	4.87
286	0.0	4.76
287	0.13	4.76
288	0.11	4.62
289	0.0	4.51
290	0.0	4.51
291	0.02	4.51
292	0.08	4.49
293	0.07	4.41
294	0.1	4.34
295	0.0	4.23
296	0.04	4.23
297	0.21	4.19
298	0.04	3.98
299	0.0	3.94
300	0.0	3.94
301	0.12	3.94
302	0.15	3.82
303	0.05	3.67
304	0.02	3.62
305	0.04	3.6
306	0.08	3.56
307	0.0	3.48
308	0.14	3.47
309	0.02	3.34
310	0.05	3.32
311	0.03	3.27
312	0.01	3.24
313	0.06	3.22
314	0.03	3.17
315	0.02	3.14
316	0.11	3.12
317	0.11	3.01
318	0.13	2.91
319	0.0	2.78
320	0.21	2.77
321	0.11	2.56
322	0.11	2.46
323	0.06	2.35
324	0.05	2.29
325	0.0	2.24
326	0.05	2.23
327	0.01	2.18
328	0.0	2.17
329	0.0	2.17
330	0.0	2.16
331	0.0	2.16
332	0.01	2.16
333	0.01	2.15
334	0.0	2.14
335	0.0	2.14
336	0.01	2.13
337	0.04	2.13
338	0.01	2.09
339	0.05	2.08
340	0.0	2.03
341	0.04	2.03
342	0.05	1.98
343	0.03	1.93
344	0.06	1.9
345	0.0	1.85
346	0.04	1.84
347	0.04	1.8
348	0.05	1.76
349	0.06	1.7
350	0.01	1.64
351	0.0	1.63
352	0.05	1.62
353	0.08	1.58
354	0.13	1.5
355	0.01	1.37
356	0.01	1.37
357	0.01	1.35
358	0.11	1.35
359	0.0	1.24
360	0.0	1.23
361	0.01	1.23
362	0.11	1.22
363	0.0	1.12
364	0.0	1.11
365	0.0	1.11
366	0.01	1.11
367	0.01	1.1
368	0.05	1.09
369	0.0	1.04
370	0.01	1.03
371	0.01	1.03
372	0.01	1.02
373	0.01	1.01
374	0.1	1.0
375	0.01	0.91
376	0.01	0.89
377	0.01	0.89
378	0.01	0.88
379	0.01	0.87
380	0.01	0.86
381	0.01	0.86
382	0.01	0.85
383	0.01	0.84
384	0.01	0.83
385	0.0	0.83
386	0.01	0.82
387	0.01	0.81
388	0.0	0.8
389	0.0	0.8
390	0.01	0.8
391	0.01	0.79
392	0.01	0.79
393	0.0	0.78
394	0.01	0.77
395	0.01	0.77
396	0.0	0.76
397	0.01	0.76
398	0.06	0.75
399	0.0	0.7
400	0.01	0.69
401	0.0	0.68
402	0.01	0.68
403	0.01	0.67
404	0.06	0.66
405	0.01	0.61
406	0.01	0.6
407	0.01	0.59
408	0.01	0.58
409	0.01	0.57
410	0.0	0.56
411	0.01	0.55
412	0.02	0.54
413	0.01	0.53
414	0.0	0.52
415	0.0	0.51
416	0.01	0.51
417	0.01	0.5
418	0.01	0.49
419	0.0	0.48
420	0.0	0.47
421	0.01	0.47
422	0.0	0.46
423	0.01	0.46
424	0.01	0.45
425	0.0	0.44
426	0.0	0.44
427	0.01	0.44
428	0.01	0.43
429	0.01	0.42
430	0.0	0.42
431	0.01	0.42
432	0.01	0.41
433	0.01	0.4
434	0.01	0.38
435	0.0	0.38
436	0.01	0.38
437	0.01	0.37
438	0.01	0.36
439	0.0	0.35
440	0.0	0.34
441	0.01	0.34
442	0.01	0.33
443	0.0	0.32
444	0.0	0.32
445	0.0	0.32
446	0.0	0.31
447	0.0	0.31
448	0.0	0.31
449	0.0	0.31
450	0.01	0.3
451	0.01	0.3
452	0.0	0.29
453	0.0	0.29
454	0.01	0.28
455	0.0	0.28
456	0.0	0.27
457	0.01	0.27
458	0.0	0.26
459	0.01	0.26
460	0.0	0.25
461	0.0	0.25
462	0.0	0.24
463	0.01	0.24
464	0.01	0.23
465	0.01	0.23
466	0.01	0.22
467	0.0	0.21
468	0.01	0.21
469	0.01	0.2
470	0.01	0.19
471	0.0	0.18
472	0.0	0.18
473	0.01	0.18
474	0.0	0.17
475	0.0	0.16
476	0.0	0.16
477	0.01	0.16
478	0.0	0.16
479	0.0	0.15
480	0.0	0.15
481	0.0	0.15
482	0.0	0.15
483	0.0	0.15
484	0.0	0.14
485	0.0	0.14
486	0.0	0.14
487	0.0	0.14
488	0.0	0.13
489	0.01	0.13
490	0.01	0.12
491	0.0	0.12
492	0.0	0.12
493	0.0	0.11
494	0.0	0.11
495	0.0	0.11
496	0.0	0.11
497	0.0	0.1
498	0.0	0.1
499	0.0	0.1
500	0.0	0.1
501	0.0	0.1
502	0.0	0.09
503	0.0	0.09
504	0.0	0.09
505	0.0	0.09
506	0.0	0.09
507	0.0	0.08
508	0.0	0.08
509	0.0	0.08
510	0.0	0.08
511	0.0	0.07
512	0.0	0.07
513	0.0	0.07
514	0.0	0.07
515	0.0	0.06
516	0.0	0.06
517	0.0	0.06
518	0.0	0.06
519	0.0	0.06
520	0.0	0.05
521	0.0	0.05
522	0.0	0.05
523	0.0	0.05
524	0.0	0.05
525	0.0	0.05
526	0.0	0.05
527	0.0	0.05
528	0.0	0.04
529	0.0	0.04
530	0.0	0.04
531	0.0	0.04
532	0.0	0.04
533	0.0	0.04
534	0.0	0.04
535	0.0	0.04
536	0.0	0.04
537	0.0	0.04
538	0.0	0.04
539	0.0	0.04
540	0.0	0.04
541	0.0	0.04
542	0.0	0.04
543	0.0	0.04
544	0.0	0.03
545	0.0	0.03
546	0.0	0.03
547	0.0	0.03
548	0.0	0.03
549	0.0	0.03
550	0.0	0.03
551	0.0	0.03
552	0.0	0.03
553	0.0	0.03
554	0.0	0.02
555	0.0	0.02
556	0.0	0.02
557	0.0	0.02
558	0.0	0.02
559	0.0	0.02
560	0.0	0.02
561	0.0	0.02
562	0.0	0.02
563	0.0	0.02
564	0.0	0.02
565	0.0	0.02
566	0.0	0.02
567	0.0	0.02
568	0.0	0.02
569	0.0	0.02
570	0.0	0.02
571	0.0	0.02
572	0.0	0.02
573	0.0	0.02
574	0.0	0.01
575	0.0	0.01
576	0.0	0.01
577	0.0	0.01
578	0.0	0.01
579	0.0	0.01
580	0.0	0.01
581	0.0	0.01
582	0.0	0.01
583	0.0	0.01
584	0.0	0.01
585	0.0	0.01
586	0.0	0.01
587	0.0	0.01
588	0.0	0.01
589	0.0	0.01
590	0.0	0.01
591	0.0	0.01
592	0.0	0.01
593	0.0	0.01
594	0.0	0.01
595	0.0	0.01
596	0.0	0.01
597	0.0	0.01
598	0.0	0.01
599	0.0	0.01
600	0.0	0.01
601	0.0	0.01
602	0.0	0.01
603	0.0	0.01
604	0.0	0.01
605	0.0	0.01
606	0.0	0.01
607	0.0	0.01
608	0.0	0.01
609	0.0	0.01
610	0.0	0.01
611	0.0	0.01
612	0.0	0.01
613	0.0	0.01
614	0.0	0.01
615	0.0	0.01
616	0.0	0.01
617	0.0	0.01
618	0.0	0.01
619	0.0	0.01
620	0.0	0.01
621	0.0	0.01
622	0.0	0.01
623	0.0	0.0
624	0.0	0.0
625	0.0	0.0
626	0.0	0.0
627	0.0	0.0
628	0.0	0.0
629	0.0	0.0
630	0.0	0.0
631	0.0	0.0
632	0.0	0.0
633	0.0	0.0
634	0.0	0.0
635	0.0	0.0
636	0.0	0.0
637	0.0	0.0
638	0.0	0.0
639	0.0	0.0
640	0.0	0.0
641	0.0	0.0
642	0.0	0.0
643	0.0	0.0
644	0.0	0.0
645	0.0	0.0
646	0.0	0.0
647	0.0	0.0
648	0.0	0.0
649	0.0	0.0
650	0.0	0.0
651	0.0	0.0
652	0.0	0.0
653	0.0	0.0
654	0.0	0.0
655	0.0	0.0
656	0.0	0.0
657	0.0	0.0
658	0.0	0.0
659	0.0	0.0
660	0.0	0.0
661	0.0	0.0
662	0.0	0.0
663	0.0	0.0
664	0.0	0.0
665	0.0	0.0
666	0.0	0.0
667	0.0	0.0
668	0.0	0.0
669	0.0	0.0
670	0.0	0.0
671	0.0	0.0
672	0.0	0.0
673	0.0	0.0
674	0.0	0.0
675	0.0	0.0
676	0.0	0.0
677	0.0	0.0
678	0.0	0.0
679	0.0	0.0
680	0.0	0.0
681	0.0	0.0
682	0.0	0.0
683	0.0	0.0
684	0.0	0.0
685	0.0	0.0
686	0.0	0.0
687	0.0	0.0
688	0.0	0.0
689	0.0	0.0
690	0.0	0.0
691	0.0	0.0
692	0.0	0.0
693	0.0	0.0
694	0.0	0.0
695	0.0	0.0
696	0.0	0.0
697	0.0	0.0
698	0.0	0.0
699	0.0	0.0
700	0.0	0.0
701	0.0	0.0
702	0.0	0.0
703	0.0	0.0
704	0.0	0.0
705	0.0	0.0
706	0.0	0.0
707	0.0	0.0
708	0.0	0.0
709	0.0	0.0
710	0.0	0.0
711	0.0	0.0
712	0.0	0.0
713	0.0	0.0
714	0.0	0.0
715	0.0	0.0
716	0.0	0.0
717	0.0	0.0
718	0.0	0.0
719	0.0	0.0
720	0.0	0.0
721	0.0	0.0
722	0.0	0.0
723	0.0	0.0
724	0.0	0.0
725	0.0	0.0
726	0.0	0.0
727	0.0	0.0
728	0.0	0.0
729	0.0	0.0
730	0.0	0.0
731	0.0	0.0
732	0.0	0.0
733	0.0	0.0
734	0.0	0.0
735	0.0	0.0
736	0.0	0.0
737	0.0	0.0
738	0.0	0.0
739	0.0	0.0
740	0.0	0.0
741	0.0	0.0
742	0.0	0.0
743	0.0	0.0
744	0.0	0.0
745	0.0	0.0
746	0.0	0.0
747	0.0	0.0
748	0.0	0.0
749	0.0	0.0
750	0.0	0.0
751	0.0	0.0
752	0.0	0.0
753	0.0	0.0
754	0.0	0.0
755	0.0	0.0
756	0.0	0.0
757	0.0	0.0
758	0.0	0.0
759	0.0	0.0
760	0.0	0.0
761	0.0	0.0
762	0.0	0.0
763	0.0	0.0
764	0.0	0.0
765	0.0	0.0
766	0.0	0.0
767	0.0	0.0
768	0.0	0.0
769	0.0	0.0
770	0.0	0.0
771	0.0	0.0
772	0.0	0.0
773	0.0	0.0
774	0.0	0.0
775	0.0	0.0
776	0.0	0.0
777	0.0	0.0
778	0.0	0.0
779	0.0	0.0
780	0.0	0.0
781	0.0	0.0
782	0.0	0.0
783	0.0	0.0
784	0.0	0.0
785	0.0	0.0
786	0.0	0.0
787	0.0	0.0
788	0.0	0.0
789	0.0	0.0
790	0.0	0.0
791	0.0	0.0
792	0.0	0.0
793	0.0	0.0
794	0.0	0.0
795	0.0	0.0
796	0.0	0.0
797	0.0	0.0
798	0.0	0.0
799	0.0	0.0
800	0.0	0.0
801	0.0	0.0
802	0.0	0.0
803	0.0	0.0
804	0.0	0.0
805	0.0	0.0
806	0.0	0.0
807	0.0	0.0
808	0.0	0.0
809	0.0	0.0
810	0.0	0.0
811	0.0	0.0
812	0.0	0.0
813	0.0	0.0
814	0.0	0.0
815	0.0	0.0
816	0.0	0.0
817	0.0	0.0
818	0.0	0.0
819	0.0	0.0
820	0.0	0.0
821	0.0	0.0
822	0.0	0.0
823	0.0	0.0
824	0.0	0.0
825	0.0	0.0
826	0.0	0.0
827	0.0	0.0
828	0.0	0.0
829	0.0	0.0
830	0.0	0.0
831	0.0	0.0
832	0.0	0.0
833	0.0	0.0
834	0.0	0.0
835	0.0	0.0
836	0.0	0.0
837	0.0	0.0
838	0.0	0.0
839	0.0	0.0
840	0.0	0.0
841	0.0	0.0
842	0.0	0.0
843	0.0	0.0
844	0.0	0.0
845	0.0	0.0
846	0.0	0.0
847	0.0	0.0
848	0.0	0.0
849	0.0	0.0
850	0.0	0.0
851	0.0	0.0
852	0.0	0.0
853	0.0	0.0
854	0.0	0.0
855	0.0	0.0
856	0.0	0.0
857	0.0	0.0
858	0.0	0.0
859	0.0	0.0
860	0.0	0.0
861	0.0	0.0
862	0.0	0.0
863	0.0	0.0
864	0.0	0.0
865	0.0	0.0
866	0.0	0.0
867	0.0	0.0
868	0.0	0.0
869	0.0	0.0
870	0.0	0.0
871	0.0	0.0
872	0.0	0.0
873	0.0	0.0
874	0.0	0.0
875	0.0	0.0
876	0.0	0.0
877	0.0	0.0
878	0.0	0.0
879	0.0	0.0
880	0.0	0.0
881	0.0	0.0
882	0.0	0.0
883	0.0	0.0

## Sheet: BUL
user_BUL - Class I Coverage
Number of epitope hits / HLA combinations recognized	Percent of individuals	Cumulative percent of population coverage
0	57.0	100.0
1	0.0	43.0
2	0.0	43.0
3	0.0	43.0
4	0.0	43.0
5	0.0	43.0
6	0.0	43.0
7	0.0	43.0
8	0.0	43.0
9	0.0	43.0
10	0.0	43.0
11	0.0	43.0
12	0.0	43.0
13	0.0	43.0
14	0.0	43.0
15	0.0	43.0
16	0.0	43.0
17	0.0	43.0
18	0.0	43.0
19	0.0	43.0
20	0.0	43.0
21	0.0	43.0
22	0.0	43.0
23	0.0	43.0
24	0.0	43.0
25	0.0	43.0
26	0.0	43.0
27	0.0	43.0
28	0.0	43.0
29	0.0	43.0
30	0.0	43.0
31	0.0	43.0
32	0.0	43.0
33	0.0	43.0
34	0.0	43.0
35	0.0	43.0
36	0.0	43.0
37	0.0	43.0
38	0.0	43.0
39	0.0	43.0
40	0.0	43.0
41	0.0	43.0
42	0.0	43.0
43	0.0	43.0
44	0.0	43.0
45	0.0	43.0
46	0.0	43.0
47	0.0	43.0
48	0.0	43.0
49	2.42	43.0
50	2.35	40.58
51	0.0	38.23
52	0.0	38.23
53	0.0	38.23
54	0.0	38.23
55	0.0	38.23
56	0.0	38.23
57	0.0	38.23
58	0.0	38.23
59	2.42	38.23
60	0.0	35.8
61	0.0	35.8
62	0.0	35.8
63	0.0	35.8
64	0.0	35.8
65	0.0	35.8
66	0.0	35.8
67	0.0	35.8
68	0.0	35.8
69	0.0	35.8
70	0.0	35.8
71	0.0	35.8
72	0.0	35.8
73	0.0	35.8
74	0.0	35.8
75	0.0	35.8
76	0.0	35.8
77	0.0	35.8
78	0.0	35.8
79	0.0	35.8
80	0.0	35.8
81	0.0	35.8
82	0.0	35.8
83	0.0	35.8
84	0.0	35.8
85	0.0	35.8
86	0.0	35.8
87	0.0	35.8
88	0.0	35.8
89	2.42	35.8
90	0.0	33.38
91	0.0	33.38
92	0.0	33.38
93	0.0	33.38
94	0.0	33.38
95	0.0	33.38
96	0.0	33.38
97	0.0	33.38
98	0.0	33.38
99	0.1	33.38
100	0.0	33.28
101	0.0	33.28
102	0.0	33.28
103	0.0	33.28
104	0.0	33.28
105	0.0	33.28
106	0.0	33.28
107	0.0	33.28
108	0.05	33.28
109	0.1	33.23
110	0.0	33.13
111	0.0	33.13
112	0.0	33.13
113	0.0	33.13
114	0.0	33.13
115	0.0	33.13
116	0.0	33.13
117	0.0	33.13
118	0.0	33.13
119	2.42	33.13
120	2.42	30.71
121	0.0	28.29
122	0.0	28.29
123	0.0	28.29
124	0.0	28.29
125	0.0	28.29
126	0.0	28.29
127	0.0	28.29
128	0.0	28.29
129	0.0	28.29
130	0.0	28.29
131	0.0	28.29
132	0.0	28.29
133	2.42	28.29
134	0.0	25.86
135	0.0	25.86
136	0.0	25.86
137	0.0	25.86
138	0.05	25.86
139	0.1	25.81
140	0.0	25.71
141	0.0	25.71
142	0.0	25.71
143	0.0	25.71
144	0.0	25.71
145	0.0	25.71
146	0.0	25.71
147	0.0	25.71
148	0.05	25.71
149	8.52	25.66
150	0.0	17.14
151	0.0	17.14
152	0.0	17.14
153	3.54	17.14
154	0.0	13.6
155	0.0	13.6
156	0.0	13.6
157	0.0	13.6
158	0.0	13.6
159	0.0	13.59
160	0.0	13.59
161	0.0	13.59
162	0.0	13.59
163	0.0	13.59
164	0.0	13.59
165	0.0	13.59
166	0.0	13.59
167	0.0	13.59
168	0.05	13.59
169	0.15	13.54
170	0.1	13.39
171	0.0	13.29
172	0.0	13.29
173	0.0	13.29
174	0.0	13.29
175	0.0	13.29
176	0.0	13.29
177	0.0	13.29
178	0.05	13.29
179	0.05	13.24
180	0.0	13.19
181	0.0	13.19
182	0.05	13.19
183	0.1	13.14
184	0.0	13.04
185	0.0	13.04
186	2.42	13.04
187	0.0	10.62
188	0.0	10.62
189	0.0	10.62
190	0.0	10.62
191	0.0	10.62
192	0.05	10.62
193	0.0	10.57
194	0.0	10.57
195	0.0	10.57
196	0.0	10.57
197	0.0	10.57
198	0.31	10.57
199	0.22	10.26
200	0.0	10.03
201	0.0	10.03
202	0.15	10.03
203	3.61	9.88
204	0.0	6.27
205	0.0	6.27
206	0.0	6.27
207	0.0	6.27
208	0.36	6.27
209	0.05	5.91
210	0.0	5.86
211	0.0	5.86
212	0.15	5.86
213	0.0	5.71
214	0.0	5.71
215	0.0	5.71
216	0.0	5.71
217	0.0	5.71
218	0.0	5.71
219	0.0	5.71
220	0.0	5.7
221	0.0	5.7
222	0.05	5.7
223	0.0	5.65
224	0.0	5.65
225	0.0	5.65
226	0.0	5.65
227	0.0	5.65
228	0.0	5.65
229	0.0	5.65
230	0.0	5.65
231	0.0	5.65
232	0.0	5.65
233	0.0	5.65
234	0.0	5.65
235	0.05	5.65
236	0.1	5.6
237	0.0	5.5
238	0.31	5.5
239	0.05	5.19
240	0.0	5.14
241	0.0	5.14
242	0.15	5.14
243	0.0	4.98
244	0.0	4.98
245	0.05	4.98
246	0.0	4.93
247	0.0	4.93
248	0.01	4.93
249	0.0	4.93
250	0.0	4.93
251	0.0	4.93
252	0.2	4.93
253	0.12	4.72
254	0.0	4.6
255	0.0	4.6
256	0.0	4.6
257	0.01	4.6
258	0.01	4.6
259	0.0	4.59
260	0.0	4.58
261	0.0	4.58
262	0.15	4.58
263	0.0	4.43
264	0.0	4.43
265	0.0	4.43
266	0.0	4.43
267	0.0	4.43
268	0.31	4.43
269	0.31	4.12
270	0.0	3.81
271	0.0	3.81
272	0.15	3.81
273	0.15	3.66
274	0.0	3.51
275	0.05	3.51
276	0.0	3.45
277	0.0	3.45
278	0.0	3.45
279	0.0	3.45
280	0.0	3.45
281	0.0	3.45
282	0.31	3.45
283	0.0	3.14
284	0.0	3.14
285	0.0	3.14
286	0.15	3.14
287	0.01	2.99
288	0.01	2.99
289	0.0	2.98
290	0.0	2.98
291	0.0	2.98
292	0.15	2.97
293	0.0	2.82
294	0.0	2.82
295	0.0	2.82
296	0.0	2.82
297	0.01	2.82
298	0.26	2.81
299	0.0	2.55
300	0.0	2.55
301	0.0	2.55
302	0.34	2.55
303	0.0	2.21
304	0.0	2.21
305	0.05	2.21
306	0.05	2.16
307	0.0	2.11
308	0.0	2.11
309	0.0	2.11
310	0.0	2.11
311	0.0	2.11
312	0.0	2.11
313	0.0	2.1
314	0.0	2.1
315	0.0	2.1
316	0.0	2.1
317	0.01	2.1
318	0.01	2.1
319	0.06	2.09
320	0.0	2.03
321	0.0	2.03
322	0.16	2.03
323	0.15	1.87
324	0.0	1.71
325	0.0	1.71
326	0.0	1.71
327	0.01	1.71
328	0.01	1.71
329	0.0	1.7
330	0.0	1.7
331	0.01	1.7
332	0.01	1.69
333	0.0	1.68
334	0.0	1.68
335	0.31	1.68
336	0.15	1.37
337	0.0	1.22
338	0.0	1.22
339	0.15	1.22
340	0.0	1.07
341	0.01	1.07
342	0.0	1.06
343	0.0	1.05
344	0.0	1.05
345	0.0	1.05
346	0.0	1.05
347	0.01	1.05
348	0.01	1.05
349	0.0	1.04
350	0.0	1.04
351	0.01	1.04
352	0.34	1.03
353	0.0	0.69
354	0.0	0.69
355	0.0	0.69
356	0.11	0.69
357	0.01	0.58
358	0.01	0.57
359	0.0	0.56
360	0.0	0.56
361	0.01	0.56
362	0.0	0.55
363	0.0	0.55
364	0.0	0.55
365	0.0	0.55
366	0.0	0.55
367	0.0	0.55
368	0.0	0.55
369	0.0	0.55
370	0.0	0.54
371	0.01	0.54
372	0.01	0.54
373	0.0	0.53
374	0.0	0.53
375	0.0	0.53
376	0.0	0.52
377	0.0	0.52
378	0.0	0.52
379	0.0	0.52
380	0.0	0.52
381	0.0	0.52
382	0.0	0.52
383	0.0	0.52
384	0.01	0.52
385	0.01	0.51
386	0.0	0.5
387	0.01	0.5
388	0.01	0.49
389	0.15	0.48
390	0.0	0.33
391	0.01	0.33
392	0.0	0.32
393	0.0	0.32
394	0.01	0.32
395	0.0	0.31
396	0.0	0.31
397	0.0	0.31
398	0.0	0.31
399	0.0	0.3
400	0.0	0.3
401	0.02	0.3
402	0.01	0.29
403	0.0	0.28
404	0.0	0.28
405	0.01	0.28
406	0.0	0.27
407	0.0	0.27
408	0.0	0.27
409	0.0	0.27
410	0.0	0.27
411	0.01	0.27
412	0.0	0.25
413	0.0	0.25
414	0.0	0.25
415	0.0	0.25
416	0.0	0.25
417	0.01	0.25
418	0.01	0.24
419	0.0	0.24
420	0.0	0.24
421	0.01	0.24
422	0.01	0.22
423	0.0	0.21
424	0.01	0.21
425	0.0	0.21
426	0.0	0.2
427	0.0	0.2
428	0.0	0.2
429	0.0	0.2
430	0.0	0.2
431	0.01	0.2
432	0.0	0.2
433	0.0	0.2
434	0.0	0.2
435	0.01	0.2
436	0.0	0.19
437	0.0	0.19
438	0.0	0.19
439	0.0	0.18
440	0.0	0.18
441	0.01	0.18
442	0.0	0.17
443	0.0	0.16
444	0.0	0.16
445	0.0	0.16
446	0.0	0.16
447	0.0	0.16
448	0.0	0.16
449	0.0	0.16
450	0.0	0.16
451	0.01	0.16
452	0.0	0.15
453	0.0	0.15
454	0.01	0.15
455	0.01	0.14
456	0.0	0.13
457	0.0	0.13
458	0.0	0.13
459	0.0	0.13
460	0.0	0.12
461	0.0	0.12
462	0.0	0.12
463	0.0	0.12
464	0.0	0.12
465	0.0	0.12
466	0.0	0.12
467	0.0	0.12
468	0.01	0.12
469	0.0	0.12
470	0.0	0.12
471	0.01	0.12
472	0.01	0.11
473	0.0	0.09
474	0.0	0.09
475	0.0	0.09
476	0.0	0.09
477	0.0	0.08
478	0.0	0.08
479	0.0	0.08
480	0.0	0.08
481	0.0	0.08
482	0.0	0.08
483	0.0	0.08
484	0.01	0.08
485	0.01	0.08
486	0.0	0.06
487	0.0	0.06
488	0.01	0.06
489	0.0	0.05
490	0.0	0.05
491	0.0	0.05
492	0.0	0.05
493	0.0	0.05
494	0.0	0.05
495	0.0	0.05
496	0.0	0.05
497	0.0	0.05
498	0.0	0.05
499	0.0	0.05
500	0.0	0.05
501	0.01	0.05
502	0.0	0.04
503	0.0	0.04
504	0.0	0.04
505	0.0	0.04
506	0.0	0.04
507	0.0	0.04
508	0.0	0.04
509	0.0	0.03
510	0.0	0.03
511	0.0	0.03
512	0.0	0.03
513	0.0	0.03
514	0.0	0.03
515	0.0	0.03
516	0.0	0.03
517	0.0	0.03
518	0.0	0.03
519	0.0	0.03
520	0.0	0.03
521	0.0	0.03
522	0.0	0.03
523	0.0	0.02
524	0.0	0.02
525	0.0	0.02
526	0.0	0.02
527	0.0	0.02
528	0.0	0.02
529	0.0	0.02
530	0.0	0.02
531	0.0	0.02
532	0.0	0.02
533	0.0	0.02
534	0.0	0.02
535	0.0	0.02
536	0.0	0.02
537	0.0	0.02
538	0.01	0.02
539	0.0	0.01
540	0.0	0.01
541	0.0	0.01
542	0.0	0.01
543	0.0	0.01
544	0.0	0.01
545	0.0	0.01
546	0.0	0.01
547	0.0	0.01
548	0.0	0.01
549	0.0	0.01
550	0.0	0.01
551	0.0	0.01
552	0.0	0.01
553	0.0	0.01
554	0.0	0.01
555	0.0	0.01
556	0.0	0.01
557	0.0	0.01
558	0.0	0.01
559	0.0	0.01
560	0.0	0.01
561	0.0	0.01
562	0.0	0.01
563	0.0	0.01
564	0.0	0.01
565	0.0	0.01
566	0.0	0.01
567	0.0	0.01
568	0.0	0.01
569	0.0	0.01
570	0.0	0.01
571	0.0	0.01
572	0.0	0.0
573	0.0	0.0
574	0.0	0.0
575	0.0	0.0
576	0.0	0.0
577	0.0	0.0
578	0.0	0.0
579	0.0	0.0
580	0.0	0.0
581	0.0	0.0
582	0.0	0.0
583	0.0	0.0
584	0.0	0.0
585	0.0	0.0
586	0.0	0.0
587	0.0	0.0
588	0.0	0.0
589	0.0	0.0
590	0.0	0.0
591	0.0	0.0
592	0.0	0.0
593	0.0	0.0
594	0.0	0.0
595	0.0	0.0
596	0.0	0.0
597	0.0	0.0
598	0.0	0.0
599	0.0	0.0
600	0.0	0.0
601	0.0	0.0
602	0.0	0.0
603	0.0	0.0
604	0.0	0.0
605	0.0	0.0
606	0.0	0.0
607	0.0	0.0
608	0.0	0.0
609	0.0	0.0
610	0.0	0.0
611	0.0	0.0
612	0.0	0.0
613	0.0	0.0
614	0.0	0.0
615	0.0	0.0
616	0.0	0.0
617	0.0	0.0
618	0.0	0.0
619	0.0	0.0
620	0.0	0.0
621	0.0	0.0
622	0.0	0.0
623	0.0	0.0
624	0.0	0.0
625	0.0	0.0
626	0.0	0.0
627	0.0	0.0
628	0.0	0.0
629	0.0	0.0
630	0.0	0.0
631	0.0	0.0
632	0.0	0.0
633	0.0	0.0
634	0.0	0.0
635	0.0	0.0
636	0.0	0.0
637	0.0	0.0
638	0.0	0.0
639	0.0	0.0
640	0.0	0.0
641	0.0	0.0
642	0.0	0.0
643	0.0	0.0
644	0.0	0.0
645	0.0	0.0
646	0.0	0.0
647	0.0	0.0
648	0.0	0.0
649	0.0	0.0
650	0.0	0.0
651	0.0	0.0
652	0.0	0.0
653	0.0	0.0
654	0.0	0.0
655	0.0	0.0
656	0.0	0.0
657	0.0	0.0
658	0.0	0.0
659	0.0	0.0
660	0.0	0.0
661	0.0	0.0
662	0.0	0.0
663	0.0	0.0
664	0.0	0.0
665	0.0	0.0
666	0.0	0.0
667	0.0	0.0
668	0.0	0.0
669	0.0	0.0
670	0.0	0.0
671	0.0	0.0
672	0.0	0.0
673	0.0	0.0
674	0.0	0.0
675	0.0	0.0
676	0.0	0.0
677	0.0	0.0
678	0.0	0.0
679	0.0	0.0
680	0.0	0.0
681	0.0	0.0
682	0.0	0.0
683	0.0	0.0
684	0.0	0.0
685	0.0	0.0
686	0.0	0.0
687	0.0	0.0
688	0.0	0.0
689	0.0	0.0
690	0.0	0.0
691	0.0	0.0
692	0.0	0.0
693	0.0	0.0
694	0.0	0.0
695	0.0	0.0
696	0.0	0.0
697	0.0	0.0
698	0.0	0.0
699	0.0	0.0
700	0.0	0.0
701	0.0	0.0
702	0.0	0.0
703	0.0	0.0
704	0.0	0.0
705	0.0	0.0
706	0.0	0.0
707	0.0	0.0
708	0.0	0.0
709	0.0	0.0
710	0.0	0.0
711	0.0	0.0
712	0.0	0.0
713	0.0	0.0
714	0.0	0.0
715	0.0	0.0
716	0.0	0.0
717	0.0	0.0
718	0.0	0.0
719	0.0	0.0
720	0.0	0.0
721	0.0	0.0
722	0.0	0.0
723	0.0	0.0
724	0.0	0.0
725	0.0	0.0
726	0.0	0.0
727	0.0	0.0
728	0.0	0.0
729	0.0	0.0
730	0.0	0.0
731	0.0	0.0
732	0.0	0.0
733	0.0	0.0
734	0.0	0.0
735	0.0	0.0
736	0.0	0.0
737	0.0	0.0
738	0.0	0.0
739	0.0	0.0
740	0.0	0.0
741	0.0	0.0
742	0.0	0.0
743	0.0	0.0
744	0.0	0.0
745	0.0	0.0
746	0.0	0.0
747	0.0	0.0
748	0.0	0.0
749	0.0	0.0
750	0.0	0.0
751	0.0	0.0
752	0.0	0.0
753	0.0	0.0
754	0.0	0.0
755	0.0	0.0
756	0.0	0.0
757	0.0	0.0
758	0.0	0.0
759	0.0	0.0
760	0.0	0.0
761	0.0	0.0
762	0.0	0.0
763	0.0	0.0
764	0.0	0.0
765	0.0	0.0
766	0.0	0.0
767	0.0	0.0
768	0.0	0.0
769	0.0	0.0
770	0.0	0.0
771	0.0	0.0
772	0.0	0.0
773	0.0	0.0
774	0.0	0.0
775	0.0	0.0
776	0.0	0.0
777	0.0	0.0
778	0.0	0.0
779	0.0	0.0
780	0.0	0.0
781	0.0	0.0
782	0.0	0.0
783	0.0	0.0
784	0.0	0.0
785	0.0	0.0
786	0.0	0.0
787	0.0	0.0
788	0.0	0.0
789	0.0	0.0
790	0.0	0.0
791	0.0	0.0
792	0.0	0.0
793	0.0	0.0
794	0.0	0.0
795	0.0	0.0
796	0.0	0.0
797	0.0	0.0
798	0.0	0.0
799	0.0	0.0
800	0.0	0.0
801	0.0	0.0
802	0.0	0.0
803	0.0	0.0
804	0.0	0.0
805	0.0	0.0
806	0.0	0.0
807	0.0	0.0
808	0.0	0.0
809	0.0	0.0
810	0.0	0.0
811	0.0	0.0
812	0.0	0.0
813	0.0	0.0
814	0.0	0.0
815	0.0	0.0
816	0.0	0.0
817	0.0	0.0
818	0.0	0.0
819	0.0	0.0
820	0.0	0.0
821	0.0	0.0
822	0.0	0.0
823	0.0	0.0
824	0.0	0.0
825	0.0	0.0
826	0.0	0.0
827	0.0	0.0
828	0.0	0.0
829	0.0	0.0
830	0.0	0.0
831	0.0	0.0
832	0.0	0.0
833	0.0	0.0
834	0.0	0.0
835	0.0	0.0
836	0.0	0.0
837	0.0	0.0
838	0.0	0.0
839	0.0	0.0
840	0.0	0.0
841	0.0	0.0
842	0.0	0.0
843	0.0	0.0
844	0.0	0.0
845	0.0	0.0
846	0.0	0.0
847	0.0	0.0
848	0.0	0.0
849	0.0	0.0
850	0.0	0.0
851	0.0	0.0
852	0.0	0.0
853	0.0	0.0
854	0.0	0.0
855	0.0	0.0
856	0.0	0.0
857	0.0	0.0
858	0.0	0.0
859	0.0	0.0
860	0.0	0.0
861	0.0	0.0
862	0.0	0.0
863	0.0	0.0
864	0.0	0.0
865	0.0	0.0
866	0.0	0.0
867	0.0	0.0
868	0.0	0.0
869	0.0	0.0
870	0.0	0.0
871	0.0	0.0
872	0.0	0.0
873	0.0	0.0
874	0.0	0.0
875	0.0	0.0
876	0.0	0.0
877	0.0	0.0
878	0.0	0.0
879	0.0	0.0
880	0.0	0.0
881	0.0	0.0
882	0.0	0.0
883	0.0	0.0

## Sheet: CHN
user_CHN - Class I Coverage
Number of epitope hits / HLA combinations recognized	Percent of individuals	Cumulative percent of population coverage
0	48.14	100.0
1	0.0	51.86
2	0.0	51.86
3	0.0	51.86
4	0.0	51.86
5	0.0	51.86
6	0.0	51.86
7	0.0	51.86
8	0.0	51.86
9	0.0	51.86
10	0.0	51.86
11	0.0	51.86
12	0.0	51.86
13	0.0	51.86
14	0.0	51.86
15	0.0	51.86
16	0.0	51.86
17	0.0	51.86
18	0.0	51.86
19	0.0	51.86
20	0.0	51.86
21	0.0	51.86
22	0.0	51.86
23	0.0	51.86
24	0.0	51.86
25	0.0	51.86
26	0.0	51.86
27	0.0	51.86
28	0.0	51.86
29	0.0	51.86
30	0.0	51.86
31	0.0	51.86
32	0.0	51.86
33	0.0	51.86
34	0.0	51.86
35	0.0	51.86
36	0.0	51.86
37	0.0	51.86
38	0.0	51.86
39	0.0	51.86
40	0.0	51.86
41	0.0	51.86
42	0.0	51.86
43	0.0	51.86
44	0.0	51.86
45	0.0	51.86
46	0.0	51.86
47	0.0	51.86
48	0.0	51.86
49	0.0	51.86
50	3.44	51.86
51	0.81	48.42
52	0.0	47.61
53	0.0	47.61
54	0.0	47.61
55	0.0	47.61
56	0.0	47.61
57	0.0	47.61
58	0.0	47.61
59	0.0	47.61
60	0.0	47.61
61	0.0	47.61
62	0.0	47.61
63	0.0	47.61
64	0.0	47.61
65	0.0	47.61
66	0.0	47.61
67	0.0	47.61
68	0.0	47.61
69	0.0	47.61
70	0.0	47.61
71	0.0	47.61
72	1.74	47.61
73	0.0	45.88
74	0.0	45.88
75	0.0	45.88
76	0.0	45.88
77	5.01	45.88
78	0.0	40.86
79	0.0	40.86
80	0.0	40.86
81	0.0	40.86
82	0.0	40.86
83	0.0	40.86
84	0.0	40.86
85	0.0	40.86
86	0.0	40.86
87	0.0	40.86
88	0.0	40.86
89	0.69	40.86
90	0.0	40.17
91	0.0	40.17
92	0.0	40.17
93	0.0	40.17
94	0.0	40.17
95	0.0	40.17
96	0.0	40.17
97	0.0	40.17
98	0.0	40.17
99	0.0	40.17
100	0.0	40.17
101	0.06	40.17
102	0.0	40.11
103	0.0	40.11
104	0.0	40.11
105	0.0	40.11
106	0.0	40.11
107	2.09	40.11
108	0.0	38.03
109	0.0	38.03
110	0.0	38.03
111	3.59	38.03
112	0.0	34.44
113	0.0	34.44
114	0.0	34.44
115	2.56	34.44
116	0.0	31.88
117	0.0	31.88
118	0.0	31.88
119	0.0	31.88
120	0.92	31.88
121	0.0	30.96
122	0.12	30.96
123	0.01	30.83
124	0.0	30.82
125	0.0	30.82
126	0.0	30.82
127	0.17	30.82
128	4.37	30.65
129	0.0	26.28
130	0.0	26.28
131	0.0	26.28
132	0.0	26.28
133	0.0	26.28
134	0.0	26.28
135	0.0	26.28
136	0.0	26.28
137	0.0	26.28
138	0.0	26.28
139	0.05	26.28
140	0.01	26.23
141	0.0	26.22
142	0.0	26.22
143	0.0	26.22
144	5.38	26.22
145	0.0	20.84
146	0.0	20.84
147	0.0	20.84
148	0.0	20.84
149	0.18	20.84
150	0.0	20.66
151	0.0	20.66
152	0.0	20.66
153	0.0	20.66
154	0.0	20.66
155	0.0	20.66
156	0.0	20.66
157	0.15	20.66
158	0.02	20.51
159	0.0	20.49
160	0.0	20.49
161	0.27	20.49
162	3.5	20.23
163	0.0	16.72
164	0.0	16.72
165	0.18	16.72
166	0.09	16.54
167	0.0	16.45
168	0.0	16.45
169	0.0	16.45
170	0.07	16.45
171	0.01	16.38
172	0.0	16.37
173	0.0	16.37
174	0.0	16.37
175	0.0	16.37
176	0.0	16.37
177	0.0	16.37
178	0.15	16.37
179	0.11	16.22
180	0.0	16.11
181	0.0	16.11
182	0.0	16.11
183	0.06	16.11
184	0.22	16.05
185	0.0	15.83
186	0.0	15.83
187	0.05	15.83
188	0.37	15.79
189	0.0	15.41
190	0.0	15.41
191	0.0	15.41
192	0.28	15.41
193	0.0	15.13
194	0.18	15.13
195	0.09	14.95
196	0.01	14.86
197	0.1	14.84
198	0.0	14.74
199	0.01	14.74
200	1.57	14.74
201	0.0	13.17
202	0.0	13.17
203	0.0	13.17
204	0.02	13.17
205	0.21	13.15
206	0.0	12.94
207	0.0	12.94
208	0.0	12.94
209	0.01	12.94
210	0.0	12.93
211	0.0	12.93
212	0.25	12.93
213	0.03	12.68
214	0.0	12.65
215	0.0	12.65
216	1.59	12.65
217	0.06	11.07
218	0.08	11.0
219	0.0	10.93
220	0.0	10.93
221	0.27	10.93
222	0.09	10.66
223	0.0	10.58
224	0.0	10.58
225	0.0	10.58
226	0.09	10.58
227	0.02	10.48
228	0.0	10.46
229	0.01	10.46
230	0.0	10.46
231	0.03	10.46
232	0.0	10.42
233	0.08	10.42
234	0.07	10.34
235	0.21	10.27
236	0.0	10.06
237	0.0	10.06
238	0.01	10.06
239	0.68	10.04
240	0.0	9.36
241	2.48	9.36
242	0.01	6.88
243	0.23	6.87
244	0.0	6.64
245	0.0	6.64
246	0.0	6.64
247	0.0	6.64
248	0.08	6.64
249	0.0	6.55
250	0.11	6.55
251	0.27	6.45
252	0.0	6.18
253	0.0	6.18
254	0.0	6.18
255	0.4	6.17
256	0.01	5.77
257	0.0	5.77
258	0.0	5.77
259	0.29	5.77
260	0.01	5.48
261	0.0	5.47
262	0.0	5.47
263	0.0	5.47
264	0.11	5.47
265	0.0	5.36
266	0.11	5.36
267	0.02	5.26
268	0.01	5.24
269	0.08	5.24
270	0.0	5.16
271	0.0	5.16
272	0.26	5.16
273	0.13	4.9
274	0.0	4.77
275	0.0	4.77
276	0.01	4.77
277	0.25	4.76
278	0.0	4.52
279	0.0	4.52
280	0.0	4.52
281	0.0	4.52
282	0.03	4.51
283	0.0	4.48
284	0.01	4.48
285	0.01	4.47
286	0.0	4.46
287	0.0	4.46
288	0.02	4.46
289	0.03	4.44
290	0.31	4.4
291	0.09	4.09
292	0.04	4.0
293	0.16	3.96
294	0.0	3.8
295	0.01	3.79
296	0.0	3.78
297	0.0	3.78
298	0.0	3.78
299	0.01	3.78
300	0.0	3.77
301	0.01	3.77
302	0.0	3.76
303	0.01	3.76
304	0.0	3.75
305	0.02	3.75
306	0.39	3.72
307	0.03	3.33
308	0.0	3.3
309	0.01	3.29
310	0.01	3.28
311	0.06	3.28
312	0.01	3.22
313	0.09	3.2
314	0.0	3.11
315	0.04	3.11
316	0.02	3.07
317	0.0	3.05
318	0.12	3.05
319	0.01	2.93
320	0.03	2.92
321	0.0	2.9
322	0.0	2.9
323	0.05	2.9
324	0.03	2.85
325	0.0	2.82
326	0.0	2.81
327	0.07	2.81
328	0.14	2.74
329	0.0	2.6
330	0.04	2.6
331	0.04	2.57
332	0.02	2.53
333	0.0	2.5
334	0.0	2.5
335	0.0	2.5
336	0.03	2.5
337	0.0	2.47
338	0.0	2.47
339	0.0	2.47
340	0.01	2.47
341	0.01	2.46
342	0.0	2.45
343	0.0	2.45
344	0.29	2.44
345	0.0	2.15
346	0.01	2.15
347	0.0	2.14
348	0.11	2.14
349	0.0	2.03
350	0.02	2.03
351	0.0	2.01
352	0.18	2.01
353	0.0	1.82
354	0.02	1.82
355	0.0	1.8
356	0.14	1.8
357	0.01	1.65
358	0.0	1.65
359	0.01	1.65
360	0.16	1.64
361	0.05	1.49
362	0.06	1.43
363	0.01	1.37
364	0.0	1.36
365	0.01	1.36
366	0.01	1.36
367	0.02	1.35
368	0.0	1.33
369	0.11	1.33
370	0.01	1.22
371	0.0	1.21
372	0.0	1.21
373	0.0	1.21
374	0.0	1.21
375	0.0	1.2
376	0.0	1.2
377	0.0	1.2
378	0.06	1.2
379	0.02	1.14
380	0.0	1.12
381	0.0	1.12
382	0.0	1.12
383	0.04	1.12
384	0.0	1.08
385	0.13	1.08
386	0.0	0.94
387	0.01	0.94
388	0.01	0.93
389	0.0	0.92
390	0.0	0.92
391	0.0	0.92
392	0.01	0.92
393	0.0	0.91
394	0.01	0.91
395	0.01	0.9
396	0.0	0.9
397	0.01	0.9
398	0.0	0.89
399	0.0	0.88
400	0.01	0.88
401	0.01	0.88
402	0.01	0.86
403	0.18	0.85
404	0.01	0.67
405	0.01	0.67
406	0.0	0.65
407	0.0	0.65
408	0.0	0.65
409	0.0	0.64
410	0.01	0.64
411	0.0	0.63
412	0.0	0.63
413	0.01	0.63
414	0.0	0.62
415	0.0	0.62
416	0.03	0.62
417	0.02	0.59
418	0.0	0.58
419	0.0	0.58
420	0.0	0.58
421	0.02	0.57
422	0.0	0.55
423	0.0	0.55
424	0.0	0.55
425	0.01	0.54
426	0.0	0.54
427	0.0	0.54
428	0.01	0.54
429	0.01	0.53
430	0.0	0.52
431	0.0	0.52
432	0.0	0.52
433	0.01	0.52
434	0.02	0.51
435	0.0	0.49
436	0.0	0.49
437	0.01	0.48
438	0.0	0.48
439	0.01	0.47
440	0.0	0.46
441	0.08	0.46
442	0.0	0.39
443	0.0	0.39
444	0.0	0.38
445	0.0	0.38
446	0.0	0.38
447	0.0	0.38
448	0.0	0.38
449	0.0	0.38
450	0.0	0.38
451	0.01	0.38
452	0.0	0.37
453	0.01	0.37
454	0.0	0.36
455	0.02	0.36
456	0.0	0.34
457	0.08	0.34
458	0.0	0.27
459	0.01	0.27
460	0.0	0.25
461	0.0	0.25
462	0.0	0.25
463	0.0	0.25
464	0.0	0.25
465	0.0	0.25
466	0.0	0.25
467	0.01	0.25
468	0.0	0.24
469	0.0	0.23
470	0.0	0.23
471	0.01	0.23
472	0.01	0.23
473	0.0	0.22
474	0.0	0.22
475	0.01	0.22
476	0.01	0.21
477	0.0	0.2
478	0.0	0.2
479	0.0	0.2
480	0.02	0.2
481	0.0	0.18
482	0.0	0.18
483	0.0	0.18
484	0.01	0.18
485	0.0	0.18
486	0.0	0.18
487	0.0	0.18
488	0.01	0.18
489	0.0	0.17
490	0.01	0.17
491	0.0	0.16
492	0.01	0.16
493	0.0	0.15
494	0.0	0.15
495	0.0	0.15
496	0.01	0.15
497	0.0	0.14
498	0.0	0.14
499	0.0	0.14
500	0.01	0.14
501	0.0	0.13
502	0.0	0.13
503	0.0	0.13
504	0.0	0.13
505	0.0	0.13
506	0.01	0.13
507	0.0	0.12
508	0.0	0.11
509	0.0	0.11
510	0.0	0.11
511	0.0	0.11
512	0.0	0.11
513	0.0	0.11
514	0.01	0.11
515	0.0	0.1
516	0.0	0.1
517	0.0	0.1
518	0.01	0.1
519	0.0	0.09
520	0.0	0.09
521	0.0	0.09
522	0.01	0.09
523	0.0	0.09
524	0.0	0.08
525	0.0	0.08
526	0.0	0.08
527	0.0	0.08
528	0.0	0.08
529	0.0	0.08
530	0.0	0.08
531	0.01	0.08
532	0.0	0.07
533	0.0	0.07
534	0.0	0.07
535	0.0	0.07
536	0.0	0.07
537	0.0	0.07
538	0.0	0.07
539	0.0	0.07
540	0.0	0.07
541	0.0	0.07
542	0.0	0.07
543	0.0	0.07
544	0.0	0.07
545	0.0	0.06
546	0.0	0.06
547	0.01	0.06
548	0.0	0.05
549	0.0	0.05
550	0.0	0.05
551	0.0	0.05
552	0.0	0.05
553	0.0	0.05
554	0.0	0.05
555	0.0	0.05
556	0.0	0.05
557	0.0	0.05
558	0.0	0.05
559	0.0	0.05
560	0.0	0.05
561	0.0	0.04
562	0.0	0.04
563	0.0	0.04
564	0.0	0.04
565	0.0	0.04
566	0.0	0.04
567	0.0	0.04
568	0.0	0.04
569	0.0	0.04
570	0.0	0.03
571	0.0	0.03
572	0.0	0.03
573	0.0	0.03
574	0.0	0.03
575	0.0	0.03
576	0.0	0.03
577	0.0	0.03
578	0.0	0.03
579	0.0	0.03
580	0.0	0.03
581	0.0	0.03
582	0.0	0.03
583	0.0	0.03
584	0.0	0.03
585	0.01	0.03
586	0.0	0.02
587	0.0	0.02
588	0.0	0.02
589	0.0	0.02
590	0.0	0.02
591	0.0	0.02
592	0.0	0.02
593	0.0	0.02
594	0.0	0.02
595	0.0	0.02
596	0.0	0.02
597	0.0	0.02
598	0.0	0.02
599	0.0	0.02
600	0.0	0.02
601	0.0	0.02
602	0.0	0.01
603	0.0	0.01
604	0.0	0.01
605	0.0	0.01
606	0.0	0.01
607	0.0	0.01
608	0.0	0.01
609	0.0	0.01
610	0.0	0.01
611	0.0	0.01
612	0.0	0.01
613	0.0	0.01
614	0.0	0.01
615	0.0	0.01
616	0.0	0.01
617	0.0	0.01
618	0.0	0.01
619	0.0	0.01
620	0.0	0.01
621	0.0	0.01
622	0.0	0.01
623	0.0	0.01
624	0.0	0.01
625	0.0	0.01
626	0.0	0.01
627	0.0	0.01
628	0.0	0.01
629	0.0	0.01
630	0.0	0.01
631	0.0	0.01
632	0.0	0.01
633	0.0	0.01
634	0.0	0.01
635	0.0	0.01
636	0.0	0.01
637	0.0	0.01
638	0.0	0.01
639	0.0	0.01
640	0.0	0.01
641	0.0	0.01
642	0.0	0.01
643	0.0	0.01
644	0.0	0.01
645	0.0	0.01
646	0.0	0.01
647	0.0	0.01
648	0.0	0.01
649	0.0	0.01
650	0.0	0.01
651	0.0	0.0
652	0.0	0.0
653	0.0	0.0
654	0.0	0.0
655	0.0	0.0
656	0.0	0.0
657	0.0	0.0
658	0.0	0.0
659	0.0	0.0
660	0.0	0.0
661	0.0	0.0
662	0.0	0.0
663	0.0	0.0
664	0.0	0.0
665	0.0	0.0
666	0.0	0.0
667	0.0	0.0
668	0.0	0.0
669	0.0	0.0
670	0.0	0.0
671	0.0	0.0
672	0.0	0.0
673	0.0	0.0
674	0.0	0.0
675	0.0	0.0
676	0.0	0.0
677	0.0	0.0
678	0.0	0.0
679	0.0	0.0
680	0.0	0.0
681	0.0	0.0
682	0.0	0.0
683	0.0	0.0
684	0.0	0.0
685	0.0	0.0
686	0.0	0.0
687	0.0	0.0
688	0.0	0.0
689	0.0	0.0
690	0.0	0.0
691	0.0	0.0
692	0.0	0.0
693	0.0	0.0
694	0.0	0.0
695	0.0	0.0
696	0.0	0.0
697	0.0	0.0
698	0.0	0.0
699	0.0	0.0
700	0.0	0.0
701	0.0	0.0
702	0.0	0.0
703	0.0	0.0
704	0.0	0.0
705	0.0	0.0
706	0.0	0.0
707	0.0	0.0
708	0.0	0.0
709	0.0	0.0
710	0.0	0.0
711	0.0	0.0
712	0.0	0.0
713	0.0	0.0
714	0.0	0.0
715	0.0	0.0
716	0.0	0.0
717	0.0	0.0
718	0.0	0.0
719	0.0	0.0
720	0.0	0.0
721	0.0	0.0
722	0.0	0.0
723	0.0	0.0
724	0.0	0.0
725	0.0	0.0
726	0.0	0.0
727	0.0	0.0
728	0.0	0.0
729	0.0	0.0
730	0.0	0.0
731	0.0	0.0
732	0.0	0.0
733	0.0	0.0
734	0.0	0.0
735	0.0	0.0
736	0.0	0.0
737	0.0	0.0
738	0.0	0.0
739	0.0	0.0
740	0.0	0.0
741	0.0	0.0
742	0.0	0.0
743	0.0	0.0
744	0.0	0.0
745	0.0	0.0
746	0.0	0.0
747	0.0	0.0
748	0.0	0.0
749	0.0	0.0
750	0.0	0.0
751	0.0	0.0
752	0.0	0.0
753	0.0	0.0
754	0.0	0.0
755	0.0	0.0
756	0.0	0.0
757	0.0	0.0
758	0.0	0.0
759	0.0	0.0
760	0.0	0.0
761	0.0	0.0
762	0.0	0.0
763	0.0	0.0
764	0.0	0.0
765	0.0	0.0
766	0.0	0.0
767	0.0	0.0
768	0.0	0.0
769	0.0	0.0
770	0.0	0.0
771	0.0	0.0
772	0.0	0.0
773	0.0	0.0
774	0.0	0.0
775	0.0	0.0
776	0.0	0.0
777	0.0	0.0
778	0.0	0.0
779	0.0	0.0
780	0.0	0.0
781	0.0	0.0
782	0.0	0.0
783	0.0	0.0
784	0.0	0.0
785	0.0	0.0
786	0.0	0.0
787	0.0	0.0
788	0.0	0.0
789	0.0	0.0
790	0.0	0.0
791	0.0	0.0
792	0.0	0.0
793	0.0	0.0
794	0.0	0.0
795	0.0	0.0
796	0.0	0.0
797	0.0	0.0
798	0.0	0.0
799	0.0	0.0
800	0.0	0.0
801	0.0	0.0
802	0.0	0.0
803	0.0	0.0
804	0.0	0.0
805	0.0	0.0
806	0.0	0.0
807	0.0	0.0
808	0.0	0.0
809	0.0	0.0
810	0.0	0.0
811	0.0	0.0
812	0.0	0.0
813	0.0	0.0
814	0.0	0.0
815	0.0	0.0
816	0.0	0.0
817	0.0	0.0
818	0.0	0.0
819	0.0	0.0
820	0.0	0.0
821	0.0	0.0
822	0.0	0.0
823	0.0	0.0
824	0.0	0.0
825	0.0	0.0
826	0.0	0.0
827	0.0	0.0
828	0.0	0.0
829	0.0	0.0
830	0.0	0.0
831	0.0	0.0
832	0.0	0.0
833	0.0	0.0
834	0.0	0.0
835	0.0	0.0
836	0.0	0.0
837	0.0	0.0
838	0.0	0.0
839	0.0	0.0
840	0.0	0.0
841	0.0	0.0
842	0.0	0.0
843	0.0	0.0
844	0.0	0.0
845	0.0	0.0
846	0.0	0.0
847	0.0	0.0
848	0.0	0.0
849	0.0	0.0
850	0.0	0.0
851	0.0	0.0
852	0.0	0.0
853	0.0	0.0
854	0.0	0.0
855	0.0	0.0
856	0.0	0.0
857	0.0	0.0
858	0.0	0.0
859	0.0	0.0
860	0.0	0.0
861	0.0	0.0
862	0.0	0.0
863	0.0	0.0
864	0.0	0.0
865	0.0	0.0
866	0.0	0.0
867	0.0	0.0
868	0.0	0.0
869	0.0	0.0
870	0.0	0.0
871	0.0	0.0
872	0.0	0.0
873	0.0	0.0
874	0.0	0.0
875	0.0	0.0
876	0.0	0.0
877	0.0	0.0
878	0.0	0.0
879	0.0	0.0
880	0.0	0.0
881	0.0	0.0
882	0.0	0.0
883	0.0	0.0

## Sheet: COL
user_COL - Class I Coverage
Number of epitope hits / HLA combinations recognized	Percent of individuals	Cumulative percent of population coverage
0	53.45	100.0
1	0.0	46.55
2	0.0	46.55
3	0.0	46.55
4	0.0	46.55
5	0.0	46.55
6	0.0	46.55
7	0.0	46.55
8	0.0	46.55
9	0.0	46.55
10	0.0	46.55
11	0.0	46.55
12	0.0	46.55
13	0.0	46.55
14	0.0	46.55
15	0.0	46.55
16	0.0	46.55
17	0.0	46.55
18	0.0	46.55
19	0.0	46.55
20	0.0	46.55
21	0.0	46.55
22	0.0	46.55
23	0.0	46.55
24	0.0	46.55
25	0.0	46.55
26	0.0	46.55
27	0.0	46.55
28	0.0	46.55
29	0.0	46.55
30	0.0	46.55
31	0.0	46.55
32	0.0	46.55
33	0.0	46.55
34	0.0	46.55
35	0.0	46.55
36	0.0	46.55
37	0.0	46.55
38	0.0	46.55
39	0.0	46.55
40	0.0	46.55
41	0.0	46.55
42	0.0	46.55
43	0.0	46.55
44	0.0	46.55
45	0.0	46.55
46	0.0	46.55
47	0.0	46.55
48	0.0	46.55
49	0.91	46.55
50	0.0	45.64
51	0.0	45.64
52	0.0	45.64
53	0.0	45.64
54	0.0	45.64
55	0.0	45.64
56	0.0	45.64
57	0.0	45.64
58	0.0	45.64
59	1.34	45.64
60	0.0	44.3
61	0.0	44.3
62	0.0	44.3
63	0.0	44.3
64	0.0	44.3
65	0.0	44.3
66	0.0	44.3
67	0.0	44.3
68	0.0	44.3
69	0.0	44.3
70	0.0	44.3
71	0.0	44.3
72	2.1	44.3
73	0.0	42.21
74	0.0	42.21
75	0.86	42.21
76	0.0	41.35
77	2.23	41.35
78	0.0	39.11
79	0.0	39.11
80	0.0	39.11
81	0.0	39.11
82	0.0	39.11
83	0.0	39.11
84	0.0	39.11
85	0.0	39.11
86	0.0	39.11
87	0.0	39.11
88	0.0	39.11
89	0.0	39.11
90	0.0	39.11
91	0.0	39.11
92	0.0	39.11
93	0.0	39.11
94	0.0	39.11
95	0.0	39.11
96	0.0	39.11
97	0.0	39.11
98	0.0	39.11
99	0.0	39.11
100	0.0	39.11
101	0.0	39.11
102	0.0	39.11
103	0.0	39.11
104	0.0	39.11
105	0.0	39.11
106	0.0	39.11
107	0.0	39.11
108	0.01	39.11
109	0.0	39.1
110	0.0	39.1
111	0.0	39.1
112	0.0	39.1
113	0.0	39.1
114	0.0	39.1
115	0.0	39.1
116	0.0	39.1
117	0.82	39.1
118	1.16	38.28
119	0.0	37.12
120	1.65	37.12
121	0.04	35.47
122	0.0	35.43
123	0.0	35.43
124	0.01	35.43
125	1.52	35.43
126	0.04	33.91
127	0.0	33.87
128	1.25	33.87
129	0.0	32.61
130	0.0	32.61
131	0.05	32.61
132	0.0	32.56
133	1.21	32.56
134	0.01	31.35
135	0.0	31.34
136	0.06	31.34
137	0.0	31.28
138	1.07	31.28
139	0.0	30.21
140	0.0	30.21
141	0.0	30.21
142	1.13	30.21
143	2.49	29.08
144	0.0	26.59
145	0.0	26.59
146	0.0	26.59
147	0.03	26.59
148	3.01	26.56
149	0.04	23.55
150	0.0	23.51
151	0.0	23.51
152	0.04	23.51
153	2.1	23.47
154	0.0	21.37
155	0.0	21.37
156	0.0	21.37
157	0.0	21.37
158	0.0	21.37
159	0.0	21.37
160	0.0	21.37
161	0.0	21.37
162	0.0	21.37
163	0.0	21.37
164	0.0	21.37
165	0.0	21.37
166	0.01	21.37
167	0.01	21.37
168	0.0	21.36
169	0.01	21.36
170	0.0	21.34
171	1.86	21.34
172	0.0	19.49
173	0.0	19.49
174	0.01	19.49
175	0.0	19.47
176	0.01	19.47
177	0.02	19.46
178	1.21	19.44
179	0.02	18.22
180	0.0	18.2
181	0.0	18.2
182	0.92	18.2
183	0.0	17.28
184	0.02	17.28
185	0.0	17.26
186	0.0	17.26
187	0.02	17.26
188	0.0	17.24
189	0.03	17.24
190	0.05	17.21
191	0.01	17.16
192	0.13	17.15
193	0.01	17.02
194	1.34	17.01
195	0.06	15.68
196	0.0	15.61
197	0.19	15.61
198	0.0	15.42
199	0.78	15.42
200	0.06	14.64
201	0.01	14.58
202	0.16	14.56
203	0.01	14.4
204	0.0	14.39
205	3.16	14.39
206	0.0	11.23
207	0.08	11.23
208	0.01	11.15
209	0.0	11.14
210	0.09	11.14
211	0.0	11.05
212	0.05	11.05
213	0.01	11.0
214	0.04	10.99
215	0.09	10.94
216	0.0	10.85
217	0.01	10.85
218	0.04	10.84
219	0.05	10.8
220	0.12	10.75
221	0.0	10.63
222	0.0	10.63
223	0.05	10.63
224	0.0	10.58
225	0.1	10.58
226	0.0	10.48
227	0.01	10.48
228	0.03	10.47
229	0.0	10.44
230	0.07	10.44
231	0.01	10.37
232	0.0	10.36
233	0.0	10.36
234	0.0	10.36
235	0.01	10.36
236	0.0	10.35
237	0.03	10.35
238	0.02	10.33
239	0.0	10.31
240	0.0	10.31
241	2.59	10.31
242	0.01	7.72
243	0.1	7.71
244	0.0	7.61
245	0.03	7.61
246	0.03	7.57
247	0.0	7.54
248	0.1	7.54
249	0.0	7.44
250	0.06	7.44
251	0.01	7.38
252	0.0	7.37
253	0.06	7.37
254	0.09	7.3
255	0.06	7.22
256	0.01	7.16
257	0.01	7.14
258	0.04	7.14
259	0.05	7.09
260	0.05	7.04
261	0.07	6.99
262	0.02	6.92
263	0.09	6.91
264	0.08	6.82
265	0.05	6.74
266	0.13	6.69
267	0.02	6.56
268	0.16	6.54
269	0.01	6.38
270	0.05	6.36
271	0.2	6.32
272	0.0	6.12
273	0.15	6.11
274	0.01	5.96
275	0.01	5.95
276	0.16	5.94
277	0.06	5.78
278	0.06	5.72
279	0.0	5.66
280	0.06	5.66
281	0.17	5.59
282	0.06	5.43
283	0.0	5.36
284	0.0	5.36
285	0.05	5.36
286	0.11	5.31
287	0.0	5.2
288	0.01	5.2
289	0.02	5.18
290	0.11	5.16
291	0.14	5.05
292	0.0	4.91
293	0.0	4.91
294	0.0	4.91
295	0.06	4.91
296	0.09	4.86
297	0.0	4.77
298	0.02	4.77
299	0.03	4.75
300	0.08	4.72
301	0.06	4.65
302	0.01	4.59
303	0.02	4.57
304	0.02	4.56
305	0.0	4.54
306	0.01	4.54
307	0.01	4.52
308	0.0	4.51
309	0.02	4.51
310	0.01	4.49
311	0.02	4.48
312	0.02	4.45
313	0.07	4.44
314	0.11	4.37
315	0.01	4.26
316	0.06	4.25
317	0.01	4.19
318	0.05	4.18
319	0.14	4.12
320	0.03	3.98
321	0.06	3.96
322	0.07	3.9
323	0.07	3.84
324	0.09	3.77
325	0.14	3.67
326	0.07	3.53
327	0.03	3.46
328	0.0	3.43
329	0.0	3.43
330	0.15	3.43
331	0.05	3.29
332	0.03	3.24
333	0.07	3.21
334	0.0	3.14
335	0.04	3.14
336	0.02	3.09
337	0.07	3.08
338	0.07	3.01
339	0.0	2.93
340	0.01	2.93
341	0.01	2.92
342	0.12	2.91
343	0.07	2.79
344	0.0	2.72
345	0.01	2.72
346	0.0	2.71
347	0.16	2.71
348	0.08	2.55
349	0.02	2.47
350	0.01	2.45
351	0.0	2.44
352	0.03	2.44
353	0.11	2.41
354	0.0	2.3
355	0.0	2.3
356	0.0	2.3
357	0.0	2.3
358	0.1	2.3
359	0.06	2.19
360	0.01	2.14
361	0.08	2.12
362	0.0	2.04
363	0.0	2.04
364	0.0	2.03
365	0.02	2.03
366	0.08	2.01
367	0.0	1.94
368	0.0	1.93
369	0.06	1.93
370	0.02	1.87
371	0.0	1.85
372	0.02	1.85
373	0.0	1.83
374	0.06	1.83
375	0.0	1.77
376	0.12	1.77
377	0.01	1.65
378	0.0	1.63
379	0.05	1.63
380	0.0	1.58
381	0.01	1.58
382	0.0	1.57
383	0.13	1.56
384	0.06	1.44
385	0.0	1.38
386	0.01	1.37
387	0.05	1.37
388	0.0	1.31
389	0.07	1.31
390	0.0	1.23
391	0.01	1.23
392	0.0	1.22
393	0.01	1.22
394	0.05	1.21
395	0.0	1.15
396	0.01	1.15
397	0.01	1.14
398	0.01	1.13
399	0.08	1.13
400	0.0	1.05
401	0.01	1.05
402	0.01	1.04
403	0.0	1.03
404	0.05	1.02
405	0.0	0.98
406	0.01	0.97
407	0.01	0.97
408	0.0	0.96
409	0.01	0.95
410	0.01	0.95
411	0.0	0.94
412	0.09	0.94
413	0.0	0.84
414	0.01	0.84
415	0.0	0.83
416	0.0	0.83
417	0.0	0.83
418	0.0	0.82
419	0.07	0.82
420	0.0	0.75
421	0.0	0.75
422	0.0	0.74
423	0.05	0.74
424	0.01	0.69
425	0.0	0.69
426	0.0	0.69
427	0.0	0.68
428	0.0	0.68
429	0.0	0.68
430	0.0	0.67
431	0.0	0.67
432	0.0	0.67
433	0.01	0.67
434	0.0	0.66
435	0.07	0.66
436	0.0	0.59
437	0.0	0.59
438	0.01	0.59
439	0.0	0.58
440	0.04	0.58
441	0.0	0.54
442	0.01	0.54
443	0.01	0.53
444	0.0	0.52
445	0.0	0.52
446	0.08	0.52
447	0.0	0.44
448	0.01	0.44
449	0.0	0.43
450	0.0	0.43
451	0.01	0.42
452	0.0	0.42
453	0.01	0.41
454	0.0	0.41
455	0.0	0.41
456	0.0	0.4
457	0.0	0.4
458	0.01	0.39
459	0.0	0.39
460	0.0	0.38
461	0.0	0.38
462	0.01	0.38
463	0.0	0.37
464	0.0	0.37
465	0.0	0.36
466	0.0	0.36
467	0.01	0.35
468	0.01	0.35
469	0.0	0.34
470	0.0	0.34
471	0.01	0.34
472	0.01	0.33
473	0.01	0.32
474	0.0	0.32
475	0.0	0.32
476	0.01	0.31
477	0.0	0.3
478	0.01	0.3
479	0.0	0.3
480	0.0	0.29
481	0.0	0.29
482	0.0	0.29
483	0.0	0.29
484	0.0	0.28
485	0.0	0.28
486	0.01	0.27
487	0.0	0.27
488	0.0	0.27
489	0.0	0.27
490	0.0	0.26
491	0.0	0.26
492	0.0	0.25
493	0.0	0.25
494	0.0	0.25
495	0.01	0.24
496	0.01	0.24
497	0.0	0.23
498	0.0	0.23
499	0.0	0.23
500	0.0	0.23
501	0.0	0.23
502	0.0	0.22
503	0.0	0.22
504	0.0	0.22
505	0.0	0.21
506	0.0	0.21
507	0.0	0.21
508	0.0	0.2
509	0.01	0.2
510	0.0	0.19
511	0.0	0.19
512	0.01	0.19
513	0.0	0.19
514	0.0	0.18
515	0.0	0.18
516	0.0	0.18
517	0.0	0.17
518	0.0	0.17
519	0.01	0.17
520	0.0	0.16
521	0.0	0.16
522	0.0	0.16
523	0.0	0.15
524	0.01	0.15
525	0.0	0.15
526	0.0	0.14
527	0.0	0.14
528	0.0	0.14
529	0.0	0.14
530	0.0	0.13
531	0.0	0.13
532	0.0	0.13
533	0.0	0.12
534	0.0	0.12
535	0.0	0.12
536	0.0	0.12
537	0.0	0.12
538	0.0	0.11
539	0.0	0.11
540	0.0	0.11
541	0.0	0.11
542	0.0	0.11
543	0.0	0.1
544	0.0	0.1
545	0.0	0.1
546	0.0	0.1
547	0.0	0.1
548	0.0	0.1
549	0.0	0.1
550	0.0	0.1
551	0.0	0.09
552	0.0	0.09
553	0.0	0.09
554	0.0	0.09
555	0.0	0.09
556	0.0	0.08
557	0.0	0.08
558	0.0	0.08
559	0.0	0.08
560	0.0	0.08
561	0.0	0.08
562	0.0	0.07
563	0.0	0.07
564	0.0	0.07
565	0.0	0.07
566	0.0	0.07
567	0.0	0.06
568	0.0	0.06
569	0.0	0.06
570	0.0	0.06
571	0.0	0.06
572	0.0	0.05
573	0.0	0.05
574	0.0	0.05
575	0.0	0.05
576	0.0	0.05
577	0.0	0.05
578	0.0	0.05
579	0.0	0.04
580	0.0	0.04
581	0.0	0.04
582	0.0	0.04
583	0.0	0.04
584	0.0	0.04
585	0.0	0.04
586	0.0	0.04
587	0.0	0.04
588	0.0	0.04
589	0.0	0.03
590	0.0	0.03
591	0.0	0.03
592	0.0	0.03
593	0.0	0.03
594	0.0	0.03
595	0.0	0.03
596	0.0	0.03
597	0.0	0.03
598	0.0	0.03
599	0.0	0.03
600	0.0	0.03
601	0.0	0.03
602	0.0	0.03
603	0.0	0.03
604	0.0	0.03
605	0.0	0.03
606	0.0	0.03
607	0.0	0.02
608	0.0	0.02
609	0.0	0.02
610	0.0	0.02
611	0.0	0.02
612	0.0	0.02
613	0.0	0.02
614	0.0	0.02
615	0.0	0.02
616	0.0	0.02
617	0.0	0.02
618	0.0	0.02
619	0.0	0.02
620	0.0	0.02
621	0.0	0.02
622	0.0	0.02
623	0.0	0.02
624	0.0	0.02
625	0.0	0.02
626	0.0	0.01
627	0.0	0.01
628	0.0	0.01
629	0.0	0.01
630	0.0	0.01
631	0.0	0.01
632	0.0	0.01
633	0.0	0.01
634	0.0	0.01
635	0.0	0.01
636	0.0	0.01
637	0.0	0.01
638	0.0	0.01
639	0.0	0.01
640	0.0	0.01
641	0.0	0.01
642	0.0	0.01
643	0.0	0.01
644	0.0	0.01
645	0.0	0.01
646	0.0	0.01
647	0.0	0.01
648	0.0	0.01
649	0.0	0.01
650	0.0	0.01
651	0.0	0.01
652	0.0	0.01
653	0.0	0.01
654	0.0	0.01
655	0.0	0.01
656	0.0	0.01
657	0.0	0.01
658	0.0	0.01
659	0.0	0.01
660	0.0	0.01
661	0.0	0.01
662	0.0	0.01
663	0.0	0.01
664	0.0	0.01
665	0.0	0.01
666	0.0	0.01
667	0.0	0.01
668	0.0	0.01
669	0.0	0.01
670	0.0	0.01
671	0.0	0.01
672	0.0	0.01
673	0.0	0.01
674	0.0	0.01
675	0.0	0.01
676	0.0	0.01
677	0.0	0.01
678	0.0	0.0
679	0.0	0.0
680	0.0	0.0
681	0.0	0.0
682	0.0	0.0
683	0.0	0.0
684	0.0	0.0
685	0.0	0.0
686	0.0	0.0
687	0.0	0.0
688	0.0	0.0
689	0.0	0.0
690	0.0	0.0
691	0.0	0.0
692	0.0	0.0
693	0.0	0.0
694	0.0	0.0
695	0.0	0.0
696	0.0	0.0
697	0.0	0.0
698	0.0	0.0
699	0.0	0.0
700	0.0	0.0
701	0.0	0.0
702	0.0	0.0
703	0.0	0.0
704	0.0	0.0
705	0.0	0.0
706	0.0	0.0
707	0.0	0.0
708	0.0	0.0
709	0.0	0.0
710	0.0	0.0
711	0.0	0.0
712	0.0	0.0
713	0.0	0.0
714	0.0	0.0
715	0.0	0.0
716	0.0	0.0
717	0.0	0.0
718	0.0	0.0
719	0.0	0.0
720	0.0	0.0
721	0.0	0.0
722	0.0	0.0
723	0.0	0.0
724	0.0	0.0
725	0.0	0.0
726	0.0	0.0
727	0.0	0.0
728	0.0	0.0
729	0.0	0.0
730	0.0	0.0
731	0.0	0.0
732	0.0	0.0
733	0.0	0.0
734	0.0	0.0
735	0.0	0.0
736	0.0	0.0
737	0.0	0.0
738	0.0	0.0
739	0.0	0.0
740	0.0	0.0
741	0.0	0.0
742	0.0	0.0
743	0.0	0.0
744	0.0	0.0
745	0.0	0.0
746	0.0	0.0
747	0.0	0.0
748	0.0	0.0
749	0.0	0.0
750	0.0	0.0
751	0.0	0.0
752	0.0	0.0
753	0.0	0.0
754	0.0	0.0
755	0.0	0.0
756	0.0	0.0
757	0.0	0.0
758	0.0	0.0
759	0.0	0.0
760	0.0	0.0
761	0.0	0.0
762	0.0	0.0
763	0.0	0.0
764	0.0	0.0
765	0.0	0.0
766	0.0	0.0
767	0.0	0.0
768	0.0	0.0
769	0.0	0.0
770	0.0	0.0
771	0.0	0.0
772	0.0	0.0
773	0.0	0.0
774	0.0	0.0
775	0.0	0.0
776	0.0	0.0
777	0.0	0.0
778	0.0	0.0
779	0.0	0.0
780	0.0	0.0
781	0.0	0.0
782	0.0	0.0
783	0.0	0.0
784	0.0	0.0
785	0.0	0.0
786	0.0	0.0
787	0.0	0.0
788	0.0	0.0
789	0.0	0.0
790	0.0	0.0
791	0.0	0.0
792	0.0	0.0
793	0.0	0.0
794	0.0	0.0
795	0.0	0.0
796	0.0	0.0
797	0.0	0.0
798	0.0	0.0
799	0.0	0.0
800	0.0	0.0
801	0.0	0.0
802	0.0	0.0
803	0.0	0.0
804	0.0	0.0
805	0.0	0.0
806	0.0	0.0
807	0.0	0.0
808	0.0	0.0
809	0.0	0.0
810	0.0	0.0
811	0.0	0.0
812	0.0	0.0
813	0.0	0.0
814	0.0	0.0
815	0.0	0.0
816	0.0	0.0
817	0.0	0.0
818	0.0	0.0
819	0.0	0.0
820	0.0	0.0
821	0.0	0.0
822	0.0	0.0
823	0.0	0.0
824	0.0	0.0
825	0.0	0.0
826	0.0	0.0
827	0.0	0.0
828	0.0	0.0
829	0.0	0.0
830	0.0	0.0
831	0.0	0.0
832	0.0	0.0
833	0.0	0.0
834	0.0	0.0
835	0.0	0.0
836	0.0	0.0
837	0.0	0.0
838	0.0	0.0
839	0.0	0.0
840	0.0	0.0
841	0.0	0.0
842	0.0	0.0
843	0.0	0.0
844	0.0	0.0
845	0.0	0.0
846	0.0	0.0
847	0.0	0.0
848	0.0	0.0
849	0.0	0.0
850	0.0	0.0
851	0.0	0.0
852	0.0	0.0
853	0.0	0.0
854	0.0	0.0
855	0.0	0.0
856	0.0	0.0
857	0.0	0.0
858	0.0	0.0
859	0.0	0.0
860	0.0	0.0
861	0.0	0.0
862	0.0	0.0
863	0.0	0.0
864	0.0	0.0
865	0.0	0.0
866	0.0	0.0
867	0.0	0.0
868	0.0	0.0
869	0.0	0.0
870	0.0	0.0
871	0.0	0.0
872	0.0	0.0
873	0.0	0.0
874	0.0	0.0
875	0.0	0.0
876	0.0	0.0
877	0.0	0.0
878	0.0	0.0
879	0.0	0.0
880	0.0	0.0
881	0.0	0.0
882	0.0	0.0
883	0.0	0.0

## Sheet: CRO
user_CRO - Class I Coverage
Number of epitope hits / HLA combinations recognized	Percent of individuals	Cumulative percent of population coverage
0	48.61	100.0
1	0.0	51.39
2	0.0	51.39
3	0.0	51.39
4	0.0	51.39
5	0.0	51.39
6	0.0	51.39
7	0.0	51.39
8	0.0	51.39
9	0.0	51.39
10	0.0	51.39
11	0.0	51.39
12	0.0	51.39
13	0.0	51.39
14	0.0	51.39
15	0.0	51.39
16	0.0	51.39
17	0.0	51.39
18	0.0	51.39
19	0.0	51.39
20	0.0	51.39
21	0.0	51.39
22	0.0	51.39
23	0.0	51.39
24	0.0	51.39
25	0.0	51.39
26	0.0	51.39
27	0.0	51.39
28	0.0	51.39
29	0.0	51.39
30	0.0	51.39
31	0.0	51.39
32	0.0	51.39
33	0.0	51.39
34	0.0	51.39
35	0.0	51.39
36	0.0	51.39
37	0.0	51.39
38	0.0	51.39
39	0.0	51.39
40	0.0	51.39
41	0.0	51.39
42	0.0	51.39
43	0.0	51.39
44	0.0	51.39
45	0.0	51.39
46	0.0	51.39
47	0.0	51.39
48	0.0	51.39
49	0.0	51.39
50	3.58	51.39
51	0.0	47.81
52	0.0	47.81
53	1.52	47.81
54	0.0	46.3
55	0.0	46.3
56	0.0	46.3
57	0.0	46.3
58	0.0	46.3
59	0.0	46.3
60	0.0	46.3
61	0.0	46.3
62	0.0	46.3
63	0.0	46.3
64	0.0	46.3
65	0.0	46.3
66	0.0	46.3
67	0.0	46.3
68	0.0	46.3
69	0.0	46.3
70	0.0	46.3
71	0.0	46.3
72	0.0	46.3
73	0.0	46.3
74	0.0	46.3
75	0.0	46.3
76	0.0	46.3
77	0.0	46.3
78	0.0	46.3
79	0.0	46.3
80	0.0	46.3
81	0.0	46.3
82	1.99	46.3
83	0.0	44.31
84	0.0	44.31
85	0.0	44.31
86	0.0	44.31
87	0.0	44.31
88	0.0	44.31
89	0.0	44.31
90	0.0	44.31
91	0.0	44.31
92	0.0	44.31
93	0.0	44.31
94	0.0	44.31
95	0.0	44.31
96	0.0	44.31
97	0.0	44.31
98	0.0	44.31
99	0.0	44.31
100	0.0	44.31
101	1.52	44.31
102	0.0	42.79
103	0.11	42.79
104	0.0	42.68
105	0.0	42.68
106	0.0	42.68
107	0.0	42.68
108	0.0	42.68
109	0.0	42.68
110	0.0	42.68
111	2.34	42.68
112	0.0	40.34
113	0.0	40.34
114	0.0	40.34
115	0.0	40.34
116	0.0	40.34
117	0.0	40.34
118	5.66	40.34
119	4.33	34.68
120	2.34	30.35
121	0.0	28.01
122	0.0	28.01
123	0.0	28.01
124	0.0	28.01
125	0.0	28.01
126	0.0	28.01
127	0.0	28.01
128	0.0	28.01
129	0.0	28.01
130	0.0	28.01
131	0.0	28.01
132	0.15	28.01
133	0.0	27.86
134	0.0	27.86
135	0.03	27.86
136	0.0	27.83
137	0.0	27.83
138	0.0	27.83
139	0.0	27.83
140	0.0	27.83
141	0.0	27.83
142	2.34	27.83
143	0.0	25.49
144	0.0	25.49
145	0.0	25.49
146	0.0	25.49
147	0.0	25.49
148	0.0	25.49
149	2.73	25.49
150	0.0	22.76
151	0.11	22.76
152	0.0	22.65
153	0.0	22.65
154	0.02	22.65
155	0.0	22.62
156	0.0	22.62
157	0.0	22.62
158	0.0	22.62
159	0.0	22.62
160	0.0	22.62
161	0.17	22.62
162	2.34	22.45
163	0.0	20.11
164	0.04	20.11
165	0.0	20.07
166	0.0	20.07
167	0.0	20.07
168	0.2	20.07
169	0.32	19.87
170	0.17	19.55
171	0.18	19.38
172	0.07	19.21
173	0.04	19.14
174	0.0	19.1
175	0.0	19.1
176	0.0	19.1
177	0.0	19.1
178	0.0	19.1
179	0.0	19.1
180	0.0	19.1
181	0.0	19.1
182	0.0	19.1
183	0.03	19.1
184	4.8	19.07
185	0.0	14.27
186	0.0	14.27
187	0.0	14.27
188	0.0	14.27
189	0.0	14.27
190	0.0	14.27
191	0.0	14.27
192	0.17	14.27
193	0.05	14.1
194	0.0	14.05
195	0.04	14.05
196	0.0	14.02
197	0.0	14.02
198	0.0	14.02
199	0.1	14.02
200	0.23	13.92
201	0.09	13.69
202	0.13	13.6
203	3.58	13.47
204	0.0	9.89
205	0.0	9.89
206	0.0	9.89
207	0.0	9.89
208	0.0	9.89
209	0.0	9.89
210	0.0	9.89
211	0.0	9.89
212	0.21	9.89
213	0.0	9.68
214	0.0	9.68
215	0.04	9.68
216	0.0	9.64
217	0.0	9.64
218	0.0	9.64
219	0.18	9.64
220	0.07	9.47
221	0.04	9.4
222	0.0	9.36
223	0.0	9.35
224	0.05	9.35
225	0.0	9.3
226	0.0	9.3
227	0.0	9.3
228	0.0	9.3
229	0.27	9.3
230	0.1	9.03
231	0.17	8.93
232	0.0	8.76
233	0.0	8.76
234	0.17	8.76
235	0.0	8.59
236	0.0	8.59
237	0.65	8.59
238	0.32	7.94
239	0.1	7.62
240	0.0	7.52
241	0.0	7.52
242	0.0	7.52
243	0.04	7.52
244	0.05	7.48
245	0.0	7.43
246	0.0	7.43
247	0.0	7.43
248	0.0	7.43
249	0.0	7.43
250	0.09	7.43
251	0.01	7.33
252	0.01	7.33
253	0.19	7.32
254	0.0	7.14
255	0.0	7.14
256	0.11	7.14
257	0.0	7.02
258	0.0	7.02
259	0.0	7.02
260	0.4	7.02
261	0.1	6.62
262	0.06	6.52
263	0.04	6.46
264	0.0	6.42
265	0.0	6.42
266	0.2	6.42
267	0.15	6.23
268	0.24	6.07
269	0.14	5.83
270	0.0	5.69
271	0.0	5.69
272	0.0	5.68
273	0.06	5.68
274	0.0	5.63
275	0.0	5.62
276	0.0	5.62
277	0.0	5.62
278	0.0	5.62
279	0.01	5.62
280	0.28	5.61
281	0.11	5.33
282	0.06	5.22
283	0.0	5.16
284	0.0	5.16
285	0.3	5.16
286	0.0	4.87
287	0.02	4.87
288	0.01	4.84
289	0.01	4.83
290	0.01	4.82
291	0.14	4.81
292	0.0	4.68
293	0.0	4.68
294	0.0	4.68
295	0.23	4.67
296	0.0	4.44
297	0.0	4.44
298	0.0	4.44
299	0.0	4.44
300	0.0	4.44
301	0.0	4.44
302	0.27	4.44
303	0.43	4.17
304	0.4	3.74
305	0.0	3.34
306	0.0	3.34
307	0.0	3.33
308	0.0	3.33
309	0.0	3.33
310	0.01	3.33
311	0.14	3.32
312	0.0	3.18
313	0.01	3.17
314	0.17	3.16
315	0.0	2.99
316	0.01	2.99
317	0.0	2.98
318	0.01	2.98
319	0.02	2.98
320	0.01	2.96
321	0.2	2.95
322	0.32	2.74
323	0.18	2.42
324	0.0	2.25
325	0.0	2.25
326	0.23	2.25
327	0.0	2.02
328	0.0	2.02
329	0.0	2.02
330	0.01	2.02
331	0.01	2.0
332	0.01	1.99
333	0.13	1.99
334	0.0	1.86
335	0.01	1.85
336	0.0	1.84
337	0.0	1.84
338	0.01	1.84
339	0.0	1.83
340	0.0	1.83
341	0.0	1.83
342	0.01	1.82
343	0.0	1.81
344	0.0	1.81
345	0.18	1.81
346	0.23	1.63
347	0.0	1.4
348	0.02	1.4
349	0.01	1.39
350	0.0	1.37
351	0.0	1.37
352	0.1	1.37
353	0.02	1.27
354	0.02	1.25
355	0.01	1.24
356	0.01	1.23
357	0.02	1.22
358	0.0	1.2
359	0.0	1.2
360	0.0	1.2
361	0.01	1.2
362	0.01	1.19
363	0.0	1.18
364	0.01	1.18
365	0.17	1.17
366	0.0	1.0
367	0.01	1.0
368	0.0	1.0
369	0.0	0.99
370	0.0	0.99
371	0.01	0.99
372	0.01	0.98
373	0.01	0.97
374	0.01	0.96
375	0.0	0.95
376	0.01	0.95
377	0.0	0.94
378	0.01	0.93
379	0.02	0.92
380	0.01	0.9
381	0.0	0.89
382	0.0	0.89
383	0.0	0.89
384	0.01	0.89
385	0.01	0.88
386	0.02	0.87
387	0.18	0.85
388	0.01	0.67
389	0.0	0.66
390	0.0	0.66
391	0.01	0.66
392	0.0	0.65
393	0.0	0.65
394	0.0	0.65
395	0.01	0.65
396	0.02	0.64
397	0.0	0.63
398	0.0	0.63
399	0.02	0.62
400	0.01	0.61
401	0.0	0.6
402	0.0	0.6
403	0.02	0.6
404	0.01	0.58
405	0.01	0.57
406	0.0	0.56
407	0.0	0.56
408	0.0	0.56
409	0.01	0.55
410	0.01	0.55
411	0.0	0.54
412	0.0	0.54
413	0.01	0.54
414	0.01	0.52
415	0.02	0.51
416	0.0	0.49
417	0.0	0.49
418	0.0	0.49
419	0.0	0.49
420	0.0	0.49
421	0.02	0.49
422	0.03	0.47
423	0.02	0.43
424	0.0	0.42
425	0.0	0.41
426	0.0	0.41
427	0.01	0.41
428	0.0	0.41
429	0.01	0.4
430	0.01	0.39
431	0.0	0.39
432	0.01	0.39
433	0.01	0.38
434	0.01	0.37
435	0.0	0.36
436	0.0	0.36
437	0.01	0.36
438	0.0	0.35
439	0.0	0.35
440	0.02	0.35
441	0.01	0.33
442	0.01	0.31
443	0.0	0.31
444	0.02	0.31
445	0.01	0.29
446	0.01	0.28
447	0.01	0.27
448	0.0	0.26
449	0.0	0.26
450	0.0	0.26
451	0.0	0.26
452	0.01	0.26
453	0.01	0.25
454	0.0	0.24
455	0.0	0.24
456	0.0	0.24
457	0.01	0.23
458	0.0	0.23
459	0.0	0.23
460	0.0	0.23
461	0.0	0.23
462	0.0	0.22
463	0.01	0.22
464	0.02	0.21
465	0.01	0.19
466	0.01	0.18
467	0.0	0.17
468	0.0	0.17
469	0.01	0.17
470	0.0	0.16
471	0.01	0.16
472	0.01	0.15
473	0.0	0.15
474	0.0	0.15
475	0.01	0.14
476	0.0	0.14
477	0.0	0.13
478	0.0	0.13
479	0.0	0.13
480	0.0	0.13
481	0.0	0.13
482	0.0	0.13
483	0.01	0.13
484	0.01	0.12
485	0.0	0.12
486	0.0	0.11
487	0.0	0.11
488	0.01	0.11
489	0.0	0.1
490	0.0	0.1
491	0.0	0.1
492	0.0	0.1
493	0.0	0.1
494	0.0	0.1
495	0.01	0.09
496	0.0	0.09
497	0.0	0.09
498	0.01	0.09
499	0.0	0.08
500	0.0	0.08
501	0.0	0.08
502	0.0	0.08
503	0.0	0.08
504	0.0	0.08
505	0.0	0.08
506	0.02	0.08
507	0.01	0.06
508	0.0	0.05
509	0.0	0.05
510	0.0	0.05
511	0.0	0.05
512	0.0	0.05
513	0.0	0.05
514	0.01	0.05
515	0.0	0.04
516	0.0	0.04
517	0.0	0.04
518	0.0	0.04
519	0.0	0.04
520	0.0	0.04
521	0.0	0.04
522	0.0	0.04
523	0.0	0.04
524	0.0	0.04
525	0.0	0.04
526	0.0	0.04
527	0.0	0.04
528	0.0	0.04
529	0.01	0.04
530	0.0	0.03
531	0.0	0.03
532	0.0	0.03
533	0.0	0.03
534	0.0	0.03
535	0.0	0.03
536	0.0	0.03
537	0.0	0.03
538	0.0	0.03
539	0.0	0.03
540	0.0	0.03
541	0.0	0.03
542	0.0	0.03
543	0.0	0.03
544	0.0	0.03
545	0.0	0.03
546	0.0	0.03
547	0.0	0.03
548	0.0	0.03
549	0.01	0.03
550	0.0	0.02
551	0.0	0.02
552	0.0	0.02
553	0.0	0.02
554	0.0	0.02
555	0.0	0.02
556	0.0	0.02
557	0.0	0.02
558	0.0	0.02
559	0.0	0.02
560	0.0	0.02
561	0.0	0.01
562	0.0	0.01
563	0.0	0.01
564	0.0	0.01
565	0.0	0.01
566	0.0	0.01
567	0.0	0.01
568	0.0	0.01
569	0.0	0.01
570	0.0	0.01
571	0.0	0.01
572	0.0	0.01
573	0.0	0.01
574	0.0	0.01
575	0.0	0.01
576	0.0	0.01
577	0.0	0.01
578	0.0	0.01
579	0.0	0.01
580	0.0	0.01
581	0.0	0.01
582	0.0	0.01
583	0.0	0.01
584	0.0	0.01
585	0.0	0.01
586	0.0	0.01
587	0.0	0.01
588	0.0	0.01
589	0.0	0.01
590	0.0	0.01
591	0.0	0.01
592	0.0	0.01
593	0.0	0.01
594	0.0	0.01
595	0.0	0.01
596	0.0	0.01
597	0.0	0.01
598	0.0	0.01
599	0.0	0.01
600	0.0	0.01
601	0.0	0.01
602	0.0	0.01
603	0.0	0.01
604	0.0	0.01
605	0.0	0.01
606	0.0	0.01
607	0.0	0.01
608	0.0	0.01
609	0.0	0.01
610	0.0	0.01
611	0.0	0.01
612	0.0	0.0
613	0.0	0.0
614	0.0	0.0
615	0.0	0.0
616	0.0	0.0
617	0.0	0.0
618	0.0	0.0
619	0.0	0.0
620	0.0	0.0
621	0.0	0.0
622	0.0	0.0
623	0.0	0.0
624	0.0	0.0
625	0.0	0.0
626	0.0	0.0
627	0.0	0.0
628	0.0	0.0
629	0.0	0.0
630	0.0	0.0
631	0.0	0.0
632	0.0	0.0
633	0.0	0.0
634	0.0	0.0
635	0.0	0.0
636	0.0	0.0
637	0.0	0.0
638	0.0	0.0
639	0.0	0.0
640	0.0	0.0
641	0.0	0.0
642	0.0	0.0
643	0.0	0.0
644	0.0	0.0
645	0.0	0.0
646	0.0	0.0
647	0.0	0.0
648	0.0	0.0
649	0.0	0.0
650	0.0	0.0
651	0.0	0.0
652	0.0	0.0
653	0.0	0.0
654	0.0	0.0
655	0.0	0.0
656	0.0	0.0
657	0.0	0.0
658	0.0	0.0
659	0.0	0.0
660	0.0	0.0
661	0.0	0.0
662	0.0	0.0
663	0.0	0.0
664	0.0	0.0
665	0.0	0.0
666	0.0	0.0
667	0.0	0.0
668	0.0	0.0
669	0.0	0.0
670	0.0	0.0
671	0.0	0.0
672	0.0	0.0
673	0.0	0.0
674	0.0	0.0
675	0.0	0.0
676	0.0	0.0
677	0.0	0.0
678	0.0	0.0
679	0.0	0.0
680	0.0	0.0
681	0.0	0.0
682	0.0	0.0
683	0.0	0.0
684	0.0	0.0
685	0.0	0.0
686	0.0	0.0
687	0.0	0.0
688	0.0	0.0
689	0.0	0.0
690	0.0	0.0
691	0.0	0.0
692	0.0	0.0
693	0.0	0.0
694	0.0	0.0
695	0.0	0.0
696	0.0	0.0
697	0.0	0.0
698	0.0	0.0
699	0.0	0.0
700	0.0	0.0
701	0.0	0.0
702	0.0	0.0
703	0.0	0.0
704	0.0	0.0
705	0.0	0.0
706	0.0	0.0
707	0.0	0.0
708	0.0	0.0
709	0.0	0.0
710	0.0	0.0
711	0.0	0.0
712	0.0	0.0
713	0.0	0.0
714	0.0	0.0
715	0.0	0.0
716	0.0	0.0
717	0.0	0.0
718	0.0	0.0
719	0.0	0.0
720	0.0	0.0
721	0.0	0.0
722	0.0	0.0
723	0.0	0.0
724	0.0	0.0
725	0.0	0.0
726	0.0	0.0
727	0.0	0.0
728	0.0	0.0
729	0.0	0.0
730	0.0	0.0
731	0.0	0.0
732	0.0	0.0
733	0.0	0.0
734	0.0	0.0
735	0.0	0.0
736	0.0	0.0
737	0.0	0.0
738	0.0	0.0
739	0.0	0.0
740	0.0	0.0
741	0.0	0.0
742	0.0	0.0
743	0.0	0.0
744	0.0	0.0
745	0.0	0.0
746	0.0	0.0
747	0.0	0.0
748	0.0	0.0
749	0.0	0.0
750	0.0	0.0
751	0.0	0.0
752	0.0	0.0
753	0.0	0.0
754	0.0	0.0
755	0.0	0.0
756	0.0	0.0
757	0.0	0.0
758	0.0	0.0
759	0.0	0.0
760	0.0	0.0
761	0.0	0.0
762	0.0	0.0
763	0.0	0.0
764	0.0	0.0
765	0.0	0.0
766	0.0	0.0
767	0.0	0.0
768	0.0	0.0
769	0.0	0.0
770	0.0	0.0
771	0.0	0.0
772	0.0	0.0
773	0.0	0.0
774	0.0	0.0
775	0.0	0.0
776	0.0	0.0
777	0.0	0.0
778	0.0	0.0
779	0.0	0.0
780	0.0	0.0
781	0.0	0.0
782	0.0	0.0
783	0.0	0.0
784	0.0	0.0
785	0.0	0.0
786	0.0	0.0
787	0.0	0.0
788	0.0	0.0
789	0.0	0.0
790	0.0	0.0
791	0.0	0.0
792	0.0	0.0
793	0.0	0.0
794	0.0	0.0
795	0.0	0.0
796	0.0	0.0
797	0.0	0.0
798	0.0	0.0
799	0.0	0.0
800	0.0	0.0
801	0.0	0.0
802	0.0	0.0
803	0.0	0.0
804	0.0	0.0
805	0.0	0.0
806	0.0	0.0
807	0.0	0.0
808	0.0	0.0
809	0.0	0.0
810	0.0	0.0
811	0.0	0.0
812	0.0	0.0
813	0.0	0.0
814	0.0	0.0
815	0.0	0.0
816	0.0	0.0
817	0.0	0.0
818	0.0	0.0
819	0.0	0.0
820	0.0	0.0
821	0.0	0.0
822	0.0	0.0
823	0.0	0.0
824	0.0	0.0
825	0.0	0.0
826	0.0	0.0
827	0.0	0.0
828	0.0	0.0
829	0.0	0.0
830	0.0	0.0
831	0.0	0.0
832	0.0	0.0
833	0.0	0.0
834	0.0	0.0
835	0.0	0.0
836	0.0	0.0
837	0.0	0.0
838	0.0	0.0
839	0.0	0.0
840	0.0	0.0
841	0.0	0.0
842	0.0	0.0
843	0.0	0.0
844	0.0	0.0
845	0.0	0.0
846	0.0	0.0
847	0.0	0.0
848	0.0	0.0
849	0.0	0.0
850	0.0	0.0
851	0.0	0.0
852	0.0	0.0
853	0.0	0.0
854	0.0	0.0
855	0.0	0.0
856	0.0	0.0
857	0.0	0.0
858	0.0	0.0
859	0.0	0.0
860	0.0	0.0
861	0.0	0.0
862	0.0	0.0
863	0.0	0.0
864	0.0	0.0
865	0.0	0.0
866	0.0	0.0
867	0.0	0.0
868	0.0	0.0
869	0.0	0.0
870	0.0	0.0
871	0.0	0.0
872	0.0	0.0
873	0.0	0.0
874	0.0	0.0
875	0.0	0.0
876	0.0	0.0
877	0.0	0.0
878	0.0	0.0
879	0.0	0.0
880	0.0	0.0
881	0.0	0.0
882	0.0	0.0
883	0.0	0.0

## Sheet: CZE
user_CZE - Class I Coverage
Number of epitope hits / HLA combinations recognized	Percent of individuals	Cumulative percent of population coverage
0	51.71	100.0
1	0.0	48.29
2	0.0	48.29
3	0.0	48.29
4	0.0	48.29
5	0.0	48.29
6	0.0	48.29
7	0.0	48.29
8	0.0	48.29
9	0.0	48.29
10	0.0	48.29
11	0.0	48.29
12	0.0	48.29
13	0.0	48.29
14	0.0	48.29
15	0.0	48.29
16	0.0	48.29
17	0.0	48.29
18	0.0	48.29
19	0.0	48.29
20	0.0	48.29
21	0.0	48.29
22	0.0	48.29
23	0.0	48.29
24	0.0	48.29
25	0.0	48.29
26	0.0	48.29
27	0.0	48.29
28	0.0	48.29
29	0.0	48.29
30	0.0	48.29
31	0.0	48.29
32	0.0	48.29
33	0.0	48.29
34	0.0	48.29
35	0.0	48.29
36	0.0	48.29
37	0.0	48.29
38	0.0	48.29
39	0.0	48.29
40	0.0	48.29
41	0.0	48.29
42	0.0	48.29
43	0.0	48.29
44	0.0	48.29
45	0.0	48.29
46	0.0	48.29
47	0.0	48.29
48	0.0	48.29
49	0.0	48.29
50	0.0	48.29
51	0.0	48.29
52	0.0	48.29
53	2.96	48.29
54	0.0	45.32
55	0.0	45.32
56	0.0	45.32
57	0.0	45.32
58	0.0	45.32
59	0.0	45.32
60	0.0	45.32
61	0.0	45.32
62	0.0	45.32
63	0.0	45.32
64	0.0	45.32
65	0.0	45.32
66	0.0	45.32
67	0.0	45.32
68	0.0	45.32
69	0.0	45.32
70	0.0	45.32
71	0.0	45.32
72	1.1	45.32
73	0.0	44.22
74	0.0	44.22
75	1.72	44.22
76	0.0	42.5
77	2.35	42.5
78	0.0	40.15
79	0.0	40.15
80	0.0	40.15
81	0.0	40.15
82	2.34	40.15
83	0.0	37.81
84	0.0	37.81
85	0.0	37.81
86	0.0	37.81
87	0.0	37.81
88	0.0	37.81
89	2.34	37.81
90	0.0	35.47
91	0.0	35.47
92	0.0	35.47
93	0.0	35.47
94	0.0	35.47
95	0.0	35.47
96	0.0	35.47
97	0.0	35.47
98	0.0	35.47
99	0.0	35.47
100	0.0	35.47
101	0.0	35.47
102	0.0	35.47
103	0.0	35.47
104	0.0	35.47
105	0.0	35.47
106	0.0	35.47
107	0.0	35.47
108	0.0	35.47
109	0.0	35.47
110	0.0	35.47
111	1.72	35.47
112	0.0	33.75
113	2.34	33.75
114	0.0	31.41
115	0.0	31.41
116	0.0	31.41
117	0.0	31.41
118	0.0	31.41
119	0.0	31.41
120	0.0	31.41
121	0.0	31.41
122	0.0	31.41
123	0.0	31.41
124	0.0	31.41
125	1.17	31.41
126	0.0	30.25
127	0.0	30.25
128	0.66	30.25
129	0.0	29.58
130	0.13	29.58
131	0.0	29.45
132	0.0	29.45
133	0.0	29.45
134	0.0	29.45
135	0.07	29.45
136	0.0	29.38
137	0.0	29.38
138	0.0	29.38
139	0.0	29.38
140	0.0	29.38
141	0.0	29.38
142	1.78	29.38
143	0.0	27.6
144	0.0	27.6
145	0.0	27.6
146	0.0	27.6
147	0.04	27.6
148	2.97	27.56
149	2.37	24.59
150	0.0	22.22
151	0.0	22.22
152	0.69	22.22
153	0.0	21.53
154	0.05	21.53
155	0.0	21.48
156	1.23	21.48
157	0.04	20.25
158	0.0	20.21
159	0.11	20.21
160	0.0	20.11
161	0.05	20.11
162	1.72	20.06
163	0.0	18.34
164	0.09	18.34
165	0.0	18.25
166	0.17	18.25
167	0.61	18.08
168	2.97	17.47
169	0.61	14.5
170	0.0	13.88
171	0.05	13.88
172	0.0	13.83
173	0.0	13.83
174	0.0	13.83
175	0.0	13.83
176	0.0	13.83
177	0.0	13.83
178	0.06	13.83
179	0.0	13.77
180	0.0	13.77
181	0.04	13.77
182	0.0	13.73
183	0.04	13.73
184	0.0	13.7
185	0.05	13.7
186	0.03	13.65
187	0.0	13.62
188	0.12	13.62
189	0.0	13.5
190	0.11	13.5
191	0.0	13.4
192	0.0	13.4
193	0.04	13.4
194	0.0	13.36
195	0.1	13.36
196	0.0	13.26
197	0.01	13.26
198	0.0	13.25
199	0.0	13.25
200	1.8	13.25
201	0.17	11.44
202	0.21	11.27
203	0.02	11.06
204	0.0	11.04
205	0.05	11.04
206	0.0	10.99
207	0.05	10.99
208	0.0	10.94
209	0.07	10.94
210	0.03	10.87
211	0.0	10.84
212	0.0	10.84
213	0.0	10.84
214	0.09	10.84
215	0.05	10.75
216	0.0	10.7
217	0.06	10.7
218	0.0	10.65
219	0.08	10.65
220	0.07	10.56
221	2.53	10.5
222	0.04	7.97
223	0.1	7.93
224	0.16	7.83
225	0.07	7.67
226	0.05	7.61
227	0.02	7.55
228	0.01	7.53
229	0.01	7.52
230	0.13	7.51
231	0.19	7.37
232	0.0	7.19
233	0.03	7.19
234	0.07	7.16
235	0.0	7.09
236	0.04	7.09
237	0.16	7.05
238	0.21	6.89
239	0.1	6.68
240	0.03	6.57
241	0.07	6.54
242	0.02	6.47
243	0.1	6.45
244	0.07	6.35
245	0.12	6.28
246	0.01	6.16
247	0.0	6.14
248	0.0	6.14
249	0.03	6.14
250	0.14	6.11
251	0.07	5.98
252	0.0	5.91
253	0.08	5.91
254	0.0	5.83
255	0.04	5.83
256	0.03	5.79
257	0.13	5.76
258	0.03	5.63
259	0.1	5.6
260	0.08	5.5
261	0.13	5.42
262	0.11	5.28
263	0.02	5.18
264	0.0	5.15
265	0.03	5.15
266	0.0	5.12
267	0.08	5.12
268	0.0	5.04
269	0.06	5.04
270	0.02	4.99
271	0.0	4.96
272	0.04	4.96
273	0.06	4.92
274	0.16	4.86
275	0.07	4.7
276	0.02	4.63
277	0.1	4.61
278	0.02	4.51
279	0.1	4.48
280	0.05	4.38
281	0.15	4.33
282	0.07	4.18
283	0.0	4.11
284	0.01	4.11
285	0.0	4.09
286	0.0	4.09
287	0.04	4.09
288	0.0	4.05
289	0.04	4.05
290	0.12	4.01
291	0.09	3.89
292	0.01	3.8
293	0.06	3.79
294	0.03	3.74
295	0.01	3.7
296	0.1	3.7
297	0.07	3.6
298	0.1	3.53
299	0.0	3.43
300	0.02	3.43
301	0.02	3.41
302	0.0	3.39
303	0.11	3.39
304	0.06	3.28
305	0.03	3.21
306	0.0	3.18
307	0.0	3.18
308	0.01	3.18
309	0.02	3.16
310	0.31	3.14
311	0.13	2.83
312	0.0	2.7
313	0.05	2.7
314	0.03	2.65
315	0.03	2.62
316	0.1	2.6
317	0.08	2.5
318	0.06	2.41
319	0.01	2.36
320	0.03	2.35
321	0.01	2.32
322	0.0	2.32
323	0.01	2.31
324	0.04	2.3
325	0.05	2.27
326	0.0	2.22
327	0.01	2.22
328	0.02	2.21
329	0.02	2.18
330	0.1	2.16
331	0.02	2.06
332	0.09	2.03
333	0.0	1.95
334	0.12	1.95
335	0.02	1.83
336	0.01	1.81
337	0.02	1.8
338	0.0	1.78
339	0.01	1.78
340	0.0	1.77
341	0.0	1.77
342	0.03	1.76
343	0.01	1.73
344	0.01	1.73
345	0.0	1.72
346	0.03	1.72
347	0.0	1.69
348	0.1	1.68
349	0.1	1.58
350	0.01	1.48
351	0.01	1.47
352	0.03	1.46
353	0.0	1.44
354	0.0	1.43
355	0.0	1.43
356	0.05	1.43
357	0.0	1.38
358	0.01	1.37
359	0.0	1.37
360	0.0	1.36
361	0.0	1.36
362	0.03	1.36
363	0.09	1.32
364	0.0	1.23
365	0.0	1.23
366	0.0	1.22
367	0.02	1.22
368	0.11	1.2
369	0.09	1.09
370	0.06	1.0
371	0.0	0.93
372	0.01	0.93
373	0.02	0.92
374	0.0	0.9
375	0.0	0.9
376	0.0	0.9
377	0.03	0.89
378	0.0	0.87
379	0.01	0.86
380	0.01	0.85
381	0.0	0.85
382	0.01	0.84
383	0.08	0.84
384	0.0	0.75
385	0.01	0.75
386	0.01	0.74
387	0.01	0.73
388	0.02	0.72
389	0.07	0.7
390	0.02	0.63
391	0.0	0.61
392	0.01	0.61
393	0.01	0.6
394	0.0	0.59
395	0.0	0.59
396	0.0	0.59
397	0.0	0.59
398	0.01	0.58
399	0.01	0.58
400	0.01	0.57
401	0.01	0.56
402	0.01	0.56
403	0.0	0.55
404	0.0	0.55
405	0.01	0.54
406	0.01	0.53
407	0.01	0.52
408	0.0	0.52
409	0.01	0.51
410	0.0	0.51
411	0.0	0.5
412	0.0	0.5
413	0.0	0.49
414	0.0	0.49
415	0.0	0.49
416	0.01	0.48
417	0.0	0.48
418	0.0	0.47
419	0.01	0.47
420	0.0	0.47
421	0.09	0.46
422	0.01	0.38
423	0.01	0.37
424	0.01	0.36
425	0.0	0.35
426	0.0	0.35
427	0.0	0.35
428	0.01	0.34
429	0.01	0.34
430	0.01	0.33
431	0.01	0.32
432	0.0	0.32
433	0.0	0.32
434	0.0	0.31
435	0.01	0.31
436	0.0	0.31
437	0.0	0.3
438	0.01	0.3
439	0.01	0.29
440	0.0	0.29
441	0.0	0.28
442	0.02	0.28
443	0.01	0.26
444	0.0	0.26
445	0.01	0.25
446	0.0	0.25
447	0.0	0.24
448	0.0	0.24
449	0.0	0.24
450	0.0	0.24
451	0.0	0.24
452	0.01	0.23
453	0.0	0.23
454	0.0	0.22
455	0.0	0.22
456	0.0	0.22
457	0.0	0.22
458	0.01	0.22
459	0.01	0.21
460	0.0	0.2
461	0.0	0.19
462	0.0	0.19
463	0.0	0.18
464	0.0	0.18
465	0.0	0.18
466	0.0	0.18
467	0.0	0.17
468	0.0	0.17
469	0.0	0.17
470	0.0	0.17
471	0.0	0.17
472	0.0	0.16
473	0.0	0.16
474	0.0	0.16
475	0.0	0.15
476	0.0	0.15
477	0.0	0.15
478	0.01	0.15
479	0.01	0.14
480	0.0	0.14
481	0.0	0.13
482	0.0	0.13
483	0.0	0.12
484	0.0	0.12
485	0.0	0.12
486	0.0	0.12
487	0.0	0.12
488	0.0	0.12
489	0.0	0.12
490	0.0	0.12
491	0.0	0.11
492	0.0	0.11
493	0.0	0.11
494	0.0	0.11
495	0.0	0.11
496	0.0	0.1
497	0.0	0.1
498	0.0	0.1
499	0.0	0.09
500	0.0	0.09
501	0.0	0.09
502	0.0	0.09
503	0.0	0.09
504	0.0	0.08
505	0.0	0.08
506	0.0	0.08
507	0.0	0.08
508	0.0	0.08
509	0.0	0.08
510	0.01	0.08
511	0.0	0.07
512	0.0	0.07
513	0.0	0.07
514	0.0	0.07
515	0.0	0.07
516	0.0	0.06
517	0.0	0.06
518	0.0	0.06
519	0.0	0.06
520	0.0	0.06
521	0.0	0.05
522	0.0	0.05
523	0.0	0.05
524	0.0	0.05
525	0.0	0.05
526	0.0	0.05
527	0.0	0.05
528	0.0	0.05
529	0.0	0.05
530	0.0	0.05
531	0.01	0.05
532	0.0	0.04
533	0.0	0.04
534	0.0	0.04
535	0.0	0.04
536	0.0	0.03
537	0.0	0.03
538	0.0	0.03
539	0.0	0.03
540	0.0	0.03
541	0.0	0.03
542	0.0	0.03
543	0.0	0.03
544	0.0	0.03
545	0.0	0.03
546	0.0	0.03
547	0.0	0.03
548	0.0	0.03
549	0.0	0.03
550	0.0	0.03
551	0.0	0.03
552	0.0	0.03
553	0.0	0.03
554	0.0	0.03
555	0.0	0.03
556	0.0	0.02
557	0.0	0.02
558	0.0	0.02
559	0.0	0.02
560	0.0	0.02
561	0.0	0.02
562	0.0	0.02
563	0.0	0.02
564	0.0	0.02
565	0.0	0.02
566	0.0	0.02
567	0.0	0.02
568	0.0	0.02
569	0.0	0.02
570	0.0	0.02
571	0.0	0.02
572	0.0	0.02
573	0.0	0.02
574	0.0	0.02
575	0.0	0.02
576	0.0	0.02
577	0.0	0.02
578	0.0	0.01
579	0.0	0.01
580	0.0	0.01
581	0.0	0.01
582	0.0	0.01
583	0.0	0.01
584	0.0	0.01
585	0.0	0.01
586	0.0	0.01
587	0.0	0.01
588	0.0	0.01
589	0.0	0.01
590	0.0	0.01
591	0.0	0.01
592	0.0	0.01
593	0.0	0.01
594	0.0	0.01
595	0.0	0.01
596	0.0	0.01
597	0.0	0.01
598	0.0	0.01
599	0.0	0.01
600	0.0	0.01
601	0.0	0.01
602	0.0	0.01
603	0.0	0.01
604	0.0	0.01
605	0.0	0.01
606	0.0	0.01
607	0.0	0.01
608	0.0	0.01
609	0.0	0.01
610	0.0	0.01
611	0.0	0.01
612	0.0	0.01
613	0.0	0.01
614	0.0	0.0
615	0.0	0.0
616	0.0	0.0
617	0.0	0.0
618	0.0	0.0
619	0.0	0.0
620	0.0	0.0
621	0.0	0.0
622	0.0	0.0
623	0.0	0.0
624	0.0	0.0
625	0.0	0.0
626	0.0	0.0
627	0.0	0.0
628	0.0	0.0
629	0.0	0.0
630	0.0	0.0
631	0.0	0.0
632	0.0	0.0
633	0.0	0.0
634	0.0	0.0
635	0.0	0.0
636	0.0	0.0
637	0.0	0.0
638	0.0	0.0
639	0.0	0.0
640	0.0	0.0
641	0.0	0.0
642	0.0	0.0
643	0.0	0.0
644	0.0	0.0
645	0.0	0.0
646	0.0	0.0
647	0.0	0.0
648	0.0	0.0
649	0.0	0.0
650	0.0	0.0
651	0.0	0.0
652	0.0	0.0
653	0.0	0.0
654	0.0	0.0
655	0.0	0.0
656	0.0	0.0
657	0.0	0.0
658	0.0	0.0
659	0.0	0.0
660	0.0	0.0
661	0.0	0.0
662	0.0	0.0
663	0.0	0.0
664	0.0	0.0
665	0.0	0.0
666	0.0	0.0
667	0.0	0.0
668	0.0	0.0
669	0.0	0.0
670	0.0	0.0
671	0.0	0.0
672	0.0	0.0
673	0.0	0.0
674	0.0	0.0
675	0.0	0.0
676	0.0	0.0
677	0.0	0.0
678	0.0	0.0
679	0.0	0.0
680	0.0	0.0
681	0.0	0.0
682	0.0	0.0
683	0.0	0.0
684	0.0	0.0
685	0.0	0.0
686	0.0	0.0
687	0.0	0.0
688	0.0	0.0
689	0.0	0.0
690	0.0	0.0
691	0.0	0.0
692	0.0	0.0
693	0.0	0.0
694	0.0	0.0
695	0.0	0.0
696	0.0	0.0
697	0.0	0.0
698	0.0	0.0
699	0.0	0.0
700	0.0	0.0
701	0.0	0.0
702	0.0	0.0
703	0.0	0.0
704	0.0	0.0
705	0.0	0.0
706	0.0	0.0
707	0.0	0.0
708	0.0	0.0
709	0.0	0.0
710	0.0	0.0
711	0.0	0.0
712	0.0	0.0
713	0.0	0.0
714	0.0	0.0
715	0.0	0.0
716	0.0	0.0
717	0.0	0.0
718	0.0	0.0
719	0.0	0.0
720	0.0	0.0
721	0.0	0.0
722	0.0	0.0
723	0.0	0.0
724	0.0	0.0
725	0.0	0.0
726	0.0	0.0
727	0.0	0.0
728	0.0	0.0
729	0.0	0.0
730	0.0	0.0
731	0.0	0.0
732	0.0	0.0
733	0.0	0.0
734	0.0	0.0
735	0.0	0.0
736	0.0	0.0
737	0.0	0.0
738	0.0	0.0
739	0.0	0.0
740	0.0	0.0
741	0.0	0.0
742	0.0	0.0
743	0.0	0.0
744	0.0	0.0
745	0.0	0.0
746	0.0	0.0
747	0.0	0.0
748	0.0	0.0
749	0.0	0.0
750	0.0	0.0
751	0.0	0.0
752	0.0	0.0
753	0.0	0.0
754	0.0	0.0
755	0.0	0.0
756	0.0	0.0
757	0.0	0.0
758	0.0	0.0
759	0.0	0.0
760	0.0	0.0
761	0.0	0.0
762	0.0	0.0
763	0.0	0.0
764	0.0	0.0
765	0.0	0.0
766	0.0	0.0
767	0.0	0.0
768	0.0	0.0
769	0.0	0.0
770	0.0	0.0
771	0.0	0.0
772	0.0	0.0
773	0.0	0.0
774	0.0	0.0
775	0.0	0.0
776	0.0	0.0
777	0.0	0.0
778	0.0	0.0
779	0.0	0.0
780	0.0	0.0
781	0.0	0.0
782	0.0	0.0
783	0.0	0.0
784	0.0	0.0
785	0.0	0.0
786	0.0	0.0
787	0.0	0.0
788	0.0	0.0
789	0.0	0.0
790	0.0	0.0
791	0.0	0.0
792	0.0	0.0
793	0.0	0.0
794	0.0	0.0
795	0.0	0.0
796	0.0	0.0
797	0.0	0.0
798	0.0	0.0
799	0.0	0.0
800	0.0	0.0
801	0.0	0.0
802	0.0	0.0
803	0.0	0.0
804	0.0	0.0
805	0.0	0.0
806	0.0	0.0
807	0.0	0.0
808	0.0	0.0
809	0.0	0.0
810	0.0	0.0
811	0.0	0.0
812	0.0	0.0
813	0.0	0.0
814	0.0	0.0
815	0.0	0.0
816	0.0	0.0
817	0.0	0.0
818	0.0	0.0
819	0.0	0.0
820	0.0	0.0
821	0.0	0.0
822	0.0	0.0
823	0.0	0.0
824	0.0	0.0
825	0.0	0.0
826	0.0	0.0
827	0.0	0.0
828	0.0	0.0
829	0.0	0.0
830	0.0	0.0
831	0.0	0.0
832	0.0	0.0
833	0.0	0.0
834	0.0	0.0
835	0.0	0.0
836	0.0	0.0
837	0.0	0.0
838	0.0	0.0
839	0.0	0.0
840	0.0	0.0
841	0.0	0.0
842	0.0	0.0
843	0.0	0.0
844	0.0	0.0
845	0.0	0.0
846	0.0	0.0
847	0.0	0.0
848	0.0	0.0
849	0.0	0.0
850	0.0	0.0
851	0.0	0.0
852	0.0	0.0
853	0.0	0.0
854	0.0	0.0
855	0.0	0.0
856	0.0	0.0
857	0.0	0.0
858	0.0	0.0
859	0.0	0.0
860	0.0	0.0
861	0.0	0.0
862	0.0	0.0
863	0.0	0.0
864	0.0	0.0
865	0.0	0.0
866	0.0	0.0
867	0.0	0.0
868	0.0	0.0
869	0.0	0.0
870	0.0	0.0
871	0.0	0.0
872	0.0	0.0
873	0.0	0.0
874	0.0	0.0
875	0.0	0.0
876	0.0	0.0
877	0.0	0.0
878	0.0	0.0
879	0.0	0.0
880	0.0	0.0
881	0.0	0.0
882	0.0	0.0
883	0.0	0.0

## Sheet: DEU
user_DEU - Class I Coverage
Number of epitope hits / HLA combinations recognized	Percent of individuals	Cumulative percent of population coverage
0	52.81	100.0
1	0.0	47.19
2	0.0	47.19
3	0.0	47.19
4	0.0	47.19
5	0.0	47.19
6	0.0	47.19
7	0.0	47.19
8	0.0	47.19
9	0.0	47.19
10	0.0	47.19
11	0.0	47.19
12	0.0	47.19
13	0.0	47.19
14	0.0	47.19
15	0.0	47.19
16	0.0	47.19
17	0.0	47.19
18	0.0	47.19
19	0.0	47.19
20	0.0	47.19
21	0.0	47.19
22	0.0	47.19
23	0.0	47.19
24	0.0	47.19
25	0.0	47.19
26	0.0	47.19
27	0.0	47.19
28	0.0	47.19
29	0.0	47.19
30	0.0	47.19
31	0.0	47.19
32	0.0	47.19
33	0.0	47.19
34	0.0	47.19
35	0.0	47.19
36	0.0	47.19
37	0.0	47.19
38	0.0	47.19
39	0.0	47.19
40	0.0	47.19
41	0.0	47.19
42	0.0	47.19
43	0.0	47.19
44	0.0	47.19
45	0.0	47.19
46	0.0	47.19
47	0.0	47.19
48	0.0	47.19
49	1.89	47.19
50	0.0	45.3
51	0.0	45.3
52	0.0	45.3
53	1.63	45.3
54	0.0	43.67
55	0.0	43.67
56	0.0	43.67
57	0.0	43.67
58	0.0	43.67
59	0.0	43.67
60	0.0	43.67
61	0.0	43.67
62	0.0	43.67
63	0.0	43.67
64	0.0	43.67
65	0.0	43.67
66	0.0	43.67
67	0.0	43.67
68	0.0	43.67
69	0.0	43.67
70	0.0	43.67
71	0.0	43.67
72	0.0	43.67
73	0.0	43.67
74	0.0	43.67
75	0.0	43.67
76	0.0	43.67
77	0.0	43.67
78	0.0	43.67
79	0.0	43.67
80	0.0	43.67
81	0.0	43.67
82	0.0	43.67
83	0.0	43.67
84	0.0	43.67
85	0.0	43.67
86	0.0	43.67
87	0.0	43.67
88	0.0	43.67
89	2.01	43.67
90	0.0	41.65
91	0.0	41.65
92	0.0	41.65
93	0.0	41.65
94	0.0	41.65
95	0.0	41.65
96	0.0	41.65
97	0.0	41.65
98	0.0	41.65
99	0.0	41.65
100	0.0	41.65
101	0.0	41.65
102	0.03	41.65
103	0.0	41.62
104	0.0	41.62
105	0.0	41.62
106	0.0	41.62
107	0.0	41.62
108	0.0	41.62
109	0.0	41.62
110	0.0	41.62
111	2.01	41.62
112	0.0	39.61
113	0.0	39.61
114	0.0	39.61
115	1.38	39.61
116	0.0	38.23
117	0.0	38.23
118	4.4	38.23
119	1.63	33.83
120	0.0	32.2
121	0.0	32.2
122	0.0	32.2
123	0.0	32.2
124	0.0	32.2
125	0.0	32.2
126	0.0	32.2
127	0.0	32.2
128	0.0	32.2
129	0.0	32.2
130	0.0	32.2
131	0.0	32.2
132	0.0	32.2
133	1.25	32.2
134	0.0	30.94
135	0.0	30.94
136	0.0	30.94
137	0.0	30.94
138	0.04	30.94
139	0.0	30.91
140	0.0	30.91
141	0.0	30.91
142	2.55	30.91
143	0.0	28.35
144	0.0	28.35
145	0.0	28.35
146	0.0	28.35
147	0.0	28.35
148	4.52	28.35
149	2.87	23.83
150	0.0	20.96
151	3.16	20.96
152	0.0	17.8
153	0.0	17.8
154	0.0	17.8
155	0.0	17.8
156	0.0	17.8
157	0.0	17.8
158	0.0	17.8
159	0.0	17.8
160	0.04	17.8
161	0.0	17.76
162	1.76	17.76
163	0.0	16.0
164	0.05	16.0
165	0.0	15.95
166	0.0	15.95
167	0.16	15.95
168	0.05	15.79
169	0.0	15.74
170	0.0	15.74
171	0.14	15.74
172	0.02	15.6
173	0.0	15.58
174	0.0	15.58
175	0.0	15.58
176	0.0	15.58
177	0.0	15.58
178	0.0	15.58
179	0.0	15.58
180	0.0	15.58
181	0.0	15.58
182	0.02	15.58
183	0.0	15.56
184	0.0	15.56
185	0.0	15.56
186	0.02	15.56
187	0.0	15.54
188	0.0	15.54
189	0.0	15.54
190	0.0	15.54
191	0.04	15.54
192	0.0	15.49
193	0.0	15.49
194	0.0	15.49
195	0.04	15.49
196	0.0	15.45
197	0.16	15.45
198	0.1	15.29
199	0.0	15.19
200	0.09	15.19
201	0.14	15.1
202	0.09	14.96
203	3.0	14.87
204	0.07	11.87
205	0.0	11.8
206	0.0	11.8
207	0.17	11.8
208	0.03	11.63
209	0.0	11.6
210	0.0	11.6
211	0.03	11.6
212	0.0	11.57
213	0.0	11.57
214	0.0	11.57
215	0.03	11.57
216	0.0	11.54
217	0.0	11.54
218	0.0	11.54
219	0.0	11.54
220	0.0	11.54
221	3.0	11.54
222	0.02	8.54
223	0.0	8.52
224	0.0	8.52
225	0.0	8.52
226	0.03	8.52
227	0.0	8.5
228	0.0	8.5
229	0.17	8.5
230	0.03	8.33
231	0.05	8.3
232	0.0	8.25
233	0.11	8.25
234	0.02	8.13
235	0.0	8.11
236	0.0	8.11
237	0.31	8.11
238	0.11	7.81
239	0.0	7.7
240	0.06	7.7
241	0.0	7.64
242	0.0	7.64
243	0.0	7.64
244	0.02	7.64
245	0.0	7.61
246	0.0	7.61
247	0.0	7.61
248	0.02	7.61
249	0.0	7.6
250	0.0	7.6
251	0.14	7.59
252	0.13	7.46
253	0.05	7.33
254	0.0	7.28
255	0.0	7.28
256	0.1	7.28
257	0.03	7.19
258	0.0	7.15
259	0.17	7.15
260	0.32	6.98
261	0.04	6.66
262	0.06	6.62
263	0.12	6.56
264	0.08	6.44
265	0.0	6.37
266	0.22	6.37
267	0.26	6.15
268	0.09	5.89
269	0.26	5.8
270	0.15	5.54
271	0.0	5.39
272	0.0	5.39
273	0.03	5.39
274	0.09	5.35
275	0.03	5.26
276	0.0	5.23
277	0.02	5.23
278	0.0	5.21
279	0.0	5.2
280	0.15	5.2
281	0.13	5.06
282	0.07	4.92
283	0.0	4.85
284	0.04	4.85
285	0.0	4.81
286	0.01	4.81
287	0.0	4.81
288	0.0	4.81
289	0.0	4.81
290	0.22	4.81
291	0.14	4.58
292	0.11	4.45
293	0.07	4.33
294	0.0	4.26
295	0.02	4.26
296	0.0	4.24
297	0.12	4.24
298	0.0	4.12
299	0.27	4.12
300	0.17	3.85
301	0.0	3.67
302	0.0	3.67
303	0.0	3.67
304	0.04	3.67
305	0.0	3.63
306	0.0	3.63
307	0.0	3.63
308	0.0	3.63
309	0.01	3.63
310	0.27	3.62
311	0.1	3.36
312	0.0	3.26
313	0.06	3.25
314	0.11	3.2
315	0.01	3.08
316	0.01	3.08
317	0.0	3.07
318	0.09	3.07
319	0.01	2.98
320	0.01	2.97
321	0.12	2.97
322	0.1	2.85
323	0.0	2.75
324	0.0	2.75
325	0.0	2.75
326	0.0	2.75
327	0.0	2.74
328	0.0	2.74
329	0.0	2.74
330	0.0	2.74
331	0.0	2.74
332	0.11	2.74
333	0.0	2.62
334	0.0	2.62
335	0.0	2.62
336	0.15	2.62
337	0.0	2.47
338	0.0	2.47
339	0.12	2.47
340	0.1	2.34
341	0.0	2.25
342	0.0	2.25
343	0.0	2.25
344	0.0	2.24
345	0.14	2.24
346	0.0	2.09
347	0.0	2.09
348	0.01	2.09
349	0.01	2.08
350	0.0	2.07
351	0.12	2.07
352	0.09	1.94
353	0.0	1.85
354	0.25	1.85
355	0.01	1.6
356	0.01	1.59
357	0.0	1.59
358	0.0	1.58
359	0.0	1.58
360	0.0	1.57
361	0.0	1.57
362	0.0	1.57
363	0.15	1.57
364	0.0	1.42
365	0.1	1.42
366	0.0	1.32
367	0.0	1.32
368	0.0	1.32
369	0.13	1.32
370	0.09	1.19
371	0.01	1.1
372	0.18	1.09
373	0.0	0.91
374	0.01	0.91
375	0.01	0.91
376	0.0	0.9
377	0.01	0.9
378	0.01	0.9
379	0.01	0.89
380	0.01	0.88
381	0.01	0.87
382	0.0	0.87
383	0.1	0.86
384	0.0	0.76
385	0.01	0.76
386	0.01	0.75
387	0.0	0.74
388	0.01	0.74
389	0.01	0.73
390	0.0	0.72
391	0.0	0.72
392	0.01	0.72
393	0.01	0.71
394	0.0	0.7
395	0.0	0.7
396	0.0	0.7
397	0.0	0.7
398	0.0	0.7
399	0.01	0.7
400	0.01	0.69
401	0.01	0.68
402	0.01	0.67
403	0.01	0.66
404	0.0	0.66
405	0.01	0.65
406	0.0	0.65
407	0.01	0.64
408	0.01	0.64
409	0.01	0.63
410	0.01	0.62
411	0.01	0.61
412	0.01	0.59
413	0.0	0.59
414	0.01	0.59
415	0.0	0.58
416	0.01	0.58
417	0.01	0.57
418	0.02	0.56
419	0.01	0.55
420	0.0	0.54
421	0.01	0.54
422	0.01	0.53
423	0.01	0.52
424	0.08	0.52
425	0.01	0.43
426	0.0	0.43
427	0.0	0.43
428	0.01	0.43
429	0.01	0.41
430	0.0	0.41
431	0.0	0.4
432	0.01	0.4
433	0.0	0.39
434	0.0	0.38
435	0.0	0.38
436	0.0	0.38
437	0.0	0.38
438	0.0	0.37
439	0.01	0.37
440	0.01	0.37
441	0.01	0.36
442	0.0	0.35
443	0.01	0.35
444	0.0	0.34
445	0.0	0.34
446	0.0	0.34
447	0.0	0.34
448	0.01	0.34
449	0.0	0.33
450	0.0	0.33
451	0.0	0.32
452	0.01	0.32
453	0.0	0.32
454	0.01	0.31
455	0.0	0.31
456	0.0	0.3
457	0.0	0.3
458	0.01	0.3
459	0.01	0.29
460	0.0	0.28
461	0.01	0.28
462	0.01	0.27
463	0.01	0.27
464	0.0	0.26
465	0.0	0.26
466	0.0	0.25
467	0.0	0.25
468	0.0	0.25
469	0.0	0.25
470	0.0	0.24
471	0.0	0.24
472	0.01	0.24
473	0.01	0.22
474	0.0	0.22
475	0.0	0.21
476	0.0	0.21
477	0.0	0.21
478	0.0	0.21
479	0.0	0.21
480	0.01	0.21
481	0.01	0.2
482	0.0	0.19
483	0.01	0.19
484	0.01	0.18
485	0.0	0.17
486	0.0	0.17
487	0.0	0.17
488	0.0	0.16
489	0.0	0.16
490	0.01	0.16
491	0.0	0.15
492	0.0	0.15
493	0.01	0.15
494	0.01	0.14
495	0.0	0.14
496	0.01	0.14
497	0.0	0.13
498	0.0	0.13
499	0.0	0.13
500	0.0	0.13
501	0.0	0.13
502	0.01	0.12
503	0.01	0.11
504	0.0	0.1
505	0.0	0.1
506	0.0	0.1
507	0.0	0.1
508	0.0	0.1
509	0.0	0.1
510	0.0	0.1
511	0.01	0.1
512	0.0	0.09
513	0.01	0.09
514	0.01	0.08
515	0.0	0.07
516	0.0	0.07
517	0.0	0.07
518	0.0	0.07
519	0.0	0.07
520	0.01	0.07
521	0.01	0.06
522	0.0	0.06
523	0.0	0.06
524	0.0	0.06
525	0.0	0.06
526	0.0	0.05
527	0.0	0.05
528	0.0	0.05
529	0.0	0.05
530	0.0	0.05
531	0.0	0.05
532	0.0	0.05
533	0.0	0.05
534	0.0	0.05
535	0.0	0.04
536	0.0	0.04
537	0.0	0.04
538	0.0	0.04
539	0.0	0.04
540	0.0	0.04
541	0.0	0.04
542	0.0	0.04
543	0.0	0.04
544	0.0	0.03
545	0.0	0.03
546	0.0	0.03
547	0.0	0.03
548	0.0	0.03
549	0.0	0.03
550	0.0	0.03
551	0.0	0.03
552	0.0	0.03
553	0.0	0.03
554	0.0	0.03
555	0.0	0.03
556	0.0	0.03
557	0.0	0.03
558	0.0	0.03
559	0.0	0.03
560	0.0	0.03
561	0.0	0.03
562	0.0	0.03
563	0.0	0.03
564	0.0	0.03
565	0.0	0.03
566	0.0	0.03
567	0.0	0.02
568	0.0	0.02
569	0.0	0.02
570	0.0	0.02
571	0.0	0.02
572	0.0	0.02
573	0.0	0.02
574	0.0	0.02
575	0.0	0.02
576	0.0	0.02
577	0.0	0.02
578	0.0	0.02
579	0.0	0.02
580	0.0	0.02
581	0.0	0.02
582	0.0	0.01
583	0.0	0.01
584	0.0	0.01
585	0.0	0.01
586	0.0	0.01
587	0.0	0.01
588	0.0	0.01
589	0.0	0.01
590	0.0	0.01
591	0.0	0.01
592	0.0	0.01
593	0.0	0.01
594	0.0	0.01
595	0.0	0.01
596	0.0	0.01
597	0.0	0.01
598	0.0	0.01
599	0.0	0.01
600	0.0	0.01
601	0.0	0.01
602	0.0	0.01
603	0.0	0.01
604	0.0	0.01
605	0.0	0.01
606	0.0	0.01
607	0.0	0.01
608	0.0	0.01
609	0.0	0.01
610	0.0	0.01
611	0.0	0.01
612	0.0	0.01
613	0.0	0.01
614	0.0	0.01
615	0.0	0.01
616	0.0	0.01
617	0.0	0.01
618	0.0	0.01
619	0.0	0.01
620	0.0	0.01
621	0.0	0.01
622	0.0	0.01
623	0.0	0.01
624	0.0	0.01
625	0.0	0.01
626	0.0	0.01
627	0.0	0.01
628	0.0	0.01
629	0.0	0.01
630	0.0	0.01
631	0.0	0.0
632	0.0	0.0
633	0.0	0.0
634	0.0	0.0
635	0.0	0.0
636	0.0	0.0
637	0.0	0.0
638	0.0	0.0
639	0.0	0.0
640	0.0	0.0
641	0.0	0.0
642	0.0	0.0
643	0.0	0.0
644	0.0	0.0
645	0.0	0.0
646	0.0	0.0
647	0.0	0.0
648	0.0	0.0
649	0.0	0.0
650	0.0	0.0
651	0.0	0.0
652	0.0	0.0
653	0.0	0.0
654	0.0	0.0
655	0.0	0.0
656	0.0	0.0
657	0.0	0.0
658	0.0	0.0
659	0.0	0.0
660	0.0	0.0
661	0.0	0.0
662	0.0	0.0
663	0.0	0.0
664	0.0	0.0
665	0.0	0.0
666	0.0	0.0
667	0.0	0.0
668	0.0	0.0
669	0.0	0.0
670	0.0	0.0
671	0.0	0.0
672	0.0	0.0
673	0.0	0.0
674	0.0	0.0
675	0.0	0.0
676	0.0	0.0
677	0.0	0.0
678	0.0	0.0
679	0.0	0.0
680	0.0	0.0
681	0.0	0.0
682	0.0	0.0
683	0.0	0.0
684	0.0	0.0
685	0.0	0.0
686	0.0	0.0
687	0.0	0.0
688	0.0	0.0
689	0.0	0.0
690	0.0	0.0
691	0.0	0.0
692	0.0	0.0
693	0.0	0.0
694	0.0	0.0
695	0.0	0.0
696	0.0	0.0
697	0.0	0.0
698	0.0	0.0
699	0.0	0.0
700	0.0	0.0
701	0.0	0.0
702	0.0	0.0
703	0.0	0.0
704	0.0	0.0
705	0.0	0.0
706	0.0	0.0
707	0.0	0.0
708	0.0	0.0
709	0.0	0.0
710	0.0	0.0
711	0.0	0.0
712	0.0	0.0
713	0.0	0.0
714	0.0	0.0
715	0.0	0.0
716	0.0	0.0
717	0.0	0.0
718	0.0	0.0
719	0.0	0.0
720	0.0	0.0
721	0.0	0.0
722	0.0	0.0
723	0.0	0.0
724	0.0	0.0
725	0.0	0.0
726	0.0	0.0
727	0.0	0.0
728	0.0	0.0
729	0.0	0.0
730	0.0	0.0
731	0.0	0.0
732	0.0	0.0
733	0.0	0.0
734	0.0	0.0
735	0.0	0.0
736	0.0	0.0
737	0.0	0.0
738	0.0	0.0
739	0.0	0.0
740	0.0	0.0
741	0.0	0.0
742	0.0	0.0
743	0.0	0.0
744	0.0	0.0
745	0.0	0.0
746	0.0	0.0
747	0.0	0.0
748	0.0	0.0
749	0.0	0.0
750	0.0	0.0
751	0.0	0.0
752	0.0	0.0
753	0.0	0.0
754	0.0	0.0
755	0.0	0.0
756	0.0	0.0
757	0.0	0.0
758	0.0	0.0
759	0.0	0.0
760	0.0	0.0
761	0.0	0.0
762	0.0	0.0
763	0.0	0.0
764	0.0	0.0
765	0.0	0.0
766	0.0	0.0
767	0.0	0.0
768	0.0	0.0
769	0.0	0.0
770	0.0	0.0
771	0.0	0.0
772	0.0	0.0
773	0.0	0.0
774	0.0	0.0
775	0.0	0.0
776	0.0	0.0
777	0.0	0.0
778	0.0	0.0
779	0.0	0.0
780	0.0	0.0
781	0.0	0.0
782	0.0	0.0
783	0.0	0.0
784	0.0	0.0
785	0.0	0.0
786	0.0	0.0
787	0.0	0.0
788	0.0	0.0
789	0.0	0.0
790	0.0	0.0
791	0.0	0.0
792	0.0	0.0
793	0.0	0.0
794	0.0	0.0
795	0.0	0.0
796	0.0	0.0
797	0.0	0.0
798	0.0	0.0
799	0.0	0.0
800	0.0	0.0
801	0.0	0.0
802	0.0	0.0
803	0.0	0.0
804	0.0	0.0
805	0.0	0.0
806	0.0	0.0
807	0.0	0.0
808	0.0	0.0
809	0.0	0.0
810	0.0	0.0
811	0.0	0.0
812	0.0	0.0
813	0.0	0.0
814	0.0	0.0
815	0.0	0.0
816	0.0	0.0
817	0.0	0.0
818	0.0	0.0
819	0.0	0.0
820	0.0	0.0
821	0.0	0.0
822	0.0	0.0
823	0.0	0.0
824	0.0	0.0
825	0.0	0.0
826	0.0	0.0
827	0.0	0.0
828	0.0	0.0
829	0.0	0.0
830	0.0	0.0
831	0.0	0.0
832	0.0	0.0
833	0.0	0.0
834	0.0	0.0
835	0.0	0.0
836	0.0	0.0
837	0.0	0.0
838	0.0	0.0
839	0.0	0.0
840	0.0	0.0
841	0.0	0.0
842	0.0	0.0
843	0.0	0.0
844	0.0	0.0
845	0.0	0.0
846	0.0	0.0
847	0.0	0.0
848	0.0	0.0
849	0.0	0.0
850	0.0	0.0
851	0.0	0.0
852	0.0	0.0
853	0.0	0.0
854	0.0	0.0
855	0.0	0.0
856	0.0	0.0
857	0.0	0.0
858	0.0	0.0
859	0.0	0.0
860	0.0	0.0
861	0.0	0.0
862	0.0	0.0
863	0.0	0.0
864	0.0	0.0
865	0.0	0.0
866	0.0	0.0
867	0.0	0.0
868	0.0	0.0
869	0.0	0.0
870	0.0	0.0
871	0.0	0.0
872	0.0	0.0
873	0.0	0.0
874	0.0	0.0
875	0.0	0.0
876	0.0	0.0
877	0.0	0.0
878	0.0	0.0
879	0.0	0.0
880	0.0	0.0
881	0.0	0.0
882	0.0	0.0
883	0.0	0.0

[truncated: 29 more sheets: ESP, FRA, GBR, GHA, GRE, HOL, INA, IRL, ISR, ITA, JPN, KOR, MAL, MAR, MEX, NZL, OMA, POL, POR, ROM …]
