# Supplementary material for: Class I HLA Allele Predicted Restricted Antigenic Coverages for Spike and Nucleocapsid Proteins Are Associated With Deaths Related to COVID-19
Source: Front Immunol. 2020 Dec 16;11:565730. doi: 10.3389/fimmu.2020.565730 (PMC7772148; doi:10.3389/fimmu.2020.565730)
Supplement: Supplementary file 3 [file DataSheet_3.zip › Supplementary_File_3/results_population_coverage_AF_75_to_90/IEDB.Pop.coverage.protein_S.netCombined.xlsx]

## Sheet: Summary
population/area	Class I
	coveragea	average_hitb	pc90c
user_ARM	0.5081	13.56	1.02
user_AUT	0.53	14.7	1.06
user_BRA	0.4829	12.51	1.16
user_BUL	0.43	10.33	0.88
user_CHN	0.5186	10.93	1.45
user_COL	0.4655	11.64	0.94
user_CRO	0.5139	12.47	1.23
user_CZE	0.4829	10.63	1.16
user_DEU	0.4719	11.34	0.95
user_ESP	0.4555	9.43	0.55
user_FRA	0.4866	11.98	0.97
user_GBR	0.4789	11.33	0.96
user_GHA	0.4801	10.25	0.58
user_GRE	0.4355	8.64	1.24
user_HOL	0.4871	10.65	0.97
user_INA	0.4757	8.55	1.34
user_IRL	0.512	14.05	1.02
user_ISR	0.4588	9.3	0.55
user_ITA	0.5011	11.67	1
user_JPN	0.4656	8.1	0.75
user_KOR	0.5088	11.4	0.81
user_MAL	0.4899	11.52	1.37
user_MAR	0.4817	10.5	0.77
user_MEX	0.471	12.89	1.13
user_OMA	0.4582	8.25	0.55
user_POL	0.4743	9.86	0.95
user_POR	0.4902	9.79	1.18
user_ROM	0.5009	12.11	1
user_RSA	0.4596	9.53	0.56
user_RUS	0.5077	13.3	2.03
user_SEN	0.4865	10.23	0.58
user_SGP	0.4894	9.28	0.59
user_SWE	0.515	10.96	2.06
user_THA	0.36	7.3	1.09
user_TUN	0.3298	6.23	1.04
user_UAE	0.4874	12.48	1.37
user_USA	0.4466	11.06	0.9
Average	47.5614	10.777	1.02054
Standard deviation	3.9285	1.87272	0.353388
a projected population coverage
b average number of epitope hits / HLA combinations recognized by the population
c minimum number of epitope hits / HLA combinations recognized by 90% of the population

## Sheet: ARM
user_ARM - Class I Coverage
Number of epitope hits / HLA combinations recognized	Percent of individuals	Cumulative percent of population coverage
0	49.19	100.0
1	0.0	50.81
2	0.0	50.81
3	0.0	50.81
4	0.0	50.81
5	2.36	50.81
6	0.0	48.45
7	0.0	48.45
8	0.0	48.45
9	0.0	48.45
10	0.0	48.45
11	0.0	48.45
12	7.86	48.45
13	0.0	40.6
14	0.0	40.6
15	1.76	40.6
16	1.76	38.84
17	0.38	37.07
18	0.0	36.7
19	3.62	36.7
20	1.8	33.08
21	0.04	31.28
22	4.24	31.23
23	0.0	27.0
24	2.09	27.0
25	0.04	24.91
26	0.0	24.87
27	0.48	24.87
28	3.84	24.39
29	2.4	20.55
30	0.0	18.15
31	5.16	18.15
32	0.29	12.98
33	0.09	12.69
34	0.51	12.6
35	3.11	12.09
36	0.56	8.98
37	0.16	8.42
38	0.15	8.26
39	0.18	8.11
40	0.68	7.93
41	0.53	7.25
42	0.16	6.72
43	0.57	6.56
44	0.14	5.99
45	0.05	5.85
46	0.35	5.79
47	0.93	5.44
48	0.27	4.52
49	0.05	4.25
50	0.54	4.2
51	0.45	3.65
52	0.1	3.2
53	0.26	3.1
54	0.23	2.85
55	0.26	2.62
56	0.04	2.35
57	0.35	2.32
58	0.04	1.97
59	0.45	1.93
60	0.26	1.47
61	0.01	1.21
62	0.05	1.2
63	0.15	1.15
64	0.09	1.0
65	0.03	0.91
66	0.33	0.88
67	0.03	0.55
68	0.01	0.52
69	0.05	0.5
70	0.03	0.45
71	0.05	0.42
72	0.03	0.37
73	0.01	0.34
74	0.02	0.33
75	0.03	0.31
76	0.03	0.27
77	0.01	0.24
78	0.04	0.23
79	0.02	0.19
80	0.0	0.17
81	0.02	0.16
82	0.02	0.14
83	0.01	0.11
84	0.01	0.1
85	0.02	0.1
86	0.01	0.08
87	0.0	0.06
88	0.02	0.06
89	0.0	0.04
90	0.01	0.04
91	0.0	0.03
92	0.0	0.03
93	0.0	0.03
94	0.01	0.03
95	0.01	0.02
96	0.0	0.01
97	0.0	0.01
98	0.0	0.01
99	0.0	0.01
100	0.0	0.01
101	0.0	0.01
102	0.0	0.01
103	0.0	0.01
104	0.0	0.01
105	0.0	0.0
106	0.0	0.0
107	0.0	0.0
108	0.0	0.0
109	0.0	0.0
110	0.0	0.0
111	0.0	0.0
112	0.0	0.0
113	0.0	0.0
114	0.0	0.0
115	0.0	0.0
116	0.0	0.0
117	0.0	0.0
118	0.0	0.0
119	0.0	0.0
120	0.0	0.0
121	0.0	0.0
122	0.0	0.0
123	0.0	0.0
124	0.0	0.0
125	0.0	0.0
126	0.0	0.0
127	0.0	0.0
128	0.0	0.0
129	0.0	0.0
130	0.0	0.0
131	0.0	0.0
132	0.0	0.0
133	0.0	0.0
134	0.0	0.0
135	0.0	0.0
136	0.0	0.0
137	0.0	0.0
138	0.0	0.0
139	0.0	0.0
140	0.0	0.0
141	0.0	0.0
142	0.0	0.0
143	0.0	0.0
144	0.0	0.0
145	0.0	0.0
146	0.0	0.0
147	0.0	0.0
148	0.0	0.0
149	0.0	0.0
150	0.0	0.0
151	0.0	0.0
152	0.0	0.0
153	0.0	0.0
154	0.0	0.0
155	0.0	0.0
156	0.0	0.0
157	0.0	0.0
158	0.0	0.0
159	0.0	0.0
160	0.0	0.0
161	0.0	0.0
162	0.0	0.0
163	0.0	0.0
164	0.0	0.0

## Sheet: AUT
user_AUT - Class I Coverage
Number of epitope hits / HLA combinations recognized	Percent of individuals	Cumulative percent of population coverage
0	47.0	100.0
1	0.0	53.0
2	0.0	53.0
3	0.0	53.0
4	0.0	53.0
5	1.37	53.0
6	2.06	51.63
7	1.37	49.57
8	0.0	48.21
9	0.0	48.21
10	2.29	48.21
11	0.03	45.92
12	0.02	45.89
13	0.03	45.87
14	0.0	45.84
15	3.25	45.84
16	2.57	42.58
17	0.03	40.01
18	1.14	39.98
19	2.52	38.84
20	0.05	36.32
21	0.1	36.28
22	0.1	36.17
23	0.05	36.07
24	0.06	36.02
25	3.86	35.96
26	0.1	32.1
27	0.0	32.0
28	1.74	32.0
29	13.41	30.26
30	0.11	16.85
31	5.15	16.74
32	0.11	11.59
33	0.06	11.48
34	0.52	11.42
35	0.83	10.9
36	0.52	10.06
37	0.25	9.55
38	0.19	9.3
39	0.62	9.12
40	0.26	8.49
41	0.45	8.23
42	0.01	7.78
43	0.15	7.77
44	1.13	7.62
45	0.7	6.49
46	0.38	5.79
47	0.63	5.41
48	0.69	4.78
49	0.14	4.09
50	0.3	3.95
51	0.04	3.65
52	0.02	3.61
53	0.16	3.59
54	0.58	3.42
55	0.03	2.84
56	0.21	2.81
57	0.48	2.6
58	0.32	2.12
59	0.21	1.8
60	0.76	1.59
61	0.02	0.83
62	0.04	0.81
63	0.05	0.78
64	0.06	0.72
65	0.04	0.66
66	0.05	0.62
67	0.03	0.57
68	0.01	0.54
69	0.04	0.53
70	0.06	0.48
71	0.02	0.43
72	0.04	0.41
73	0.05	0.37
74	0.02	0.32
75	0.07	0.3
76	0.05	0.24
77	0.01	0.19
78	0.02	0.17
79	0.04	0.15
80	0.0	0.12
81	0.0	0.11
82	0.02	0.11
83	0.01	0.09
84	0.01	0.08
85	0.01	0.07
86	0.01	0.07
87	0.0	0.06
88	0.03	0.06
89	0.02	0.03
90	0.0	0.02
91	0.0	0.02
92	0.0	0.01
93	0.0	0.01
94	0.0	0.01
95	0.0	0.01
96	0.0	0.01
97	0.0	0.01
98	0.0	0.01
99	0.0	0.01
100	0.0	0.01
101	0.0	0.01
102	0.0	0.0
103	0.0	0.0
104	0.0	0.0
105	0.0	0.0
106	0.0	0.0
107	0.0	0.0
108	0.0	0.0
109	0.0	0.0
110	0.0	0.0
111	0.0	0.0
112	0.0	0.0
113	0.0	0.0
114	0.0	0.0
115	0.0	0.0
116	0.0	0.0
117	0.0	0.0
118	0.0	0.0
119	0.0	0.0
120	0.0	0.0
121	0.0	0.0
122	0.0	0.0
123	0.0	0.0
124	0.0	0.0
125	0.0	0.0
126	0.0	0.0
127	0.0	0.0
128	0.0	0.0
129	0.0	0.0
130	0.0	0.0
131	0.0	0.0
132	0.0	0.0
133	0.0	0.0
134	0.0	0.0
135	0.0	0.0
136	0.0	0.0
137	0.0	0.0
138	0.0	0.0
139	0.0	0.0
140	0.0	0.0
141	0.0	0.0
142	0.0	0.0
143	0.0	0.0
144	0.0	0.0
145	0.0	0.0
146	0.0	0.0
147	0.0	0.0
148	0.0	0.0
149	0.0	0.0
150	0.0	0.0
151	0.0	0.0
152	0.0	0.0
153	0.0	0.0
154	0.0	0.0
155	0.0	0.0
156	0.0	0.0
157	0.0	0.0
158	0.0	0.0
159	0.0	0.0
160	0.0	0.0
161	0.0	0.0
162	0.0	0.0
163	0.0	0.0
164	0.0	0.0

## Sheet: BRA
user_BRA - Class I Coverage
Number of epitope hits / HLA combinations recognized	Percent of individuals	Cumulative percent of population coverage
0	51.71	100.0
1	0.0	48.29
2	0.0	48.29
3	0.0	48.29
4	0.0	48.29
5	0.0	48.29
6	1.73	48.29
7	0.0	46.56
8	1.72	46.56
9	0.0	44.85
10	3.57	44.85
11	0.0	41.28
12	1.73	41.28
13	0.0	39.55
14	2.73	39.55
15	0.86	36.82
16	0.96	35.96
17	0.86	35.01
18	0.98	34.15
19	3.68	33.17
20	1.89	29.49
21	0.01	27.6
22	2.64	27.58
23	0.03	24.94
24	0.17	24.92
25	0.18	24.75
26	1.02	24.57
27	2.64	23.54
28	3.68	20.9
29	1.1	17.22
30	3.31	16.12
31	0.17	12.8
32	0.22	12.64
33	0.22	12.42
34	0.3	12.19
35	3.27	11.89
36	0.37	8.62
37	0.26	8.25
38	1.25	7.99
39	0.3	6.74
40	0.3	6.44
41	0.31	6.13
42	0.4	5.83
43	0.23	5.43
44	0.22	5.2
45	0.36	4.98
46	0.22	4.62
47	0.51	4.4
48	0.28	3.9
49	0.3	3.62
50	0.35	3.31
51	0.11	2.96
52	0.19	2.85
53	0.13	2.66
54	0.16	2.53
55	0.31	2.37
56	0.13	2.06
57	0.27	1.93
58	0.25	1.66
59	0.08	1.41
60	0.07	1.34
61	0.08	1.27
62	0.1	1.18
63	0.23	1.08
64	0.09	0.85
65	0.16	0.76
66	0.05	0.6
67	0.04	0.55
68	0.07	0.51
69	0.04	0.43
70	0.02	0.4
71	0.02	0.38
72	0.02	0.36
73	0.08	0.33
74	0.02	0.26
75	0.02	0.24
76	0.01	0.21
77	0.03	0.2
78	0.02	0.17
79	0.01	0.16
80	0.02	0.14
81	0.01	0.13
82	0.01	0.12
83	0.01	0.11
84	0.01	0.09
85	0.02	0.09
86	0.0	0.07
87	0.01	0.06
88	0.0	0.06
89	0.0	0.05
90	0.01	0.05
91	0.0	0.04
92	0.0	0.04
93	0.01	0.03
94	0.0	0.02
95	0.0	0.02
96	0.0	0.02
97	0.0	0.01
98	0.0	0.01
99	0.0	0.01
100	0.0	0.01
101	0.0	0.01
102	0.0	0.01
103	0.0	0.01
104	0.0	0.0
105	0.0	0.0
106	0.0	0.0
107	0.0	0.0
108	0.0	0.0
109	0.0	0.0
110	0.0	0.0
111	0.0	0.0
112	0.0	0.0
113	0.0	0.0
114	0.0	0.0
115	0.0	0.0
116	0.0	0.0
117	0.0	0.0
118	0.0	0.0
119	0.0	0.0
120	0.0	0.0
121	0.0	0.0
122	0.0	0.0
123	0.0	0.0
124	0.0	0.0
125	0.0	0.0
126	0.0	0.0
127	0.0	0.0
128	0.0	0.0
129	0.0	0.0
130	0.0	0.0
131	0.0	0.0
132	0.0	0.0
133	0.0	0.0
134	0.0	0.0
135	0.0	0.0
136	0.0	0.0
137	0.0	0.0
138	0.0	0.0
139	0.0	0.0
140	0.0	0.0
141	0.0	0.0
142	0.0	0.0
143	0.0	0.0
144	0.0	0.0
145	0.0	0.0
146	0.0	0.0
147	0.0	0.0
148	0.0	0.0
149	0.0	0.0
150	0.0	0.0
151	0.0	0.0
152	0.0	0.0
153	0.0	0.0
154	0.0	0.0
155	0.0	0.0
156	0.0	0.0
157	0.0	0.0
158	0.0	0.0
159	0.0	0.0
160	0.0	0.0
161	0.0	0.0
162	0.0	0.0
163	0.0	0.0
164	0.0	0.0

## Sheet: BUL
user_BUL - Class I Coverage
Number of epitope hits / HLA combinations recognized	Percent of individuals	Cumulative percent of population coverage
0	57.0	100.0
1	0.0	43.0
2	0.0	43.0
3	0.0	43.0
4	0.0	43.0
5	2.42	43.0
6	0.0	40.58
7	0.0	40.58
8	0.0	40.58
9	0.0	40.58
10	0.0	40.58
11	0.0	40.58
12	7.2	40.58
13	0.0	33.38
14	0.0	33.38
15	2.42	33.38
16	0.0	30.96
17	0.2	30.96
18	0.0	30.76
19	5.97	30.76
20	0.05	24.79
21	0.0	24.74
22	0.0	24.74
23	0.0	24.74
24	5.3	24.74
25	6.1	19.45
26	0.0	13.34
27	0.2	13.34
28	0.0	13.14
29	2.53	13.14
30	0.26	10.62
31	4.12	10.36
32	0.0	6.24
33	0.0	6.24
34	0.25	6.24
35	0.0	5.99
36	0.57	5.99
37	0.64	5.42
38	0.15	4.78
39	0.11	4.63
40	0.26	4.52
41	0.2	4.26
42	0.02	4.06
43	0.79	4.04
44	0.49	3.25
45	0.01	2.76
46	0.16	2.76
47	0.0	2.59
48	0.28	2.59
49	0.55	2.32
50	0.27	1.77
51	0.01	1.5
52	0.02	1.49
53	0.11	1.48
54	0.27	1.37
55	0.34	1.1
56	0.22	0.76
57	0.0	0.54
58	0.02	0.54
59	0.02	0.52
60	0.17	0.51
61	0.04	0.34
62	0.02	0.3
63	0.01	0.27
64	0.01	0.26
65	0.02	0.25
66	0.02	0.23
67	0.03	0.22
68	0.04	0.19
69	0.01	0.15
70	0.01	0.14
71	0.01	0.13
72	0.02	0.13
73	0.02	0.11
74	0.02	0.09
75	0.01	0.07
76	0.0	0.06
77	0.0	0.06
78	0.01	0.06
79	0.01	0.05
80	0.02	0.04
81	0.0	0.02
82	0.0	0.02
83	0.0	0.02
84	0.01	0.02
85	0.01	0.01
86	0.0	0.01
87	0.0	0.01
88	0.0	0.01
89	0.0	0.0
90	0.0	0.0
91	0.0	0.0
92	0.0	0.0
93	0.0	0.0
94	0.0	0.0
95	0.0	0.0
96	0.0	0.0
97	0.0	0.0
98	0.0	0.0
99	0.0	0.0
100	0.0	0.0
101	0.0	0.0
102	0.0	0.0
103	0.0	0.0
104	0.0	0.0
105	0.0	0.0
106	0.0	0.0
107	0.0	0.0
108	0.0	0.0
109	0.0	0.0
110	0.0	0.0
111	0.0	0.0
112	0.0	0.0
113	0.0	0.0
114	0.0	0.0
115	0.0	0.0
116	0.0	0.0
117	0.0	0.0
118	0.0	0.0
119	0.0	0.0
120	0.0	0.0
121	0.0	0.0
122	0.0	0.0
123	0.0	0.0
124	0.0	0.0
125	0.0	0.0
126	0.0	0.0
127	0.0	0.0
128	0.0	0.0
129	0.0	0.0
130	0.0	0.0
131	0.0	0.0
132	0.0	0.0
133	0.0	0.0
134	0.0	0.0
135	0.0	0.0
136	0.0	0.0
137	0.0	0.0
138	0.0	0.0
139	0.0	0.0
140	0.0	0.0
141	0.0	0.0
142	0.0	0.0
143	0.0	0.0
144	0.0	0.0
145	0.0	0.0
146	0.0	0.0
147	0.0	0.0
148	0.0	0.0
149	0.0	0.0
150	0.0	0.0
151	0.0	0.0
152	0.0	0.0
153	0.0	0.0
154	0.0	0.0
155	0.0	0.0
156	0.0	0.0
157	0.0	0.0
158	0.0	0.0
159	0.0	0.0
160	0.0	0.0
161	0.0	0.0
162	0.0	0.0
163	0.0	0.0
164	0.0	0.0

## Sheet: CHN
user_CHN - Class I Coverage
Number of epitope hits / HLA combinations recognized	Percent of individuals	Cumulative percent of population coverage
0	48.14	100.0
1	0.0	51.86
2	0.0	51.86
3	0.0	51.86
4	0.0	51.86
5	0.0	51.86
6	0.0	51.86
7	1.5	51.86
8	1.74	50.36
9	0.0	48.62
10	3.59	48.62
11	4.28	45.03
12	8.45	40.75
13	0.0	32.3
14	0.01	32.3
15	6.33	32.29
16	2.09	25.96
17	0.06	23.87
18	2.28	23.82
19	0.42	21.53
20	0.34	21.12
21	0.32	20.78
22	2.2	20.46
23	0.6	18.26
24	0.21	17.66
25	0.47	17.45
26	0.43	16.98
27	0.8	16.56
28	3.01	15.75
29	1.61	12.75
30	0.52	11.14
31	2.75	10.62
32	0.07	7.87
33	0.42	7.8
34	0.33	7.38
35	0.07	7.05
36	0.1	6.98
37	0.25	6.88
38	0.23	6.63
39	0.4	6.4
40	2.02	6.0
41	0.47	3.99
42	0.14	3.52
43	0.56	3.38
44	0.25	2.82
45	0.07	2.58
46	0.25	2.51
47	0.18	2.25
48	0.05	2.07
49	0.15	2.02
50	0.13	1.87
51	0.19	1.74
52	0.28	1.55
53	0.11	1.27
54	0.03	1.16
55	0.22	1.13
56	0.07	0.91
57	0.05	0.84
58	0.06	0.79
59	0.16	0.73
60	0.09	0.57
61	0.03	0.48
62	0.05	0.45
63	0.02	0.4
64	0.02	0.38
65	0.02	0.36
66	0.01	0.34
67	0.02	0.33
68	0.05	0.31
69	0.04	0.26
70	0.02	0.22
71	0.09	0.21
72	0.01	0.11
73	0.01	0.1
74	0.01	0.1
75	0.01	0.08
76	0.0	0.07
77	0.01	0.07
78	0.0	0.07
79	0.01	0.06
80	0.01	0.06
81	0.01	0.05
82	0.0	0.04
83	0.01	0.03
84	0.0	0.02
85	0.0	0.02
86	0.0	0.02
87	0.0	0.02
88	0.0	0.01
89	0.0	0.01
90	0.0	0.01
91	0.0	0.01
92	0.0	0.01
93	0.0	0.01
94	0.0	0.01
95	0.0	0.01
96	0.0	0.01
97	0.0	0.0
98	0.0	0.0
99	0.0	0.0
100	0.0	0.0
101	0.0	0.0
102	0.0	0.0
103	0.0	0.0
104	0.0	0.0
105	0.0	0.0
106	0.0	0.0
107	0.0	0.0
108	0.0	0.0
109	0.0	0.0
110	0.0	0.0
111	0.0	0.0
112	0.0	0.0
113	0.0	0.0
114	0.0	0.0
115	0.0	0.0
116	0.0	0.0
117	0.0	0.0
118	0.0	0.0
119	0.0	0.0
120	0.0	0.0
121	0.0	0.0
122	0.0	0.0
123	0.0	0.0
124	0.0	0.0
125	0.0	0.0
126	0.0	0.0
127	0.0	0.0
128	0.0	0.0
129	0.0	0.0
130	0.0	0.0
131	0.0	0.0
132	0.0	0.0
133	0.0	0.0
134	0.0	0.0
135	0.0	0.0
136	0.0	0.0
137	0.0	0.0
138	0.0	0.0
139	0.0	0.0
140	0.0	0.0
141	0.0	0.0
142	0.0	0.0
143	0.0	0.0
144	0.0	0.0
145	0.0	0.0
146	0.0	0.0
147	0.0	0.0
148	0.0	0.0
149	0.0	0.0
150	0.0	0.0
151	0.0	0.0
152	0.0	0.0
153	0.0	0.0
154	0.0	0.0
155	0.0	0.0
156	0.0	0.0
157	0.0	0.0
158	0.0	0.0
159	0.0	0.0
160	0.0	0.0
161	0.0	0.0
162	0.0	0.0
163	0.0	0.0
164	0.0	0.0

## Sheet: COL
user_COL - Class I Coverage
Number of epitope hits / HLA combinations recognized	Percent of individuals	Cumulative percent of population coverage
0	53.45	100.0
1	0.0	46.55
2	0.0	46.55
3	0.0	46.55
4	0.0	46.55
5	0.91	46.55
6	2.1	45.64
7	0.86	43.55
8	0.0	42.69
9	0.0	42.69
10	0.0	42.69
11	0.86	42.69
12	7.32	41.83
13	0.03	34.51
14	0.0	34.47
15	1.65	34.47
16	0.01	32.83
17	0.13	32.82
18	2.06	32.68
19	4.39	30.63
20	0.01	26.24
21	1.58	26.22
22	3.02	24.64
23	1.27	21.61
24	1.64	20.34
25	0.14	18.7
26	1.38	18.56
27	0.3	17.18
28	0.08	16.88
29	0.12	16.8
30	0.32	16.68
31	3.04	16.36
32	0.07	13.31
33	0.26	13.25
34	0.39	12.99
35	4.12	12.6
36	1.44	8.48
37	0.27	7.04
38	1.09	6.77
39	0.06	5.68
40	0.26	5.62
41	0.34	5.36
42	0.25	5.02
43	0.43	4.77
44	0.08	4.34
45	0.18	4.26
46	0.22	4.08
47	0.43	3.85
48	0.23	3.42
49	0.13	3.19
50	0.39	3.06
51	0.03	2.67
52	0.1	2.64
53	0.23	2.54
54	0.34	2.31
55	0.16	1.98
56	0.13	1.82
57	0.28	1.69
58	0.17	1.41
59	0.13	1.24
60	0.08	1.11
61	0.12	1.03
62	0.06	0.91
63	0.01	0.86
64	0.03	0.84
65	0.03	0.81
66	0.14	0.79
67	0.08	0.64
68	0.02	0.57
69	0.07	0.55
70	0.07	0.48
71	0.1	0.41
72	0.02	0.32
73	0.07	0.3
74	0.02	0.22
75	0.01	0.2
76	0.02	0.19
77	0.01	0.17
78	0.02	0.16
79	0.01	0.14
80	0.01	0.13
81	0.01	0.12
82	0.01	0.11
83	0.01	0.1
84	0.01	0.09
85	0.01	0.08
86	0.01	0.07
87	0.0	0.06
88	0.01	0.06
89	0.01	0.05
90	0.01	0.05
91	0.0	0.04
92	0.01	0.04
93	0.01	0.03
94	0.0	0.02
95	0.0	0.02
96	0.0	0.02
97	0.0	0.02
98	0.0	0.01
99	0.0	0.01
100	0.0	0.01
101	0.0	0.01
102	0.0	0.01
103	0.0	0.01
104	0.0	0.01
105	0.0	0.01
106	0.0	0.0
107	0.0	0.0
108	0.0	0.0
109	0.0	0.0
110	0.0	0.0
111	0.0	0.0
112	0.0	0.0
113	0.0	0.0
114	0.0	0.0
115	0.0	0.0
116	0.0	0.0
117	0.0	0.0
118	0.0	0.0
119	0.0	0.0
120	0.0	0.0
121	0.0	0.0
122	0.0	0.0
123	0.0	0.0
124	0.0	0.0
125	0.0	0.0
126	0.0	0.0
127	0.0	0.0
128	0.0	0.0
129	0.0	0.0
130	0.0	0.0
131	0.0	0.0
132	0.0	0.0
133	0.0	0.0
134	0.0	0.0
135	0.0	0.0
136	0.0	0.0
137	0.0	0.0
138	0.0	0.0
139	0.0	0.0
140	0.0	0.0
141	0.0	0.0
142	0.0	0.0
143	0.0	0.0
144	0.0	0.0
145	0.0	0.0
146	0.0	0.0
147	0.0	0.0
148	0.0	0.0
149	0.0	0.0
150	0.0	0.0
151	0.0	0.0
152	0.0	0.0
153	0.0	0.0
154	0.0	0.0
155	0.0	0.0
156	0.0	0.0
157	0.0	0.0
158	0.0	0.0
159	0.0	0.0
160	0.0	0.0
161	0.0	0.0
162	0.0	0.0
163	0.0	0.0
164	0.0	0.0

## Sheet: CRO
user_CRO - Class I Coverage
Number of epitope hits / HLA combinations recognized	Percent of individuals	Cumulative percent of population coverage
0	48.61	100.0
1	0.0	51.39
2	0.0	51.39
3	0.0	51.39
4	0.0	51.39
5	0.0	51.39
6	1.52	51.39
7	0.0	49.88
8	0.0	49.88
9	0.0	49.88
10	2.34	49.88
11	0.0	47.53
12	3.58	47.53
13	0.0	43.96
14	0.0	43.96
15	2.34	43.96
16	2.38	41.61
17	1.52	39.24
18	2.45	37.72
19	9.99	35.26
20	1.99	25.27
21	0.04	23.29
22	0.21	23.25
23	0.02	23.04
24	0.04	23.02
25	5.1	22.98
26	0.09	17.89
27	2.94	17.8
28	0.23	14.86
29	0.49	14.63
30	0.22	14.15
31	4.3	13.93
32	0.18	9.63
33	0.18	9.45
34	0.43	9.27
35	0.69	8.83
36	0.29	8.14
37	0.83	7.85
38	0.6	7.01
39	0.42	6.41
40	0.24	5.99
41	0.43	5.75
42	0.29	5.32
43	0.51	5.04
44	0.79	4.53
45	0.35	3.74
46	0.6	3.39
47	0.33	2.79
48	0.14	2.46
49	0.21	2.32
50	0.57	2.11
51	0.18	1.54
52	0.17	1.36
53	0.05	1.2
54	0.06	1.15
55	0.04	1.09
56	0.24	1.06
57	0.04	0.82
58	0.14	0.79
59	0.04	0.64
60	0.06	0.6
61	0.05	0.54
62	0.07	0.5
63	0.05	0.42
64	0.04	0.37
65	0.04	0.33
66	0.04	0.29
67	0.02	0.24
68	0.03	0.22
69	0.03	0.19
70	0.02	0.16
71	0.02	0.14
72	0.02	0.11
73	0.01	0.1
74	0.01	0.09
75	0.02	0.07
76	0.01	0.05
77	0.01	0.04
78	0.01	0.03
79	0.0	0.02
80	0.0	0.02
81	0.0	0.02
82	0.0	0.02
83	0.0	0.01
84	0.0	0.01
85	0.0	0.01
86	0.0	0.01
87	0.0	0.01
88	0.0	0.01
89	0.0	0.01
90	0.0	0.0
91	0.0	0.0
92	0.0	0.0
93	0.0	0.0
94	0.0	0.0
95	0.0	0.0
96	0.0	0.0
97	0.0	0.0
98	0.0	0.0
99	0.0	0.0
100	0.0	0.0
101	0.0	0.0
102	0.0	0.0
103	0.0	0.0
104	0.0	0.0
105	0.0	0.0
106	0.0	0.0
107	0.0	0.0
108	0.0	0.0
109	0.0	0.0
110	0.0	0.0
111	0.0	0.0
112	0.0	0.0
113	0.0	0.0
114	0.0	0.0
115	0.0	0.0
116	0.0	0.0
117	0.0	0.0
118	0.0	0.0
119	0.0	0.0
120	0.0	0.0
121	0.0	0.0
122	0.0	0.0
123	0.0	0.0
124	0.0	0.0
125	0.0	0.0
126	0.0	0.0
127	0.0	0.0
128	0.0	0.0
129	0.0	0.0
130	0.0	0.0
131	0.0	0.0
132	0.0	0.0
133	0.0	0.0
134	0.0	0.0
135	0.0	0.0
136	0.0	0.0
137	0.0	0.0
138	0.0	0.0
139	0.0	0.0
140	0.0	0.0
141	0.0	0.0
142	0.0	0.0
143	0.0	0.0
144	0.0	0.0
145	0.0	0.0
146	0.0	0.0
147	0.0	0.0
148	0.0	0.0
149	0.0	0.0
150	0.0	0.0
151	0.0	0.0
152	0.0	0.0
153	0.0	0.0
154	0.0	0.0
155	0.0	0.0
156	0.0	0.0
157	0.0	0.0
158	0.0	0.0
159	0.0	0.0
160	0.0	0.0
161	0.0	0.0
162	0.0	0.0
163	0.0	0.0
164	0.0	0.0

## Sheet: CZE
user_CZE - Class I Coverage
Number of epitope hits / HLA combinations recognized	Percent of individuals	Cumulative percent of population coverage
0	51.71	100.0
1	0.0	48.29
2	0.0	48.29
3	0.0	48.29
4	0.0	48.29
5	0.0	48.29
6	4.07	48.29
7	1.72	44.22
8	0.61	42.5
9	0.0	41.89
10	4.06	41.89
11	0.61	37.83
12	4.75	37.22
13	0.08	32.47
14	0.65	32.38
15	0.02	31.73
16	1.92	31.71
17	0.11	29.79
18	0.34	29.68
19	1.84	29.34
20	2.46	27.5
21	0.07	25.03
22	4.44	24.96
23	0.07	20.52
24	0.18	20.45
25	0.09	20.27
26	2.59	20.18
27	5.4	17.59
28	0.43	12.19
29	3.16	11.75
30	0.16	8.6
31	0.15	8.44
32	0.64	8.29
33	1.1	7.64
34	0.51	6.54
35	0.24	6.03
36	0.32	5.8
37	0.47	5.48
38	0.35	5.01
39	0.62	4.66
40	0.09	4.04
41	0.38	3.95
42	0.28	3.57
43	0.28	3.28
44	0.08	3.0
45	0.22	2.92
46	0.31	2.7
47	0.27	2.4
48	0.19	2.13
49	0.36	1.93
50	0.02	1.57
51	0.22	1.55
52	0.06	1.34
53	0.18	1.28
54	0.09	1.1
55	0.17	1.0
56	0.26	0.84
57	0.03	0.57
58	0.07	0.54
59	0.06	0.47
60	0.05	0.41
61	0.04	0.36
62	0.05	0.32
63	0.03	0.28
64	0.02	0.24
65	0.03	0.23
66	0.02	0.2
67	0.02	0.18
68	0.03	0.16
69	0.02	0.14
70	0.01	0.12
71	0.01	0.11
72	0.01	0.1
73	0.01	0.08
74	0.01	0.07
75	0.01	0.06
76	0.01	0.05
77	0.0	0.04
78	0.01	0.04
79	0.0	0.03
80	0.0	0.03
81	0.0	0.02
82	0.01	0.02
83	0.0	0.02
84	0.0	0.01
85	0.0	0.01
86	0.0	0.01
87	0.0	0.01
88	0.0	0.01
89	0.0	0.01
90	0.0	0.0
91	0.0	0.0
92	0.0	0.0
93	0.0	0.0
94	0.0	0.0
95	0.0	0.0
96	0.0	0.0
97	0.0	0.0
98	0.0	0.0
99	0.0	0.0
100	0.0	0.0
101	0.0	0.0
102	0.0	0.0
103	0.0	0.0
104	0.0	0.0
105	0.0	0.0
106	0.0	0.0
107	0.0	0.0
108	0.0	0.0
109	0.0	0.0
110	0.0	0.0
111	0.0	0.0
112	0.0	0.0
113	0.0	0.0
114	0.0	0.0
115	0.0	0.0
116	0.0	0.0
117	0.0	0.0
118	0.0	0.0
119	0.0	0.0
120	0.0	0.0
121	0.0	0.0
122	0.0	0.0
123	0.0	0.0
124	0.0	0.0
125	0.0	0.0
126	0.0	0.0
127	0.0	0.0
128	0.0	0.0
129	0.0	0.0
130	0.0	0.0
131	0.0	0.0
132	0.0	0.0
133	0.0	0.0
134	0.0	0.0
135	0.0	0.0
136	0.0	0.0
137	0.0	0.0
138	0.0	0.0
139	0.0	0.0
140	0.0	0.0
141	0.0	0.0
142	0.0	0.0
143	0.0	0.0
144	0.0	0.0
145	0.0	0.0
146	0.0	0.0
147	0.0	0.0
148	0.0	0.0
149	0.0	0.0
150	0.0	0.0
151	0.0	0.0
152	0.0	0.0
153	0.0	0.0
154	0.0	0.0
155	0.0	0.0
156	0.0	0.0
157	0.0	0.0
158	0.0	0.0
159	0.0	0.0
160	0.0	0.0
161	0.0	0.0
162	0.0	0.0
163	0.0	0.0
164	0.0	0.0

## Sheet: DEU
user_DEU - Class I Coverage
Number of epitope hits / HLA combinations recognized	Percent of individuals	Cumulative percent of population coverage
0	52.81	100.0
1	0.0	47.19
2	0.0	47.19
3	0.0	47.19
4	0.0	47.19
5	1.89	47.19
6	1.63	45.3
7	0.0	43.67
8	0.0	43.67
9	0.0	43.67
10	2.01	43.67
11	0.03	41.65
12	2.01	41.62
13	0.0	39.61
14	0.0	39.61
15	0.04	39.61
16	4.95	39.57
17	0.04	34.62
18	1.66	34.58
19	6.92	32.92
20	0.0	26.0
21	0.09	26.0
22	4.64	25.91
23	0.03	21.28
24	1.48	21.25
25	0.17	19.77
26	3.09	19.59
27	3.03	16.5
28	1.64	13.47
29	0.24	11.83
30	0.05	11.59
31	3.32	11.54
32	0.42	8.22
33	0.12	7.8
34	0.29	7.69
35	0.53	7.39
36	0.25	6.87
37	0.38	6.62
38	0.78	6.24
39	0.11	5.46
40	0.23	5.35
41	0.52	5.11
42	0.31	4.59
43	0.53	4.28
44	0.17	3.75
45	0.36	3.58
46	0.4	3.22
47	0.45	2.82
48	0.15	2.37
49	0.23	2.22
50	0.48	1.99
51	0.1	1.51
52	0.04	1.42
53	0.24	1.38
54	0.11	1.14
55	0.18	1.03
56	0.03	0.85
57	0.13	0.82
58	0.1	0.69
59	0.12	0.59
60	0.03	0.47
61	0.03	0.44
62	0.04	0.41
63	0.03	0.37
64	0.03	0.34
65	0.04	0.31
66	0.03	0.27
67	0.02	0.23
68	0.02	0.21
69	0.04	0.2
70	0.01	0.15
71	0.02	0.14
72	0.01	0.12
73	0.02	0.11
74	0.02	0.09
75	0.01	0.07
76	0.01	0.06
77	0.01	0.05
78	0.01	0.04
79	0.0	0.03
80	0.0	0.03
81	0.01	0.03
82	0.0	0.02
83	0.0	0.02
84	0.0	0.02
85	0.0	0.01
86	0.0	0.01
87	0.0	0.01
88	0.0	0.01
89	0.0	0.01
90	0.0	0.01
91	0.0	0.0
92	0.0	0.0
93	0.0	0.0
94	0.0	0.0
95	0.0	0.0
96	0.0	0.0
97	0.0	0.0
98	0.0	0.0
99	0.0	0.0
100	0.0	0.0
101	0.0	0.0
102	0.0	0.0
103	0.0	0.0
104	0.0	0.0
105	0.0	0.0
106	0.0	0.0
107	0.0	0.0
108	0.0	0.0
109	0.0	0.0
110	0.0	0.0
111	0.0	0.0
112	0.0	0.0
113	0.0	0.0
114	0.0	0.0
115	0.0	0.0
116	0.0	0.0
117	0.0	0.0
118	0.0	0.0
119	0.0	0.0
120	0.0	0.0
121	0.0	0.0
122	0.0	0.0
123	0.0	0.0
124	0.0	0.0
125	0.0	0.0
126	0.0	0.0
127	0.0	0.0
128	0.0	0.0
129	0.0	0.0
130	0.0	0.0
131	0.0	0.0
132	0.0	0.0
133	0.0	0.0
134	0.0	0.0
135	0.0	0.0
136	0.0	0.0
137	0.0	0.0
138	0.0	0.0
139	0.0	0.0
140	0.0	0.0
141	0.0	0.0
142	0.0	0.0
143	0.0	0.0
144	0.0	0.0
145	0.0	0.0
146	0.0	0.0
147	0.0	0.0
148	0.0	0.0
149	0.0	0.0
150	0.0	0.0
151	0.0	0.0
152	0.0	0.0
153	0.0	0.0
154	0.0	0.0
155	0.0	0.0
156	0.0	0.0
157	0.0	0.0
158	0.0	0.0
159	0.0	0.0
160	0.0	0.0
161	0.0	0.0
162	0.0	0.0
163	0.0	0.0
164	0.0	0.0

[truncated: 29 more sheets: ESP, FRA, GBR, GHA, GRE, HOL, INA, IRL, ISR, ITA, JPN, KOR, MAL, MAR, MEX, NZL, OMA, POL, POR, ROM …]
