# Supplementary material for: Class I HLA Allele Predicted Restricted Antigenic Coverages for Spike and Nucleocapsid Proteins Are Associated With Deaths Related to COVID-19
Source: Front Immunol. 2020 Dec 16;11:565730. doi: 10.3389/fimmu.2020.565730 (PMC7772148; doi:10.3389/fimmu.2020.565730)
Supplement: Supplementary file 3 [file DataSheet_3.zip › Supplementary_File_3/results_population_coverage_AF_90/IEDB.Pop.coverage.entire_genome.netCombined.xlsx]

## Sheet: Summary
population/area	Class I
	coveragea	average_hitb	pc90c
user_ARM	0.9999	632.35	428.42
user_AUT	0.9999	617.31	413.99
user_BRA	0.9999	647.09	445.67
user_BUL	0.9999	617.11	403.04
user_CHN	0.9999	624.6	420.6
user_COL	0.9999	646.23	440.91
user_CRO	0.9999	637.54	436.46
user_CZE	0.9999	618.85	413.71
user_DEU	0.9999	639.94	434.6
user_ESP	0.9999	636.21	428.18
user_FRA	0.9999	631.81	429.77
user_GBR	0.9999	626.28	422.3
user_GHA	0.9999	598.18	401.29
user_GRE	0.9999	642.96	439.71
user_HOL	0.9999	620.28	417.5
user_INA	0.9999	646.99	440.02
user_IRL	0.9999	628.35	425.51
user_ISR	0.9999	632.5	422.28
user_ITA	0.9999	648.54	443.27
user_JPN	0.9999	574.52	371.17
user_KOR	0.9999	572.29	371.04
user_MAL	0.9999	663.91	458.1
user_MAR	0.9999	611.81	395.97
user_MEX	0.9999	634.57	435.51
user_OMA	0.9999	644.75	430.13
user_POL	0.9999	634.87	431.91
user_POR	0.9999	617.59	408.41
user_ROM	0.9999	650.66	448.36
user_RSA	0.9998	657.05	440.99
user_RUS	0.9999	637.56	434.11
user_SEN	0.9999	630.76	412.19
user_SGP	0.9999	622.63	412.9
user_SWE	0.9998	583.61	380.5
user_THA	0.9996	628.71	399.46
user_TUN	0.9995	577.98	357.57
user_UAE	0.9999	590.09	387.94
user_USA	0.9999	646.73	436.85
Average	99.9876	626.303	419.469
Standard deviation	0.01	23.91	23.84
a projected population coverage
b average number of epitope hits / HLA combinations recognized by the population
c minimum number of epitope hits / HLA combinations recognized by 90% of the population

## Sheet: ARM
user_ARM - Class I Coverage
Number of epitope hits / HLA combinations recognized	Percent of individuals	Cumulative percent of population coverage
0	0.01	100.0
1	0.0	99.99
2	0.0	99.99
3	0.0	99.99
4	0.0	99.99
5	0.0	99.99
6	0.0	99.99
7	0.0	99.99
8	0.0	99.99
9	0.0	99.99
10	0.0	99.99
11	0.0	99.99
12	0.0	99.99
13	0.0	99.99
14	0.0	99.99
15	0.0	99.99
16	0.0	99.99
17	0.0	99.99
18	0.0	99.99
19	0.0	99.99
20	0.0	99.99
21	0.0	99.99
22	0.0	99.99
23	0.0	99.99
24	0.0	99.99
25	0.0	99.99
26	0.0	99.99
27	0.0	99.99
28	0.0	99.99
29	0.0	99.99
30	0.0	99.99
31	0.0	99.99
32	0.0	99.99
33	0.0	99.99
34	0.0	99.99
35	0.0	99.99
36	0.0	99.99
37	0.0	99.99
38	0.0	99.99
39	0.0	99.99
40	0.0	99.99
41	0.0	99.99
42	0.0	99.99
43	0.0	99.99
44	0.0	99.99
45	0.0	99.99
46	0.0	99.99
47	0.0	99.99
48	0.0	99.99
49	0.0	99.99
50	0.0	99.99
51	0.0	99.99
52	0.0	99.99
53	0.0	99.99
54	0.0	99.99
55	0.0	99.99
56	0.0	99.99
57	0.0	99.99
58	0.0	99.99
59	0.0	99.99
60	0.0	99.99
61	0.0	99.99
62	0.01	99.99
63	0.0	99.98
64	0.0	99.98
65	0.0	99.98
66	0.0	99.98
67	0.0	99.98
68	0.0	99.98
69	0.0	99.98
70	0.0	99.97
71	0.0	99.97
72	0.0	99.97
73	0.0	99.97
74	0.0	99.97
75	0.0	99.97
76	0.0	99.97
77	0.0	99.97
78	0.0	99.97
79	0.0	99.97
80	0.0	99.97
81	0.0	99.97
82	0.0	99.97
83	0.0	99.97
84	0.01	99.97
85	0.0	99.97
86	0.0	99.97
87	0.0	99.97
88	0.0	99.97
89	0.0	99.97
90	0.0	99.97
91	0.0	99.97
92	0.0	99.97
93	0.0	99.97
94	0.01	99.97
95	0.0	99.96
96	0.0	99.96
97	0.0	99.96
98	0.0	99.96
99	0.0	99.96
100	0.0	99.96
101	0.0	99.96
102	0.0	99.96
103	0.0	99.96
104	0.0	99.96
105	0.0	99.96
106	0.0	99.96
107	0.0	99.96
108	0.0	99.96
109	0.0	99.96
110	0.0	99.96
111	0.0	99.96
112	0.0	99.96
113	0.01	99.96
114	0.0	99.95
115	0.0	99.95
116	0.01	99.95
117	0.0	99.94
118	0.03	99.94
119	0.0	99.91
120	0.0	99.91
121	0.0	99.91
122	0.0	99.91
123	0.0	99.91
124	0.0	99.91
125	0.0	99.91
126	0.0	99.91
127	0.0	99.91
128	0.0	99.91
129	0.0	99.91
130	0.0	99.91
131	0.0	99.91
132	0.0	99.91
133	0.0	99.91
134	0.01	99.91
135	0.0	99.9
136	0.0	99.9
137	0.0	99.9
138	0.0	99.9
139	0.0	99.9
140	0.0	99.9
141	0.0	99.9
142	0.0	99.9
143	0.0	99.9
144	0.0	99.9
145	0.0	99.9
146	0.01	99.9
147	0.0	99.89
148	0.0	99.89
149	0.0	99.89
150	0.07	99.88
151	0.0	99.82
152	0.0	99.82
153	0.0	99.82
154	0.0	99.81
155	0.0	99.81
156	0.02	99.81
157	0.0	99.8
158	0.01	99.8
159	0.0	99.79
160	0.0	99.79
161	0.0	99.79
162	0.0	99.79
163	0.0	99.79
164	0.01	99.78
165	0.0	99.77
166	0.0	99.77
167	0.0	99.77
168	0.0	99.77
169	0.0	99.77
170	0.0	99.77
171	0.01	99.77
172	0.01	99.76
173	0.0	99.76
174	0.0	99.76
175	0.0	99.76
176	0.0	99.75
177	0.0	99.75
178	0.01	99.75
179	0.0	99.74
180	0.01	99.74
181	0.02	99.73
182	0.0	99.72
183	0.0	99.72
184	0.0	99.72
185	0.01	99.72
186	0.06	99.7
187	0.0	99.65
188	0.01	99.64
189	0.0	99.63
190	0.0	99.63
191	0.0	99.63
192	0.0	99.63
193	0.0	99.63
194	0.0	99.63
195	0.01	99.63
196	0.0	99.62
197	0.04	99.62
198	0.0	99.58
199	0.0	99.58
200	0.01	99.58
201	0.01	99.57
202	0.02	99.57
203	0.0	99.54
204	0.0	99.54
205	0.0	99.54
206	0.02	99.54
207	0.01	99.52
208	0.04	99.51
209	0.0	99.48
210	0.0	99.48
211	0.0	99.47
212	0.05	99.47
213	0.0	99.42
214	0.0	99.42
215	0.0	99.42
216	0.0	99.42
217	0.0	99.42
218	0.02	99.42
219	0.01	99.4
220	0.0	99.39
221	0.0	99.39
222	0.0	99.39
223	0.0	99.39
224	0.0	99.39
225	0.01	99.39
226	0.0	99.39
227	0.0	99.38
228	0.01	99.38
229	0.0	99.37
230	0.0	99.36
231	0.03	99.36
232	0.0	99.33
233	0.01	99.33
234	0.08	99.33
235	0.0	99.25
236	0.0	99.25
237	0.0	99.25
238	0.0	99.25
239	0.01	99.25
240	0.01	99.24
241	0.0	99.24
242	0.01	99.23
243	0.01	99.23
244	0.08	99.22
245	0.0	99.14
246	0.0	99.14
247	0.01	99.14
248	0.1	99.13
249	0.0	99.03
250	0.02	99.03
251	0.0	99.01
252	0.02	99.01
253	0.0	99.0
254	0.0	99.0
255	0.03	98.99
256	0.01	98.96
257	0.02	98.96
258	0.01	98.94
259	0.04	98.93
260	0.0	98.89
261	0.0	98.89
262	0.0	98.89
263	0.02	98.89
264	0.01	98.87
265	0.02	98.85
266	0.07	98.83
267	0.0	98.76
268	0.05	98.76
269	0.02	98.71
270	0.06	98.69
271	0.01	98.64
272	0.01	98.63
273	0.01	98.62
274	0.03	98.61
275	0.02	98.58
276	0.01	98.55
277	0.02	98.55
278	0.0	98.53
279	0.02	98.53
280	0.03	98.51
281	0.01	98.48
282	0.02	98.47
283	0.0	98.45
284	0.02	98.45
285	0.0	98.43
286	0.0	98.42
287	0.01	98.42
288	0.01	98.41
289	0.01	98.41
290	0.03	98.4
291	0.01	98.37
292	0.01	98.36
293	0.02	98.34
294	0.01	98.32
295	0.01	98.31
296	0.04	98.31
297	0.01	98.27
298	0.01	98.26
299	0.05	98.25
300	0.06	98.19
301	0.01	98.13
302	0.02	98.12
303	0.02	98.1
304	0.17	98.08
305	0.01	97.92
306	0.08	97.91
307	0.0	97.83
308	0.02	97.83
309	0.02	97.81
310	0.03	97.79
311	0.01	97.76
312	0.01	97.75
313	0.05	97.74
314	0.03	97.69
315	0.11	97.66
316	0.0	97.55
317	0.02	97.55
318	0.02	97.53
319	0.04	97.51
320	0.09	97.47
321	0.04	97.38
322	0.03	97.34
323	0.01	97.32
324	0.05	97.31
325	0.02	97.26
326	0.11	97.24
327	0.02	97.13
328	0.06	97.12
329	0.02	97.06
330	0.01	97.04
331	0.08	97.03
332	0.04	96.95
333	0.0	96.91
334	0.01	96.91
335	0.05	96.9
336	0.38	96.84
337	0.02	96.46
338	0.02	96.44
339	0.02	96.42
340	0.02	96.4
341	0.02	96.38
342	0.11	96.36
343	0.02	96.25
344	0.08	96.23
345	0.09	96.15
346	0.03	96.07
347	0.23	96.04
348	0.0	95.81
349	0.08	95.81
350	0.09	95.73
351	0.07	95.64
352	0.04	95.57
353	0.03	95.52
354	0.02	95.49
355	0.03	95.47
356	0.1	95.44
357	0.08	95.34
358	0.32	95.26
359	0.04	94.94
360	0.03	94.9
361	0.06	94.87
362	0.1	94.8
363	0.01	94.7
364	0.07	94.69
365	0.05	94.62
366	0.12	94.58
367	0.1	94.45
368	0.07	94.35
369	0.05	94.27
370	0.03	94.22
371	0.08	94.19
372	0.06	94.11
373	0.04	94.06
374	0.07	94.01
375	0.02	93.95
376	0.04	93.92
377	0.05	93.89
378	0.09	93.84
379	0.04	93.74
380	0.06	93.7
381	0.18	93.64
382	0.1	93.46
383	0.09	93.36
384	0.06	93.27
385	0.04	93.21
386	0.05	93.17
387	0.06	93.12
388	0.08	93.06
389	0.12	92.98
390	0.05	92.87
391	0.03	92.82
392	0.08	92.79
393	0.1	92.72
394	0.09	92.62
395	0.05	92.53
396	0.04	92.48
397	0.05	92.43
398	0.2	92.38
399	0.03	92.18
400	0.06	92.15
401	0.02	92.09
402	0.05	92.07
403	0.08	92.02
404	0.09	91.94
405	0.08	91.85
406	0.07	91.77
407	0.04	91.7
408	0.06	91.66
409	0.11	91.6
410	0.03	91.49
411	0.04	91.46
412	0.09	91.42
413	0.08	91.33
414	0.1	91.25
415	0.08	91.15
416	0.08	91.07
417	0.07	90.99
418	0.16	90.91
419	0.1	90.75
420	0.23	90.65
421	0.02	90.42
422	0.05	90.4
423	0.05	90.35
424	0.06	90.31
425	0.08	90.25
426	0.07	90.17
427	0.07	90.11
428	0.08	90.03
429	0.12	89.96
430	0.18	89.84
431	0.11	89.66
432	0.04	89.56
433	0.08	89.52
434	0.26	89.43
435	0.04	89.17
436	0.09	89.13
437	0.06	89.04
438	0.11	88.98
439	0.1	88.87
440	0.1	88.77
441	0.12	88.67
442	0.12	88.55
443	0.14	88.43
444	0.06	88.29
445	0.19	88.23
446	0.11	88.04
447	0.08	87.93
448	0.04	87.85
449	0.19	87.8
450	0.38	87.61
451	0.1	87.23
452	0.21	87.13
453	0.06	86.93
454	0.31	86.86
455	0.09	86.56
456	0.21	86.47
457	0.04	86.26
458	0.13	86.22
459	0.06	86.09
460	0.19	86.03
461	0.08	85.83
462	0.11	85.76
463	0.16	85.64
464	0.11	85.49
465	0.24	85.38
466	0.07	85.14
467	0.08	85.07
468	0.11	84.99
469	0.09	84.88
470	0.18	84.8
471	0.15	84.62
472	0.12	84.47
473	0.09	84.34
474	0.16	84.25
475	0.15	84.09
476	0.26	83.95
477	0.09	83.69
478	0.1	83.6
479	0.18	83.5
480	0.1	83.32
481	0.21	83.22
482	0.15	83.01
483	0.1	82.86
484	0.11	82.76
485	0.2	82.65
486	0.1	82.45
487	0.13	82.35
488	0.11	82.21
489	0.1	82.11
490	0.13	82.01
491	0.09	81.88
492	0.31	81.79
493	0.07	81.49
494	0.18	81.42
495	0.08	81.24
496	0.21	81.17
497	0.13	80.96
498	0.12	80.83
499	0.19	80.71
500	0.22	80.52
501	0.23	80.3
502	0.1	80.07
503	0.18	79.97
504	0.1	79.79
505	0.21	79.69
506	0.13	79.48
507	0.26	79.35
508	0.22	79.1
509	0.1	78.88
510	0.15	78.78
511	0.15	78.63
512	0.31	78.48
513	0.11	78.17
514	0.26	78.06
515	0.14	77.8
516	0.19	77.66
517	0.24	77.48
518	0.18	77.24
519	0.14	77.05
520	0.11	76.91
521	0.27	76.8
522	0.17	76.54
523	0.19	76.36
524	0.13	76.17
525	0.12	76.04
526	0.14	75.92
527	0.16	75.78
528	0.25	75.62
529	0.15	75.37
530	0.24	75.22
531	0.23	74.98
532	0.22	74.75
533	0.32	74.53
534	0.17	74.21
535	0.21	74.04
536	0.13	73.83
537	0.26	73.71
538	0.16	73.45
539	0.27	73.28
540	0.11	73.01
541	0.16	72.89
542	0.3	72.74
543	0.24	72.43
544	0.51	72.2
545	0.16	71.69
546	0.21	71.53
547	0.18	71.32
548	0.39	71.13
549	0.11	70.74
550	0.2	70.63
551	0.15	70.43
552	0.33	70.27
553	0.31	69.94
554	0.19	69.62
555	0.32	69.43
556	0.12	69.11
557	0.21	68.99
558	0.18	68.79
559	0.25	68.61
560	0.12	68.36
561	0.15	68.24
562	0.21	68.09
563	0.29	67.89
564	0.33	67.6
565	0.19	67.26
566	0.24	67.07
567	0.33	66.84
568	0.38	66.51
569	0.2	66.14
570	0.23	65.93
571	0.12	65.71
572	0.17	65.58
573	0.2	65.42
574	0.25	65.22
575	0.26	64.96
576	0.22	64.7
577	0.17	64.48
578	0.23	64.31
579	0.22	64.08
580	0.19	63.86
581	0.17	63.67
582	0.16	63.51
583	0.17	63.34
584	0.42	63.18
585	0.12	62.75
586	0.23	62.63
587	0.15	62.41
588	0.18	62.25
589	0.3	62.07
590	0.28	61.77
591	0.13	61.5
592	0.22	61.37
593	0.2	61.14
594	0.18	60.94
595	0.33	60.76
596	0.1	60.44
597	0.23	60.34
598	0.2	60.11
599	0.28	59.91
600	0.19	59.62
601	0.22	59.44
602	0.21	59.22
603	0.19	59.0
604	0.29	58.81
605	0.21	58.52
606	0.46	58.3
607	0.11	57.85
608	0.2	57.74
609	0.19	57.54
610	0.26	57.36
611	0.19	57.1
612	0.15	56.91
613	0.24	56.77
614	0.26	56.53
615	0.33	56.27
616	0.2	55.93
617	0.19	55.74
618	0.15	55.54
619	0.21	55.39
620	0.27	55.18
621	0.2	54.91
622	0.27	54.71
623	0.15	54.44
624	0.25	54.29
625	0.17	54.03
626	0.29	53.87
627	0.2	53.57
628	0.18	53.37
629	0.27	53.19
630	0.18	52.92
631	0.38	52.74
632	0.23	52.36
633	0.21	52.13
634	0.15	51.91
635	0.31	51.77
636	0.43	51.46
637	0.26	51.02
638	0.2	50.76
639	0.15	50.55
640	0.27	50.4
641	0.19	50.14
642	0.28	49.94
643	0.18	49.66
644	0.25	49.48
645	0.24	49.23
646	0.29	48.99
647	0.32	48.7
648	0.17	48.38
649	0.23	48.21
650	0.21	47.97
651	0.4	47.77
652	0.22	47.37
653	0.21	47.15
654	0.17	46.95
655	0.25	46.78
656	0.27	46.53
657	0.28	46.26
658	0.38	45.98
659	0.17	45.6
660	0.25	45.43
661	0.21	45.18
662	0.37	44.98
663	0.16	44.61
664	0.2	44.45
665	0.26	44.26
666	0.3	44.0
667	0.28	43.7
668	0.26	43.42
669	0.19	43.17
670	0.17	42.98
671	0.26	42.81
672	0.17	42.55
673	0.28	42.38
674	0.2	42.1
675	0.13	41.9
676	0.26	41.77
677	0.24	41.51
678	0.37	41.27
679	0.18	40.9
680	0.22	40.72
681	0.29	40.49
682	0.34	40.21
683	0.15	39.86
684	0.21	39.72
685	0.29	39.51
686	0.21	39.22
687	0.26	39.01
688	0.17	38.75
689	0.37	38.58
690	0.17	38.21
691	0.26	38.03
692	0.14	37.77
693	0.32	37.63
694	0.22	37.31
695	0.23	37.09
696	0.19	36.86
697	0.23	36.67
698	0.39	36.44
699	0.17	36.05
700	0.33	35.88
701	0.18	35.55
702	0.3	35.37
703	0.17	35.07
704	0.27	34.9
705	0.21	34.63
706	0.24	34.42
707	0.21	34.18
708	0.28	33.97
709	0.25	33.69
710	0.13	33.45
711	0.23	33.32
712	0.27	33.09
713	0.27	32.82
714	0.26	32.55
715	0.25	32.29
716	0.32	32.04
717	0.17	31.72
718	0.24	31.55
719	0.25	31.31
720	0.27	31.06
721	0.18	30.79
722	0.22	30.61
723	0.28	30.39
724	0.2	30.12
725	0.31	29.92
726	0.15	29.61
727	0.28	29.45
728	0.16	29.17
729	0.29	29.02
730	0.23	28.72
731	0.2	28.5
732	0.2	28.29
733	0.21	28.09
734	0.31	27.89
735	0.15	27.58
736	0.3	27.43
737	0.15	27.13
738	0.27	26.98
739	0.22	26.72
740	0.26	26.49
741	0.17	26.23
742	0.15	26.07
743	0.24	25.91
744	0.19	25.67
745	0.3	25.48
746	0.2	25.18
747	0.24	24.98
748	0.2	24.74
749	0.32	24.54
750	0.26	24.22
751	0.18	23.96
752	0.19	23.78
753	0.2	23.59
754	0.36	23.39
755	0.18	23.03
756	0.23	22.85
757	0.12	22.62
758	0.22	22.5
759	0.17	22.29
760	0.29	22.11
761	0.18	21.83
762	0.18	21.64
763	0.2	21.47
764	0.14	21.27
765	0.24	21.13
766	0.14	20.89
767	0.15	20.74
768	0.12	20.6
769	0.2	20.47
770	0.25	20.28
771	0.2	20.02
772	0.16	19.83
773	0.13	19.66
774	0.21	19.54
775	0.18	19.32
776	0.27	19.14
777	0.17	18.86
778	0.17	18.69
779	0.22	18.52
780	0.14	18.3
781	0.31	18.16
782	0.12	17.85
783	0.19	17.72
784	0.14	17.53
785	0.25	17.39
786	0.11	17.14
787	0.16	17.03
788	0.16	16.87
789	0.15	16.71
790	0.24	16.55
791	0.12	16.31
792	0.4	16.19
793	0.09	15.78
794	0.23	15.69
795	0.15	15.46
796	0.22	15.31
797	0.1	15.09
798	0.14	14.99
799	0.23	14.85
800	0.22	14.62
801	0.2	14.41
802	0.11	14.2
803	0.29	14.1
804	0.12	13.81
805	0.2	13.68
806	0.14	13.48
807	0.24	13.35
808	0.19	13.11
809	0.12	12.92
810	0.15	12.8
811	0.18	12.65
812	0.21	12.47
813	0.14	12.26
814	0.21	12.12
815	0.24	11.91
816	0.2	11.68
817	0.23	11.48
818	0.12	11.25
819	0.16	11.13
820	0.12	10.98
821	0.2	10.85
822	0.15	10.65
823	0.19	10.5
824	0.14	10.31
825	0.15	10.16
826	0.19	10.02
827	0.12	9.83
828	0.17	9.7
829	0.13	9.53
830	0.21	9.4
831	0.09	9.18
832	0.17	9.09
833	0.09	8.93
834	0.13	8.84
835	0.15	8.71
836	0.12	8.56
837	0.2	8.43
838	0.13	8.23
839	0.18	8.1
840	0.08	7.91
841	0.11	7.84
842	0.13	7.73
843	0.15	7.6
844	0.11	7.46
845	0.11	7.35
846	0.16	7.23
847	0.1	7.08
848	0.13	6.97
849	0.09	6.84
850	0.1	6.76
851	0.08	6.66
852	0.15	6.58
853	0.15	6.42
854	0.08	6.27
855	0.07	6.19
856	0.05	6.12
857	0.11	6.07
858	0.09	5.96
859	0.11	5.87
860	0.05	5.76
861	0.1	5.71
862	0.1	5.61
863	0.11	5.51
864	0.14	5.41
865	0.06	5.27
866	0.09	5.21
867	0.06	5.12
868	0.13	5.05
869	0.06	4.92
870	0.09	4.86
871	0.04	4.77
872	0.07	4.73
873	0.05	4.65
874	0.1	4.61
875	0.09	4.5
876	0.05	4.41
877	0.06	4.36
878	0.03	4.31
879	0.08	4.28
880	0.13	4.2
881	0.05	4.07
882	0.03	4.02
883	0.05	4.0
884	0.18	3.94
885	0.04	3.76
886	0.08	3.72
887	0.04	3.65
888	0.07	3.61
889	0.05	3.54
890	0.06	3.49
891	0.08	3.43
892	0.06	3.35
893	0.09	3.29
894	0.04	3.2
895	0.16	3.16
896	0.02	3.0
897	0.09	2.98
898	0.05	2.89
899	0.06	2.83
900	0.05	2.77
901	0.04	2.73
902	0.1	2.68
903	0.04	2.58
904	0.08	2.54
905	0.05	2.46
906	0.15	2.41
907	0.03	2.26
908	0.02	2.23
909	0.06	2.21
910	0.04	2.15
911	0.05	2.11
912	0.03	2.07
913	0.05	2.04
914	0.04	1.99
915	0.08	1.95
916	0.04	1.86
917	0.04	1.82
918	0.06	1.78
919	0.04	1.72
920	0.07	1.68
921	0.02	1.61
922	0.06	1.59
923	0.01	1.53
924	0.05	1.52
925	0.06	1.47
926	0.07	1.41
927	0.05	1.34
928	0.04	1.3
929	0.09	1.25
930	0.05	1.17
931	0.05	1.12
932	0.01	1.07
933	0.06	1.06
934	0.04	1.01
935	0.03	0.97
936	0.01	0.94
937	0.07	0.93
938	0.01	0.86
939	0.03	0.85
940	0.03	0.82
941	0.04	0.8
942	0.02	0.76
943	0.03	0.74
944	0.02	0.72
945	0.02	0.69
946	0.01	0.68
947	0.02	0.66
948	0.01	0.65
949	0.01	0.64
950	0.01	0.62
951	0.03	0.61
952	0.02	0.58
953	0.01	0.56
954	0.01	0.55
955	0.01	0.55
956	0.03	0.54
957	0.01	0.51
958	0.01	0.51
959	0.0	0.49
960	0.04	0.49
961	0.0	0.45
962	0.03	0.45
963	0.01	0.42
964	0.02	0.41
965	0.01	0.39
966	0.0	0.39
967	0.02	0.38
968	0.0	0.36
969	0.01	0.36
970	0.0	0.35
971	0.0	0.35
972	0.0	0.35
973	0.01	0.35
974	0.01	0.34
975	0.0	0.33
976	0.0	0.32
977	0.0	0.32
978	0.03	0.32
979	0.01	0.29
980	0.0	0.28
981	0.01	0.28
982	0.0	0.27
983	0.0	0.27
984	0.01	0.27
985	0.02	0.26
986	0.0	0.24
987	0.01	0.24
988	0.0	0.23
989	0.02	0.23
990	0.01	0.21
991	0.0	0.2
992	0.0	0.2
993	0.01	0.2
994	0.04	0.18
995	0.01	0.15
996	0.0	0.14
997	0.0	0.14
998	0.01	0.14
999	0.0	0.13
1000	0.01	0.13
1001	0.0	0.11
1002	0.01	0.11
1003	0.0	0.11
1004	0.0	0.11
1005	0.0	0.1
1006	0.0	0.1
1007	0.0	0.1
1008	0.01	0.1
1009	0.0	0.09
1010	0.0	0.09
1011	0.0	0.09
1012	0.0	0.09
1013	0.0	0.09
1014	0.0	0.09
1015	0.01	0.09
1016	0.01	0.08
1017	0.0	0.07
1018	0.01	0.07
1019	0.0	0.07
1020	0.0	0.06
1021	0.0	0.06
1022	0.0	0.06
1023	0.01	0.06
1024	0.0	0.05
1025	0.01	0.05
1026	0.0	0.04
1027	0.0	0.04
1028	0.0	0.04
1029	0.01	0.03
1030	0.0	0.03
1031	0.0	0.03
1032	0.01	0.03
1033	0.0	0.02
1034	0.0	0.02
1035	0.0	0.02
1036	0.0	0.02
1037	0.0	0.02
1038	0.0	0.02
1039	0.0	0.02
1040	0.0	0.02
1041	0.0	0.02
1042	0.0	0.02
1043	0.0	0.02
1044	0.0	0.02
1045	0.0	0.01
1046	0.0	0.01
1047	0.0	0.01
1048	0.0	0.01
1049	0.0	0.01
1050	0.0	0.01
1051	0.0	0.01
1052	0.0	0.01
1053	0.0	0.01
1054	0.0	0.01
1055	0.0	0.01
1056	0.0	0.01
1057	0.0	0.01
1058	0.0	0.01
1059	0.0	0.01
1060	0.0	0.01
1061	0.0	0.01
1062	0.0	0.01
1063	0.0	0.01
1064	0.0	0.01
1065	0.0	0.01
1066	0.0	0.01
1067	0.0	0.01
1068	0.0	0.01
1069	0.0	0.01
1070	0.0	0.01
1071	0.0	0.01
1072	0.0	0.01
1073	0.0	0.01
1074	0.0	0.01
1075	0.0	0.01
1076	0.0	0.01
1077	0.0	0.01
1078	0.0	0.01
1079	0.0	0.01
1080	0.0	0.01
1081	0.0	0.01
1082	0.0	0.01
1083	0.0	0.01
1084	0.0	0.0
1085	0.0	0.0
1086	0.0	0.0
1087	0.0	0.0
1088	0.0	0.0
1089	0.0	0.0
1090	0.0	0.0
1091	0.0	0.0
1092	0.0	0.0
1093	0.0	0.0
1094	0.0	0.0
1095	0.0	0.0
1096	0.0	0.0
1097	0.0	0.0
1098	0.0	0.0
1099	0.0	0.0
1100	0.0	0.0
1101	0.0	0.0
1102	0.0	0.0
1103	0.0	0.0
1104	0.0	0.0
1105	0.0	0.0
1106	0.0	0.0
1107	0.0	0.0
1108	0.0	0.0
1109	0.0	0.0
1110	0.0	0.0
1111	0.0	0.0
1112	0.0	0.0
1113	0.0	0.0
1114	0.0	0.0
1115	0.0	0.0
1116	0.0	0.0
1117	0.0	0.0
1118	0.0	0.0
1119	0.0	0.0
1120	0.0	0.0
1121	0.0	0.0
1122	0.0	0.0
1123	0.0	0.0
1124	0.0	0.0
1125	0.0	0.0
1126	0.0	0.0
1127	0.0	0.0
1128	0.0	0.0
1129	0.0	0.0
1130	0.0	0.0
1131	0.0	0.0
1132	0.0	0.0
1133	0.0	0.0
1134	0.0	0.0
1135	0.0	0.0
1136	0.0	0.0
1137	0.0	0.0
1138	0.0	0.0
1139	0.0	0.0
1140	0.0	0.0
1141	0.0	0.0
1142	0.0	0.0
1143	0.0	0.0
1144	0.0	0.0
1145	0.0	0.0
1146	0.0	0.0
1147	0.0	0.0
1148	0.0	0.0
1149	0.0	0.0
1150	0.0	0.0
1151	0.0	0.0
1152	0.0	0.0
1153	0.0	0.0
1154	0.0	0.0
1155	0.0	0.0
1156	0.0	0.0
1157	0.0	0.0
1158	0.0	0.0
1159	0.0	0.0
1160	0.0	0.0
1161	0.0	0.0
1162	0.0	0.0
1163	0.0	0.0
1164	0.0	0.0
1165	0.0	0.0
1166	0.0	0.0
1167	0.0	0.0
1168	0.0	0.0
1169	0.0	0.0
1170	0.0	0.0
1171	0.0	0.0
1172	0.0	0.0
1173	0.0	0.0
1174	0.0	0.0
1175	0.0	0.0
1176	0.0	0.0
1177	0.0	0.0
1178	0.0	0.0
1179	0.0	0.0
1180	0.0	0.0
1181	0.0	0.0
1182	0.0	0.0
1183	0.0	0.0
1184	0.0	0.0
1185	0.0	0.0
1186	0.0	0.0
1187	0.0	0.0
1188	0.0	0.0
1189	0.0	0.0
1190	0.0	0.0
1191	0.0	0.0
1192	0.0	0.0
1193	0.0	0.0
1194	0.0	0.0
1195	0.0	0.0
1196	0.0	0.0

## Sheet: AUT
user_AUT - Class I Coverage
Number of epitope hits / HLA combinations recognized	Percent of individuals	Cumulative percent of population coverage
0	0.01	100.0
1	0.0	99.99
2	0.0	99.99
3	0.0	99.99
4	0.0	99.99
5	0.0	99.99
6	0.0	99.99
7	0.0	99.99
8	0.0	99.99
9	0.0	99.99
10	0.0	99.99
11	0.0	99.99
12	0.0	99.99
13	0.0	99.99
14	0.0	99.99
15	0.0	99.99
16	0.0	99.99
17	0.0	99.99
18	0.0	99.99
19	0.0	99.99
20	0.0	99.99
21	0.0	99.99
22	0.0	99.99
23	0.0	99.99
24	0.0	99.99
25	0.0	99.99
26	0.0	99.99
27	0.0	99.99
28	0.0	99.99
29	0.0	99.99
30	0.0	99.99
31	0.0	99.99
32	0.0	99.99
33	0.0	99.99
34	0.0	99.99
35	0.0	99.99
36	0.0	99.99
37	0.0	99.99
38	0.0	99.99
39	0.0	99.99
40	0.0	99.99
41	0.0	99.99
42	0.0	99.99
43	0.0	99.99
44	0.0	99.99
45	0.0	99.99
46	0.0	99.99
47	0.0	99.99
48	0.0	99.99
49	0.0	99.99
50	0.0	99.99
51	0.0	99.99
52	0.0	99.99
53	0.0	99.99
54	0.0	99.99
55	0.0	99.99
56	0.0	99.99
57	0.0	99.99
58	0.0	99.99
59	0.0	99.99
60	0.0	99.99
61	0.0	99.99
62	0.0	99.99
63	0.0	99.98
64	0.0	99.98
65	0.0	99.98
66	0.0	99.98
67	0.0	99.98
68	0.0	99.98
69	0.0	99.98
70	0.0	99.98
71	0.0	99.98
72	0.0	99.98
73	0.0	99.98
74	0.0	99.98
75	0.0	99.98
76	0.0	99.98
77	0.0	99.98
78	0.0	99.98
79	0.0	99.98
80	0.0	99.98
81	0.0	99.98
82	0.0	99.98
83	0.0	99.98
84	0.0	99.98
85	0.0	99.98
86	0.01	99.98
87	0.0	99.97
88	0.0	99.97
89	0.0	99.97
90	0.0	99.97
91	0.0	99.97
92	0.0	99.97
93	0.0	99.97
94	0.0	99.97
95	0.0	99.97
96	0.0	99.97
97	0.0	99.97
98	0.0	99.97
99	0.0	99.97
100	0.0	99.97
101	0.0	99.97
102	0.0	99.97
103	0.0	99.97
104	0.0	99.97
105	0.0	99.97
106	0.0	99.97
107	0.0	99.97
108	0.0	99.97
109	0.0	99.97
110	0.0	99.97
111	0.0	99.97
112	0.0	99.97
113	0.05	99.97
114	0.0	99.92
115	0.0	99.92
116	0.0	99.92
117	0.0	99.92
118	0.0	99.92
119	0.0	99.92
120	0.0	99.92
121	0.0	99.92
122	0.0	99.92
123	0.0	99.92
124	0.0	99.92
125	0.0	99.92
126	0.0	99.92
127	0.0	99.92
128	0.0	99.92
129	0.0	99.92
130	0.0	99.92
131	0.01	99.92
132	0.0	99.92
133	0.0	99.92
134	0.03	99.92
135	0.0	99.89
136	0.0	99.89
137	0.0	99.89
138	0.0	99.89
139	0.01	99.89
140	0.0	99.88
141	0.0	99.88
142	0.0	99.88
143	0.0	99.88
144	0.0	99.88
145	0.0	99.88
146	0.0	99.88
147	0.0	99.88
148	0.0	99.88
149	0.01	99.88
150	0.02	99.87
151	0.0	99.85
152	0.0	99.85
153	0.0	99.85
154	0.0	99.85
155	0.0	99.85
156	0.0	99.85
157	0.0	99.85
158	0.01	99.85
159	0.0	99.83
160	0.0	99.83
161	0.0	99.83
162	0.0	99.83
163	0.0	99.83
164	0.05	99.83
165	0.0	99.78
166	0.05	99.78
167	0.0	99.73
168	0.0	99.73
169	0.0	99.73
170	0.0	99.73
171	0.0	99.73
172	0.01	99.73
173	0.0	99.72
174	0.0	99.72
175	0.01	99.72
176	0.0	99.72
177	0.0	99.72
178	0.0	99.71
179	0.0	99.71
180	0.0	99.71
181	0.01	99.71
182	0.0	99.71
183	0.0	99.71
184	0.0	99.71
185	0.0	99.71
186	0.16	99.71
187	0.0	99.55
188	0.01	99.55
189	0.0	99.54
190	0.0	99.54
191	0.0	99.54
192	0.0	99.54
193	0.0	99.54
194	0.0	99.54
195	0.0	99.54
196	0.0	99.54
197	0.06	99.54
198	0.0	99.48
199	0.01	99.48
200	0.0	99.47
201	0.0	99.47
202	0.0	99.46
203	0.0	99.46
204	0.0	99.46
205	0.0	99.46
206	0.0	99.46
207	0.0	99.46
208	0.03	99.46
209	0.0	99.42
210	0.0	99.42
211	0.0	99.42
212	0.0	99.42
213	0.0	99.42
214	0.0	99.42
215	0.0	99.42
216	0.0	99.42
217	0.0	99.42
218	0.0	99.42
219	0.0	99.42
220	0.01	99.41
221	0.0	99.4
222	0.0	99.4
223	0.0	99.4
224	0.0	99.4
225	0.0	99.4
226	0.01	99.4
227	0.0	99.39
228	0.02	99.39
229	0.0	99.37
230	0.0	99.37
231	0.01	99.37
232	0.0	99.36
233	0.0	99.36
234	0.0	99.36
235	0.01	99.36
236	0.01	99.34
237	0.0	99.34
238	0.0	99.34
239	0.01	99.34
240	0.0	99.32
241	0.0	99.32
242	0.0	99.32
243	0.0	99.32
244	0.01	99.32
245	0.0	99.31
246	0.0	99.31
247	0.02	99.31
248	0.08	99.28
249	0.0	99.2
250	0.01	99.2
251	0.0	99.19
252	0.05	99.19
253	0.0	99.14
254	0.0	99.14
255	0.04	99.14
256	0.0	99.1
257	0.01	99.1
258	0.0	99.08
259	0.02	99.08
260	0.0	99.06
261	0.0	99.06
262	0.01	99.06
263	0.02	99.05
264	0.0	99.03
265	0.01	99.03
266	0.01	99.02
267	0.0	99.0
268	0.0	99.0
269	0.0	99.0
270	0.01	99.0
271	0.01	98.99
272	0.14	98.97
273	0.01	98.84
274	0.0	98.83
275	0.0	98.83
276	0.0	98.83
277	0.09	98.83
278	0.0	98.74
279	0.19	98.74
280	0.0	98.55
281	0.0	98.55
282	0.0	98.54
283	0.06	98.54
284	0.02	98.49
285	0.01	98.47
286	0.0	98.46
287	0.0	98.45
288	0.02	98.45
289	0.01	98.44
290	0.0	98.43
291	0.0	98.43
292	0.01	98.43
293	0.0	98.42
294	0.04	98.42
295	0.01	98.38
296	0.01	98.37
297	0.03	98.36
298	0.03	98.34
299	0.65	98.31
300	0.17	97.65
301	0.01	97.48
302	0.0	97.48
303	0.01	97.47
304	0.0	97.46
305	0.04	97.46
306	0.01	97.42
307	0.0	97.42
308	0.01	97.41
309	0.0	97.41
310	0.24	97.41
311	0.0	97.16
312	0.0	97.16
313	0.01	97.16
314	0.03	97.15
315	0.03	97.12
316	0.09	97.08
317	0.08	96.99
318	0.01	96.91
319	0.01	96.9
320	0.37	96.89
321	0.14	96.52
322	0.03	96.38
323	0.0	96.35
324	0.05	96.35
325	0.12	96.29
326	0.0	96.18
327	0.0	96.17
328	0.04	96.17
329	0.0	96.13
330	0.21	96.13
331	0.14	95.92
332	0.0	95.78
333	0.0	95.78
334	0.03	95.78
335	0.1	95.75
336	0.36	95.65
337	0.02	95.29
338	0.07	95.27
339	0.03	95.2
340	0.0	95.17
341	0.03	95.17
342	0.08	95.14
343	0.01	95.06
344	0.21	95.06
345	0.02	94.84
346	0.04	94.83
347	0.16	94.78
348	0.01	94.62
349	0.01	94.61
350	0.71	94.6
351	0.0	93.89
352	0.11	93.89
353	0.0	93.78
354	0.02	93.78
355	0.07	93.76
356	0.01	93.69
357	0.07	93.68
358	0.19	93.61
359	0.0	93.42
360	0.01	93.41
361	0.35	93.4
362	0.04	93.05
363	0.06	93.01
364	0.0	92.96
365	0.06	92.96
366	0.04	92.89
367	0.08	92.85
368	0.06	92.77
369	0.07	92.71
370	0.02	92.64
371	0.0	92.61
372	0.18	92.61
373	0.01	92.43
374	0.11	92.42
375	0.0	92.31
376	0.0	92.31
377	0.0	92.31
378	0.04	92.3
379	0.04	92.26
380	0.03	92.21
381	0.02	92.18
382	0.07	92.17
383	0.12	92.1
384	0.0	91.98
385	0.18	91.98
386	0.09	91.79
387	0.03	91.7
388	0.01	91.67
389	0.06	91.67
390	0.06	91.6
391	0.03	91.54
392	0.06	91.51
393	0.02	91.45
394	0.08	91.43
395	0.04	91.36
396	0.07	91.32
397	0.04	91.25
398	0.06	91.21
399	0.02	91.15
400	0.02	91.13
401	0.03	91.11
402	0.03	91.08
403	0.06	91.05
404	0.02	90.99
405	0.12	90.97
406	0.14	90.84
407	0.05	90.71
408	0.01	90.66
409	0.07	90.65
410	0.04	90.58
411	0.08	90.54
412	0.12	90.46
413	0.34	90.34
414	0.13	90.0
415	0.01	89.87
416	0.08	89.86
417	0.07	89.78
418	0.04	89.71
419	0.08	89.68
420	0.04	89.6
421	0.07	89.56
422	0.12	89.5
423	0.04	89.38
424	0.03	89.34
425	0.21	89.31
426	0.02	89.1
427	0.06	89.08
428	0.07	89.02
429	0.11	88.95
430	0.19	88.84
431	0.06	88.65
432	0.02	88.59
433	0.38	88.56
434	0.43	88.19
435	0.04	87.76
436	0.29	87.72
437	0.06	87.43
438	0.21	87.37
439	0.07	87.16
440	0.01	87.09
441	0.12	87.08
442	0.0	86.96
443	0.24	86.95
444	0.18	86.71
445	0.15	86.53
446	0.04	86.38
447	0.13	86.35
448	0.13	86.22
449	0.47	86.09
450	0.19	85.62
451	0.14	85.44
452	0.09	85.3
453	0.03	85.21
454	0.05	85.18
455	0.12	85.13
456	0.11	85.01
457	0.19	84.91
458	0.15	84.71
459	0.13	84.56
460	0.27	84.44
461	0.03	84.16
462	0.04	84.13
463	0.65	84.09
464	0.38	83.44
465	0.37	83.06
466	0.08	82.69
467	0.11	82.6
468	0.09	82.49
469	0.21	82.41
470	0.33	82.19
471	0.25	81.87
472	0.1	81.62
473	0.03	81.52
474	0.32	81.49
475	0.14	81.17
476	0.19	81.02
477	0.04	80.83
478	0.18	80.8
479	0.1	80.62
480	0.28	80.52
481	0.26	80.23
482	0.11	79.97
483	0.12	79.86
484	0.41	79.74
485	0.24	79.34
486	0.38	79.1
487	0.26	78.72
488	0.18	78.46
489	0.23	78.28
490	0.01	78.04
491	0.19	78.04
492	0.18	77.85
493	0.1	77.67
494	0.24	77.57
495	0.17	77.33
496	0.54	77.16
497	0.24	76.62
498	0.06	76.39
499	0.2	76.33
500	0.52	76.13
501	0.14	75.61
502	0.33	75.47
503	0.11	75.15
504	0.08	75.03
505	0.14	74.96
506	0.14	74.81
507	0.37	74.67
508	0.53	74.3
509	0.04	73.77
510	0.2	73.73
511	0.28	73.54
512	0.08	73.26
513	0.15	73.18
514	0.25	73.03
515	0.05	72.78
516	0.51	72.73
517	0.3	72.22
518	0.27	71.92
519	0.17	71.65
520	0.13	71.48
521	0.16	71.35
522	0.36	71.19
523	0.09	70.84
524	0.19	70.75
525	0.19	70.55
526	0.09	70.37
527	0.35	70.28
528	0.2	69.93
529	0.06	69.73
530	0.18	69.67
531	0.19	69.49
532	0.16	69.3
533	0.37	69.13
534	0.06	68.77
535	0.12	68.71
536	0.14	68.59
537	0.02	68.45
538	0.48	68.43
539	0.22	67.95
540	0.06	67.73
541	0.18	67.66
542	0.09	67.48
543	0.1	67.39
544	0.3	67.29
545	0.08	66.99
546	0.09	66.92
547	0.83	66.82
548	0.24	65.99
549	0.14	65.75
550	0.1	65.61
551	0.16	65.51
552	0.19	65.36
553	0.09	65.17
554	0.07	65.08
555	0.28	65.0
556	0.13	64.72
557	0.04	64.59
558	0.46	64.55
559	0.19	64.09
560	0.08	63.9
561	0.06	63.82
562	0.12	63.76
563	0.21	63.63
564	0.18	63.43
565	0.13	63.24
566	0.11	63.12
567	0.12	63.01
568	0.2	62.89
569	0.34	62.69
570	0.09	62.35
571	0.13	62.26
572	0.18	62.13
573	0.19	61.94
574	0.06	61.75
575	0.26	61.69
576	0.06	61.43
577	0.36	61.36
578	0.19	61.01
579	0.29	60.82
580	0.06	60.53
581	0.15	60.47
582	0.14	60.33
583	0.25	60.19
584	0.3	59.94
585	0.12	59.64
586	0.18	59.52
587	0.07	59.34
588	0.11	59.27
589	0.35	59.16
590	0.08	58.81
591	0.12	58.73
592	0.22	58.61
593	0.13	58.39
594	0.17	58.26
595	0.28	58.09
596	0.17	57.81
597	0.16	57.64
598	0.5	57.49
599	0.63	56.98
600	0.39	56.35
601	0.09	55.96
602	0.21	55.87
603	0.21	55.66
604	0.12	55.45
605	0.12	55.32
606	0.25	55.2
607	0.1	54.95
608	0.12	54.85
609	0.22	54.72
610	0.39	54.51
611	0.17	54.12
612	0.04	53.95
613	0.22	53.91
614	0.28	53.69
615	0.3	53.41
616	0.24	53.11
617	0.22	52.87
618	0.1	52.65
619	0.13	52.55
620	0.37	52.42
621	0.27	52.05
622	0.36	51.79
623	0.12	51.43
624	0.16	51.31
625	0.19	51.15
626	0.21	50.96
627	0.17	50.76
628	0.14	50.59
629	0.36	50.45
630	0.48	50.09
631	0.37	49.61
632	0.11	49.25
633	0.26	49.13
634	0.13	48.88
635	0.24	48.75
636	0.46	48.51
637	0.2	48.05
638	0.21	47.85
639	0.06	47.64
640	0.27	47.58
641	0.28	47.3
642	0.22	47.03
643	0.1	46.81
644	0.38	46.72
645	0.17	46.33
646	0.48	46.16
647	0.28	45.68
648	0.14	45.4
649	0.1	45.26
650	0.65	45.16
651	0.2	44.51
652	0.26	44.31
653	0.2	44.06
654	0.2	43.86
655	0.24	43.65
656	0.13	43.41
657	0.37	43.28
658	0.27	42.91
659	0.1	42.64
660	0.5	42.54
661	0.5	42.03
662	0.11	41.53
663	0.09	41.43
664	0.14	41.33
665	0.27	41.19
666	0.37	40.92
667	0.33	40.55
668	0.31	40.22
669	0.15	39.91
670	0.09	39.76
671	0.33	39.67
672	0.35	39.33
673	0.21	38.99
674	0.32	38.78
675	0.17	38.46
676	0.11	38.28
677	0.26	38.17
678	0.29	37.91
679	0.15	37.62
680	0.23	37.46
681	0.33	37.23
682	0.39	36.9
683	0.15	36.51
684	0.15	36.37
685	0.28	36.22
686	0.28	35.94
687	0.12	35.66
688	0.29	35.54
689	0.28	35.25
690	0.15	34.97
691	0.25	34.82
692	0.25	34.57
693	0.14	34.32
694	0.19	34.18
695	0.17	33.99
696	0.24	33.82
697	0.48	33.58
698	0.18	33.1
699	0.17	32.92
700	0.12	32.75
701	0.12	32.63
702	0.23	32.51
703	0.25	32.28
704	0.28	32.03
705	0.39	31.75
706	0.17	31.36
707	0.13	31.18
708	0.34	31.05
709	0.17	30.71
710	0.15	30.55
711	0.24	30.4
712	0.27	30.16
713	0.36	29.88
714	0.15	29.52
715	0.19	29.37
716	0.29	29.17
717	0.11	28.88
718	0.15	28.77
719	0.32	28.61
720	0.13	28.29
721	0.13	28.16
722	0.24	28.04
723	0.11	27.8
724	0.16	27.69
725	0.27	27.53
726	0.15	27.26
727	0.17	27.11
728	0.17	26.95
729	0.24	26.77
730	0.32	26.54
731	0.14	26.22
732	0.11	26.08
733	0.35	25.98
734	0.33	25.62
735	0.29	25.3
736	0.28	25.01
737	0.11	24.73
738	0.11	24.62
739	0.24	24.51
740	0.11	24.27
741	0.24	24.17
742	0.08	23.93
743	0.25	23.85
744	0.35	23.6
745	0.25	23.25
746	0.19	23.0
747	0.2	22.82
748	0.1	22.62
749	0.35	22.52
750	0.24	22.17
751	0.16	21.93
752	0.15	21.77
753	0.15	21.62
754	0.08	21.48
755	0.36	21.39
756	0.24	21.03
757	0.2	20.79
758	0.17	20.59
759	0.19	20.42
760	0.29	20.23
761	0.15	19.94
762	0.1	19.79
763	0.47	19.69
764	0.34	19.22
765	0.17	18.88
766	0.21	18.71
767	0.19	18.5
768	0.09	18.31
769	0.17	18.22
770	0.33	18.05
771	0.25	17.72
772	0.23	17.47
773	0.07	17.24
774	0.3	17.17
775	0.21	16.87
776	0.14	16.66
777	0.13	16.51
778	0.2	16.39
779	0.13	16.19
780	0.35	16.06
781	0.38	15.7
782	0.1	15.32
783	0.18	15.21
784	0.3	15.03
785	0.24	14.73
786	0.28	14.49
787	0.19	14.21
788	0.19	14.02
789	0.25	13.83
790	0.07	13.59
791	0.18	13.51
792	0.26	13.33
793	0.11	13.08
794	0.26	12.97
795	0.38	12.71
796	0.19	12.33
797	0.19	12.14
798	0.08	11.95
799	0.15	11.87
800	0.4	11.72
801	0.09	11.32
802	0.19	11.23
803	0.2	11.04
804	0.13	10.84
805	0.14	10.72
806	0.28	10.58
807	0.14	10.3
808	0.34	10.16
809	0.07	9.82
810	0.13	9.76
811	0.24	9.63
812	0.09	9.38
813	0.06	9.29
814	0.21	9.23
815	0.11	9.02
816	0.14	8.91
817	0.15	8.77
818	0.17	8.62
819	0.17	8.45
820	0.1	8.28
821	0.13	8.18
822	0.22	8.06
823	0.09	7.84
824	0.06	7.75
825	0.14	7.68
826	0.08	7.55
827	0.13	7.47
828	0.07	7.34
829	0.11	7.27
830	0.11	7.16
831	0.12	7.05
832	0.08	6.93
833	0.07	6.85
834	0.09	6.78
835	0.06	6.69
836	0.08	6.63
837	0.06	6.54
838	0.22	6.49
839	0.13	6.27
840	0.05	6.13
841	0.03	6.08
842	0.08	6.05
843	0.1	5.96
844	0.1	5.86
845	0.08	5.76
846	0.05	5.69
847	0.17	5.63
848	0.08	5.46
849	0.11	5.39
850	0.06	5.27
851	0.04	5.22
852	0.02	5.18
853	0.08	5.16
854	0.04	5.08
855	0.07	5.04
856	0.07	4.97
857	0.02	4.9
858	0.09	4.88
859	0.13	4.79
860	0.09	4.66
861	0.05	4.57
862	0.01	4.53
863	0.05	4.52
864	0.11	4.47
865	0.06	4.35
866	0.03	4.29
867	0.05	4.26
868	0.12	4.21
869	0.13	4.1
870	0.11	3.96
871	0.03	3.85
872	0.03	3.82
873	0.1	3.79
874	0.05	3.69
875	0.11	3.63
876	0.03	3.53
877	0.04	3.5
878	0.1	3.46
879	0.08	3.36
880	0.06	3.28
881	0.08	3.22
882	0.03	3.14
883	0.1	3.11
884	0.13	3.01
885	0.07	2.88
886	0.1	2.82
887	0.01	2.72
888	0.04	2.71
889	0.14	2.67
890	0.05	2.53
891	0.03	2.48
892	0.1	2.45
893	0.03	2.35
894	0.13	2.32
895	0.08	2.19
896	0.05	2.11
897	0.07	2.06
898	0.19	1.99
899	0.03	1.8
900	0.07	1.77
901	0.02	1.7
902	0.05	1.68
903	0.03	1.63
904	0.04	1.6
905	0.07	1.56
906	0.1	1.49
907	0.02	1.39
908	0.02	1.37
909	0.12	1.34
910	0.04	1.22
911	0.06	1.18
912	0.01	1.12
913	0.04	1.11
914	0.02	1.07
915	0.04	1.05
916	0.03	1.01
917	0.04	0.98
918	0.05	0.94
919	0.01	0.9
920	0.08	0.88
921	0.0	0.8
922	0.03	0.8
923	0.0	0.77
924	0.03	0.76
925	0.01	0.73
926	0.02	0.73
927	0.01	0.7
928	0.03	0.69
929	0.01	0.66
930	0.01	0.64
931	0.02	0.63
932	0.01	0.62
933	0.02	0.6
934	0.02	0.58
935	0.01	0.56
936	0.01	0.55
937	0.02	0.55
938	0.0	0.53
939	0.01	0.53
940	0.01	0.52
941	0.01	0.51
942	0.01	0.5
943	0.02	0.49
944	0.01	0.47
945	0.0	0.46
946	0.0	0.46
947	0.0	0.46
948	0.03	0.45
949	0.01	0.43
950	0.0	0.42
951	0.01	0.42
952	0.0	0.4
953	0.03	0.4
954	0.0	0.37
955	0.0	0.37
956	0.0	0.37
957	0.02	0.37
958	0.0	0.35
959	0.0	0.34
960	0.0	0.34
961	0.0	0.34
962	0.0	0.34
963	0.0	0.33
964	0.0	0.33
965	0.0	0.33
966	0.01	0.33
967	0.0	0.33
968	0.0	0.32
969	0.03	0.32
970	0.0	0.3
971	0.0	0.3
972	0.0	0.3
973	0.06	0.3
974	0.0	0.24
975	0.0	0.23
976	0.0	0.23
977	0.0	0.23
978	0.01	0.23
979	0.0	0.21
980	0.01	0.21
981	0.0	0.21
982	0.0	0.21
983	0.01	0.21
984	0.03	0.2
985	0.01	0.17
986	0.0	0.15
987	0.0	0.15
988	0.0	0.15
989	0.0	0.15
990	0.0	0.15
991	0.01	0.15
992	0.0	0.15
993	0.01	0.15
994	0.01	0.14
995	0.02	0.12
996	0.0	0.1
997	0.0	0.1
998	0.0	0.1
999	0.02	0.1
1000	0.0	0.08
1001	0.0	0.08
1002	0.01	0.08
1003	0.0	0.07
1004	0.0	0.07
1005	0.0	0.07
1006	0.0	0.07
1007	0.0	0.07
1008	0.03	0.07
1009	0.0	0.04
1010	0.0	0.04
1011	0.0	0.04
1012	0.0	0.04
1013	0.0	0.04
1014	0.0	0.04
1015	0.0	0.04
1016	0.01	0.04
1017	0.0	0.03
1018	0.01	0.03
1019	0.0	0.02
1020	0.0	0.02
1021	0.0	0.02
1022	0.0	0.02
1023	0.0	0.02
1024	0.0	0.02
1025	0.0	0.02
1026	0.0	0.01
1027	0.0	0.01
1028	0.0	0.01
1029	0.0	0.01
1030	0.0	0.01
1031	0.0	0.01
1032	0.0	0.01
1033	0.0	0.01
1034	0.0	0.01
1035	0.0	0.01
1036	0.0	0.01
1037	0.0	0.01
1038	0.0	0.01
1039	0.0	0.01
1040	0.0	0.01
1041	0.0	0.01
1042	0.0	0.01
1043	0.0	0.01
1044	0.0	0.01
1045	0.0	0.01
1046	0.0	0.01
1047	0.0	0.01
1048	0.0	0.01
1049	0.0	0.01
1050	0.0	0.01
1051	0.0	0.01
1052	0.0	0.01
1053	0.0	0.01
1054	0.0	0.01
1055	0.0	0.01
1056	0.0	0.01
1057	0.0	0.01
1058	0.0	0.01
1059	0.0	0.01
1060	0.0	0.01
1061	0.0	0.01
1062	0.0	0.01
1063	0.0	0.01
1064	0.0	0.01
1065	0.0	0.01
1066	0.0	0.01
1067	0.0	0.01
1068	0.0	0.01
1069	0.0	0.01
1070	0.0	0.01
1071	0.0	0.01
1072	0.0	0.01
1073	0.0	0.01
1074	0.0	0.01
1075	0.0	0.01
1076	0.0	0.01
1077	0.0	0.01
1078	0.0	0.01
1079	0.0	0.01
1080	0.0	0.01
1081	0.0	0.01
1082	0.0	0.01
1083	0.01	0.01
1084	0.0	0.0
1085	0.0	0.0
1086	0.0	0.0
1087	0.0	0.0
1088	0.0	0.0
1089	0.0	0.0
1090	0.0	0.0
1091	0.0	0.0
1092	0.0	0.0
1093	0.0	0.0
1094	0.0	0.0
1095	0.0	0.0
1096	0.0	0.0
1097	0.0	0.0
1098	0.0	0.0
1099	0.0	0.0
1100	0.0	0.0
1101	0.0	0.0
1102	0.0	0.0
1103	0.0	0.0
1104	0.0	0.0
1105	0.0	0.0
1106	0.0	0.0
1107	0.0	0.0
1108	0.0	0.0
1109	0.0	0.0
1110	0.0	0.0
1111	0.0	0.0
1112	0.0	0.0
1113	0.0	0.0
1114	0.0	0.0
1115	0.0	0.0
1116	0.0	0.0
1117	0.0	0.0
1118	0.0	0.0
1119	0.0	0.0
1120	0.0	0.0
1121	0.0	0.0
1122	0.0	0.0
1123	0.0	0.0
1124	0.0	0.0
1125	0.0	0.0
1126	0.0	0.0
1127	0.0	0.0
1128	0.0	0.0
1129	0.0	0.0
1130	0.0	0.0
1131	0.0	0.0
1132	0.0	0.0
1133	0.0	0.0
1134	0.0	0.0
1135	0.0	0.0
1136	0.0	0.0
1137	0.0	0.0
1138	0.0	0.0
1139	0.0	0.0
1140	0.0	0.0
1141	0.0	0.0
1142	0.0	0.0
1143	0.0	0.0
1144	0.0	0.0
1145	0.0	0.0
1146	0.0	0.0
1147	0.0	0.0
1148	0.0	0.0
1149	0.0	0.0
1150	0.0	0.0
1151	0.0	0.0
1152	0.0	0.0
1153	0.0	0.0
1154	0.0	0.0
1155	0.0	0.0
1156	0.0	0.0
1157	0.0	0.0
1158	0.0	0.0
1159	0.0	0.0
1160	0.0	0.0
1161	0.0	0.0
1162	0.0	0.0
1163	0.0	0.0
1164	0.0	0.0
1165	0.0	0.0
1166	0.0	0.0
1167	0.0	0.0
1168	0.0	0.0
1169	0.0	0.0
1170	0.0	0.0
1171	0.0	0.0
1172	0.0	0.0
1173	0.0	0.0
1174	0.0	0.0
1175	0.0	0.0
1176	0.0	0.0
1177	0.0	0.0
1178	0.0	0.0
1179	0.0	0.0
1180	0.0	0.0
1181	0.0	0.0
1182	0.0	0.0
1183	0.0	0.0
1184	0.0	0.0
1185	0.0	0.0
1186	0.0	0.0
1187	0.0	0.0
1188	0.0	0.0
1189	0.0	0.0
1190	0.0	0.0
1191	0.0	0.0
1192	0.0	0.0
1193	0.0	0.0
1194	0.0	0.0
1195	0.0	0.0
1196	0.0	0.0

## Sheet: BRA
user_BRA - Class I Coverage
Number of epitope hits / HLA combinations recognized	Percent of individuals	Cumulative percent of population coverage
0	0.01	100.0
1	0.0	99.99
2	0.0	99.99
3	0.0	99.99
4	0.0	99.99
5	0.0	99.99
6	0.0	99.99
7	0.0	99.99
8	0.0	99.99
9	0.0	99.99
10	0.0	99.99
11	0.0	99.99
12	0.0	99.99
13	0.0	99.99
14	0.0	99.99
15	0.0	99.99
16	0.0	99.99
17	0.0	99.99
18	0.0	99.99
19	0.0	99.99
20	0.0	99.99
21	0.0	99.99
22	0.0	99.99
23	0.0	99.99
24	0.0	99.99
25	0.0	99.99
26	0.0	99.99
27	0.0	99.99
28	0.0	99.99
29	0.0	99.99
30	0.0	99.99
31	0.0	99.99
32	0.0	99.99
33	0.0	99.99
34	0.0	99.99
35	0.0	99.99
36	0.0	99.99
37	0.0	99.99
38	0.0	99.99
39	0.0	99.99
40	0.0	99.99
41	0.0	99.99
42	0.0	99.99
43	0.0	99.99
44	0.0	99.99
45	0.0	99.99
46	0.0	99.99
47	0.0	99.99
48	0.0	99.99
49	0.0	99.99
50	0.0	99.99
51	0.0	99.99
52	0.0	99.99
53	0.0	99.99
54	0.0	99.99
55	0.0	99.99
56	0.0	99.99
57	0.0	99.99
58	0.0	99.99
59	0.0	99.99
60	0.0	99.99
61	0.0	99.99
62	0.0	99.99
63	0.0	99.99
64	0.0	99.99
65	0.0	99.99
66	0.0	99.99
67	0.0	99.99
68	0.0	99.99
69	0.0	99.99
70	0.0	99.99
71	0.0	99.99
72	0.0	99.99
73	0.0	99.99
74	0.0	99.99
75	0.0	99.99
76	0.0	99.99
77	0.0	99.99
78	0.0	99.99
79	0.0	99.99
80	0.0	99.99
81	0.0	99.99
82	0.0	99.99
83	0.0	99.99
84	0.01	99.99
85	0.0	99.98
86	0.0	99.98
87	0.0	99.98
88	0.0	99.98
89	0.0	99.98
90	0.0	99.98
91	0.0	99.98
92	0.0	99.98
93	0.01	99.98
94	0.0	99.97
95	0.0	99.97
96	0.0	99.97
97	0.0	99.97
98	0.0	99.97
99	0.0	99.97
100	0.0	99.97
101	0.0	99.97
102	0.0	99.97
103	0.0	99.97
104	0.0	99.97
105	0.0	99.97
106	0.01	99.97
107	0.0	99.96
108	0.0	99.96
109	0.0	99.96
110	0.0	99.96
111	0.0	99.96
112	0.0	99.96
113	0.03	99.96
114	0.0	99.93
115	0.0	99.93
116	0.01	99.93
117	0.0	99.92
118	0.0	99.92
119	0.0	99.92
120	0.0	99.92
121	0.0	99.92
122	0.0	99.92
123	0.0	99.92
124	0.0	99.92
125	0.0	99.92
126	0.0	99.92
127	0.0	99.92
128	0.0	99.92
129	0.0	99.92
130	0.0	99.92
131	0.0	99.92
132	0.0	99.92
133	0.0	99.92
134	0.01	99.92
135	0.0	99.91
136	0.0	99.91
137	0.0	99.91
138	0.0	99.91
139	0.01	99.91
140	0.0	99.89
141	0.0	99.89
142	0.0	99.89
143	0.0	99.89
144	0.0	99.89
145	0.0	99.89
146	0.0	99.89
147	0.0	99.89
148	0.0	99.89
149	0.01	99.89
150	0.02	99.89
151	0.01	99.87
152	0.0	99.86
153	0.0	99.86
154	0.0	99.86
155	0.0	99.86
156	0.0	99.86
157	0.0	99.85
158	0.0	99.85
159	0.0	99.85
160	0.0	99.85
161	0.0	99.85
162	0.0	99.85
163	0.0	99.85
164	0.03	99.85
165	0.0	99.83
166	0.01	99.83
167	0.0	99.82
168	0.01	99.82
169	0.0	99.81
170	0.0	99.81
171	0.01	99.81
172	0.0	99.8
173	0.0	99.8
174	0.0	99.8
175	0.0	99.8
176	0.0	99.8
177	0.0	99.8
178	0.01	99.79
179	0.0	99.78
180	0.01	99.78
181	0.01	99.78
182	0.0	99.77
183	0.0	99.77
184	0.0	99.77
185	0.01	99.77
186	0.09	99.76
187	0.0	99.67
188	0.01	99.67
189	0.0	99.66
190	0.01	99.66
191	0.0	99.65
192	0.0	99.65
193	0.0	99.65
194	0.0	99.65
195	0.0	99.65
196	0.0	99.64
197	0.05	99.64
198	0.0	99.59
199	0.0	99.59
200	0.01	99.59
201	0.01	99.58
202	0.0	99.58
203	0.0	99.57
204	0.0	99.57
205	0.01	99.57
206	0.02	99.56
207	0.0	99.54
208	0.03	99.54
209	0.0	99.51
210	0.0	99.51
211	0.0	99.51
212	0.0	99.51
213	0.0	99.5
214	0.0	99.5
215	0.0	99.5
216	0.0	99.5
217	0.0	99.5
218	0.01	99.5
219	0.01	99.49
220	0.0	99.49
221	0.0	99.49
222	0.0	99.49
223	0.01	99.48
224	0.0	99.47
225	0.0	99.47
226	0.0	99.47
227	0.01	99.47
228	0.0	99.46
229	0.02	99.45
230	0.0	99.44
231	0.02	99.43
232	0.01	99.41
233	0.01	99.4
234	0.02	99.4
235	0.01	99.38
236	0.0	99.37
237	0.0	99.37
238	0.0	99.37
239	0.01	99.37
240	0.0	99.36
241	0.0	99.36
242	0.0	99.35
243	0.01	99.35
244	0.01	99.34
245	0.0	99.33
246	0.0	99.32
247	0.01	99.32
248	0.07	99.31
249	0.0	99.24
250	0.01	99.23
251	0.0	99.23
252	0.02	99.22
253	0.0	99.2
254	0.0	99.2
255	0.02	99.2
256	0.0	99.18
257	0.02	99.18
258	0.0	99.16
259	0.01	99.16
260	0.0	99.15
261	0.01	99.15
262	0.01	99.14
263	0.02	99.13
264	0.02	99.11
265	0.01	99.09
266	0.01	99.08
267	0.01	99.07
268	0.01	99.06
269	0.02	99.05
270	0.04	99.03
271	0.0	98.99
272	0.01	98.99
273	0.01	98.98
274	0.02	98.97
275	0.0	98.96
276	0.0	98.95
277	0.02	98.95
278	0.01	98.93
279	0.05	98.92
280	0.01	98.88
281	0.02	98.86
282	0.02	98.84
283	0.01	98.82
284	0.03	98.82
285	0.01	98.79
286	0.01	98.77
287	0.01	98.77
288	0.01	98.76
289	0.02	98.75
290	0.02	98.74
291	0.03	98.72
292	0.05	98.69
293	0.02	98.64
294	0.01	98.62
295	0.01	98.61
296	0.02	98.61
297	0.01	98.59
298	0.02	98.58
299	0.28	98.57
300	0.04	98.28
301	0.03	98.24
302	0.02	98.22
303	0.03	98.2
304	0.03	98.16
305	0.03	98.13
306	0.02	98.1
307	0.01	98.09
308	0.02	98.08
309	0.0	98.06
310	0.06	98.06
311	0.01	98.0
312	0.01	97.99
313	0.02	97.98
314	0.05	97.96
315	0.03	97.91
316	0.03	97.88
317	0.01	97.85
318	0.04	97.84
319	0.01	97.8
320	0.08	97.78
321	0.09	97.71
322	0.01	97.61
323	0.01	97.6
324	0.02	97.59
325	0.11	97.56
326	0.01	97.46
327	0.02	97.45
328	0.02	97.43
329	0.01	97.4
330	0.03	97.39
331	0.03	97.36
332	0.04	97.34
333	0.01	97.29
334	0.02	97.29
335	0.07	97.26
336	0.2	97.2
337	0.07	96.99
338	0.02	96.93
339	0.02	96.91
340	0.04	96.89
341	0.03	96.85
342	0.04	96.82
343	0.01	96.78
344	0.08	96.77
345	0.03	96.69
346	0.03	96.66
347	0.09	96.63
348	0.03	96.53
349	0.03	96.5
350	0.23	96.47
351	0.02	96.25
352	0.04	96.22
353	0.02	96.18
354	0.12	96.16
355	0.03	96.04
356	0.03	96.01
357	0.09	95.98
358	0.06	95.89
359	0.04	95.83
360	0.01	95.79
361	0.11	95.78
362	0.02	95.67
363	0.03	95.65
364	0.06	95.62
365	0.06	95.55
366	0.08	95.5
367	0.09	95.41
368	0.04	95.33
369	0.03	95.29
370	0.05	95.25
371	0.08	95.21
372	0.14	95.12
373	0.03	94.98
374	0.06	94.95
375	0.03	94.89
376	0.09	94.86
377	0.04	94.76
378	0.04	94.72
379	0.05	94.68
380	0.03	94.63
381	0.05	94.6
382	0.06	94.54
383	0.14	94.48
384	0.03	94.35
385	0.05	94.32
386	0.1	94.27
387	0.07	94.17
388	0.03	94.1
389	0.05	94.07
390	0.03	94.03
391	0.06	94.0
392	0.08	93.94
393	0.06	93.86
394	0.09	93.81
395	0.08	93.71
396	0.04	93.63
397	0.06	93.59
398	0.09	93.54
399	0.05	93.45
400	0.03	93.4
401	0.04	93.37
402	0.04	93.32
403	0.04	93.28
404	0.06	93.24
405	0.1	93.17
406	0.04	93.07
407	0.04	93.03
408	0.05	92.99
409	0.08	92.94
410	0.03	92.86
411	0.04	92.83
412	0.08	92.79
413	0.14	92.71
414	0.07	92.57
415	0.07	92.5
416	0.07	92.44
417	0.09	92.37
418	0.06	92.28
419	0.07	92.21
420	0.07	92.14
421	0.05	92.07
422	0.03	92.01
423	0.03	91.99
424	0.05	91.95
425	0.1	91.91
426	0.06	91.81
427	0.04	91.75
428	0.08	91.7
429	0.1	91.63
430	0.11	91.53
431	0.07	91.42
432	0.04	91.35
433	0.11	91.31
434	0.25	91.19
435	0.07	90.94
436	0.07	90.87
437	0.07	90.79
438	0.17	90.72
439	0.09	90.56
440	0.06	90.47
441	0.09	90.41
442	0.08	90.31
443	0.12	90.23
444	0.05	90.12
445	0.1	90.07
446	0.05	89.97
447	0.08	89.91
448	0.1	89.83
449	0.22	89.73
450	0.17	89.5
451	0.08	89.33
452	0.11	89.25
453	0.08	89.14
454	0.09	89.06
455	0.13	88.96
456	0.15	88.83
457	0.07	88.68
458	0.06	88.61
459	0.09	88.55
460	0.16	88.45
461	0.06	88.29
462	0.06	88.23
463	0.24	88.17
464	0.14	87.93
465	0.13	87.79
466	0.1	87.66
467	0.15	87.57
468	0.1	87.42
469	0.09	87.32
470	0.21	87.23
471	0.15	87.02
472	0.1	86.87
473	0.08	86.78
474	0.13	86.7
475	0.15	86.57
476	0.1	86.42
477	0.15	86.32
478	0.11	86.17
479	0.16	86.06
480	0.15	85.9
481	0.11	85.74
482	0.13	85.63
483	0.08	85.5
484	0.18	85.42
485	0.27	85.25
486	0.18	84.98
487	0.17	84.79
488	0.13	84.62
489	0.23	84.49
490	0.1	84.25
491	0.12	84.15
492	0.15	84.03
493	0.12	83.88
494	0.13	83.76
495	0.08	83.63
496	0.24	83.55
497	0.14	83.31
498	0.11	83.17
499	0.18	83.06
500	0.29	82.88
501	0.17	82.59
502	0.14	82.42
503	0.12	82.28
504	0.21	82.17
505	0.16	81.96
506	0.2	81.81
507	0.24	81.61
508	0.15	81.37
509	0.11	81.22
510	0.15	81.1
511	0.19	80.96
512	0.11	80.77
513	0.13	80.66
514	0.17	80.53
515	0.17	80.36
516	0.16	80.19
517	0.16	80.03
518	0.25	79.87
519	0.1	79.62
520	0.14	79.52
521	0.22	79.37
522	0.27	79.15
523	0.16	78.88
524	0.12	78.72
525	0.18	78.61
526	0.2	78.43
527	0.16	78.22
528	0.18	78.06
529	0.13	77.88
530	0.27	77.75
531	0.21	77.49
532	0.19	77.28
533	0.25	77.09
534	0.16	76.84
535	0.22	76.69
536	0.25	76.47
537	0.15	76.22
538	0.22	76.07
539	0.18	75.84
540	0.23	75.67
541	0.17	75.44
542	0.18	75.26
543	0.25	75.08
544	0.26	74.84
545	0.21	74.58
546	0.11	74.37
547	0.37	74.26
548	0.23	73.88
549	0.16	73.65
550	0.19	73.49
551	0.21	73.3
552	0.27	73.09
553	0.17	72.82
554	0.21	72.65
555	0.2	72.45
556	0.19	72.25
557	0.19	72.05
558	0.25	71.87
559	0.19	71.62
560	0.16	71.43
561	0.15	71.27
562	0.23	71.12
563	0.22	70.88
564	0.24	70.66
565	0.2	70.42
566	0.18	70.21
567	0.2	70.03
568	0.21	69.83
569	0.27	69.63
570	0.14	69.36
571	0.18	69.22
572	0.19	69.04
573	0.25	68.85
574	0.17	68.6
575	0.21	68.43
576	0.18	68.22
577	0.23	68.04
578	0.16	67.8
579	0.21	67.65
580	0.2	67.44
581	0.24	67.24
582	0.17	67.0
583	0.21	66.83
584	0.3	66.62
585	0.22	66.33
586	0.17	66.11
587	0.18	65.94
588	0.17	65.76
589	0.22	65.59
590	0.21	65.37
591	0.19	65.15
592	0.21	64.96
593	0.18	64.75
594	0.24	64.57
595	0.22	64.33
596	0.17	64.11
597	0.14	63.94
598	0.31	63.8
599	0.34	63.48
600	0.17	63.14
601	0.2	62.97
602	0.24	62.77
603	0.25	62.53
604	0.16	62.28
605	0.26	62.12
606	0.21	61.86
607	0.17	61.65
608	0.15	61.49
609	0.19	61.33
610	0.22	61.15
611	0.19	60.93
612	0.16	60.73
613	0.22	60.58
614	0.25	60.35
615	0.26	60.11
616	0.25	59.85
617	0.17	59.6
618	0.19	59.43
619	0.21	59.24
620	0.32	59.03
621	0.22	58.71
622	0.21	58.49
623	0.17	58.28
624	0.26	58.11
625	0.23	57.85
626	0.18	57.62
627	0.23	57.44
628	0.19	57.21
629	0.2	57.01
630	0.21	56.81
631	0.25	56.6
632	0.21	56.34
633	0.21	56.13
634	0.22	55.92
635	0.3	55.7
636	0.31	55.4
637	0.21	55.09
638	0.24	54.88
639	0.21	54.64
640	0.22	54.43
641	0.26	54.21
642	0.24	53.94
643	0.23	53.71
644	0.22	53.48
645	0.25	53.26
646	0.3	53.02
647	0.22	52.72
648	0.18	52.5
649	0.23	52.32
650	0.33	52.09
651	0.19	51.75
652	0.24	51.57
653	0.22	51.33
654	0.25	51.11
655	0.2	50.85
656	0.26	50.66
657	0.32	50.4
658	0.23	50.08
659	0.18	49.85
660	0.25	49.67
661	0.29	49.41
662	0.19	49.12
663	0.19	48.93
664	0.27	48.74
665	0.28	48.47
666	0.23	48.19
667	0.26	47.96
668	0.25	47.7
669	0.23	47.45
670	0.22	47.22
671	0.29	46.99
672	0.26	46.71
673	0.24	46.45
674	0.22	46.2
675	0.25	45.98
676	0.25	45.73
677	0.24	45.49
678	0.27	45.25
679	0.23	44.97
680	0.24	44.75
681	0.23	44.51
682	0.3	44.27
683	0.25	43.97
684	0.22	43.72
685	0.24	43.51
686	0.31	43.27
687	0.26	42.96
688	0.21	42.7
689	0.22	42.49
690	0.25	42.27
691	0.24	42.03
692	0.23	41.79
693	0.22	41.55
694	0.3	41.34
695	0.26	41.04
696	0.23	40.78
697	0.29	40.55
698	0.25	40.25
699	0.22	40.0
700	0.22	39.78
701	0.28	39.56
702	0.22	39.28
703	0.24	39.06
704	0.26	38.82
705	0.24	38.56
706	0.22	38.31
707	0.25	38.09
708	0.3	37.85
709	0.23	37.55
710	0.19	37.32
711	0.23	37.13
712	0.28	36.89
713	0.26	36.61
714	0.22	36.35
715	0.25	36.13
716	0.3	35.88
717	0.21	35.59
718	0.27	35.38
719	0.24	35.11
720	0.23	34.87
721	0.22	34.64
722	0.25	34.41
723	0.23	34.17
724	0.22	33.94
725	0.27	33.72
726	0.27	33.45
727	0.23	33.18
728	0.21	32.95
729	0.28	32.74
730	0.28	32.46
731	0.25	32.18
732	0.23	31.93
733	0.3	31.71
734	0.27	31.41
735	0.25	31.14
736	0.25	30.89
737	0.25	30.65
738	0.26	30.39
739	0.22	30.13
740	0.25	29.91
741	0.24	29.67
742	0.21	29.43
743	0.24	29.21
744	0.25	28.97
745	0.26	28.71
746	0.22	28.45
747	0.22	28.23
748	0.27	28.01
749	0.28	27.75
750	0.23	27.46
751	0.23	27.23
752	0.25	27.0
753	0.2	26.75
754	0.22	26.55
755	0.28	26.33
756	0.21	26.06
757	0.19	25.84
758	0.21	25.65
759	0.23	25.44
760	0.21	25.21
761	0.2	24.99
762	0.22	24.79
763	0.27	24.57
764	0.18	24.3
765	0.19	24.12
766	0.22	23.93
767	0.25	23.71
768	0.18	23.46
769	0.22	23.28
770	0.26	23.07
771	0.24	22.81
772	0.22	22.57
773	0.19	22.35
774	0.22	22.16
775	0.23	21.94
776	0.21	21.71
777	0.21	21.51
778	0.22	21.3
779	0.2	21.08
780	0.24	20.88
781	0.24	20.64
782	0.19	20.39
783	0.19	20.21
784	0.25	20.02
785	0.24	19.77
786	0.19	19.52
787	0.21	19.34
788	0.21	19.13
789	0.24	18.92
790	0.18	18.68
791	0.22	18.5
792	0.22	18.28
793	0.19	18.06
794	0.17	17.87
795	0.21	17.7
796	0.22	17.49
797	0.18	17.27
798	0.16	17.08
799	0.23	16.93
800	0.25	16.7
801	0.19	16.45
802	0.19	16.26
803	0.19	16.08
804	0.2	15.89
805	0.17	15.69
806	0.25	15.52
807	0.18	15.27
808	0.18	15.09
809	0.16	14.9
810	0.2	14.74
811	0.21	14.54
812	0.17	14.34
813	0.18	14.17
814	0.18	13.99
815	0.18	13.81
816	0.19	13.63
817	0.19	13.44
818	0.2	13.25
819	0.14	13.05
820	0.18	12.91
821	0.21	12.73
822	0.18	12.52
823	0.17	12.33
824	0.15	12.17
825	0.19	12.02
826	0.17	11.83
827	0.17	11.65
828	0.16	11.49
829	0.19	11.33
830	0.16	11.14
831	0.17	10.98
832	0.16	10.8
833	0.14	10.64
834	0.15	10.51
835	0.19	10.36
836	0.18	10.18
837	0.12	9.99
838	0.19	9.87
839	0.14	9.68
840	0.16	9.54
841	0.12	9.37
842	0.15	9.25
843	0.16	9.1
844	0.13	8.94
845	0.13	8.8
846	0.13	8.67
847	0.18	8.54
848	0.12	8.36
849	0.11	8.24
850	0.14	8.12
851	0.13	7.98
852	0.11	7.85
853	0.12	7.74
854	0.12	7.62
855	0.11	7.5
856	0.1	7.39
857	0.12	7.29
858	0.1	7.16
859	0.11	7.06
860	0.11	6.95
861	0.11	6.84
862	0.1	6.74
863	0.08	6.64
864	0.12	6.56
865	0.11	6.44
866	0.1	6.33
867	0.08	6.23
868	0.09	6.14
869	0.11	6.05
870	0.08	5.94
871	0.09	5.86
872	0.1	5.77
873	0.09	5.67
874	0.09	5.58
875	0.11	5.49
876	0.1	5.38
877	0.08	5.29
878	0.06	5.21
879	0.07	5.14
880	0.1	5.07
881	0.09	4.97
882	0.07	4.88
883	0.09	4.81
884	0.1	4.72
885	0.09	4.62
886	0.1	4.53
887	0.07	4.43
888	0.06	4.36
889	0.1	4.3
890	0.07	4.2
891	0.07	4.13
892	0.07	4.06
893	0.08	3.99
894	0.09	3.91
895	0.07	3.82
896	0.07	3.75
897	0.06	3.68
898	0.11	3.62
899	0.06	3.51
900	0.06	3.45
901	0.06	3.39
902	0.08	3.33
903	0.06	3.25
904	0.06	3.19
905	0.08	3.12
906	0.08	3.04
907	0.06	2.96
908	0.06	2.91
909	0.07	2.85
910	0.07	2.78
911	0.08	2.71
912	0.05	2.64
913	0.06	2.58
914	0.05	2.53
915	0.08	2.47
916	0.08	2.39
917	0.04	2.32
918	0.05	2.27
919	0.05	2.22
920	0.08	2.17
921	0.05	2.09
922	0.05	2.04
923	0.05	1.98
924	0.05	1.93
925	0.06	1.88
926	0.05	1.82
927	0.05	1.77
928	0.04	1.73
929	0.04	1.69
930	0.05	1.65
931	0.04	1.6
932	0.03	1.56
933	0.04	1.52
934	0.05	1.48
935	0.04	1.43
936	0.03	1.4
937	0.04	1.36
938	0.03	1.33
939	0.03	1.29
940	0.04	1.26
941	0.03	1.22
942	0.03	1.19
943	0.04	1.16
944	0.03	1.12
945	0.03	1.1
946	0.03	1.07
947	0.03	1.04
948	0.03	1.02
949	0.02	0.99
950	0.02	0.97
951	0.02	0.95
952	0.03	0.93
953	0.02	0.9
954	0.01	0.88
955	0.02	0.87
956	0.02	0.85
957	0.02	0.83
958	0.01	0.8
959	0.01	0.79
960	0.02	0.77
961	0.02	0.75
962	0.01	0.73
963	0.01	0.72
964	0.02	0.71
965	0.02	0.69
966	0.01	0.67
967	0.01	0.66
968	0.01	0.65
969	0.03	0.64
970	0.01	0.61
971	0.01	0.6
972	0.01	0.59
973	0.02	0.59
974	0.02	0.56
975	0.01	0.54
976	0.01	0.53
977	0.01	0.52
978	0.02	0.51
979	0.02	0.49
980	0.01	0.47
981	0.01	0.46
982	0.01	0.45
983	0.01	0.44
984	0.01	0.43
985	0.02	0.42
986	0.01	0.4
987	0.01	0.39
988	0.01	0.38
989	0.01	0.37
990	0.01	0.36
991	0.02	0.35
992	0.01	0.34
993	0.01	0.33
994	0.01	0.32
995	0.01	0.31
996	0.01	0.3
997	0.01	0.29
998	0.01	0.28
999	0.01	0.28
1000	0.01	0.27
1001	0.01	0.25
1002	0.0	0.25
1003	0.01	0.24
1004	0.01	0.23
1005	0.01	0.22
1006	0.01	0.22
1007	0.01	0.21
1008	0.01	0.2
1009	0.01	0.19
1010	0.01	0.19
1011	0.01	0.18
1012	0.01	0.17
1013	0.01	0.17
1014	0.01	0.16
1015	0.01	0.15
1016	0.01	0.15
1017	0.01	0.14
1018	0.01	0.13
1019	0.01	0.12
1020	0.01	0.12
1021	0.01	0.11
1022	0.0	0.1
1023	0.01	0.1
1024	0.01	0.09
1025	0.01	0.08
1026	0.0	0.08
1027	0.0	0.07
1028	0.0	0.07
1029	0.0	0.06
1030	0.0	0.06
1031	0.0	0.06
1032	0.0	0.06
1033	0.0	0.05
1034	0.0	0.05
1035	0.0	0.05
1036	0.0	0.05
1037	0.0	0.04
1038	0.0	0.04
1039	0.0	0.04
1040	0.0	0.04
1041	0.0	0.04
1042	0.0	0.04
1043	0.0	0.03
1044	0.0	0.03
1045	0.0	0.03
1046	0.0	0.03
1047	0.0	0.03
1048	0.0	0.03
1049	0.0	0.03
1050	0.0	0.03
1051	0.0	0.03
1052	0.0	0.03
1053	0.0	0.03
1054	0.0	0.03
1055	0.0	0.03
1056	0.0	0.03
1057	0.0	0.03
1058	0.0	0.03
1059	0.0	0.03
1060	0.0	0.03
1061	0.0	0.03
1062	0.0	0.03
1063	0.0	0.03
1064	0.0	0.03
1065	0.0	0.03
1066	0.0	0.03
1067	0.0	0.03
1068	0.0	0.03
1069	0.0	0.03
1070	0.0	0.03
1071	0.0	0.03
1072	0.0	0.02
1073	0.0	0.02
1074	0.0	0.02
1075	0.0	0.02
1076	0.0	0.02
1077	0.0	0.02
1078	0.0	0.02
1079	0.0	0.02
1080	0.0	0.01
1081	0.0	0.01
1082	0.0	0.01
1083	0.0	0.01
1084	0.0	0.01
1085	0.0	0.01
1086	0.0	0.01
1087	0.0	0.01
1088	0.0	0.01
1089	0.0	0.01
1090	0.0	0.0
1091	0.0	0.0
1092	0.0	0.0
1093	0.0	0.0
1094	0.0	0.0
1095	0.0	0.0
1096	0.0	0.0
1097	0.0	0.0
1098	0.0	0.0
1099	0.0	0.0
1100	0.0	0.0
1101	0.0	0.0
1102	0.0	0.0
1103	0.0	0.0
1104	0.0	0.0
1105	0.0	0.0
1106	0.0	0.0
1107	0.0	0.0
1108	0.0	0.0
1109	0.0	0.0
1110	0.0	0.0
1111	0.0	0.0
1112	0.0	0.0
1113	0.0	0.0
1114	0.0	0.0
1115	0.0	0.0
1116	0.0	0.0
1117	0.0	0.0
1118	0.0	0.0
1119	0.0	0.0
1120	0.0	0.0
1121	0.0	0.0
1122	0.0	0.0
1123	0.0	0.0
1124	0.0	0.0
1125	0.0	0.0
1126	0.0	0.0
1127	0.0	0.0
1128	0.0	0.0
1129	0.0	0.0
1130	0.0	0.0
1131	0.0	0.0
1132	0.0	0.0
1133	0.0	0.0
1134	0.0	0.0
1135	0.0	0.0
1136	0.0	0.0
1137	0.0	0.0
1138	0.0	0.0
1139	0.0	0.0
1140	0.0	0.0
1141	0.0	0.0
1142	0.0	0.0
1143	0.0	0.0
1144	0.0	0.0
1145	0.0	0.0
1146	0.0	0.0
1147	0.0	0.0
1148	0.0	0.0
1149	0.0	0.0
1150	0.0	0.0
1151	0.0	0.0
1152	0.0	0.0
1153	0.0	0.0
1154	0.0	0.0
1155	0.0	0.0
1156	0.0	0.0
1157	0.0	0.0
1158	0.0	0.0
1159	0.0	0.0
1160	0.0	0.0
1161	0.0	0.0
1162	0.0	0.0
1163	0.0	0.0
1164	0.0	0.0
1165	0.0	0.0
1166	0.0	0.0
1167	0.0	0.0
1168	0.0	0.0
1169	0.0	0.0
1170	0.0	0.0
1171	0.0	0.0
1172	0.0	0.0
1173	0.0	0.0
1174	0.0	0.0
1175	0.0	0.0
1176	0.0	0.0
1177	0.0	0.0
1178	0.0	0.0
1179	0.0	0.0
1180	0.0	0.0
1181	0.0	0.0
1182	0.0	0.0
1183	0.0	0.0
1184	0.0	0.0
1185	0.0	0.0
1186	0.0	0.0
1187	0.0	0.0
1188	0.0	0.0
1189	0.0	0.0
1190	0.0	0.0
1191	0.0	0.0
1192	0.0	0.0
1193	0.0	0.0
1194	0.0	0.0
1195	0.0	0.0
1196	0.0	0.0

## Sheet: BUL
user_BUL - Class I Coverage
Number of epitope hits / HLA combinations recognized	Percent of individuals	Cumulative percent of population coverage
0	0.01	100.0
1	0.0	99.99
2	0.0	99.99
3	0.0	99.99
4	0.0	99.99
5	0.0	99.99
6	0.0	99.99
7	0.0	99.99
8	0.0	99.99
9	0.0	99.99
10	0.0	99.99
11	0.0	99.99
12	0.0	99.99
13	0.0	99.99
14	0.0	99.99
15	0.0	99.99
16	0.0	99.99
17	0.0	99.99
18	0.0	99.99
19	0.0	99.99
20	0.0	99.99
21	0.0	99.99
22	0.0	99.99
23	0.0	99.99
24	0.0	99.99
25	0.0	99.99
26	0.0	99.99
27	0.0	99.99
28	0.0	99.99
29	0.0	99.99
30	0.0	99.99
31	0.0	99.99
32	0.0	99.99
33	0.0	99.99
34	0.0	99.99
35	0.0	99.99
36	0.0	99.99
37	0.0	99.99
38	0.0	99.99
39	0.0	99.99
40	0.0	99.99
41	0.0	99.99
42	0.0	99.99
43	0.0	99.99
44	0.0	99.99
45	0.0	99.99
46	0.0	99.99
47	0.0	99.99
48	0.0	99.99
49	0.0	99.99
50	0.0	99.99
51	0.0	99.99
52	0.0	99.99
53	0.0	99.99
54	0.0	99.99
55	0.0	99.99
56	0.0	99.99
57	0.0	99.99
58	0.0	99.99
59	0.0	99.99
60	0.0	99.99
61	0.0	99.99
62	0.01	99.99
63	0.0	99.98
64	0.0	99.98
65	0.0	99.98
66	0.0	99.98
67	0.0	99.98
68	0.0	99.98
69	0.01	99.98
70	0.0	99.97
71	0.0	99.97
72	0.0	99.97
73	0.0	99.97
74	0.0	99.97
75	0.0	99.97
76	0.0	99.97
77	0.0	99.97
78	0.0	99.97
79	0.0	99.97
80	0.0	99.97
81	0.0	99.97
82	0.0	99.97
83	0.0	99.97
84	0.01	99.97
85	0.0	99.97
86	0.01	99.97
87	0.0	99.96
88	0.0	99.96
89	0.0	99.96
90	0.0	99.96
91	0.01	99.96
92	0.0	99.95
93	0.0	99.95
94	0.0	99.95
95	0.0	99.95
96	0.0	99.95
97	0.0	99.95
98	0.0	99.95
99	0.0	99.95
100	0.0	99.95
101	0.0	99.95
102	0.0	99.95
103	0.0	99.95
104	0.0	99.95
105	0.0	99.95
106	0.0	99.95
107	0.0	99.95
108	0.0	99.95
109	0.0	99.95
110	0.0	99.95
111	0.0	99.95
112	0.0	99.95
113	0.01	99.95
114	0.0	99.94
115	0.0	99.94
116	0.0	99.94
117	0.0	99.94
118	0.01	99.94
119	0.0	99.94
120	0.0	99.94
121	0.0	99.94
122	0.0	99.94
123	0.01	99.94
124	0.0	99.92
125	0.0	99.92
126	0.0	99.92
127	0.0	99.92
128	0.0	99.92
129	0.0	99.92
130	0.0	99.92
131	0.01	99.92
132	0.01	99.91
133	0.0	99.9
134	0.01	99.9
135	0.0	99.89
136	0.0	99.89
137	0.0	99.89
138	0.0	99.89
139	0.0	99.89
140	0.0	99.89
141	0.0	99.89
142	0.0	99.89
143	0.0	99.89
144	0.0	99.89
145	0.0	99.89
146	0.0	99.89
147	0.0	99.89
148	0.0	99.89
149	0.01	99.89
150	0.11	99.88
151	0.0	99.78
152	0.0	99.78
153	0.0	99.78
154	0.0	99.77
155	0.0	99.77
156	0.0	99.77
157	0.0	99.77
158	0.01	99.77
159	0.0	99.76
160	0.0	99.76
161	0.0	99.76
162	0.0	99.76
163	0.0	99.76
164	0.04	99.76
165	0.0	99.72
166	0.0	99.72
167	0.0	99.72
168	0.0	99.72
169	0.0	99.72
170	0.0	99.72
171	0.01	99.72
172	0.01	99.71
173	0.0	99.7
174	0.0	99.7
175	0.01	99.7
176	0.0	99.7
177	0.0	99.7
178	0.0	99.69
179	0.0	99.69
180	0.0	99.69
181	0.0	99.69
182	0.0	99.69
183	0.0	99.69
184	0.0	99.69
185	0.01	99.69
186	0.2	99.68
187	0.0	99.49
188	0.01	99.49
189	0.0	99.47
190	0.0	99.47
191	0.0	99.47
192	0.0	99.47
193	0.0	99.47
194	0.0	99.47
195	0.02	99.47
196	0.0	99.45
197	0.03	99.45
198	0.0	99.42
199	0.0	99.42
200	0.0	99.42
201	0.03	99.42
202	0.0	99.38
203	0.0	99.38
204	0.0	99.38
205	0.0	99.38
206	0.01	99.38
207	0.01	99.37
208	0.05	99.37
209	0.0	99.32
210	0.0	99.31
211	0.0	99.31
212	0.01	99.31
213	0.0	99.3
214	0.0	99.3
215	0.0	99.3
216	0.0	99.29
217	0.0	99.29
218	0.01	99.29
219	0.01	99.28
220	0.0	99.27
221	0.0	99.27
222	0.0	99.27
223	0.0	99.27
224	0.0	99.27
225	0.0	99.27
226	0.01	99.26
227	0.0	99.26
228	0.0	99.26
229	0.0	99.26
230	0.0	99.26
231	0.03	99.26
232	0.0	99.23
233	0.01	99.23
234	0.04	99.22
235	0.0	99.18
236	0.01	99.18
237	0.0	99.16
238	0.0	99.16
239	0.01	99.16
240	0.0	99.16
241	0.02	99.16
242	0.0	99.14
243	0.0	99.14
244	0.01	99.14
245	0.0	99.12
246	0.0	99.12
247	0.0	99.12
248	0.13	99.12
249	0.0	98.98
250	0.01	98.98
251	0.0	98.97
252	0.0	98.97
253	0.0	98.97
254	0.0	98.97
255	0.08	98.97
256	0.0	98.88
257	0.02	98.88
258	0.0	98.86
259	0.01	98.86
260	0.01	98.85
261	0.0	98.84
262	0.0	98.84
263	0.04	98.83
264	0.01	98.8
265	0.0	98.79
266	0.01	98.79
267	0.0	98.78
268	0.01	98.77
269	0.0	98.76
270	0.05	98.76
271	0.0	98.71
272	0.07	98.71
273	0.02	98.63
274	0.0	98.61
275	0.0	98.61
276	0.0	98.61
277	0.13	98.61
278	0.0	98.47
279	0.0	98.47
280	0.0	98.47
281	0.03	98.46
282	0.02	98.43
283	0.01	98.41
284	0.02	98.4
285	0.01	98.38
286	0.01	98.38
287	0.02	98.37
288	0.01	98.34
289	0.0	98.33
290	0.01	98.33
291	0.0	98.32
292	0.02	98.32
293	0.02	98.3
294	0.02	98.28
295	0.01	98.26
296	0.04	98.25
297	0.0	98.2
298	0.01	98.2
299	0.18	98.19
300	0.04	98.01
301	0.0	97.98
302	0.0	97.97
303	0.01	97.97
304	0.07	97.96
305	0.0	97.89
306	0.01	97.88
307	0.0	97.88
308	0.03	97.88
309	0.19	97.85
310	0.02	97.65
311	0.0	97.63
312	0.0	97.62
313	0.01	97.62
314	0.08	97.61
315	0.01	97.54
316	0.0	97.52
317	0.18	97.52
318	0.17	97.35
319	0.02	97.18
320	0.14	97.16
321	0.06	97.03
322	0.05	96.97
323	0.0	96.92
324	0.03	96.92
325	0.01	96.89
326	0.03	96.88
327	0.01	96.85
328	0.03	96.84
329	0.04	96.81
330	0.0	96.77
331	0.06	96.77
332	0.04	96.7
333	0.02	96.67
334	0.02	96.64
335	0.1	96.62
336	1.42	96.52
337	0.0	95.1
338	0.02	95.1
339	0.08	95.08
340	0.04	95.0
341	0.01	94.96
342	0.03	94.95
343	0.01	94.92
344	0.13	94.91
345	0.14	94.78
346	0.03	94.64
347	0.18	94.61
348	0.0	94.43
349	0.02	94.43
350	0.53	94.41
351	0.23	93.88
352	0.02	93.66
353	0.01	93.64
354	0.03	93.63
355	0.02	93.6
356	0.02	93.58
357	0.18	93.56
358	0.52	93.38
359	0.07	92.86
360	0.0	92.79
361	0.12	92.79
362	0.04	92.67
363	0.04	92.63
364	0.0	92.6
365	0.11	92.59
366	0.07	92.48
367	0.02	92.41
368	0.05	92.4
369	0.03	92.35
370	0.01	92.32
371	0.12	92.31
372	0.16	92.19
373	0.04	92.03
374	0.15	91.99
375	0.0	91.84
376	0.01	91.83
377	0.01	91.82
378	0.04	91.82
379	0.08	91.78
380	0.1	91.7
381	0.24	91.6
382	0.05	91.37
383	0.11	91.31
384	0.01	91.21
385	0.04	91.2
386	0.05	91.16
387	0.1	91.11
388	0.01	91.01
389	0.07	90.99
390	0.05	90.92
391	0.03	90.87
392	0.09	90.84
393	0.05	90.75
394	0.12	90.7
395	0.12	90.58
396	0.05	90.46
397	0.03	90.4
398	0.24	90.38
399	0.01	90.14
400	0.05	90.13
401	0.04	90.08
402	0.05	90.05
403	0.07	90.0
404	0.05	89.93
405	0.16	89.88
406	0.06	89.72
407	0.03	89.66
408	0.05	89.62
409	0.11	89.57
410	0.07	89.47
411	0.04	89.39
412	0.12	89.36
413	0.07	89.24
414	0.04	89.16
415	0.02	89.12
416	0.03	89.1
417	0.1	89.06
418	0.02	88.97
419	0.17	88.94
420	0.2	88.78
421	0.03	88.57
422	0.19	88.55
423	0.05	88.36
424	0.04	88.3
425	0.08	88.27
426	0.06	88.19
427	0.29	88.13
428	0.07	87.83
429	0.02	87.77
430	0.2	87.75
431	0.12	87.54
432	0.05	87.42
433	0.08	87.37
434	0.29	87.29
435	0.09	87.0
436	0.15	86.91
437	0.04	86.76
438	0.05	86.72
439	0.04	86.68
440	0.09	86.63
441	0.2	86.55
442	0.11	86.34
443	0.16	86.24
444	0.08	86.08
445	0.12	86.0
446	0.23	85.88
447	0.04	85.65
448	0.08	85.62
449	0.46	85.54
450	0.25	85.08
451	0.06	84.83
452	0.12	84.76
453	0.04	84.64
454	0.17	84.61
455	0.04	84.44
456	0.17	84.4
457	0.08	84.23
458	0.13	84.15
459	0.31	84.02
460	0.15	83.71
461	0.02	83.57
462	0.06	83.54
463	0.22	83.49
464	0.14	83.27
465	0.11	83.12
466	0.04	83.02
467	0.38	82.97
468	0.36	82.59
469	0.07	82.24
470	0.28	82.17
471	0.17	81.89
472	0.11	81.72
473	0.2	81.62
474	0.12	81.41
475	0.09	81.3
476	0.13	81.21
477	0.04	81.08
478	0.15	81.04
479	0.14	80.89
480	0.11	80.75
481	0.31	80.63
482	0.28	80.32
483	0.08	80.05
484	0.17	79.97
485	0.26	79.8
486	0.12	79.53
487	0.09	79.42
488	0.11	79.33
489	0.2	79.22
490	0.16	79.01
491	0.09	78.86
492	0.16	78.77
493	0.09	78.6
494	0.33	78.51
495	0.09	78.18
496	0.17	78.09
497	0.14	77.93
498	0.04	77.79
499	0.14	77.75
500	0.82	77.61
501	0.08	76.79
502	0.06	76.71
503	0.16	76.65
504	0.17	76.48
505	0.16	76.31
506	0.18	76.15
507	0.38	75.97
508	0.49	75.59
509	0.14	75.1
510	0.11	74.96
511	0.17	74.85
512	0.16	74.68
513	0.08	74.52
514	0.18	74.44
515	0.32	74.26
516	0.18	73.94
517	0.19	73.76
518	0.17	73.57
519	0.15	73.4
520	0.07	73.25
521	0.36	73.18
522	0.38	72.82
523	0.15	72.43
524	0.28	72.28
525	0.17	72.0
526	0.16	71.83
527	0.09	71.67
528	0.11	71.58
529	0.18	71.46
530	0.26	71.28
531	0.35	71.02
532	0.16	70.67
533	0.5	70.5
534	0.07	70.0
535	0.16	69.92
536	0.15	69.77
537	0.57	69.62
538	0.19	69.05
539	0.12	68.86
540	0.13	68.74
541	0.14	68.6
542	0.26	68.46
543	0.21	68.2
544	0.83	67.99
545	0.32	67.16
546	0.22	66.84
547	0.28	66.62
548	0.28	66.34
549	0.09	66.06
550	0.08	65.97
551	0.31	65.89
552	0.21	65.58
553	0.3	65.38
554	0.12	65.08
555	0.29	64.96
556	0.16	64.67
557	0.18	64.51
558	0.36	64.33
559	0.37	63.97
560	0.12	63.6
561	0.07	63.48
562	0.15	63.4
563	0.14	63.25
564	0.14	63.11
565	0.2	62.97
566	0.26	62.77
567	0.53	62.51
568	0.18	61.99
569	0.25	61.8
570	0.09	61.55
571	0.1	61.46
572	0.1	61.36
573	0.21	61.27
574	0.12	61.06
575	0.26	60.94
576	0.14	60.68
577	0.2	60.54
578	0.21	60.34
579	0.14	60.13
580	0.32	59.99
581	0.29	59.67
582	0.26	59.39
583	0.14	59.13
584	0.44	58.99
585	0.04	58.54
586	0.1	58.51
587	0.13	58.41
588	0.17	58.28
589	0.34	58.12
590	0.14	57.78
591	0.12	57.64
592	0.19	57.52
593	0.15	57.33
594	0.17	57.18
595	0.27	57.01
596	0.28	56.74
597	0.14	56.46
598	0.26	56.32
599	0.26	56.06
600	0.13	55.81
601	0.11	55.67
602	0.2	55.57
603	0.16	55.37
604	0.14	55.21
605	0.26	55.07
606	0.34	54.81
607	0.13	54.47
608	0.1	54.35
609	0.18	54.24
610	0.27	54.06
611	0.14	53.79
612	0.06	53.65
613	0.25	53.6
614	0.26	53.35
615	0.09	53.09
616	0.17	53.0
617	0.25	52.83
618	0.25	52.57
619	0.14	52.32
620	0.26	52.18
621	0.16	51.92
622	0.24	51.76
623	0.13	51.52
624	0.15	51.4
625	0.14	51.24
626	0.1	51.1
627	0.2	51.0
628	0.22	50.81
629	0.22	50.59
630	0.15	50.37
631	0.3	50.22
632	0.52	49.92
633	0.12	49.4
634	0.14	49.28
635	0.32	49.14
636	0.56	48.82
637	0.13	48.26
638	0.22	48.13
639	0.14	47.91
640	0.19	47.77
641	0.21	47.58
642	0.22	47.37
643	0.22	47.15
644	0.26	46.93
645	0.17	46.66
646	0.34	46.5
647	0.26	46.16
648	0.11	45.89
649	0.19	45.78
650	0.36	45.59
651	0.28	45.23
652	0.11	44.95
653	0.22	44.84
654	0.33	44.62
655	0.17	44.29
656	0.18	44.12
657	0.33	43.95
658	0.41	43.62
659	0.15	43.2
660	0.2	43.05
661	0.22	42.85
662	0.24	42.63
663	0.14	42.4
664	0.23	42.25
665	0.33	42.03
666	0.15	41.7
667	0.34	41.54
668	0.33	41.2
669	0.21	40.87
670	0.15	40.67
671	0.27	40.51
672	0.24	40.25
673	0.17	40.01
674	0.19	39.85
675	0.26	39.66
676	0.33	39.4
677	0.22	39.07
678	0.31	38.85
679	0.23	38.54
680	0.28	38.31
681	0.27	38.03
682	0.27	37.76
683	0.17	37.49
684	0.12	37.32
685	0.22	37.2
686	0.2	36.98
687	0.19	36.78
688	0.14	36.6
689	0.3	36.46
690	0.33	36.16
691	0.25	35.83
692	0.16	35.58
693	0.21	35.42
694	0.3	35.21
695	0.36	34.91
696	0.15	34.55
697	0.33	34.4
698	0.29	34.07
699	0.19	33.78
700	0.2	33.59
701	0.45	33.39
702	0.3	32.94
703	0.2	32.64
704	0.27	32.44
705	0.27	32.17
706	0.19	31.9
707	0.17	31.71
708	0.56	31.54
709	0.3	30.99
710	0.18	30.69
711	0.15	30.52
712	0.28	30.36
713	0.22	30.08
714	0.13	29.87
715	0.28	29.73
716	0.41	29.45
717	0.2	29.04
718	0.23	28.84
719	0.33	28.61
720	0.21	28.27
721	0.19	28.07
722	0.25	27.88
723	0.35	27.63
724	0.16	27.28
725	0.23	27.12
726	0.18	26.9
727	0.27	26.72
728	0.14	26.45
729	0.2	26.3
730	0.35	26.1
731	0.38	25.76
732	0.24	25.38
733	0.18	25.14
734	0.2	24.96
735	0.12	24.76
736	0.19	24.64
737	0.19	24.45
738	0.2	24.25
739	0.29	24.05
740	0.2	23.76
741	0.21	23.56
742	0.16	23.35
743	0.21	23.19
744	0.16	22.98
745	0.27	22.81
746	0.3	22.54
747	0.17	22.25
748	0.15	22.08
749	0.23	21.92
750	0.21	21.7
751	0.12	21.49
752	0.23	21.37
753	0.24	21.14
754	0.26	20.9
755	0.24	20.64
756	0.14	20.41
757	0.11	20.26
758	0.14	20.15
759	0.21	20.01
760	0.28	19.8
761	0.17	19.52
762	0.1	19.35
763	0.25	19.25
764	0.23	19.0
765	0.16	18.77
766	0.19	18.6
767	0.27	18.41
768	0.22	18.14
769	0.19	17.93
770	0.21	17.73
771	0.14	17.53
772	0.16	17.39
773	0.16	17.23
774	0.19	17.06
775	0.2	16.87
776	0.2	16.68
777	0.24	16.48
778	0.19	16.24
779	0.19	16.05
780	0.13	15.86
781	0.39	15.73
782	0.17	15.35
783	0.16	15.17
784	0.19	15.02
785	0.28	14.83
786	0.12	14.55
787	0.12	14.43
788	0.24	14.31
789	0.17	14.06
790	0.23	13.89
791	0.13	13.66
792	0.31	13.52
793	0.14	13.22
794	0.16	13.07
795	0.2	12.92
796	0.35	12.71
797	0.13	12.37
798	0.1	12.23
799	0.22	12.13
800	0.32	11.91
801	0.11	11.59
802	0.16	11.48
803	0.26	11.31
804	0.21	11.05
805	0.16	10.84
806	0.22	10.69
807	0.24	10.47
808	0.21	10.22
809	0.12	10.02
810	0.12	9.9
811	0.25	9.78
812	0.13	9.53
813	0.12	9.4
814	0.14	9.29
815	0.26	9.15
816	0.12	8.89
817	0.19	8.77
818	0.19	8.58
819	0.13	8.39
820	0.15	8.25
821	0.17	8.11
822	0.19	7.93
823	0.12	7.75
824	0.13	7.62
825	0.14	7.5
826	0.15	7.36
827	0.07	7.21
828	0.09	7.14
829	0.16	7.05
830	0.14	6.89
831	0.07	6.75
832	0.1	6.68
833	0.09	6.58
834	0.09	6.48
835	0.11	6.4
836	0.07	6.29
837	0.12	6.21
838	0.13	6.09
839	0.1	5.96
840	0.09	5.86
841	0.11	5.77
842	0.11	5.66
843	0.1	5.55
844	0.12	5.45
845	0.09	5.32
846	0.08	5.23
847	0.07	5.15
848	0.07	5.07
849	0.09	5.0
850	0.05	4.91
851	0.06	4.86
852	0.08	4.8
853	0.13	4.73
854	0.04	4.6
855	0.05	4.56
856	0.06	4.51
857	0.08	4.45
858	0.06	4.37
859	0.08	4.32
860	0.06	4.24
861	0.06	4.18
862	0.08	4.12
863	0.04	4.04
864	0.09	4.0
865	0.06	3.92
866	0.08	3.85
867	0.04	3.77
868	0.06	3.73
869	0.06	3.67
870	0.06	3.61
871	0.07	3.55
872	0.02	3.48
873	0.05	3.46
874	0.06	3.41
875	0.09	3.35
876	0.08	3.27
877	0.06	3.19
878	0.04	3.13
879	0.07	3.08
880	0.19	3.02
881	0.04	2.83
882	0.03	2.79
883	0.06	2.76
884	0.12	2.71
885	0.04	2.59
886	0.06	2.54
887	0.03	2.49
888	0.05	2.45
889	0.06	2.41
890	0.06	2.35
891	0.07	2.29
892	0.04	2.22
893	0.05	2.18
894	0.1	2.13
895	0.08	2.03
896	0.02	1.95
897	0.05	1.93
898	0.1	1.88
899	0.05	1.78
900	0.02	1.73
901	0.05	1.71
902	0.09	1.66
903	0.03	1.56
904	0.03	1.53
905	0.05	1.5
906	0.07	1.45
907	0.03	1.38
908	0.01	1.35
909	0.06	1.34
910	0.07	1.28
911	0.02	1.21
912	0.03	1.19
913	0.03	1.16
914	0.02	1.13
915	0.03	1.11
916	0.05	1.08
917	0.03	1.03
918	0.06	1.0
919	0.02	0.94
920	0.04	0.92
921	0.02	0.88
922	0.02	0.86
923	0.01	0.84
924	0.03	0.83
925	0.04	0.8
926	0.01	0.76
927	0.02	0.75
928	0.01	0.73
929	0.03	0.72
930	0.01	0.69
931	0.03	0.67
932	0.01	0.64
933	0.02	0.62
934	0.02	0.6
935	0.01	0.58
936	0.02	0.56
937	0.01	0.54
938	0.01	0.53
939	0.02	0.52
940	0.02	0.5
941	0.01	0.48
942	0.01	0.48
943	0.01	0.47
944	0.01	0.46
945	0.01	0.45
946	0.01	0.44
947	0.01	0.43
948	0.01	0.42
949	0.01	0.41
950	0.01	0.4
951	0.01	0.4
952	0.01	0.38
953	0.01	0.38
954	0.02	0.37
955	0.01	0.35
956	0.0	0.35
957	0.0	0.34
958	0.02	0.34
959	0.0	0.32
960	0.01	0.32
961	0.0	0.31
962	0.01	0.31
963	0.01	0.3
964	0.0	0.3
965	0.0	0.29
966	0.01	0.29
967	0.01	0.28
968	0.01	0.27
969	0.01	0.26
970	0.0	0.25
971	0.0	0.25
972	0.01	0.25
973	0.01	0.24
974	0.01	0.23
975	0.01	0.21
976	0.01	0.21
977	0.0	0.2
978	0.02	0.2
979	0.0	0.18
980	0.01	0.18
981	0.0	0.18
982	0.0	0.17
983	0.0	0.17
984	0.01	0.17
985	0.01	0.16
986	0.0	0.15
987	0.0	0.15
988	0.0	0.15
989	0.01	0.14
990	0.01	0.14
991	0.0	0.12
992	0.0	0.12
993	0.01	0.12
994	0.02	0.11
995	0.0	0.09
996	0.01	0.09
997	0.0	0.08
998	0.0	0.08
999	0.0	0.08
1000	0.0	0.07
1001	0.0	0.07
1002	0.0	0.07
1003	0.0	0.07
1004	0.01	0.07
1005	0.0	0.06
1006	0.0	0.06
1007	0.0	0.06
1008	0.01	0.06
1009	0.0	0.05
1010	0.0	0.05
1011	0.0	0.05
1012	0.0	0.04
1013	0.0	0.04
1014	0.0	0.04
1015	0.0	0.04
1016	0.0	0.03
1017	0.0	0.03
1018	0.0	0.03
1019	0.0	0.03
1020	0.0	0.03
1021	0.0	0.03
1022	0.0	0.03
1023	0.0	0.03
1024	0.0	0.02
1025	0.0	0.02
1026	0.0	0.02
1027	0.0	0.02
1028	0.0	0.02
1029	0.0	0.02
1030	0.0	0.02
1031	0.0	0.02
1032	0.0	0.02
1033	0.0	0.01
1034	0.0	0.01
1035	0.0	0.01
1036	0.0	0.01
1037	0.0	0.01
1038	0.0	0.01
1039	0.0	0.01
1040	0.0	0.01
1041	0.0	0.01
1042	0.0	0.01
1043	0.0	0.01
1044	0.0	0.01
1045	0.0	0.01
1046	0.0	0.01
1047	0.0	0.01
1048	0.0	0.01
1049	0.0	0.01
1050	0.0	0.01
1051	0.0	0.01
1052	0.0	0.01
1053	0.0	0.01
1054	0.0	0.01
1055	0.0	0.01
1056	0.0	0.01
1057	0.0	0.01
1058	0.0	0.01
1059	0.0	0.01
1060	0.0	0.01
1061	0.0	0.01
1062	0.0	0.01
1063	0.0	0.01
1064	0.0	0.01
1065	0.0	0.01
1066	0.0	0.01
1067	0.0	0.01
1068	0.0	0.01
1069	0.0	0.01
1070	0.0	0.01
1071	0.0	0.01
1072	0.0	0.01
1073	0.0	0.01
1074	0.0	0.01
1075	0.0	0.01
1076	0.0	0.01
1077	0.0	0.01
1078	0.0	0.01
1079	0.0	0.01
1080	0.0	0.0
1081	0.0	0.0
1082	0.0	0.0
1083	0.0	0.0
1084	0.0	0.0
1085	0.0	0.0
1086	0.0	0.0
1087	0.0	0.0
1088	0.0	0.0
1089	0.0	0.0
1090	0.0	0.0
1091	0.0	0.0
1092	0.0	0.0
1093	0.0	0.0
1094	0.0	0.0
1095	0.0	0.0
1096	0.0	0.0
1097	0.0	0.0
1098	0.0	0.0
1099	0.0	0.0
1100	0.0	0.0
1101	0.0	0.0
1102	0.0	0.0
1103	0.0	0.0
1104	0.0	0.0
1105	0.0	0.0
1106	0.0	0.0
1107	0.0	0.0
1108	0.0	0.0
1109	0.0	0.0
1110	0.0	0.0
1111	0.0	0.0
1112	0.0	0.0
1113	0.0	0.0
1114	0.0	0.0
1115	0.0	0.0
1116	0.0	0.0
1117	0.0	0.0
1118	0.0	0.0
1119	0.0	0.0
1120	0.0	0.0
1121	0.0	0.0
1122	0.0	0.0
1123	0.0	0.0
1124	0.0	0.0
1125	0.0	0.0
1126	0.0	0.0
1127	0.0	0.0
1128	0.0	0.0
1129	0.0	0.0
1130	0.0	0.0
1131	0.0	0.0
1132	0.0	0.0
1133	0.0	0.0
1134	0.0	0.0
1135	0.0	0.0
1136	0.0	0.0
1137	0.0	0.0
1138	0.0	0.0
1139	0.0	0.0
1140	0.0	0.0
1141	0.0	0.0
1142	0.0	0.0
1143	0.0	0.0
1144	0.0	0.0
1145	0.0	0.0
1146	0.0	0.0
1147	0.0	0.0
1148	0.0	0.0
1149	0.0	0.0
1150	0.0	0.0
1151	0.0	0.0
1152	0.0	0.0
1153	0.0	0.0
1154	0.0	0.0
1155	0.0	0.0
1156	0.0	0.0
1157	0.0	0.0
1158	0.0	0.0
1159	0.0	0.0
1160	0.0	0.0
1161	0.0	0.0
1162	0.0	0.0
1163	0.0	0.0
1164	0.0	0.0
1165	0.0	0.0
1166	0.0	0.0
1167	0.0	0.0
1168	0.0	0.0
1169	0.0	0.0
1170	0.0	0.0
1171	0.0	0.0
1172	0.0	0.0
1173	0.0	0.0
1174	0.0	0.0
1175	0.0	0.0
1176	0.0	0.0
1177	0.0	0.0
1178	0.0	0.0
1179	0.0	0.0
1180	0.0	0.0
1181	0.0	0.0
1182	0.0	0.0
1183	0.0	0.0
1184	0.0	0.0
1185	0.0	0.0
1186	0.0	0.0
1187	0.0	0.0
1188	0.0	0.0
1189	0.0	0.0
1190	0.0	0.0
1191	0.0	0.0
1192	0.0	0.0
1193	0.0	0.0
1194	0.0	0.0
1195	0.0	0.0
1196	0.0	0.0

## Sheet: CHN
user_CHN - Class I Coverage
Number of epitope hits / HLA combinations recognized	Percent of individuals	Cumulative percent of population coverage
0	0.01	100.0
1	0.0	99.99
2	0.0	99.99
3	0.0	99.99
4	0.0	99.99
5	0.0	99.99
6	0.0	99.99
7	0.0	99.99
8	0.0	99.99
9	0.0	99.99
10	0.0	99.99
11	0.0	99.99
12	0.0	99.99
13	0.0	99.99
14	0.0	99.99
15	0.0	99.99
16	0.0	99.99
17	0.0	99.99
18	0.0	99.99
19	0.0	99.99
20	0.0	99.99
21	0.0	99.99
22	0.0	99.99
23	0.0	99.99
24	0.0	99.99
25	0.0	99.99
26	0.0	99.99
27	0.0	99.99
28	0.0	99.99
29	0.0	99.99
30	0.0	99.99
31	0.0	99.99
32	0.0	99.99
33	0.0	99.99
34	0.0	99.99
35	0.0	99.99
36	0.0	99.99
37	0.0	99.99
38	0.0	99.99
39	0.0	99.99
40	0.0	99.99
41	0.0	99.99
42	0.0	99.99
43	0.0	99.99
44	0.0	99.99
45	0.0	99.99
46	0.0	99.99
47	0.0	99.99
48	0.0	99.99
49	0.0	99.99
50	0.0	99.99
51	0.0	99.99
52	0.0	99.99
53	0.0	99.99
54	0.01	99.99
55	0.0	99.98
56	0.0	99.98
57	0.0	99.98
58	0.0	99.98
59	0.0	99.98
60	0.0	99.98
61	0.0	99.98
62	0.0	99.98
63	0.0	99.98
64	0.01	99.98
65	0.0	99.98
66	0.0	99.98
67	0.0	99.98
68	0.0	99.98
69	0.0	99.98
70	0.0	99.98
71	0.0	99.98
72	0.0	99.98
73	0.0	99.98
74	0.0	99.98
75	0.0	99.98
76	0.0	99.98
77	0.0	99.98
78	0.0	99.98
79	0.0	99.98
80	0.0	99.98
81	0.0	99.98
82	0.0	99.98
83	0.0	99.98
84	0.01	99.98
85	0.0	99.97
86	0.0	99.97
87	0.0	99.97
88	0.0	99.97
89	0.0	99.97
90	0.0	99.97
91	0.0	99.97
92	0.0	99.97
93	0.02	99.97
94	0.0	99.94
95	0.0	99.94
96	0.0	99.94
97	0.0	99.94
98	0.0	99.94
99	0.0	99.94
100	0.0	99.94
101	0.0	99.94
102	0.0	99.94
103	0.0	99.94
104	0.0	99.94
105	0.0	99.94
106	0.0	99.94
107	0.0	99.94
108	0.0	99.94
109	0.0	99.94
110	0.0	99.94
111	0.0	99.94
112	0.0	99.94
113	0.0	99.94
114	0.0	99.94
115	0.0	99.94
116	0.01	99.94
117	0.0	99.93
118	0.0	99.93
119	0.0	99.93
120	0.0	99.93
121	0.0	99.93
122	0.0	99.93
123	0.0	99.93
124	0.0	99.93
125	0.0	99.93
126	0.0	99.93
127	0.0	99.93
128	0.0	99.93
129	0.0	99.93
130	0.0	99.93
131	0.0	99.93
132	0.0	99.93
133	0.0	99.93
134	0.0	99.93
135	0.0	99.93
136	0.0	99.93
137	0.0	99.93
138	0.01	99.93
139	0.0	99.92
140	0.0	99.92
141	0.0	99.92
142	0.0	99.92
143	0.0	99.91
144	0.0	99.91
145	0.0	99.91
146	0.0	99.91
147	0.02	99.91
148	0.01	99.9
149	0.0	99.89
150	0.06	99.89
151	0.01	99.83
152	0.0	99.82
153	0.0	99.82
154	0.0	99.82
155	0.0	99.82
156	0.0	99.82
157	0.03	99.82
158	0.01	99.79
159	0.0	99.78
160	0.0	99.78
161	0.0	99.78
162	0.0	99.78
163	0.0	99.78
164	0.0	99.78
165	0.0	99.78
166	0.0	99.78
167	0.0	99.77
168	0.01	99.77
169	0.0	99.76
170	0.01	99.76
171	0.01	99.75
172	0.0	99.75
173	0.0	99.75
174	0.0	99.75
175	0.0	99.75
176	0.01	99.75
177	0.01	99.74
178	0.0	99.73
179	0.0	99.73
180	0.02	99.73
181	0.0	99.72
182	0.0	99.72
183	0.0	99.72
184	0.0	99.72
185	0.0	99.72
186	0.03	99.71
187	0.0	99.68
188	0.0	99.68
189	0.0	99.68
190	0.0	99.68
191	0.0	99.68
192	0.0	99.68
193	0.01	99.68
194	0.0	99.67
195	0.0	99.67
196	0.0	99.67
197	0.0	99.67
198	0.0	99.67
199	0.0	99.67
200	0.01	99.67
201	0.0	99.66
202	0.0	99.66
203	0.0	99.66
204	0.05	99.66
205	0.0	99.6
206	0.0	99.6
207	0.0	99.6
208	0.05	99.6
209	0.01	99.54
210	0.0	99.54
211	0.01	99.54
212	0.0	99.52
213	0.0	99.52
214	0.01	99.52
215	0.01	99.51
216	0.0	99.5
217	0.0	99.5
218	0.0	99.5
219	0.0	99.5
220	0.0	99.5
221	0.01	99.5
222	0.01	99.49
223	0.0	99.49
224	0.01	99.48
225	0.0	99.47
226	0.0	99.47
227	0.0	99.47
228	0.0	99.47
229	0.0	99.47
230	0.01	99.47
231	0.13	99.46
232	0.01	99.32
233	0.0	99.31
234	0.05	99.31
235	0.02	99.26
236	0.0	99.24
237	0.01	99.24
238	0.0	99.24
239	0.01	99.24
240	0.04	99.23
241	0.01	99.19
242	0.01	99.19
243	0.15	99.17
244	0.08	99.02
245	0.0	98.94
246	0.0	98.94
247	0.01	98.94
248	0.01	98.93
249	0.0	98.93
250	0.03	98.93
251	0.03	98.9
252	0.01	98.87
253	0.0	98.86
254	0.01	98.86
255	0.01	98.85
256	0.0	98.85
257	0.0	98.85
258	0.04	98.84
259	0.0	98.8
260	0.0	98.8
261	0.03	98.8
262	0.05	98.76
263	0.01	98.71
264	0.02	98.7
265	0.0	98.68
266	0.07	98.68
267	0.02	98.61
268	0.03	98.6
269	0.01	98.56
270	0.01	98.55
271	0.0	98.55
272	0.04	98.55
273	0.02	98.5
274	0.01	98.48
275	0.0	98.47
276	0.0	98.47
277	0.01	98.47
278	0.0	98.46
279	0.02	98.46
280	0.0	98.44
281	0.01	98.43
282	0.0	98.42
283	0.0	98.42
284	0.02	98.42
285	0.11	98.4
286	0.02	98.29
287	0.01	98.27
288	0.03	98.26
289	0.01	98.24
290	0.0	98.23
291	0.01	98.22
292	0.02	98.21
293	0.02	98.19
294	0.0	98.17
295	0.12	98.17
296	0.01	98.05
297	0.06	98.03
298	0.03	97.98
299	0.02	97.95
300	0.02	97.93
301	0.05	97.92
302	0.01	97.87
303	0.0	97.85
304	0.03	97.85
305	0.01	97.82
306	0.01	97.81
307	0.09	97.8
308	0.05	97.71
309	0.01	97.66
310	0.0	97.64
311	0.0	97.64
312	0.0	97.64
313	0.0	97.64
314	0.01	97.63
315	0.05	97.62
316	0.02	97.58
317	0.02	97.56
318	0.07	97.54
319	0.01	97.47
320	0.03	97.45
321	0.02	97.43
322	0.02	97.41
323	0.02	97.39
324	0.07	97.37
325	0.03	97.3
326	0.09	97.27
327	0.06	97.18
328	0.06	97.12
329	0.0	97.06
330	0.03	97.05
331	0.02	97.03
332	0.03	97.01
333	0.03	96.98
334	0.02	96.96
335	0.03	96.94
336	0.22	96.9
337	0.16	96.69
338	0.01	96.53
339	0.03	96.51
340	0.01	96.48
341	0.02	96.48
342	0.01	96.46
343	0.05	96.45
344	0.07	96.4
345	0.01	96.33
346	0.04	96.31
347	0.06	96.28
348	0.01	96.22
349	0.04	96.21
350	0.06	96.17
351	0.03	96.1
352	0.01	96.07
353	0.02	96.06
354	0.31	96.04
355	0.13	95.73
356	0.03	95.6
357	0.04	95.58
358	0.36	95.54
359	0.14	95.17
360	0.06	95.03
361	0.05	94.97
362	0.11	94.92
363	0.01	94.82
364	0.01	94.81
365	0.04	94.8
366	0.08	94.76
367	0.01	94.68
368	0.02	94.67
369	0.03	94.66
370	0.05	94.63
371	0.02	94.59
372	0.08	94.56
373	0.06	94.48
374	0.03	94.42
375	0.04	94.39
376	0.09	94.35
377	0.02	94.26
378	0.06	94.24
379	0.08	94.18
380	0.06	94.1
381	0.87	94.04
382	0.25	93.17
383	0.01	92.92
384	0.04	92.91
385	0.03	92.86
386	0.04	92.83
387	0.01	92.79
388	0.08	92.78
389	0.18	92.7
390	0.1	92.51
391	0.07	92.41
392	0.05	92.34
393	0.06	92.3
394	0.15	92.24
395	0.02	92.09
396	0.02	92.07
397	0.07	92.05
398	0.04	91.98
399	0.21	91.94
400	0.11	91.73
401	0.2	91.63
402	0.11	91.43
403	0.02	91.31
404	0.05	91.3
405	0.03	91.25
406	0.01	91.22
407	0.05	91.21
408	0.14	91.16
409	0.05	91.02
410	0.05	90.96
411	0.12	90.91
412	0.18	90.79
413	0.05	90.61
414	0.05	90.57
415	0.05	90.51
416	0.07	90.46
417	0.09	90.39
418	0.09	90.3
419	0.13	90.21
420	0.14	90.08
421	0.06	89.94
422	0.09	89.89
423	0.09	89.8
424	0.17	89.71
425	0.05	89.55
426	0.06	89.49
427	0.05	89.43
428	0.04	89.38
429	0.14	89.34
430	0.24	89.2
431	0.12	88.97
432	0.03	88.85
433	0.04	88.81
434	0.1	88.78
435	0.28	88.68
436	0.11	88.4
437	0.09	88.29
438	0.11	88.2
439	0.13	88.09
440	0.05	87.96
441	0.05	87.91
442	0.15	87.86
443	0.17	87.71
444	0.08	87.54
445	0.23	87.46
446	0.13	87.23
447	0.24	87.1
448	0.31	86.86
449	0.03	86.55
450	0.05	86.51
451	0.2	86.46
452	0.4	86.26
453	0.16	85.87
454	0.09	85.71
455	0.09	85.62
456	0.08	85.52
457	0.05	85.45
458	0.07	85.4
459	0.07	85.32
460	0.05	85.26
461	0.05	85.21
462	0.05	85.16
463	0.1	85.11
464	0.04	85.0
465	0.2	84.96
466	0.19	84.76
467	0.06	84.57
468	0.13	84.51
469	0.08	84.38
470	0.3	84.3
471	0.12	84.0
472	0.07	83.88
473	0.07	83.82
474	0.46	83.74
475	0.76	83.29
476	0.09	82.53
477	0.06	82.44
478	0.14	82.37
479	0.14	82.23
480	0.01	82.1
481	0.08	82.08
482	0.14	82.0
483	0.13	81.86
484	0.1	81.73
485	0.17	81.63
486	0.14	81.46
487	0.22	81.32
488	0.12	81.1
489	0.15	80.98
490	0.06	80.83
491	0.06	80.78
492	0.16	80.71
493	0.36	80.55
494	0.24	80.19
495	0.15	79.95
496	0.12	79.8
497	0.28	79.68
498	0.09	79.4
499	0.1	79.31
500	0.09	79.21
501	0.15	79.12
502	0.12	78.97
503	0.13	78.86
504	0.23	78.73
505	0.3	78.5
506	0.15	78.2
507	0.12	78.04
508	0.18	77.92
509	0.18	77.74
510	0.12	77.56
511	0.19	77.44
512	0.38	77.25
513	0.14	76.87
514	0.09	76.73
515	0.21	76.65
516	0.23	76.44
517	0.16	76.21
518	0.1	76.06
519	0.12	75.96
520	0.18	75.83
521	0.08	75.65
522	0.14	75.57
523	0.27	75.43
524	0.17	75.16
525	0.12	74.99
526	0.22	74.87
527	0.13	74.66
528	0.18	74.52
529	0.31	74.35
530	0.31	74.04
531	0.31	73.73
532	0.41	73.42
533	0.11	73.01
534	0.23	72.9
535	0.1	72.66
536	0.19	72.56
537	0.09	72.37
538	0.31	72.28
539	0.52	71.97
540	0.36	71.45
541	0.22	71.09
542	0.06	70.87
543	0.11	70.81
544	0.27	70.7
545	0.2	70.43
546	0.17	70.23
547	0.2	70.07
548	0.17	69.87
549	0.37	69.69
550	0.16	69.32
551	0.22	69.16
552	0.27	68.94
553	0.09	68.67
554	0.14	68.58
555	0.1	68.44
556	0.11	68.34
557	0.37	68.23
558	0.22	67.86
559	0.24	67.64
560	0.09	67.4
561	0.16	67.31
562	0.46	67.16
563	0.2	66.7
564	0.08	66.51
565	0.15	66.42
566	0.13	66.28
567	0.45	66.14
568	0.44	65.69
569	0.16	65.25
570	0.24	65.09
571	0.11	64.85
572	0.13	64.74
573	0.08	64.61
574	0.23	64.53
575	0.26	64.3
576	0.12	64.05
577	0.15	63.92
578	0.15	63.78
579	0.15	63.62
580	0.36	63.47
581	0.33	63.1
582	0.16	62.78
583	0.15	62.61
584	0.13	62.47
585	0.63	62.34
586	0.27	61.71
587	0.21	61.44
588	0.25	61.23
589	0.72	60.98
590	0.29	60.26
591	0.21	59.98
592	0.15	59.76
593	0.26	59.62
594	0.22	59.36
595	0.13	59.14
596	0.1	59.01
597	0.35	58.92
598	0.54	58.57
599	0.25	58.02
600	0.15	57.77
601	0.2	57.62
602	0.53	57.42
603	0.33	56.89
604	0.14	56.56
605	0.28	56.42
606	0.36	56.14
607	0.21	55.79
608	0.13	55.57
609	0.25	55.44
610	0.3	55.19
611	0.12	54.89
612	0.19	54.77
613	0.16	54.58
614	0.15	54.42
615	0.15	54.27
616	0.39	54.13
617	0.22	53.74
618	0.11	53.52
619	0.18	53.4
620	0.56	53.22
621	0.34	52.67
622	0.21	52.33
623	0.25	52.12
624	0.36	51.87
625	0.92	51.51
626	0.32	50.59
627	0.16	50.27
628	0.3	50.11
629	0.25	49.81
630	0.13	49.55
631	0.19	49.42
632	0.47	49.24
633	0.32	48.77
634	0.25	48.44
635	0.22	48.19
636	0.13	47.97
637	0.09	47.84
638	0.34	47.75
639	0.28	47.42
640	0.17	47.13
641	0.19	46.96
642	0.29	46.78
643	0.72	46.49
644	0.27	45.77
645	0.2	45.5
646	0.24	45.3
647	0.19	45.06
648	0.17	44.87
649	0.2	44.7
650	0.23	44.5
651	0.36	44.27
652	0.16	43.92
653	0.22	43.76
654	0.21	43.54
655	0.17	43.33
656	0.34	43.16
657	0.1	42.82
658	0.12	42.71
659	0.12	42.6
660	0.09	42.48
661	0.49	42.39
662	0.16	41.9
663	0.22	41.75
664	0.16	41.53
665	0.2	41.36
666	0.12	41.17
667	0.18	41.04
668	0.24	40.87
669	0.25	40.63
670	0.16	40.38
671	0.14	40.22
672	0.16	40.07
673	0.22	39.91
674	0.29	39.69
675	0.22	39.4
676	0.15	39.18
677	0.19	39.03
678	0.22	38.83
679	0.48	38.61
680	0.13	38.13
681	0.17	38.0
682	0.21	37.83
683	0.59	37.62
684	0.09	37.03
685	0.15	36.95
686	0.28	36.8
687	0.25	36.51
688	0.16	36.26
689	0.15	36.1
690	0.25	35.94
691	0.41	35.69
692	0.25	35.28
693	0.18	35.03
694	0.18	34.85
695	0.32	34.67
696	0.29	34.35
697	0.22	34.06
698	0.24	33.84
699	0.2	33.6
700	0.14	33.4
701	0.22	33.25
702	0.21	33.03
703	0.12	32.83
704	0.2	32.7
705	0.18	32.5
706	0.19	32.32
707	0.15	32.13
708	0.24	31.97
709	0.34	31.73
710	0.26	31.39
711	0.11	31.13
712	0.25	31.02
713	0.38	30.77
714	0.45	30.39
715	0.26	29.94
716	0.2	29.68
717	0.24	29.48
718	0.58	29.24
719	0.2	28.66
720	0.28	28.46
721	0.11	28.18
722	0.15	28.07
723	0.2	27.91
724	0.12	27.71
725	0.31	27.59
726	0.2	27.28
727	0.23	27.08
728	0.2	26.85
729	0.15	26.65
730	0.18	26.51
731	0.22	26.32
732	0.21	26.11
733	0.26	25.9
734	0.15	25.63
735	0.33	25.49
736	0.56	25.15
737	0.43	24.59
738	0.26	24.16
739	0.27	23.9
740	0.34	23.64
741	0.29	23.3
742	0.12	23.01
743	0.32	22.89
744	0.17	22.57
745	0.14	22.41
746	0.08	22.27
747	0.32	22.19
748	0.16	21.86
749	0.09	21.7
750	0.07	21.61
751	0.14	21.54
752	0.11	21.4
753	0.21	21.28
754	0.16	21.07
755	0.21	20.91
756	0.25	20.71
757	0.31	20.45
758	0.15	20.14
759	0.24	20.0
760	0.21	19.76
761	0.2	19.55
762	0.15	19.35
763	0.17	19.19
764	0.07	19.02
765	0.14	18.95
766	0.1	18.82
767	0.13	18.71
768	0.13	18.59
769	0.08	18.45
770	0.11	18.37
771	0.12	18.26
772	0.04	18.14
773	0.11	18.1
774	0.2	17.99
775	0.11	17.79
776	0.04	17.68
777	0.16	17.64
778	0.27	17.48
779	0.15	17.2
780	0.13	17.05
781	0.09	16.92
782	0.3	16.83
783	0.19	16.53
784	0.28	16.33
785	0.23	16.06
786	0.12	15.83
787	0.1	15.7
788	0.27	15.6
789	0.22	15.33
790	0.13	15.11
791	0.08	14.98
792	0.19	14.9
793	0.1	14.71
794	0.06	14.61
795	0.08	14.55
796	0.21	14.47
797	0.08	14.26
798	0.13	14.19
799	0.06	14.06
800	0.21	14.01
801	0.28	13.8
802	0.23	13.52
803	0.17	13.29
804	0.06	13.12
805	0.12	13.07
806	0.5	12.95
807	0.29	12.45
808	0.06	12.16
809	0.11	12.09
810	0.17	11.98
811	0.39	11.81
812	0.15	11.42
813	0.05	11.28
814	0.17	11.23
815	0.07	11.05
816	0.13	10.98
817	0.06	10.85
818	0.09	10.79
819	0.21	10.7
820	0.07	10.49
821	0.13	10.42
822	0.12	10.28
823	0.05	10.16
824	0.35	10.11
825	0.18	9.76
826	0.08	9.57
827	0.12	9.5
828	0.28	9.38
829	0.69	9.1
830	0.27	8.41
831	0.05	8.14
832	0.18	8.09
833	0.59	7.91
834	0.22	7.32
835	0.06	7.1
836	0.07	7.03
837	0.23	6.96
838	0.06	6.73
839	0.1	6.67
840	0.05	6.57
841	0.13	6.53
842	0.08	6.4
843	0.08	6.31
844	0.07	6.23
845	0.11	6.16
846	0.08	6.05
847	0.32	5.97
848	0.09	5.65
849	0.1	5.56
850	0.1	5.46
851	0.39	5.36
852	0.07	4.97
853	0.07	4.9
854	0.13	4.84
855	0.1	4.71
856	0.09	4.61
857	0.03	4.52
858	0.04	4.49
859	0.05	4.45
860	0.02	4.41
861	0.07	4.39
862	0.02	4.32
863	0.04	4.3
864	0.01	4.26
865	0.07	4.25
866	0.03	4.19
867	0.07	4.16
868	0.04	4.09
869	0.07	4.05
870	0.02	3.98
871	0.09	3.96
872	0.12	3.87
873	0.08	3.75
874	0.05	3.67
875	0.02	3.62
876	0.13	3.6
877	0.11	3.47
878	0.05	3.36
879	0.09	3.31
880	0.03	3.22
881	0.03	3.19
882	0.03	3.16
883	0.09	3.13
884	0.01	3.04
885	0.02	3.02
886	0.06	3.0
887	0.02	2.94
888	0.02	2.92
889	0.03	2.9
890	0.08	2.87
891	0.02	2.79
892	0.02	2.76
893	0.03	2.75
894	0.12	2.72
895	0.1	2.6
896	0.04	2.5
897	0.04	2.46
898	0.06	2.42
899	0.04	2.36
900	0.13	2.32
901	0.03	2.19
902	0.02	2.16
903	0.0	2.14
904	0.06	2.13
905	0.02	2.08
906	0.01	2.06
907	0.0	2.04
908	0.02	2.04
909	0.05	2.02
910	0.03	1.97
911	0.01	1.94
912	0.03	1.94
913	0.06	1.91
914	0.01	1.85
915	0.03	1.84
916	0.06	1.81
917	0.02	1.75
918	0.16	1.73
919	0.01	1.57
920	0.03	1.56
921	0.07	1.53
922	0.16	1.46
923	0.09	1.3
924	0.01	1.21
925	0.01	1.2
926	0.04	1.19
927	0.07	1.15
928	0.01	1.08
929	0.02	1.06
930	0.01	1.05
931	0.07	1.04
932	0.01	0.97
933	0.03	0.96
934	0.02	0.93
935	0.0	0.91
936	0.04	0.91
937	0.04	0.88
938	0.01	0.84
939	0.06	0.83
940	0.05	0.77
941	0.1	0.72
942	0.01	0.62
943	0.01	0.61
944	0.03	0.6
945	0.13	0.57
946	0.0	0.44
947	0.01	0.44
948	0.01	0.43
949	0.04	0.42
950	0.0	0.38
951	0.01	0.38
952	0.0	0.37
953	0.0	0.37
954	0.0	0.37
955	0.01	0.36
956	0.0	0.35
957	0.01	0.35
958	0.0	0.34
959	0.01	0.34
960	0.0	0.33
961	0.0	0.32
962	0.01	0.32
963	0.0	0.31
964	0.01	0.31
965	0.01	0.3
966	0.02	0.29
967	0.03	0.27
968	0.0	0.24
969	0.0	0.24
970	0.0	0.24
971	0.04	0.24
972	0.0	0.2
973	0.0	0.2
974	0.0	0.19
975	0.01	0.19
976	0.0	0.18
977	0.0	0.18
978	0.0	0.18
979	0.0	0.18
980	0.0	0.18
981	0.0	0.18
982	0.0	0.17
983	0.01	0.17
984	0.0	0.16
985	0.01	0.16
986	0.0	0.15
987	0.01	0.15
988	0.01	0.14
989	0.01	0.13
990	0.0	0.12
991	0.0	0.12
992	0.01	0.12
993	0.0	0.11
994	0.0	0.11
995	0.0	0.11
996	0.0	0.11
997	0.0	0.11
998	0.0	0.11
999	0.0	0.11
1000	0.0	0.1
1001	0.0	0.1
1002	0.0	0.1
1003	0.0	0.1
1004	0.0	0.1
1005	0.0	0.1
1006	0.01	0.1
1007	0.0	0.09
1008	0.0	0.09
1009	0.0	0.09
1010	0.02	0.09
1011	0.0	0.06
1012	0.0	0.06
1013	0.0	0.06
1014	0.01	0.06
1015	0.0	0.06
1016	0.0	0.06
1017	0.0	0.06
1018	0.0	0.06
1019	0.01	0.06
1020	0.0	0.05
1021	0.0	0.05
1022	0.0	0.05
1023	0.0	0.05
1024	0.0	0.05
1025	0.0	0.04
1026	0.0	0.04
1027	0.0	0.04
1028	0.01	0.04
1029	0.0	0.04
1030	0.0	0.03
1031	0.0	0.03
1032	0.0	0.03
1033	0.02	0.03
1034	0.0	0.02
1035	0.0	0.02
1036	0.0	0.02
1037	0.0	0.01
1038	0.0	0.01
1039	0.0	0.01
1040	0.0	0.01
1041	0.0	0.01
1042	0.0	0.01
1043	0.0	0.01
1044	0.0	0.01
1045	0.0	0.01
1046	0.0	0.01
1047	0.0	0.01
1048	0.0	0.01
1049	0.0	0.01
1050	0.0	0.01
1051	0.0	0.01
1052	0.0	0.01
1053	0.0	0.01
1054	0.0	0.01
1055	0.0	0.01
1056	0.0	0.01
1057	0.0	0.01
1058	0.0	0.01
1059	0.0	0.01
1060	0.0	0.0
1061	0.0	0.0
1062	0.0	0.0
1063	0.0	0.0
1064	0.0	0.0
1065	0.0	0.0
1066	0.0	0.0
1067	0.0	0.0
1068	0.0	0.0
1069	0.0	0.0
1070	0.0	0.0
1071	0.0	0.0
1072	0.0	0.0
1073	0.0	0.0
1074	0.0	0.0
1075	0.0	0.0
1076	0.0	0.0
1077	0.0	0.0
1078	0.0	0.0
1079	0.0	0.0
1080	0.0	0.0
1081	0.0	0.0
1082	0.0	0.0
1083	0.0	0.0
1084	0.0	0.0
1085	0.0	0.0
1086	0.0	0.0
1087	0.0	0.0
1088	0.0	0.0
1089	0.0	0.0
1090	0.0	0.0
1091	0.0	0.0
1092	0.0	0.0
1093	0.0	0.0
1094	0.0	0.0
1095	0.0	0.0
1096	0.0	0.0
1097	0.0	0.0
1098	0.0	0.0
1099	0.0	0.0
1100	0.0	0.0
1101	0.0	0.0
1102	0.0	0.0
1103	0.0	0.0
1104	0.0	0.0
1105	0.0	0.0
1106	0.0	0.0
1107	0.0	0.0
1108	0.0	0.0
1109	0.0	0.0
1110	0.0	0.0
1111	0.0	0.0
1112	0.0	0.0
1113	0.0	0.0
1114	0.0	0.0
1115	0.0	0.0
1116	0.0	0.0
1117	0.0	0.0
1118	0.0	0.0
1119	0.0	0.0
1120	0.0	0.0
1121	0.0	0.0
1122	0.0	0.0
1123	0.0	0.0
1124	0.0	0.0
1125	0.0	0.0
1126	0.0	0.0
1127	0.0	0.0
1128	0.0	0.0
1129	0.0	0.0
1130	0.0	0.0
1131	0.0	0.0
1132	0.0	0.0
1133	0.0	0.0
1134	0.0	0.0
1135	0.0	0.0
1136	0.0	0.0
1137	0.0	0.0
1138	0.0	0.0
1139	0.0	0.0
1140	0.0	0.0
1141	0.0	0.0
1142	0.0	0.0
1143	0.0	0.0
1144	0.0	0.0
1145	0.0	0.0
1146	0.0	0.0
1147	0.0	0.0
1148	0.0	0.0
1149	0.0	0.0
1150	0.0	0.0
1151	0.0	0.0
1152	0.0	0.0
1153	0.0	0.0
1154	0.0	0.0
1155	0.0	0.0
1156	0.0	0.0
1157	0.0	0.0
1158	0.0	0.0
1159	0.0	0.0
1160	0.0	0.0
1161	0.0	0.0
1162	0.0	0.0
1163	0.0	0.0
1164	0.0	0.0
1165	0.0	0.0
1166	0.0	0.0
1167	0.0	0.0
1168	0.0	0.0
1169	0.0	0.0
1170	0.0	0.0
1171	0.0	0.0
1172	0.0	0.0
1173	0.0	0.0
1174	0.0	0.0
1175	0.0	0.0
1176	0.0	0.0
1177	0.0	0.0
1178	0.0	0.0
1179	0.0	0.0
1180	0.0	0.0
1181	0.0	0.0
1182	0.0	0.0
1183	0.0	0.0
1184	0.0	0.0
1185	0.0	0.0
1186	0.0	0.0
1187	0.0	0.0
1188	0.0	0.0
1189	0.0	0.0
1190	0.0	0.0
1191	0.0	0.0
1192	0.0	0.0
1193	0.0	0.0
1194	0.0	0.0
1195	0.0	0.0
1196	0.0	0.0

## Sheet: COL
user_COL - Class I Coverage
Number of epitope hits / HLA combinations recognized	Percent of individuals	Cumulative percent of population coverage
0	0.01	100.0
1	0.0	99.99
2	0.0	99.99
3	0.0	99.99
4	0.0	99.99
5	0.0	99.99
6	0.0	99.99
7	0.0	99.99
8	0.0	99.99
9	0.0	99.99
10	0.0	99.99
11	0.0	99.99
12	0.0	99.99
13	0.0	99.99
14	0.0	99.99
15	0.0	99.99
16	0.0	99.99
17	0.0	99.99
18	0.0	99.99
19	0.0	99.99
20	0.0	99.99
21	0.0	99.99
22	0.0	99.99
23	0.0	99.99
24	0.0	99.99
25	0.0	99.99
26	0.0	99.99
27	0.0	99.99
28	0.0	99.99
29	0.0	99.99
30	0.0	99.99
31	0.0	99.99
32	0.0	99.99
33	0.0	99.99
34	0.0	99.99
35	0.0	99.99
36	0.0	99.99
37	0.0	99.99
38	0.0	99.99
39	0.0	99.99
40	0.0	99.99
41	0.0	99.99
42	0.0	99.99
43	0.0	99.99
44	0.0	99.99
45	0.0	99.99
46	0.0	99.99
47	0.0	99.99
48	0.0	99.99
49	0.0	99.99
50	0.0	99.99
51	0.0	99.99
52	0.0	99.99
53	0.0	99.99
54	0.0	99.99
55	0.0	99.99
56	0.0	99.99
57	0.0	99.99
58	0.0	99.99
59	0.0	99.99
60	0.0	99.99
61	0.0	99.99
62	0.0	99.99
63	0.0	99.98
64	0.0	99.98
65	0.0	99.98
66	0.0	99.98
67	0.0	99.98
68	0.0	99.98
69	0.0	99.98
70	0.0	99.98
71	0.0	99.98
72	0.0	99.98
73	0.0	99.98
74	0.0	99.98
75	0.0	99.98
76	0.0	99.98
77	0.0	99.98
78	0.0	99.98
79	0.0	99.98
80	0.0	99.98
81	0.0	99.98
82	0.0	99.98
83	0.0	99.98
84	0.01	99.98
85	0.0	99.97
86	0.0	99.97
87	0.0	99.97
88	0.0	99.97
89	0.0	99.97
90	0.0	99.97
91	0.0	99.97
92	0.0	99.97
93	0.0	99.97
94	0.0	99.97
95	0.0	99.96
96	0.0	99.96
97	0.0	99.96
98	0.0	99.96
99	0.0	99.96
100	0.0	99.96
101	0.0	99.96
102	0.0	99.96
103	0.0	99.96
104	0.0	99.96
105	0.0	99.96
106	0.0	99.96
107	0.0	99.96
108	0.0	99.96
109	0.0	99.96
110	0.0	99.96
111	0.0	99.96
112	0.0	99.96
113	0.01	99.96
114	0.0	99.95
115	0.0	99.95
116	0.0	99.95
117	0.0	99.95
118	0.01	99.95
119	0.0	99.94
120	0.0	99.94
121	0.0	99.94
122	0.0	99.94
123	0.0	99.94
124	0.0	99.94
125	0.0	99.94
126	0.0	99.94
127	0.0	99.94
128	0.0	99.94
129	0.0	99.94
130	0.0	99.94
131	0.02	99.94
132	0.0	99.91
133	0.0	99.91
134	0.01	99.91
135	0.0	99.9
136	0.0	99.9
137	0.0	99.9
138	0.0	99.9
139	0.01	99.9
140	0.0	99.89
141	0.0	99.89
142	0.0	99.89
143	0.0	99.89
144	0.0	99.89
145	0.0	99.89
146	0.0	99.89
147	0.0	99.88
148	0.0	99.88
149	0.0	99.88
150	0.02	99.88
151	0.0	99.86
152	0.0	99.86
153	0.0	99.86
154	0.0	99.86
155	0.0	99.86
156	0.01	99.86
157	0.0	99.84
158	0.0	99.84
159	0.0	99.84
160	0.0	99.84
161	0.0	99.84
162	0.0	99.84
163	0.0	99.84
164	0.02	99.84
165	0.0	99.82
166	0.01	99.82
167	0.0	99.81
168	0.0	99.81
169	0.0	99.81
170	0.0	99.81
171	0.0	99.81
172	0.0	99.8
173	0.0	99.8
174	0.0	99.8
175	0.01	99.8
176	0.0	99.8
177	0.0	99.8
178	0.0	99.8
179	0.0	99.79
180	0.0	99.79
181	0.01	99.79
182	0.0	99.78
183	0.0	99.78
184	0.0	99.77
185	0.01	99.77
186	0.06	99.76
187	0.01	99.7
188	0.01	99.69
189	0.0	99.69
190	0.0	99.69
191	0.0	99.69
192	0.0	99.69
193	0.0	99.69
194	0.01	99.68
195	0.01	99.67
196	0.0	99.67
197	0.03	99.66
198	0.0	99.63
199	0.0	99.63
200	0.01	99.63
201	0.01	99.62
202	0.01	99.61
203	0.0	99.61
204	0.0	99.6
205	0.0	99.6
206	0.0	99.6
207	0.01	99.6
208	0.09	99.6
209	0.0	99.51
210	0.0	99.51
211	0.0	99.5
212	0.0	99.5
213	0.0	99.5
214	0.0	99.5
215	0.02	99.5
216	0.0	99.47
217	0.0	99.47
218	0.01	99.47
219	0.0	99.46
220	0.0	99.45
221	0.0	99.45
222	0.0	99.45
223	0.01	99.45
224	0.0	99.44
225	0.01	99.44
226	0.0	99.42
227	0.0	99.42
228	0.01	99.42
229	0.01	99.41
230	0.02	99.41
231	0.02	99.39
232	0.0	99.37
233	0.01	99.37
234	0.02	99.36
235	0.0	99.34
236	0.0	99.34
237	0.0	99.34
238	0.0	99.34
239	0.01	99.33
240	0.01	99.32
241	0.01	99.32
242	0.01	99.31
243	0.0	99.3
244	0.02	99.3
245	0.0	99.28
246	0.0	99.28
247	0.02	99.28
248	0.05	99.26
249	0.01	99.21
250	0.01	99.2
251	0.0	99.19
252	0.04	99.19
253	0.0	99.16
254	0.0	99.15
255	0.02	99.15
256	0.01	99.13
257	0.01	99.13
258	0.01	99.12
259	0.01	99.11
260	0.0	99.1
261	0.0	99.1
262	0.0	99.1
263	0.01	99.09
264	0.0	99.08
265	0.02	99.08
266	0.01	99.06
267	0.0	99.05
268	0.03	99.04
269	0.03	99.01
270	0.06	98.98
271	0.01	98.92
272	0.02	98.91
273	0.01	98.89
274	0.01	98.88
275	0.01	98.87
276	0.0	98.86
277	0.03	98.86
278	0.01	98.83
279	0.01	98.83
280	0.02	98.81
281	0.02	98.79
282	0.01	98.77
283	0.01	98.76
284	0.02	98.75
285	0.01	98.73
286	0.0	98.73
287	0.04	98.72
288	0.01	98.68
289	0.01	98.67
290	0.02	98.66
291	0.02	98.64
292	0.03	98.62
293	0.01	98.59
294	0.03	98.59
295	0.03	98.56
296	0.01	98.53
297	0.02	98.52
298	0.01	98.5
299	0.09	98.49
300	0.04	98.39
301	0.01	98.35
302	0.02	98.34
303	0.02	98.32
304	0.04	98.3
305	0.01	98.26
306	0.03	98.24
307	0.02	98.22
308	0.02	98.2
309	0.01	98.18
310	0.03	98.17
311	0.0	98.14
312	0.02	98.13
313	0.02	98.11
314	0.03	98.1
315	0.03	98.07
316	0.02	98.04
317	0.16	98.02
318	0.01	97.86
319	0.02	97.85
320	0.09	97.83
321	0.12	97.74
322	0.01	97.63
323	0.01	97.62
324	0.02	97.61
325	0.12	97.59
326	0.09	97.48
327	0.01	97.39
328	0.08	97.38
329	0.01	97.3
330	0.01	97.29
331	0.04	97.28
332	0.03	97.23
333	0.03	97.2
334	0.03	97.17
335	0.04	97.14
336	0.15	97.11
337	0.05	96.96
338	0.01	96.91
339	0.22	96.89
340	0.01	96.67
341	0.03	96.66
342	0.11	96.63
343	0.03	96.52
344	0.06	96.49
345	0.02	96.43
346	0.02	96.41
347	0.17	96.39
348	0.03	96.21
349	0.03	96.19
350	0.12	96.16
351	0.03	96.04
352	0.05	96.01
353	0.03	95.96
354	0.03	95.93
355	0.02	95.9
356	0.02	95.88
357	0.07	95.86
358	0.18	95.8
359	0.06	95.62
360	0.01	95.56
361	0.08	95.54
362	0.05	95.47
363	0.02	95.42
364	0.06	95.4
365	0.06	95.34
366	0.05	95.28
367	0.08	95.23
368	0.03	95.15
369	0.03	95.12
370	0.04	95.09
371	0.07	95.05
372	0.18	94.98
373	0.07	94.8
374	0.06	94.73
375	0.03	94.67
376	0.02	94.65
377	0.02	94.62
378	0.04	94.6
379	0.09	94.56
380	0.07	94.47
381	0.07	94.4
382	0.07	94.33
383	0.11	94.27
384	0.05	94.16
385	0.03	94.11
386	0.07	94.08
387	0.07	94.01
388	0.04	93.94
389	0.14	93.89
390	0.04	93.75
391	0.04	93.71
392	0.02	93.68
393	0.1	93.65
394	0.15	93.55
395	0.1	93.4
396	0.07	93.29
397	0.04	93.23
398	0.05	93.18
399	0.04	93.13
400	0.04	93.09
401	0.09	93.05
402	0.06	92.96
403	0.06	92.9
404	0.09	92.84
405	0.09	92.75
406	0.04	92.66
407	0.03	92.62
408	0.08	92.59
409	0.09	92.51
410	0.05	92.42
411	0.07	92.37
412	0.08	92.3
413	0.05	92.22
414	0.04	92.17
415	0.07	92.13
416	0.06	92.06
417	0.07	92.0
418	0.06	91.93
419	0.09	91.87
420	0.09	91.79
421	0.05	91.7
422	0.07	91.65
423	0.07	91.58
424	0.06	91.51
425	0.09	91.44
426	0.07	91.35
427	0.07	91.28
428	0.06	91.21
429	0.05	91.15
430	0.13	91.1
431	0.11	90.97
432	0.04	90.86
433	0.13	90.82
434	0.17	90.69
435	0.09	90.52
436	0.08	90.43
437	0.07	90.35
438	0.13	90.29
439	0.12	90.16
440	0.05	90.04
441	0.11	90.0
442	0.08	89.88
443	0.08	89.8
444	0.07	89.72
445	0.09	89.65
446	0.07	89.56
447	0.1	89.49
448	0.05	89.39
449	0.13	89.35
450	0.09	89.22
451	0.12	89.13
452	0.16	89.0
453	0.07	88.84
454	0.22	88.78
455	0.16	88.56
456	0.27	88.4
457	0.13	88.13
458	0.08	88.0
459	0.08	87.93
460	0.14	87.85
461	0.05	87.7
462	0.08	87.65
463	0.15	87.57
464	0.09	87.43
465	0.16	87.33
466	0.11	87.17
467	0.15	87.06
468	0.1	86.92
469	0.07	86.82
470	0.12	86.74
471	0.14	86.62
472	0.09	86.48
473	0.17	86.39
474	0.11	86.22
475	0.15	86.11
476	0.34	85.96
477	0.12	85.62
478	0.19	85.5
479	0.11	85.31
480	0.11	85.2
481	0.22	85.09
482	0.09	84.87
483	0.12	84.77
484	0.13	84.66
485	0.17	84.52
486	0.15	84.35
487	0.13	84.2
488	0.12	84.07
489	0.24	83.95
490	0.13	83.72
491	0.12	83.58
492	0.19	83.47
493	0.11	83.27
494	0.11	83.17
495	0.14	83.06
496	0.17	82.92
497	0.18	82.75
498	0.18	82.57
499	0.13	82.4
500	0.18	82.26
501	0.14	82.08
502	0.17	81.94
503	0.23	81.78
504	0.11	81.55
505	0.16	81.44
506	0.21	81.28
507	0.24	81.07
508	0.2	80.83
509	0.13	80.63
510	0.11	80.5
511	0.24	80.39
512	0.18	80.15
513	0.16	79.98
514	0.23	79.82
515	0.13	79.59
516	0.17	79.46
517	0.18	79.29
518	0.21	79.11
519	0.11	78.9
520	0.21	78.8
521	0.17	78.58
522	0.25	78.41
523	0.22	78.16
524	0.17	77.94
525	0.32	77.77
526	0.15	77.45
527	0.17	77.29
528	0.27	77.12
529	0.16	76.85
530	0.18	76.7
531	0.17	76.52
532	0.15	76.35
533	0.3	76.21
534	0.18	75.91
535	0.18	75.74
536	0.25	75.55
537	0.15	75.3
538	0.23	75.16
539	0.24	74.93
540	0.17	74.68
541	0.13	74.52
542	0.15	74.39
543	0.23	74.23
544	0.35	74.0
545	0.23	73.66
546	0.15	73.42
547	0.2	73.27
548	0.19	73.07
549	0.14	72.87
550	0.13	72.73
551	0.18	72.61
552	0.21	72.43
553	0.19	72.22
554	0.14	72.03
555	0.2	71.88
556	0.17	71.68
557	0.16	71.51
558	0.27	71.34
559	0.24	71.07
560	0.2	70.83
561	0.15	70.63
562	0.16	70.47
563	0.12	70.31
564	0.17	70.19
565	0.27	70.02
566	0.16	69.75
567	0.25	69.59
568	0.24	69.34
569	0.25	69.1
570	0.23	68.85
571	0.1	68.62
572	0.19	68.52
573	0.23	68.33
574	0.21	68.11
575	0.26	67.9
576	0.19	67.64
577	0.15	67.46
578	0.19	67.31
579	0.18	67.11
580	0.19	66.93
581	0.27	66.75
582	0.16	66.48
583	0.21	66.32
584	0.18	66.11
585	0.21	65.93
586	0.21	65.72
587	0.24	65.51
588	0.2	65.27
589	0.28	65.07
590	0.26	64.79
591	0.18	64.53
592	0.19	64.35
593	0.19	64.16
594	0.24	63.97
595	0.24	63.73
596	0.2	63.48
597	0.19	63.28
598	0.18	63.09
599	0.18	62.91
600	0.16	62.73
601	0.16	62.58
602	0.16	62.42
603	0.21	62.26
604	0.23	62.05
605	0.25	61.82
606	0.23	61.57
607	0.29	61.33
608	0.2	61.04
609	0.14	60.85
610	0.27	60.71
611	0.2	60.44
612	0.23	60.24
613	0.21	60.01
614	0.17	59.79
615	0.26	59.62
616	0.23	59.36
617	0.2	59.12
618	0.22	58.92
619	0.22	58.7
620	0.28	58.48
621	0.22	58.2
622	0.19	57.98
623	0.18	57.79
624	0.19	57.61
625	0.24	57.42
626	0.31	57.18
627	0.29	56.87
628	0.22	56.58
629	0.18	56.36
630	0.23	56.18
631	0.22	55.95
632	0.25	55.73
633	0.24	55.48
634	0.2	55.24
635	0.27	55.04
636	0.21	54.76
637	0.24	54.56
638	0.27	54.31
639	0.24	54.04
640	0.27	53.8
641	0.27	53.53
642	0.31	53.26
643	0.24	52.94
644	0.22	52.7
645	0.21	52.48
646	0.25	52.28
647	0.24	52.03
648	0.23	51.79
649	0.26	51.57
650	0.23	51.3
651	0.26	51.07
652	0.22	50.81
653	0.24	50.59
654	0.21	50.36
655	0.2	50.14
656	0.19	49.95
657	0.33	49.76
658	0.25	49.43
659	0.25	49.18
660	0.19	48.94
661	0.28	48.75
662	0.42	48.47
663	0.25	48.05
664	0.3	47.8
665	0.22	47.5
666	0.19	47.28
667	0.25	47.1
668	0.2	46.85
669	0.22	46.64
670	0.24	46.43
671	0.25	46.18
672	0.28	45.94
673	0.32	45.65
674	0.18	45.33
675	0.28	45.15
676	0.25	44.87
677	0.23	44.62
678	0.28	44.39
679	0.24	44.11
680	0.23	43.86
681	0.2	43.63
682	0.24	43.43
683	0.29	43.19
684	0.23	42.9
685	0.21	42.67
686	0.28	42.46
687	0.23	42.17
688	0.22	41.94
689	0.3	41.73
690	0.2	41.43
691	0.22	41.23
692	0.22	41.0
693	0.26	40.79
694	0.26	40.52
695	0.28	40.26
696	0.2	39.98
697	0.26	39.78
698	0.22	39.52
699	0.27	39.3
700	0.23	39.03
701	0.22	38.79
702	0.27	38.57
703	0.23	38.31
704	0.26	38.08
705	0.2	37.82
706	0.25	37.62
707	0.24	37.36
708	0.27	37.12
709	0.26	36.85
710	0.23	36.59
711	0.2	36.36
712	0.26	36.16
713	0.22	35.91
714	0.23	35.69
715	0.27	35.46
716	0.22	35.19
717	0.21	34.97
718	0.24	34.76
719	0.22	34.52
720	0.26	34.29
721	0.26	34.03
722	0.22	33.78
723	0.23	33.56
724	0.31	33.33
725	0.29	33.02
726	0.2	32.73
727	0.17	32.53
728	0.21	32.36
729	0.25	32.16
730	0.24	31.9
731	0.23	31.66
732	0.22	31.43
733	0.22	31.22
734	0.24	30.99
735	0.18	30.75
736	0.19	30.57
737	0.2	30.38
738	0.18	30.18
739	0.23	30.0
740	0.22	29.77
741	0.22	29.54
742	0.23	29.33
743	0.22	29.1
744	0.22	28.88
745	0.26	28.66
746	0.19	28.4
747	0.23	28.21
748	0.19	27.98
749	0.18	27.79
750	0.19	27.61
751	0.25	27.42
752	0.2	27.17
753	0.22	26.98
754	0.26	26.76
755	0.23	26.5
756	0.25	26.26
757	0.16	26.01
758	0.19	25.85
759	0.18	25.66
760	0.23	25.48
761	0.19	25.25
762	0.24	25.06
763	0.22	24.82
764	0.22	24.61
765	0.18	24.38
766	0.22	24.2
767	0.26	23.99
768	0.16	23.73
769	0.22	23.57
770	0.18	23.35
771	0.21	23.17
772	0.22	22.95
773	0.23	22.74
774	0.18	22.5
775	0.26	22.32
776	0.28	22.06
777	0.19	21.78
778	0.2	21.59
779	0.16	21.39
780	0.22	21.23
781	0.24	21.01
782	0.23	20.77
783	0.2	20.54
784	0.22	20.34
785	0.18	20.13
786	0.19	19.95
787	0.16	19.75
788	0.18	19.59
789	0.21	19.41
790	0.2	19.2
791	0.21	19.0
792	0.22	18.79
793	0.28	18.57
794	0.16	18.3
795	0.16	18.13
796	0.24	17.97
797	0.2	17.73
798	0.19	17.53
799	0.2	17.34
800	0.17	17.14
801	0.25	16.97
802	0.2	16.72
803	0.18	16.52
804	0.21	16.33
805	0.16	16.12
806	0.21	15.96
807	0.21	15.75
808	0.18	15.53
809	0.18	15.35
810	0.15	15.17
811	0.19	15.02
812	0.28	14.83
813	0.21	14.55
814	0.17	14.35
815	0.16	14.18
816	0.19	14.02
817	0.17	13.83
818	0.16	13.66
819	0.16	13.49
820	0.21	13.33
821	0.16	13.13
822	0.15	12.97
823	0.22	12.82
824	0.15	12.6
825	0.13	12.45
826	0.22	12.32
827	0.17	12.11
828	0.14	11.93
829	0.16	11.79
830	0.15	11.63
831	0.13	11.48
832	0.13	11.35
833	0.13	11.22
834	0.17	11.09
835	0.17	10.92
836	0.15	10.75
837	0.15	10.6
838	0.17	10.45
839	0.13	10.28
840	0.1	10.16
841	0.12	10.05
842	0.11	9.93
843	0.18	9.82
844	0.11	9.64
845	0.11	9.53
846	0.12	9.42
847	0.15	9.3
848	0.1	9.15
849	0.15	9.05
850	0.11	8.9
851	0.11	8.8
852	0.1	8.69
853	0.1	8.59
854	0.1	8.49
855	0.1	8.39
856	0.13	8.29
857	0.11	8.16
858	0.16	8.05
859	0.12	7.89
860	0.11	7.78
861	0.09	7.67
862	0.08	7.58
863	0.08	7.49
864	0.1	7.41
865	0.12	7.31
866	0.08	7.19
867	0.09	7.11
868	0.09	7.02
869	0.1	6.93
870	0.08	6.83
871	0.1	6.76
872	0.1	6.66
873	0.09	6.56
874	0.1	6.47
875	0.08	6.37
876	0.11	6.29
877	0.08	6.18
878	0.08	6.11
879	0.07	6.03
880	0.1	5.95
881	0.11	5.85
882	0.06	5.74
883	0.07	5.68
884	0.09	5.61
885	0.1	5.52
886	0.08	5.41
887	0.08	5.33
888	0.09	5.25
889	0.09	5.16
890	0.08	5.07
891	0.06	4.99
892	0.08	4.93
893	0.08	4.85
894	0.09	4.76
895	0.1	4.67
896	0.08	4.57
897	0.07	4.49
898	0.09	4.42
899	0.07	4.32
900	0.06	4.25
901	0.1	4.19
902	0.05	4.09
903	0.09	4.04
904	0.08	3.95
905	0.05	3.87
906	0.11	3.82
907	0.09	3.71
908	0.05	3.62
909	0.07	3.56
910	0.13	3.49
911	0.08	3.37
912	0.07	3.28
913	0.04	3.21
914	0.06	3.17
915	0.09	3.11
916	0.06	3.02
917	0.07	2.96
918	0.08	2.89
919	0.06	2.82
920	0.05	2.76
921	0.08	2.71
922	0.05	2.63
923	0.04	2.58
924	0.05	2.53
925	0.06	2.49
926	0.09	2.43
927	0.04	2.34
928	0.06	2.3
929	0.05	2.24
930	0.05	2.19
931	0.06	2.14
932	0.04	2.09
933	0.06	2.05
934	0.04	1.99
935	0.05	1.94
936	0.04	1.89
937	0.04	1.86
938	0.04	1.81
939	0.04	1.78
940	0.06	1.74
941	0.05	1.67
942	0.03	1.63
943	0.04	1.59
944	0.03	1.56
945	0.03	1.52
946	0.03	1.49
947	0.02	1.46
948	0.05	1.43
949	0.03	1.39
950	0.03	1.36
951	0.03	1.33
952	0.04	1.3
953	0.03	1.27
954	0.03	1.24
955	0.04	1.2
956	0.02	1.17
957	0.05	1.15
958	0.01	1.1
959	0.02	1.09
960	0.02	1.07
961	0.03	1.05
962	0.02	1.02
963	0.03	1.0
964	0.03	0.97
965	0.01	0.94
966	0.01	0.93
967	0.01	0.92
968	0.01	0.9
969	0.02	0.89
970	0.02	0.88
971	0.01	0.86
972	0.02	0.85
973	0.02	0.83
974	0.01	0.81
975	0.01	0.8
976	0.02	0.79
977	0.01	0.77
978	0.02	0.76
979	0.01	0.74
980	0.01	0.73
981	0.01	0.72
982	0.01	0.71
983	0.01	0.7
984	0.02	0.68
985	0.01	0.67
986	0.02	0.66
987	0.01	0.64
988	0.0	0.63
989	0.01	0.62
990	0.02	0.61
991	0.01	0.59
992	0.01	0.58
993	0.03	0.57
994	0.01	0.54
995	0.02	0.53
996	0.01	0.51
997	0.01	0.5
998	0.02	0.5
999	0.01	0.48
1000	0.01	0.47
1001	0.01	0.46
1002	0.02	0.45
1003	0.02	0.43
1004	0.01	0.41
1005	0.01	0.4
1006	0.02	0.39
1007	0.0	0.37
1008	0.01	0.36
1009	0.01	0.35
1010	0.01	0.34
1011	0.02	0.33
1012	0.01	0.31
1013	0.01	0.3
1014	0.01	0.29
1015	0.03	0.28
1016	0.01	0.25
1017	0.01	0.24
1018	0.01	0.23
1019	0.0	0.23
1020	0.02	0.22
1021	0.0	0.2
1022	0.0	0.2
1023	0.01	0.19
1024	0.02	0.18
1025	0.01	0.16
1026	0.0	0.15
1027	0.0	0.15
1028	0.01	0.14
1029	0.0	0.14
1030	0.0	0.13
1031	0.0	0.13
1032	0.0	0.13
1033	0.0	0.12
1034	0.0	0.12
1035	0.0	0.12
1036	0.0	0.11
1037	0.0	0.11
1038	0.01	0.11
1039	0.0	0.1
1040	0.01	0.09
1041	0.0	0.09
1042	0.01	0.08
1043	0.01	0.08
1044	0.01	0.07
1045	0.0	0.07
1046	0.0	0.06
1047	0.01	0.06
1048	0.0	0.05
1049	0.0	0.05
1050	0.0	0.05
1051	0.0	0.05
1052	0.0	0.05
1053	0.0	0.05
1054	0.0	0.05
1055	0.0	0.05
1056	0.0	0.05
1057	0.0	0.04
1058	0.0	0.04
1059	0.0	0.04
1060	0.0	0.04
1061	0.0	0.04
1062	0.0	0.04
1063	0.0	0.04
1064	0.0	0.04
1065	0.0	0.04
1066	0.0	0.04
1067	0.0	0.04
1068	0.0	0.04
1069	0.0	0.04
1070	0.0	0.04
1071	0.0	0.04
1072	0.0	0.04
1073	0.0	0.04
1074	0.0	0.04
1075	0.0	0.03
1076	0.0	0.03
1077	0.0	0.03
1078	0.0	0.03
1079	0.0	0.03
1080	0.0	0.03
1081	0.0	0.03
1082	0.0	0.03
1083	0.0	0.03
1084	0.0	0.03
1085	0.0	0.03
1086	0.0	0.03
1087	0.0	0.03
1088	0.0	0.03
1089	0.0	0.03
1090	0.0	0.03
1091	0.0	0.03
1092	0.0	0.03
1093	0.0	0.03
1094	0.0	0.03
1095	0.0	0.03
1096	0.0	0.02
1097	0.0	0.02
1098	0.0	0.02
1099	0.0	0.02
1100	0.0	0.02
1101	0.0	0.02
1102	0.0	0.02
1103	0.0	0.02
1104	0.0	0.01
1105	0.0	0.01
1106	0.0	0.01
1107	0.0	0.01
1108	0.0	0.01
1109	0.0	0.0
1110	0.0	0.0
1111	0.0	0.0
1112	0.0	0.0
1113	0.0	0.0
1114	0.0	0.0
1115	0.0	0.0
1116	0.0	0.0
1117	0.0	0.0
1118	0.0	0.0
1119	0.0	0.0
1120	0.0	0.0
1121	0.0	0.0
1122	0.0	0.0
1123	0.0	0.0
1124	0.0	0.0
1125	0.0	0.0
1126	0.0	0.0
1127	0.0	0.0
1128	0.0	0.0
1129	0.0	0.0
1130	0.0	0.0
1131	0.0	0.0
1132	0.0	0.0
1133	0.0	0.0
1134	0.0	0.0
1135	0.0	0.0
1136	0.0	0.0
1137	0.0	0.0
1138	0.0	0.0
1139	0.0	0.0
1140	0.0	0.0
1141	0.0	0.0
1142	0.0	0.0
1143	0.0	0.0
1144	0.0	0.0
1145	0.0	0.0
1146	0.0	0.0
1147	0.0	0.0
1148	0.0	0.0
1149	0.0	0.0
1150	0.0	0.0
1151	0.0	0.0
1152	0.0	0.0
1153	0.0	0.0
1154	0.0	0.0
1155	0.0	0.0
1156	0.0	0.0
1157	0.0	0.0
1158	0.0	0.0
1159	0.0	0.0
1160	0.0	0.0
1161	0.0	0.0
1162	0.0	0.0
1163	0.0	0.0
1164	0.0	0.0
1165	0.0	0.0
1166	0.0	0.0
1167	0.0	0.0
1168	0.0	0.0
1169	0.0	0.0
1170	0.0	0.0
1171	0.0	0.0
1172	0.0	0.0
1173	0.0	0.0
1174	0.0	0.0
1175	0.0	0.0
1176	0.0	0.0
1177	0.0	0.0
1178	0.0	0.0
1179	0.0	0.0
1180	0.0	0.0
1181	0.0	0.0
1182	0.0	0.0
1183	0.0	0.0
1184	0.0	0.0
1185	0.0	0.0
1186	0.0	0.0
1187	0.0	0.0
1188	0.0	0.0
1189	0.0	0.0
1190	0.0	0.0
1191	0.0	0.0
1192	0.0	0.0
1193	0.0	0.0
1194	0.0	0.0
1195	0.0	0.0
1196	0.0	0.0

## Sheet: CRO
user_CRO - Class I Coverage
Number of epitope hits / HLA combinations recognized	Percent of individuals	Cumulative percent of population coverage
0	0.01	100.0
1	0.0	99.99
2	0.0	99.99
3	0.0	99.99
4	0.0	99.99
5	0.0	99.99
6	0.0	99.99
7	0.0	99.99
8	0.0	99.99
9	0.0	99.99
10	0.0	99.99
11	0.0	99.99
12	0.0	99.99
13	0.0	99.99
14	0.0	99.99
15	0.0	99.99
16	0.0	99.99
17	0.0	99.99
18	0.0	99.99
19	0.0	99.99
20	0.0	99.99
21	0.0	99.99
22	0.0	99.99
23	0.0	99.99
24	0.0	99.99
25	0.0	99.99
26	0.0	99.99
27	0.0	99.99
28	0.0	99.99
29	0.0	99.99
30	0.0	99.99
31	0.0	99.99
32	0.0	99.99
33	0.0	99.99
34	0.0	99.99
35	0.0	99.99
36	0.0	99.99
37	0.0	99.99
38	0.0	99.99
39	0.0	99.99
40	0.0	99.99
41	0.0	99.99
42	0.0	99.99
43	0.0	99.99
44	0.0	99.99
45	0.0	99.99
46	0.0	99.99
47	0.0	99.99
48	0.0	99.99
49	0.0	99.99
50	0.0	99.99
51	0.0	99.99
52	0.0	99.99
53	0.0	99.99
54	0.0	99.99
55	0.0	99.99
56	0.0	99.99
57	0.0	99.99
58	0.0	99.99
59	0.0	99.99
60	0.0	99.99
61	0.0	99.99
62	0.0	99.99
63	0.0	99.99
64	0.0	99.99
65	0.0	99.99
66	0.0	99.99
67	0.0	99.99
68	0.0	99.99
69	0.0	99.99
70	0.0	99.99
71	0.0	99.99
72	0.0	99.99
73	0.0	99.99
74	0.0	99.99
75	0.0	99.99
76	0.0	99.99
77	0.0	99.99
78	0.0	99.99
79	0.0	99.99
80	0.0	99.99
81	0.0	99.99
82	0.0	99.99
83	0.0	99.99
84	0.01	99.99
85	0.0	99.98
86	0.01	99.98
87	0.0	99.98
88	0.0	99.98
89	0.0	99.98
90	0.0	99.98
91	0.0	99.98
92	0.0	99.98
93	0.0	99.98
94	0.0	99.98
95	0.0	99.98
96	0.0	99.98
97	0.0	99.98
98	0.0	99.98
99	0.0	99.98
100	0.0	99.98
101	0.0	99.98
102	0.0	99.98
103	0.0	99.98
104	0.0	99.98
105	0.0	99.98
106	0.0	99.98
107	0.0	99.98
108	0.0	99.98
109	0.0	99.98
110	0.0	99.98
111	0.0	99.98
112	0.0	99.98
113	0.02	99.98
114	0.0	99.95
115	0.0	99.95
116	0.0	99.95
117	0.0	99.95
118	0.0	99.95
119	0.0	99.95
120	0.0	99.95
121	0.0	99.95
122	0.0	99.95
123	0.0	99.95
124	0.0	99.95
125	0.0	99.95
126	0.0	99.95
127	0.0	99.95
128	0.0	99.95
129	0.0	99.95
130	0.0	99.95
131	0.01	99.95
132	0.0	99.94
133	0.0	99.94
134	0.01	99.94
135	0.0	99.93
136	0.0	99.93
137	0.0	99.93
138	0.0	99.93
139	0.0	99.93
140	0.0	99.92
141	0.0	99.92
142	0.0	99.92
143	0.0	99.92
144	0.0	99.92
145	0.0	99.92
146	0.0	99.92
147	0.0	99.92
148	0.0	99.92
149	0.0	99.92
150	0.03	99.92
151	0.0	99.89
152	0.0	99.89
153	0.0	99.88
154	0.0	99.88
155	0.0	99.88
156	0.01	99.88
157	0.0	99.87
158	0.0	99.87
159	0.0	99.87
160	0.0	99.87
161	0.0	99.87
162	0.0	99.87
163	0.0	99.87
164	0.03	99.87
165	0.0	99.84
166	0.0	99.84
167	0.0	99.84
168	0.0	99.84
169	0.0	99.84
170	0.01	99.84
171	0.0	99.83
172	0.01	99.83
173	0.0	99.82
174	0.0	99.82
175	0.0	99.82
176	0.0	99.82
177	0.0	99.82
178	0.0	99.82
179	0.0	99.82
180	0.0	99.82
181	0.0	99.82
182	0.0	99.82
183	0.0	99.82
184	0.0	99.82
185	0.01	99.82
186	0.12	99.81
187	0.0	99.69
188	0.01	99.69
189	0.0	99.68
190	0.0	99.68
191	0.0	99.68
192	0.0	99.68
193	0.0	99.68
194	0.0	99.68
195	0.0	99.68
196	0.0	99.67
197	0.05	99.67
198	0.0	99.62
199	0.01	99.62
200	0.0	99.62
201	0.01	99.61
202	0.0	99.6
203	0.0	99.6
204	0.0	99.6
205	0.0	99.6
206	0.0	99.6
207	0.0	99.6
208	0.06	99.6
209	0.0	99.54
210	0.0	99.54
211	0.0	99.54
212	0.0	99.54
213	0.0	99.54
214	0.0	99.54
215	0.01	99.54
216	0.0	99.53
217	0.0	99.53
218	0.01	99.53
219	0.0	99.51
220	0.0	99.51
221	0.0	99.51
222	0.0	99.51
223	0.0	99.51
224	0.0	99.51
225	0.0	99.51
226	0.0	99.51
227	0.0	99.5
228	0.0	99.5
229	0.0	99.5
230	0.0	99.5
231	0.01	99.5
232	0.0	99.49
233	0.0	99.49
234	0.03	99.49
235	0.0	99.46
236	0.01	99.46
237	0.0	99.45
238	0.0	99.45
239	0.01	99.45
240	0.0	99.43
241	0.0	99.43
242	0.01	99.43
243	0.0	99.42
244	0.01	99.42
245	0.0	99.41
246	0.0	99.41
247	0.01	99.41
248	0.07	99.4
249	0.0	99.33
250	0.01	99.33
251	0.0	99.32
252	0.0	99.32
253	0.0	99.32
254	0.0	99.32
255	0.0	99.32
256	0.0	99.32
257	0.0	99.31
258	0.0	99.31
259	0.01	99.31
260	0.01	99.3
261	0.0	99.29
262	0.0	99.29
263	0.02	99.28
264	0.0	99.26
265	0.01	99.26
266	0.0	99.25
267	0.0	99.25
268	0.0	99.25
269	0.04	99.25
270	0.03	99.21
271	0.0	99.18
272	0.11	99.18
273	0.01	99.06
274	0.0	99.06
275	0.0	99.05
276	0.0	99.05
277	0.02	99.05
278	0.0	99.03
279	0.01	99.03
280	0.0	99.03
281	0.02	99.02
282	0.0	99.0
283	0.04	99.0
284	0.02	98.97
285	0.01	98.95
286	0.0	98.94
287	0.03	98.94
288	0.0	98.92
289	0.01	98.91
290	0.02	98.91
291	0.0	98.89
292	0.01	98.89
293	0.0	98.88
294	0.05	98.88
295	0.01	98.82
296	0.01	98.81
297	0.0	98.8
298	0.02	98.79
299	0.34	98.78
300	0.03	98.43
301	0.01	98.41
302	0.0	98.39
303	0.01	98.39
304	0.0	98.38
305	0.0	98.38
306	0.05	98.37
307	0.0	98.32
308	0.02	98.32
309	0.04	98.3
310	0.1	98.26
311	0.0	98.16
312	0.0	98.16
313	0.01	98.16
314	0.07	98.15
315	0.0	98.08
316	0.01	98.07
317	0.11	98.07
318	0.0	97.96
319	0.01	97.95
320	0.26	97.94
321	0.16	97.69
322	0.02	97.53
323	0.01	97.51
324	0.01	97.5
325	0.06	97.49
326	0.01	97.43
327	0.0	97.43
328	0.04	97.43
329	0.01	97.38
330	0.0	97.37
331	0.09	97.37
332	0.03	97.28
333	0.0	97.25
334	0.03	97.25
335	0.08	97.23
336	0.51	97.15
337	0.01	96.64
338	0.07	96.63
339	0.05	96.56
340	0.01	96.51
341	0.01	96.5
342	0.12	96.5
343	0.0	96.38
344	0.1	96.37
345	0.03	96.27
346	0.03	96.25
347	0.18	96.22
348	0.0	96.05
349	0.03	96.05
350	0.47	96.02
351	0.06	95.55
352	0.03	95.49
353	0.03	95.46
354	0.01	95.43
355	0.03	95.43
356	0.02	95.4
357	0.04	95.38
358	0.32	95.34
359	0.02	95.03
360	0.03	95.0
361	0.18	94.97
362	0.02	94.79
363	0.0	94.78
364	0.02	94.78
365	0.08	94.75
366	0.03	94.68
367	0.06	94.65
368	0.01	94.59
369	0.03	94.58
370	0.01	94.55
371	0.09	94.53
372	0.22	94.45
373	0.04	94.22
374	0.21	94.18
375	0.0	93.96
376	0.01	93.96
377	0.0	93.95
378	0.03	93.95
379	0.03	93.92
380	0.05	93.9
381	0.05	93.85
382	0.08	93.8
383	0.14	93.72
384	0.01	93.58
385	0.15	93.57
386	0.09	93.42
387	0.05	93.34
388	0.01	93.29
389	0.07	93.28
390	0.02	93.21
391	0.01	93.2
392	0.03	93.19
393	0.05	93.16
394	0.12	93.11
395	0.07	92.99
396	0.12	92.91
397	0.03	92.79
398	0.1	92.76
399	0.0	92.66
400	0.03	92.65
401	0.03	92.62
402	0.0	92.59
403	0.08	92.59
404	0.07	92.51
405	0.06	92.44
406	0.09	92.37
407	0.04	92.28
408	0.03	92.24
409	0.08	92.2
410	0.03	92.12
411	0.02	92.09
412	0.07	92.07
413	0.09	92.0
414	0.01	91.91
415	0.03	91.89
416	0.01	91.87
417	0.05	91.86
418	0.02	91.81
419	0.07	91.79
420	0.11	91.72
421	0.04	91.62
422	0.17	91.58
423	0.03	91.4
424	0.05	91.37
425	0.23	91.32
426	0.03	91.1
427	0.03	91.07
428	0.08	91.04
429	0.03	90.96
430	0.15	90.93
431	0.07	90.79
432	0.01	90.72
433	0.24	90.7
434	0.34	90.46
435	0.03	90.13
436	0.22	90.1
437	0.03	89.88
438	0.05	89.85
439	0.05	89.8
440	0.06	89.75
441	0.04	89.69
442	0.07	89.64
443	0.06	89.57
444	0.15	89.51
445	0.14	89.37
446	0.08	89.22
447	0.14	89.14
448	0.11	89.0
449	0.36	88.89
450	0.13	88.53
451	0.15	88.39
452	0.07	88.24
453	0.03	88.17
454	0.04	88.14
455	0.17	88.1
456	0.19	87.93
457	0.11	87.74
458	0.13	87.63
459	0.11	87.5
460	0.22	87.38
461	0.01	87.16
462	0.05	87.15
463	0.31	87.11
464	0.16	86.8
465	0.04	86.64
466	0.1	86.6
467	0.17	86.5
468	0.04	86.33
469	0.14	86.29
470	0.32	86.15
471	0.23	85.83
472	0.1	85.59
473	0.18	85.49
474	0.1	85.32
475	0.12	85.21
476	0.06	85.09
477	0.07	85.04
478	0.15	84.96
479	0.08	84.81
480	0.17	84.73
481	0.28	84.56
482	0.11	84.28
483	0.03	84.17
484	0.33	84.14
485	0.25	83.81
486	0.09	83.56
487	0.25	83.48
488	0.14	83.23
489	0.17	83.09
490	0.05	82.93
491	0.11	82.87
492	0.29	82.77
493	0.09	82.48
494	0.19	82.38
495	0.15	82.19
496	0.29	82.04
497	0.13	81.75
498	0.1	81.63
499	0.19	81.52
500	0.55	81.34
501	0.07	80.78
502	0.15	80.71
503	0.17	80.56
504	0.06	80.4
505	0.17	80.34
506	0.28	80.17
507	0.34	79.9
508	0.38	79.56
509	0.17	79.18
510	0.11	79.01
511	0.27	78.9
512	0.06	78.64
513	0.07	78.58
514	0.25	78.51
515	0.11	78.26
516	0.13	78.15
517	0.34	78.02
518	0.21	77.68
519	0.1	77.47
520	0.19	77.36
521	0.23	77.18
522	0.39	76.95
523	0.13	76.56
524	0.26	76.43
525	0.15	76.16
526	0.1	76.01
527	0.09	75.91
528	0.27	75.82
529	0.1	75.55
530	0.26	75.45
531	0.19	75.19
532	0.2	74.99
533	0.4	74.8
534	0.07	74.39
535	0.26	74.33
536	0.2	74.06
537	0.2	73.86
538	0.42	73.66
539	0.24	73.24
540	0.06	73.01
541	0.13	72.94
542	0.14	72.82
543	0.18	72.67
544	0.55	72.49
545	0.17	71.95
546	0.25	71.78
547	0.52	71.53
548	0.22	71.01
549	0.12	70.79
550	0.14	70.67
551	0.21	70.53
552	0.15	70.32
553	0.16	70.17
554	0.13	70.02
555	0.28	69.88
556	0.14	69.6
557	0.13	69.46
558	0.49	69.34
559	0.4	68.85
560	0.19	68.45
561	0.07	68.26
562	0.17	68.19
563	0.13	68.02
564	0.08	67.89
565	0.18	67.81
566	0.14	67.64
567	0.19	67.5
568	0.29	67.31
569	0.36	67.01
570	0.13	66.65
571	0.18	66.52
572	0.12	66.34
573	0.22	66.21
574	0.14	65.99
575	0.33	65.85
576	0.09	65.52
577	0.21	65.43
578	0.14	65.22
579	0.16	65.08
580	0.15	64.92
581	0.31	64.77
582	0.25	64.47
583	0.23	64.21
584	0.34	63.98
585	0.06	63.64
586	0.23	63.58
587	0.11	63.34
588	0.05	63.24
589	0.38	63.19
590	0.23	62.81
591	0.08	62.57
592	0.22	62.49
593	0.18	62.27
594	0.17	62.09
595	0.28	61.92
596	0.16	61.64
597	0.24	61.48
598	0.34	61.24
599	0.26	60.9
600	0.14	60.65
601	0.12	60.5
602	0.09	60.38
603	0.19	60.3
604	0.16	60.11
605	0.21	59.95
606	0.34	59.74
607	0.13	59.4
608	0.14	59.27
609	0.14	59.13
610	0.27	58.99
611	0.19	58.72
612	0.09	58.53
613	0.24	58.45
614	0.24	58.21
615	0.1	57.96
616	0.2	57.86
617	0.19	57.66
618	0.12	57.47
619	0.29	57.35
620	0.35	57.05
621	0.2	56.7
622	0.36	56.5
623	0.11	56.14
624	0.09	56.03
625	0.15	55.94
626	0.16	55.79
627	0.21	55.63
628	0.18	55.42
629	0.12	55.24
630	0.29	55.12
631	0.35	54.83
632	0.24	54.48
633	0.3	54.24
634	0.27	53.94
635	0.24	53.67
636	0.29	53.44
637	0.21	53.15
638	0.22	52.94
639	0.09	52.71
640	0.17	52.62
641	0.3	52.45
642	0.29	52.15
643	0.19	51.86
644	0.37	51.67
645	0.22	51.3
646	0.38	51.08
647	0.18	50.7
648	0.21	50.52
649	0.15	50.3
650	0.36	50.15
651	0.14	49.79
652	0.25	49.65
653	0.19	49.4
654	0.19	49.21
655	0.17	49.02
656	0.32	48.85
657	0.41	48.54
658	0.31	48.12
659	0.19	47.81
660	0.23	47.61
661	0.31	47.38
662	0.09	47.07
663	0.1	46.98
664	0.3	46.88
665	0.25	46.58
666	0.13	46.33
667	0.38	46.2
668	0.34	45.82
669	0.14	45.48
670	0.2	45.34
671	0.37	45.13
672	0.31	44.76
673	0.26	44.45
674	0.19	44.2
675	0.23	44.01
676	0.16	43.78
677	0.13	43.62
678	0.4	43.48
679	0.23	43.08
680	0.24	42.85
681	0.31	42.6
682	0.4	42.29
683	0.15	41.89
684	0.18	41.74
685	0.3	41.55
686	0.26	41.26
687	0.12	40.99
688	0.19	40.88
689	0.35	40.68
690	0.17	40.33
691	0.2	40.16
692	0.3	39.95
693	0.24	39.65
694	0.31	39.41
695	0.37	39.1
696	0.27	38.73
697	0.38	38.45
698	0.19	38.07
699	0.16	37.89
700	0.21	37.72
701	0.22	37.51
702	0.25	37.29
703	0.32	37.04
704	0.19	36.72
705	0.26	36.52
706	0.27	36.26
707	0.22	35.99
708	0.44	35.78
709	0.26	35.33
710	0.17	35.07
711	0.15	34.9
712	0.24	34.75
713	0.17	34.51
714	0.14	34.33
715	0.19	34.19
716	0.36	34.01
717	0.2	33.65
718	0.26	33.45
719	0.33	33.19
720	0.2	32.86
721	0.3	32.66
722	0.19	32.36
723	0.23	32.17
724	0.18	31.94
725	0.31	31.76
726	0.12	31.45
727	0.2	31.33
728	0.19	31.13
729	0.22	30.94
730	0.35	30.71
731	0.26	30.36
732	0.34	30.1
733	0.33	29.75
734	0.22	29.43
735	0.25	29.21
736	0.28	28.96
737	0.14	28.68
738	0.09	28.54
739	0.3	28.45
740	0.25	28.15
741	0.19	27.89
742	0.15	27.71
743	0.27	27.56
744	0.34	27.29
745	0.31	26.95
746	0.37	26.64
747	0.28	26.27
748	0.2	26.0
749	0.22	25.79
750	0.12	25.58
751	0.21	25.46
752	0.17	25.25
753	0.21	25.08
754	0.26	24.87
755	0.33	24.61
756	0.27	24.29
757	0.23	24.02
758	0.18	23.79
759	0.21	23.62
760	0.3	23.41
761	0.13	23.12
762	0.18	22.99
763	0.26	22.81
764	0.14	22.55
765	0.17	22.41
766	0.27	22.24
767	0.31	21.97
768	0.14	21.66
769	0.26	21.52
770	0.29	21.26
771	0.27	20.96
772	0.2	20.7
773	0.16	20.5
774	0.19	20.35
775	0.18	20.15
776	0.22	19.98
777	0.17	19.76
778	0.26	19.59
779	0.13	19.33
780	0.22	19.2
781	0.39	18.98
782	0.19	18.6
783	0.28	18.41
784	0.3	18.13
785	0.28	17.83
786	0.17	17.55
787	0.23	17.38
788	0.14	17.15
789	0.17	17.01
790	0.2	16.84
791	0.2	16.64
792	0.34	16.44
793	0.14	16.1
794	0.23	15.96
795	0.28	15.73
796	0.25	15.46
797	0.22	15.2
798	0.2	14.98
799	0.23	14.78
800	0.27	14.55
801	0.12	14.28
802	0.15	14.15
803	0.2	14.0
804	0.16	13.8
805	0.2	13.65
806	0.34	13.45
807	0.22	13.11
808	0.29	12.89
809	0.14	12.6
810	0.18	12.46
811	0.19	12.28
812	0.13	12.09
813	0.1	11.96
814	0.18	11.86
815	0.15	11.69
816	0.17	11.54
817	0.22	11.37
818	0.17	11.15
819	0.19	10.99
820	0.23	10.8
821	0.22	10.57
822	0.21	10.35
823	0.16	10.14
824	0.14	9.98
825	0.11	9.85
826	0.11	9.74
827	0.11	9.63
828	0.12	9.51
829	0.18	9.4
830	0.19	9.22
831	0.15	9.03
832	0.14	8.88
833	0.1	8.74
834	0.16	8.64
835	0.19	8.48
836	0.09	8.29
837	0.09	8.2
838	0.23	8.11
839	0.09	7.89
840	0.08	7.79
841	0.1	7.71
842	0.15	7.61
843	0.14	7.47
844	0.15	7.33
845	0.12	7.18
846	0.16	7.06
847	0.12	6.89
848	0.04	6.77
849	0.14	6.73
850	0.09	6.59
851	0.06	6.5
852	0.05	6.44
853	0.13	6.39
854	0.07	6.26
855	0.1	6.19
856	0.1	6.09
857	0.09	5.98
858	0.11	5.89
859	0.14	5.78
860	0.12	5.63
861	0.07	5.52
862	0.04	5.44
863	0.03	5.41
864	0.08	5.38
865	0.09	5.3
866	0.08	5.21
867	0.05	5.13
868	0.12	5.08
869	0.08	4.96
870	0.14	4.88
871	0.09	4.74
872	0.04	4.65
873	0.08	4.61
874	0.11	4.53
875	0.13	4.42
876	0.04	4.29
877	0.07	4.25
878	0.03	4.19
879	0.09	4.15
880	0.11	4.06
881	0.13	3.95
882	0.07	3.82
883	0.09	3.75
884	0.11	3.66
885	0.09	3.55
886	0.09	3.46
887	0.03	3.37
888	0.05	3.34
889	0.11	3.3
890	0.07	3.19
891	0.05	3.12
892	0.08	3.07
893	0.06	2.99
894	0.11	2.92
895	0.08	2.82
896	0.06	2.73
897	0.11	2.67
898	0.11	2.56
899	0.04	2.45
900	0.06	2.41
901	0.02	2.35
902	0.05	2.33
903	0.02	2.28
904	0.07	2.26
905	0.04	2.18
906	0.1	2.14
907	0.05	2.04
908	0.03	1.99
909	0.09	1.96
910	0.06	1.87
911	0.07	1.8
912	0.03	1.74
913	0.08	1.71
914	0.01	1.63
915	0.05	1.62
916	0.04	1.56
917	0.03	1.52
918	0.05	1.49
919	0.04	1.44
920	0.08	1.4
921	0.04	1.32
922	0.05	1.28
923	0.0	1.22
924	0.05	1.22
925	0.03	1.17
926	0.03	1.15
927	0.01	1.12
928	0.04	1.11
929	0.03	1.07
930	0.04	1.04
931	0.03	1.0
932	0.02	0.97
933	0.05	0.95
934	0.05	0.89
935	0.03	0.84
936	0.01	0.81
937	0.03	0.8
938	0.01	0.78
939	0.02	0.77
940	0.02	0.75
941	0.02	0.74
942	0.01	0.72
943	0.03	0.7
944	0.03	0.68
945	0.02	0.64
946	0.01	0.62
947	0.01	0.62
948	0.04	0.6
949	0.01	0.57
950	0.0	0.55
951	0.01	0.55
952	0.0	0.54
953	0.0	0.54
954	0.01	0.54
955	0.01	0.53
956	0.01	0.51
957	0.02	0.5
958	0.02	0.49
959	0.01	0.47
960	0.01	0.46
961	0.0	0.45
962	0.0	0.45
963	0.01	0.45
964	0.0	0.43
965	0.0	0.43
966	0.01	0.43
967	0.01	0.42
968	0.01	0.41
969	0.04	0.4
970	0.0	0.37
971	0.0	0.37
972	0.01	0.36
973	0.04	0.35
974	0.0	0.31
975	0.01	0.31
976	0.0	0.3
977	0.0	0.3
978	0.01	0.3
979	0.0	0.29
980	0.01	0.28
981	0.0	0.27
982	0.0	0.27
983	0.01	0.26
984	0.03	0.26
985	0.02	0.23
986	0.0	0.21
987	0.01	0.21
988	0.01	0.2
989	0.0	0.19
990	0.0	0.19
991	0.01	0.19
992	0.0	0.17
993	0.01	0.17
994	0.02	0.16
995	0.03	0.15
996	0.01	0.12
997	0.0	0.11
998	0.0	0.11
999	0.02	0.11
1000	0.0	0.09
1001	0.0	0.09
1002	0.0	0.09
1003	0.0	0.09
1004	0.0	0.09
1005	0.0	0.09
1006	0.0	0.09
1007	0.0	0.09
1008	0.02	0.09
1009	0.0	0.07
1010	0.0	0.07
1011	0.0	0.07
1012	0.0	0.07
1013	0.0	0.07
1014	0.0	0.07
1015	0.0	0.06
1016	0.01	0.06
1017	0.0	0.06
1018	0.01	0.06
1019	0.0	0.05
1020	0.0	0.05
1021	0.0	0.05
1022	0.0	0.05
1023	0.01	0.05
1024	0.0	0.04
1025	0.0	0.04
1026	0.0	0.03
1027	0.0	0.03
1028	0.0	0.03
1029	0.0	0.03
1030	0.0	0.03
1031	0.0	0.03
1032	0.01	0.03
1033	0.0	0.02
1034	0.0	0.02
1035	0.0	0.02
1036	0.0	0.02
1037	0.0	0.02
1038	0.0	0.02
1039	0.0	0.02
1040	0.0	0.02
1041	0.0	0.02
1042	0.0	0.02
1043	0.0	0.02
1044	0.0	0.02
1045	0.0	0.01
1046	0.0	0.01
1047	0.0	0.01
1048	0.0	0.01
1049	0.0	0.01
1050	0.0	0.01
1051	0.0	0.01
1052	0.0	0.01
1053	0.0	0.01
1054	0.0	0.01
1055	0.0	0.01
1056	0.0	0.01
1057	0.0	0.01
1058	0.0	0.01
1059	0.0	0.01
1060	0.0	0.01
1061	0.0	0.01
1062	0.0	0.01
1063	0.0	0.01
1064	0.0	0.01
1065	0.0	0.01
1066	0.0	0.01
1067	0.0	0.01
1068	0.0	0.01
1069	0.0	0.01
1070	0.0	0.01
1071	0.0	0.01
1072	0.0	0.01
1073	0.0	0.01
1074	0.0	0.01
1075	0.0	0.01
1076	0.0	0.01
1077	0.0	0.01
1078	0.0	0.01
1079	0.0	0.01
1080	0.0	0.01
1081	0.0	0.01
1082	0.0	0.01
1083	0.01	0.01
1084	0.0	0.0
1085	0.0	0.0
1086	0.0	0.0
1087	0.0	0.0
1088	0.0	0.0
1089	0.0	0.0
1090	0.0	0.0
1091	0.0	0.0
1092	0.0	0.0
1093	0.0	0.0
1094	0.0	0.0
1095	0.0	0.0
1096	0.0	0.0
1097	0.0	0.0
1098	0.0	0.0
1099	0.0	0.0
1100	0.0	0.0
1101	0.0	0.0
1102	0.0	0.0
1103	0.0	0.0
1104	0.0	0.0
1105	0.0	0.0
1106	0.0	0.0
1107	0.0	0.0
1108	0.0	0.0
1109	0.0	0.0
1110	0.0	0.0
1111	0.0	0.0
1112	0.0	0.0
1113	0.0	0.0
1114	0.0	0.0
1115	0.0	0.0
1116	0.0	0.0
1117	0.0	0.0
1118	0.0	0.0
1119	0.0	0.0
1120	0.0	0.0
1121	0.0	0.0
1122	0.0	0.0
1123	0.0	0.0
1124	0.0	0.0
1125	0.0	0.0
1126	0.0	0.0
1127	0.0	0.0
1128	0.0	0.0
1129	0.0	0.0
1130	0.0	0.0
1131	0.0	0.0
1132	0.0	0.0
1133	0.0	0.0
1134	0.0	0.0
1135	0.0	0.0
1136	0.0	0.0
1137	0.0	0.0
1138	0.0	0.0
1139	0.0	0.0
1140	0.0	0.0
1141	0.0	0.0
1142	0.0	0.0
1143	0.0	0.0
1144	0.0	0.0
1145	0.0	0.0
1146	0.0	0.0
1147	0.0	0.0
1148	0.0	0.0
1149	0.0	0.0
1150	0.0	0.0
1151	0.0	0.0
1152	0.0	0.0
1153	0.0	0.0
1154	0.0	0.0
1155	0.0	0.0
1156	0.0	0.0
1157	0.0	0.0
1158	0.0	0.0
1159	0.0	0.0
1160	0.0	0.0
1161	0.0	0.0
1162	0.0	0.0
1163	0.0	0.0
1164	0.0	0.0
1165	0.0	0.0
1166	0.0	0.0
1167	0.0	0.0
1168	0.0	0.0
1169	0.0	0.0
1170	0.0	0.0
1171	0.0	0.0
1172	0.0	0.0
1173	0.0	0.0
1174	0.0	0.0
1175	0.0	0.0
1176	0.0	0.0
1177	0.0	0.0
1178	0.0	0.0
1179	0.0	0.0
1180	0.0	0.0
1181	0.0	0.0
1182	0.0	0.0
1183	0.0	0.0
1184	0.0	0.0
1185	0.0	0.0
1186	0.0	0.0
1187	0.0	0.0
1188	0.0	0.0
1189	0.0	0.0
1190	0.0	0.0
1191	0.0	0.0
1192	0.0	0.0
1193	0.0	0.0
1194	0.0	0.0
1195	0.0	0.0
1196	0.0	0.0

## Sheet: CZE
user_CZE - Class I Coverage
Number of epitope hits / HLA combinations recognized	Percent of individuals	Cumulative percent of population coverage
0	0.01	100.0
1	0.0	99.99
2	0.0	99.99
3	0.0	99.99
4	0.0	99.99
5	0.0	99.99
6	0.0	99.99
7	0.0	99.99
8	0.0	99.99
9	0.0	99.99
10	0.0	99.99
11	0.0	99.99
12	0.0	99.99
13	0.0	99.99
14	0.0	99.99
15	0.0	99.99
16	0.0	99.99
17	0.0	99.99
18	0.0	99.99
19	0.0	99.99
20	0.0	99.99
21	0.0	99.99
22	0.0	99.99
23	0.0	99.99
24	0.0	99.99
25	0.0	99.99
26	0.0	99.99
27	0.0	99.99
28	0.0	99.99
29	0.0	99.99
30	0.0	99.99
31	0.0	99.99
32	0.0	99.99
33	0.0	99.99
34	0.0	99.99
35	0.0	99.99
36	0.0	99.99
37	0.0	99.99
38	0.0	99.99
39	0.0	99.99
40	0.0	99.99
41	0.0	99.99
42	0.0	99.99
43	0.0	99.99
44	0.0	99.99
45	0.0	99.99
46	0.0	99.99
47	0.0	99.99
48	0.0	99.99
49	0.0	99.99
50	0.0	99.99
51	0.0	99.99
52	0.0	99.99
53	0.0	99.99
54	0.0	99.99
55	0.0	99.99
56	0.0	99.99
57	0.0	99.99
58	0.0	99.99
59	0.0	99.99
60	0.0	99.99
61	0.0	99.99
62	0.01	99.99
63	0.0	99.98
64	0.0	99.98
65	0.0	99.98
66	0.0	99.98
67	0.0	99.98
68	0.0	99.98
69	0.0	99.98
70	0.0	99.98
71	0.0	99.98
72	0.0	99.98
73	0.0	99.98
74	0.0	99.98
75	0.0	99.98
76	0.0	99.98
77	0.0	99.98
78	0.0	99.98
79	0.0	99.98
80	0.0	99.98
81	0.0	99.98
82	0.0	99.98
83	0.0	99.98
84	0.01	99.98
85	0.0	99.97
86	0.01	99.97
87	0.0	99.97
88	0.0	99.97
89	0.0	99.97
90	0.0	99.97
91	0.0	99.97
92	0.0	99.96
93	0.0	99.96
94	0.0	99.96
95	0.0	99.96
96	0.0	99.96
97	0.0	99.96
98	0.0	99.96
99	0.0	99.96
100	0.0	99.96
101	0.0	99.96
102	0.0	99.96
103	0.0	99.96
104	0.0	99.96
105	0.0	99.96
106	0.0	99.96
107	0.0	99.96
108	0.0	99.96
109	0.0	99.96
110	0.0	99.96
111	0.0	99.96
112	0.0	99.96
113	0.05	99.96
114	0.0	99.91
115	0.0	99.91
116	0.01	99.91
117	0.0	99.91
118	0.0	99.91
119	0.0	99.9
120	0.0	99.9
121	0.0	99.9
122	0.0	99.9
123	0.0	99.9
124	0.0	99.9
125	0.0	99.9
126	0.0	99.9
127	0.0	99.9
128	0.0	99.9
129	0.0	99.9
130	0.0	99.9
131	0.0	99.9
132	0.0	99.9
133	0.0	99.9
134	0.02	99.89
135	0.0	99.87
136	0.0	99.87
137	0.0	99.87
138	0.0	99.87
139	0.01	99.87
140	0.0	99.86
141	0.0	99.86
142	0.0	99.86
143	0.0	99.86
144	0.0	99.86
145	0.0	99.86
146	0.0	99.86
147	0.0	99.85
148	0.0	99.85
149	0.01	99.85
150	0.02	99.84
151	0.0	99.82
152	0.0	99.82
153	0.0	99.82
154	0.0	99.82
155	0.0	99.82
156	0.0	99.82
157	0.0	99.82
158	0.02	99.82
159	0.0	99.8
160	0.0	99.8
161	0.0	99.8
162	0.0	99.8
163	0.0	99.8
164	0.04	99.8
165	0.0	99.76
166	0.0	99.76
167	0.0	99.76
168	0.0	99.76
169	0.0	99.76
170	0.0	99.76
171	0.0	99.75
172	0.0	99.75
173	0.0	99.75
174	0.0	99.75
175	0.01	99.75
176	0.0	99.74
177	0.0	99.74
178	0.0	99.74
179	0.0	99.74
180	0.0	99.74
181	0.0	99.74
182	0.0	99.73
183	0.0	99.73
184	0.0	99.73
185	0.0	99.73
186	0.16	99.73
187	0.0	99.57
188	0.01	99.57
189	0.0	99.56
190	0.0	99.56
191	0.0	99.56
192	0.0	99.56
193	0.0	99.56
194	0.0	99.56
195	0.01	99.56
196	0.0	99.55
197	0.13	99.55
198	0.0	99.42
199	0.01	99.42
200	0.0	99.41
201	0.01	99.41
202	0.01	99.4
203	0.0	99.39
204	0.0	99.39
205	0.0	99.39
206	0.0	99.39
207	0.01	99.39
208	0.0	99.37
209	0.0	99.37
210	0.0	99.37
211	0.0	99.37
212	0.0	99.37
213	0.0	99.36
214	0.0	99.36
215	0.0	99.36
216	0.0	99.36
217	0.01	99.36
218	0.02	99.35
219	0.0	99.33
220	0.01	99.33
221	0.0	99.32
222	0.0	99.32
223	0.01	99.32
224	0.0	99.32
225	0.01	99.32
226	0.01	99.31
227	0.0	99.3
228	0.01	99.3
229	0.02	99.3
230	0.0	99.28
231	0.01	99.28
232	0.0	99.26
233	0.01	99.26
234	0.02	99.25
235	0.0	99.24
236	0.01	99.24
237	0.0	99.23
238	0.0	99.23
239	0.01	99.23
240	0.0	99.21
241	0.0	99.21
242	0.01	99.21
243	0.0	99.19
244	0.01	99.19
245	0.0	99.18
246	0.01	99.18
247	0.02	99.17
248	0.12	99.15
249	0.0	99.03
250	0.02	99.03
251	0.0	99.01
252	0.02	99.0
253	0.0	98.99
254	0.0	98.99
255	0.01	98.98
256	0.0	98.97
257	0.01	98.97
258	0.01	98.96
259	0.05	98.96
260	0.01	98.91
261	0.0	98.89
262	0.01	98.89
263	0.02	98.88
264	0.0	98.86
265	0.01	98.86
266	0.01	98.85
267	0.01	98.84
268	0.0	98.83
269	0.0	98.83
270	0.03	98.83
271	0.02	98.8
272	0.11	98.78
273	0.01	98.68
274	0.01	98.67
275	0.0	98.66
276	0.0	98.66
277	0.08	98.65
278	0.0	98.57
279	0.02	98.57
280	0.03	98.56
281	0.02	98.53
282	0.01	98.51
283	0.07	98.5
284	0.02	98.43
285	0.0	98.42
286	0.0	98.41
287	0.01	98.41
288	0.03	98.4
289	0.01	98.37
290	0.0	98.36
291	0.02	98.36
292	0.01	98.34
293	0.01	98.32
294	0.01	98.32
295	0.01	98.31
296	0.01	98.3
297	0.01	98.29
298	0.02	98.28
299	0.6	98.26
300	0.06	97.65
301	0.02	97.6
302	0.01	97.58
303	0.02	97.57
304	0.07	97.55
305	0.0	97.48
306	0.0	97.48
307	0.01	97.47
308	0.03	97.46
309	0.06	97.43
310	0.36	97.37
311	0.0	97.01
312	0.0	97.0
313	0.03	97.0
314	0.05	96.97
315	0.05	96.92
316	0.01	96.87
317	0.05	96.87
318	0.01	96.81
319	0.07	96.81
320	0.37	96.74
321	0.02	96.37
322	0.03	96.35
323	0.01	96.32
324	0.01	96.31
325	0.16	96.3
326	0.0	96.15
327	0.01	96.14
328	0.04	96.14
329	0.01	96.09
330	0.07	96.08
331	0.21	96.01
332	0.02	95.8
333	0.01	95.78
334	0.04	95.77
335	0.13	95.73
336	0.39	95.6
337	0.0	95.21
338	0.02	95.2
339	0.02	95.19
340	0.01	95.17
341	0.01	95.15
342	0.02	95.14
343	0.01	95.13
344	0.3	95.11
345	0.03	94.81
346	0.09	94.79
347	0.19	94.7
348	0.0	94.51
349	0.01	94.5
350	0.51	94.49
351	0.03	93.99
352	0.04	93.95
353	0.01	93.92
354	0.01	93.9
355	0.17	93.89
356	0.02	93.72
357	0.02	93.7
358	0.02	93.68
359	0.03	93.67
360	0.01	93.64
361	0.42	93.63
362	0.03	93.22
363	0.03	93.18
364	0.03	93.15
365	0.05	93.13
366	0.04	93.08
367	0.08	93.04
368	0.02	92.96
369	0.01	92.95
370	0.02	92.94
371	0.03	92.93
372	0.07	92.9
373	0.06	92.83
374	0.18	92.77
375	0.02	92.59
376	0.02	92.57
377	0.02	92.55
378	0.05	92.53
379	0.02	92.49
380	0.01	92.46
381	0.07	92.45
382	0.09	92.38
383	0.24	92.29
384	0.01	92.05
385	0.21	92.04
386	0.08	91.83
387	0.07	91.75
388	0.03	91.68
389	0.04	91.66
390	0.07	91.62
391	0.03	91.55
392	0.04	91.52
393	0.09	91.48
394	0.1	91.39
395	0.06	91.29
396	0.06	91.23
397	0.08	91.16
398	0.12	91.09
399	0.03	90.97
400	0.02	90.94
401	0.05	90.92
402	0.01	90.87
403	0.06	90.86
404	0.09	90.8
405	0.04	90.71
406	0.15	90.67
407	0.01	90.52
408	0.03	90.51
409	0.1	90.48
410	0.04	90.38
411	0.08	90.34
412	0.12	90.27
413	0.21	90.15
414	0.07	89.94
415	0.09	89.87
416	0.05	89.79
417	0.16	89.74
418	0.06	89.58
419	0.05	89.53
420	0.06	89.48
421	0.04	89.42
422	0.18	89.38
423	0.08	89.2
424	0.06	89.12
425	0.2	89.06
426	0.06	88.86
427	0.06	88.8
428	0.1	88.74
429	0.04	88.63
430	0.17	88.59
431	0.06	88.42
432	0.09	88.37
433	0.38	88.28
434	0.41	87.9
435	0.06	87.49
436	0.28	87.43
437	0.04	87.14
438	0.24	87.11
439	0.08	86.87
440	0.08	86.78
441	0.15	86.7
442	0.03	86.56
443	0.14	86.53
444	0.2	86.39
445	0.29	86.19
446	0.08	85.9
447	0.11	85.82
448	0.19	85.7
449	0.47	85.51
450	0.12	85.03
451	0.1	84.92
452	0.07	84.82
453	0.1	84.75
454	0.11	84.65
455	0.06	84.54
456	0.07	84.48
457	0.28	84.41
458	0.17	84.13
459	0.23	83.96
460	0.27	83.73
461	0.03	83.46
462	0.08	83.43
463	0.47	83.35
464	0.23	82.88
465	0.1	82.65
466	0.09	82.55
467	0.13	82.46
468	0.24	82.33
469	0.27	82.09
470	0.28	81.82
471	0.07	81.54
472	0.06	81.48
473	0.12	81.42
474	0.36	81.3
475	0.17	80.94
476	0.05	80.77
477	0.14	80.72
478	0.24	80.58
479	0.12	80.34
480	0.17	80.22
481	0.2	80.05
482	0.06	79.84
483	0.18	79.79
484	0.35	79.6
485	0.15	79.26
486	0.22	79.11
487	0.23	78.88
488	0.13	78.66
489	0.27	78.52
490	0.07	78.25
491	0.06	78.18
492	0.08	78.12
493	0.13	78.04
494	0.33	77.91
495	0.2	77.58
496	0.68	77.38
497	0.18	76.7
498	0.16	76.52
499	0.23	76.36
500	0.48	76.13
501	0.17	75.65
502	0.08	75.48
503	0.06	75.41
504	0.12	75.35
505	0.18	75.23
506	0.12	75.05
507	0.17	74.93
508	0.44	74.76
509	0.08	74.32
510	0.14	74.23
511	0.29	74.09
512	0.09	73.8
513	0.09	73.71
514	0.22	73.61
515	0.09	73.39
516	0.22	73.3
517	0.43	73.09
518	0.12	72.66
519	0.25	72.54
520	0.19	72.29
521	0.07	72.1
522	0.23	72.03
523	0.11	71.8
524	0.18	71.68
525	0.21	71.51
526	0.1	71.29
527	0.15	71.19
528	0.13	71.05
529	0.08	70.91
530	0.15	70.83
531	0.24	70.68
532	0.3	70.43
533	0.37	70.14
534	0.08	69.76
535	0.14	69.69
536	0.16	69.55
537	0.16	69.39
538	0.39	69.23
539	0.17	68.85
540	0.05	68.68
541	0.38	68.63
542	0.12	68.25
543	0.19	68.13
544	0.19	67.93
545	0.12	67.74
546	0.08	67.62
547	0.85	67.54
548	0.27	66.69
549	0.26	66.42
550	0.17	66.16
551	0.16	65.99
552	0.22	65.83
553	0.17	65.61
554	0.12	65.44
555	0.11	65.32
556	0.14	65.21
557	0.11	65.07
558	0.38	64.95
559	0.33	64.57
560	0.07	64.24
561	0.13	64.17
562	0.2	64.04
563	0.22	63.83
564	0.22	63.62
565	0.12	63.39
566	0.07	63.28
567	0.24	63.21
568	0.3	62.97
569	0.15	62.67
570	0.2	62.52
571	0.28	62.32
572	0.14	62.05
573	0.23	61.91
574	0.19	61.68
575	0.27	61.49
576	0.09	61.23
577	0.23	61.14
578	0.2	60.91
579	0.28	60.71
580	0.17	60.43
581	0.13	60.27
582	0.22	60.13
583	0.35	59.91
584	0.36	59.56
585	0.12	59.2
586	0.17	59.08
587	0.12	58.91
588	0.11	58.79
589	0.28	58.67
590	0.2	58.39
591	0.15	58.19
592	0.33	58.05
593	0.08	57.71
594	0.22	57.64
595	0.31	57.42
596	0.13	57.1
597	0.11	56.97
598	0.41	56.85
599	0.44	56.45
600	0.2	56.01
601	0.17	55.81
602	0.1	55.64
603	0.29	55.54
604	0.23	55.25
605	0.11	55.01
606	0.16	54.9
607	0.14	54.74
608	0.17	54.59
609	0.31	54.43
610	0.43	54.11
611	0.11	53.68
612	0.09	53.58
613	0.22	53.49
614	0.25	53.27
615	0.21	53.02
616	0.17	52.8
617	0.1	52.64
618	0.11	52.53
619	0.22	52.42
620	0.29	52.21
621	0.2	51.91
622	0.43	51.72
623	0.1	51.29
624	0.16	51.18
625	0.19	51.03
626	0.12	50.84
627	0.25	50.72
628	0.17	50.46
629	0.18	50.3
630	0.39	50.12
631	0.48	49.73
632	0.15	49.25
633	0.27	49.1
634	0.21	48.83
635	0.36	48.62
636	0.3	48.27
637	0.16	47.97
638	0.17	47.8
639	0.14	47.63
640	0.19	47.49
641	0.17	47.3
642	0.17	47.12
643	0.14	46.95
644	0.28	46.82
645	0.27	46.54
646	0.5	46.26
647	0.22	45.77
648	0.13	45.54
649	0.1	45.41
650	0.47	45.31
651	0.18	44.84
652	0.26	44.67
653	0.15	44.41
654	0.31	44.26
655	0.27	43.96
656	0.21	43.69
657	0.23	43.48
658	0.18	43.25
659	0.14	43.07
660	0.47	42.93
661	0.45	42.46
662	0.11	42.01
663	0.16	41.91
664	0.25	41.75
665	0.3	41.5
666	0.27	41.21
667	0.32	40.94
668	0.13	40.61
669	0.17	40.48
670	0.17	40.31
671	0.19	40.14
672	0.25	39.95
673	0.26	39.7
674	0.26	39.44
675	0.27	39.18
676	0.17	38.91
677	0.18	38.74
678	0.21	38.56
679	0.17	38.35
680	0.29	38.18
681	0.41	37.89
682	0.32	37.48
683	0.13	37.16
684	0.33	37.02
685	0.29	36.69
686	0.25	36.4
687	0.16	36.15
688	0.19	36.0
689	0.2	35.81
690	0.24	35.61
691	0.28	35.36
692	0.13	35.08
693	0.24	34.95
694	0.24	34.71
695	0.21	34.46
696	0.3	34.25
697	0.45	33.95
698	0.23	33.5
699	0.16	33.28
700	0.14	33.12
701	0.21	32.97
702	0.13	32.77
703	0.2	32.64
704	0.19	32.44
705	0.47	32.25
706	0.25	31.78
707	0.08	31.52
708	0.21	31.44
709	0.26	31.23
710	0.14	30.97
711	0.24	30.83
712	0.24	30.59
713	0.15	30.35
714	0.18	30.2
715	0.13	30.02
716	0.16	29.89
717	0.29	29.73
718	0.15	29.44
719	0.14	29.29
720	0.2	29.14
721	0.2	28.94
722	0.22	28.74
723	0.18	28.52
724	0.15	28.34
725	0.28	28.19
726	0.11	27.91
727	0.17	27.8
728	0.2	27.63
729	0.25	27.43
730	0.24	27.18
731	0.13	26.95
732	0.17	26.82
733	0.33	26.65
734	0.27	26.32
735	0.39	26.05
736	0.29	25.66
737	0.1	25.38
738	0.22	25.28
739	0.18	25.06
740	0.2	24.88
741	0.22	24.68
742	0.13	24.46
743	0.16	24.33
744	0.46	24.17
745	0.27	23.71
746	0.12	23.44
747	0.19	23.32
748	0.22	23.13
749	0.38	22.91
750	0.18	22.53
751	0.13	22.35
752	0.1	22.22
753	0.17	22.12
754	0.24	21.95
755	0.24	21.71
756	0.23	21.47
757	0.19	21.25
758	0.12	21.06
759	0.29	20.93
760	0.31	20.65
761	0.13	20.33
762	0.12	20.2
763	0.32	20.08
764	0.21	19.76
765	0.27	19.56
766	0.15	19.29
767	0.12	19.14
768	0.28	19.02
769	0.22	18.74
770	0.34	18.52
771	0.21	18.18
772	0.2	17.97
773	0.11	17.77
774	0.32	17.66
775	0.18	17.34
776	0.12	17.16
777	0.11	17.04
778	0.24	16.93
779	0.19	16.69
780	0.37	16.5
781	0.3	16.13
782	0.07	15.84
783	0.18	15.76
784	0.29	15.58
785	0.22	15.29
786	0.28	15.07
787	0.24	14.79
788	0.09	14.55
789	0.33	14.46
790	0.15	14.14
791	0.16	13.99
792	0.13	13.83
793	0.13	13.7
794	0.23	13.57
795	0.43	13.34
796	0.2	12.91
797	0.08	12.71
798	0.2	12.63
799	0.23	12.43
800	0.3	12.2
801	0.15	11.9
802	0.1	11.75
803	0.1	11.64
804	0.17	11.55
805	0.14	11.38
806	0.13	11.24
807	0.15	11.11
808	0.28	10.96
809	0.12	10.68
810	0.22	10.55
811	0.19	10.33
812	0.09	10.14
813	0.09	10.05
814	0.15	9.96
815	0.16	9.81
816	0.09	9.65
817	0.1	9.56
818	0.09	9.46
819	0.27	9.36
820	0.13	9.09
821	0.06	8.96
822	0.09	8.9
823	0.14	8.81
824	0.11	8.67
825	0.15	8.55
826	0.07	8.41
827	0.08	8.34
828	0.1	8.26
829	0.11	8.16
830	0.08	8.05
831	0.15	7.96
832	0.1	7.81
833	0.05	7.71
834	0.13	7.66
835	0.12	7.53
836	0.07	7.41
837	0.07	7.34
838	0.24	7.27
839	0.1	7.04
840	0.07	6.94
841	0.04	6.87
842	0.05	6.83
843	0.15	6.78
844	0.12	6.63
845	0.08	6.51
846	0.06	6.42
847	0.16	6.36
848	0.05	6.2
849	0.21	6.15
850	0.07	5.95
851	0.03	5.88
852	0.07	5.85
853	0.1	5.78
854	0.09	5.68
855	0.08	5.59
856	0.03	5.5
857	0.05	5.47
858	0.2	5.42
859	0.13	5.23
860	0.06	5.1
861	0.06	5.04
862	0.03	4.98
863	0.07	4.95
864	0.12	4.88
865	0.05	4.76
866	0.04	4.71
867	0.06	4.67
868	0.13	4.61
869	0.1	4.48
870	0.15	4.38
871	0.03	4.22
872	0.02	4.19
873	0.11	4.17
874	0.12	4.07
875	0.13	3.95
876	0.04	3.81
877	0.03	3.77
878	0.05	3.74
879	0.11	3.69
880	0.06	3.58
881	0.03	3.52
882	0.06	3.49
883	0.13	3.42
884	0.13	3.29
885	0.11	3.17
886	0.07	3.06
887	0.01	2.99
888	0.05	2.97
889	0.14	2.92
890	0.07	2.78
891	0.03	2.71
892	0.09	2.67
893	0.03	2.58
894	0.13	2.55
895	0.08	2.42
896	0.03	2.34
897	0.03	2.31
898	0.16	2.28
899	0.05	2.12
900	0.1	2.08
901	0.03	1.97
902	0.01	1.94
903	0.07	1.93
904	0.08	1.86
905	0.05	1.79
906	0.03	1.73
907	0.02	1.7
908	0.01	1.68
909	0.13	1.67
910	0.03	1.54
911	0.02	1.52
912	0.03	1.5
913	0.08	1.46
914	0.01	1.39
915	0.05	1.37
916	0.01	1.32
917	0.02	1.31
918	0.04	1.29
919	0.02	1.25
920	0.03	1.23
921	0.03	1.2
922	0.05	1.17
923	0.01	1.12
924	0.05	1.11
925	0.02	1.06
926	0.02	1.04
927	0.01	1.02
928	0.03	1.01
929	0.03	0.98
930	0.02	0.95
931	0.01	0.93
932	0.01	0.92
933	0.06	0.92
934	0.03	0.86
935	0.01	0.82
936	0.01	0.81
937	0.02	0.8
938	0.01	0.78
939	0.02	0.77
940	0.01	0.75
941	0.01	0.74
942	0.02	0.73
943	0.03	0.72
944	0.02	0.69
945	0.01	0.67
946	0.0	0.66
947	0.01	0.65
948	0.03	0.65
949	0.02	0.61
950	0.0	0.59
951	0.0	0.59
952	0.01	0.59
953	0.01	0.58
954	0.01	0.57
955	0.0	0.56
956	0.0	0.56
957	0.02	0.55
958	0.02	0.53
959	0.01	0.51
960	0.01	0.5
961	0.0	0.5
962	0.0	0.5
963	0.02	0.49
964	0.01	0.47
965	0.0	0.46
966	0.01	0.45
967	0.01	0.44
968	0.01	0.44
969	0.02	0.43
970	0.0	0.41
971	0.0	0.41
972	0.02	0.41
973	0.05	0.39
974	0.0	0.34
975	0.01	0.33
976	0.0	0.33
977	0.0	0.32
978	0.02	0.32
979	0.02	0.31
980	0.01	0.29
981	0.0	0.28
982	0.0	0.28
983	0.01	0.27
984	0.04	0.27
985	0.01	0.23
986	0.0	0.22
987	0.01	0.22
988	0.02	0.21
989	0.01	0.19
990	0.01	0.18
991	0.0	0.17
992	0.0	0.17
993	0.01	0.17
994	0.01	0.16
995	0.01	0.15
996	0.01	0.14
997	0.0	0.13
998	0.0	0.13
999	0.02	0.13
1000	0.0	0.11
1001	0.0	0.1
1002	0.01	0.1
1003	0.01	0.1
1004	0.0	0.09
1005	0.0	0.08
1006	0.0	0.08
1007	0.0	0.08
1008	0.01	0.08
1009	0.0	0.07
1010	0.0	0.06
1011	0.0	0.06
1012	0.0	0.06
1013	0.0	0.06
1014	0.0	0.06
1015	0.0	0.06
1016	0.0	0.06
1017	0.0	0.06
1018	0.01	0.06
1019	0.0	0.05
1020	0.0	0.05
1021	0.0	0.05
1022	0.0	0.05
1023	0.0	0.05
1024	0.0	0.04
1025	0.0	0.04
1026	0.0	0.04
1027	0.0	0.04
1028	0.0	0.04
1029	0.0	0.04
1030	0.0	0.04
1031	0.0	0.04
1032	0.0	0.04
1033	0.0	0.03
1034	0.0	0.03
1035	0.0	0.03
1036	0.0	0.03
1037	0.0	0.03
1038	0.0	0.03
1039	0.0	0.03
1040	0.0	0.03
1041	0.0	0.03
1042	0.0	0.03
1043	0.0	0.03
1044	0.0	0.02
1045	0.0	0.02
1046	0.0	0.02
1047	0.01	0.02
1048	0.0	0.02
1049	0.0	0.02
1050	0.0	0.02
1051	0.0	0.02
1052	0.0	0.02
1053	0.0	0.02
1054	0.0	0.01
1055	0.0	0.01
1056	0.0	0.01
1057	0.0	0.01
1058	0.0	0.01
1059	0.0	0.01
1060	0.0	0.01
1061	0.0	0.01
1062	0.0	0.01
1063	0.0	0.01
1064	0.0	0.01
1065	0.0	0.01
1066	0.0	0.01
1067	0.0	0.01
1068	0.0	0.01
1069	0.0	0.01
1070	0.0	0.01
1071	0.0	0.01
1072	0.0	0.01
1073	0.0	0.01
1074	0.0	0.01
1075	0.0	0.01
1076	0.0	0.01
1077	0.0	0.01
1078	0.0	0.01
1079	0.0	0.01
1080	0.0	0.01
1081	0.0	0.01
1082	0.0	0.01
1083	0.0	0.01
1084	0.0	0.0
1085	0.0	0.0
1086	0.0	0.0
1087	0.0	0.0
1088	0.0	0.0
1089	0.0	0.0
1090	0.0	0.0
1091	0.0	0.0
1092	0.0	0.0
1093	0.0	0.0
1094	0.0	0.0
1095	0.0	0.0
1096	0.0	0.0
1097	0.0	0.0
1098	0.0	0.0
1099	0.0	0.0
1100	0.0	0.0
1101	0.0	0.0
1102	0.0	0.0
1103	0.0	0.0
1104	0.0	0.0
1105	0.0	0.0
1106	0.0	0.0
1107	0.0	0.0
1108	0.0	0.0
1109	0.0	0.0
1110	0.0	0.0
1111	0.0	0.0
1112	0.0	0.0
1113	0.0	0.0
1114	0.0	0.0
1115	0.0	0.0
1116	0.0	0.0
1117	0.0	0.0
1118	0.0	0.0
1119	0.0	0.0
1120	0.0	0.0
1121	0.0	0.0
1122	0.0	0.0
1123	0.0	0.0
1124	0.0	0.0
1125	0.0	0.0
1126	0.0	0.0
1127	0.0	0.0
1128	0.0	0.0
1129	0.0	0.0
1130	0.0	0.0
1131	0.0	0.0
1132	0.0	0.0
1133	0.0	0.0
1134	0.0	0.0
1135	0.0	0.0
1136	0.0	0.0
1137	0.0	0.0
1138	0.0	0.0
1139	0.0	0.0
1140	0.0	0.0
1141	0.0	0.0
1142	0.0	0.0
1143	0.0	0.0
1144	0.0	0.0
1145	0.0	0.0
1146	0.0	0.0
1147	0.0	0.0
1148	0.0	0.0
1149	0.0	0.0
1150	0.0	0.0
1151	0.0	0.0
1152	0.0	0.0
1153	0.0	0.0
1154	0.0	0.0
1155	0.0	0.0
1156	0.0	0.0
1157	0.0	0.0
1158	0.0	0.0
1159	0.0	0.0
1160	0.0	0.0
1161	0.0	0.0
1162	0.0	0.0
1163	0.0	0.0
1164	0.0	0.0
1165	0.0	0.0
1166	0.0	0.0
1167	0.0	0.0
1168	0.0	0.0
1169	0.0	0.0
1170	0.0	0.0
1171	0.0	0.0
1172	0.0	0.0
1173	0.0	0.0
1174	0.0	0.0
1175	0.0	0.0
1176	0.0	0.0
1177	0.0	0.0
1178	0.0	0.0
1179	0.0	0.0
1180	0.0	0.0
1181	0.0	0.0
1182	0.0	0.0
1183	0.0	0.0
1184	0.0	0.0
1185	0.0	0.0
1186	0.0	0.0
1187	0.0	0.0
1188	0.0	0.0
1189	0.0	0.0
1190	0.0	0.0
1191	0.0	0.0
1192	0.0	0.0
1193	0.0	0.0
1194	0.0	0.0
1195	0.0	0.0
1196	0.0	0.0

## Sheet: DEU
user_DEU - Class I Coverage
Number of epitope hits / HLA combinations recognized	Percent of individuals	Cumulative percent of population coverage
0	0.01	100.0
1	0.0	99.99
2	0.0	99.99
3	0.0	99.99
4	0.0	99.99
5	0.0	99.99
6	0.0	99.99
7	0.0	99.99
8	0.0	99.99
9	0.0	99.99
10	0.0	99.99
11	0.0	99.99
12	0.0	99.99
13	0.0	99.99
14	0.0	99.99
15	0.0	99.99
16	0.0	99.99
17	0.0	99.99
18	0.0	99.99
19	0.0	99.99
20	0.0	99.99
21	0.0	99.99
22	0.0	99.99
23	0.0	99.99
24	0.0	99.99
25	0.0	99.99
26	0.0	99.99
27	0.0	99.99
28	0.0	99.99
29	0.0	99.99
30	0.0	99.99
31	0.0	99.99
32	0.0	99.99
33	0.0	99.99
34	0.0	99.99
35	0.0	99.99
36	0.0	99.99
37	0.0	99.99
38	0.0	99.99
39	0.0	99.99
40	0.0	99.99
41	0.0	99.99
42	0.0	99.99
43	0.0	99.99
44	0.0	99.99
45	0.0	99.99
46	0.0	99.99
47	0.0	99.99
48	0.0	99.99
49	0.0	99.99
50	0.0	99.99
51	0.0	99.99
52	0.0	99.99
53	0.0	99.99
54	0.0	99.99
55	0.0	99.99
56	0.0	99.99
57	0.0	99.99
58	0.0	99.99
59	0.0	99.99
60	0.0	99.99
61	0.0	99.99
62	0.0	99.99
63	0.0	99.98
64	0.0	99.98
65	0.0	99.98
66	0.0	99.98
67	0.0	99.98
68	0.0	99.98
69	0.0	99.98
70	0.0	99.98
71	0.0	99.98
72	0.0	99.98
73	0.0	99.98
74	0.0	99.98
75	0.0	99.98
76	0.0	99.98
77	0.0	99.98
78	0.0	99.98
79	0.0	99.98
80	0.0	99.98
81	0.0	99.98
82	0.0	99.98
83	0.0	99.98
84	0.0	99.98
85	0.0	99.98
86	0.01	99.98
87	0.0	99.97
88	0.0	99.97
89	0.0	99.97
90	0.0	99.97
91	0.0	99.97
92	0.0	99.97
93	0.0	99.97
94	0.0	99.97
95	0.0	99.97
96	0.0	99.97
97	0.0	99.97
98	0.0	99.97
99	0.0	99.97
100	0.0	99.97
101	0.0	99.97
102	0.0	99.97
103	0.0	99.97
104	0.0	99.97
105	0.0	99.97
106	0.0	99.97
107	0.0	99.97
108	0.0	99.97
109	0.0	99.97
110	0.0	99.97
111	0.0	99.97
112	0.0	99.97
113	0.04	99.97
114	0.0	99.93
115	0.0	99.93
116	0.0	99.93
117	0.0	99.93
118	0.0	99.93
119	0.0	99.92
120	0.0	99.92
121	0.0	99.92
122	0.0	99.92
123	0.0	99.92
124	0.0	99.92
125	0.0	99.92
126	0.0	99.92
127	0.0	99.92
128	0.0	99.92
129	0.0	99.92
130	0.0	99.92
131	0.0	99.92
132	0.0	99.92
133	0.0	99.92
134	0.02	99.92
135	0.0	99.9
136	0.0	99.9
137	0.0	99.9
138	0.0	99.9
139	0.01	99.9
140	0.0	99.88
141	0.0	99.88
142	0.0	99.88
143	0.0	99.88
144	0.0	99.88
145	0.0	99.88
146	0.0	99.88
147	0.0	99.88
148	0.0	99.88
149	0.01	99.88
150	0.03	99.88
151	0.0	99.84
152	0.0	99.84
153	0.0	99.84
154	0.0	99.84
155	0.0	99.84
156	0.01	99.84
157	0.0	99.83
158	0.01	99.83
159	0.0	99.82
160	0.0	99.82
161	0.0	99.82
162	0.0	99.82
163	0.0	99.82
164	0.05	99.82
165	0.0	99.77
166	0.0	99.77
167	0.0	99.77
168	0.0	99.77
169	0.0	99.77
170	0.0	99.77
171	0.0	99.77
172	0.01	99.77
173	0.0	99.76
174	0.0	99.76
175	0.0	99.76
176	0.0	99.76
177	0.0	99.76
178	0.0	99.76
179	0.0	99.76
180	0.0	99.76
181	0.01	99.76
182	0.0	99.75
183	0.0	99.75
184	0.0	99.75
185	0.0	99.75
186	0.14	99.75
187	0.0	99.61
188	0.01	99.61
189	0.0	99.6
190	0.0	99.6
191	0.0	99.6
192	0.0	99.6
193	0.0	99.6
194	0.0	99.6
195	0.01	99.6
196	0.0	99.6
197	0.06	99.59
198	0.0	99.54
199	0.01	99.54
200	0.0	99.53
201	0.01	99.52
202	0.0	99.51
203	0.0	99.51
204	0.0	99.51
205	0.0	99.51
206	0.0	99.51
207	0.0	99.51
208	0.03	99.51
209	0.0	99.48
210	0.0	99.48
211	0.0	99.48
212	0.0	99.47
213	0.0	99.47
214	0.0	99.47
215	0.0	99.47
216	0.0	99.47
217	0.0	99.47
218	0.0	99.47
219	0.0	99.47
220	0.01	99.46
221	0.0	99.46
222	0.0	99.46
223	0.0	99.46
224	0.0	99.46
225	0.01	99.46
226	0.0	99.45
227	0.0	99.44
228	0.0	99.44
229	0.0	99.44
230	0.0	99.44
231	0.02	99.44
232	0.0	99.42
233	0.01	99.42
234	0.0	99.42
235	0.0	99.42
236	0.01	99.41
237	0.0	99.41
238	0.0	99.41
239	0.02	99.41
240	0.0	99.39
241	0.0	99.38
242	0.01	99.38
243	0.0	99.38
244	0.01	99.38
245	0.0	99.37
246	0.0	99.37
247	0.02	99.37
248	0.06	99.35
249	0.0	99.29
250	0.01	99.29
251	0.0	99.28
252	0.01	99.28
253	0.0	99.27
254	0.0	99.27
255	0.04	99.27
256	0.0	99.22
257	0.0	99.22
258	0.0	99.22
259	0.02	99.22
260	0.01	99.2
261	0.0	99.2
262	0.01	99.2
263	0.03	99.19
264	0.0	99.15
265	0.01	99.15
266	0.02	99.15
267	0.0	99.13
268	0.0	99.13
269	0.03	99.12
270	0.01	99.09
271	0.01	99.07
272	0.11	99.06
273	0.01	98.96
274	0.01	98.95
275	0.0	98.95
276	0.0	98.95
277	0.05	98.95
278	0.0	98.9
279	0.0	98.9
280	0.0	98.9
281	0.01	98.9
282	0.01	98.89
283	0.05	98.88
284	0.02	98.83
285	0.01	98.81
286	0.0	98.81
287	0.01	98.8
288	0.0	98.79
289	0.01	98.79
290	0.02	98.78
291	0.01	98.76
292	0.01	98.75
293	0.0	98.74
294	0.03	98.74
295	0.01	98.71
296	0.01	98.7
297	0.0	98.69
298	0.03	98.68
299	0.51	98.66
300	0.07	98.15
301	0.01	98.07
302	0.0	98.07
303	0.01	98.06
304	0.05	98.05
305	0.01	98.0
306	0.03	97.99
307	0.0	97.96
308	0.03	97.96
309	0.0	97.92
310	0.21	97.92
311	0.0	97.71
312	0.0	97.71
313	0.02	97.71
314	0.08	97.69
315	0.02	97.61
316	0.0	97.59
317	0.07	97.59
318	0.0	97.52
319	0.01	97.52
320	0.3	97.52
321	0.12	97.21
322	0.02	97.1
323	0.0	97.07
324	0.0	97.07
325	0.14	97.07
326	0.01	96.93
327	0.0	96.92
328	0.04	96.92
329	0.01	96.88
330	0.0	96.87
331	0.12	96.86
332	0.0	96.75
333	0.0	96.74
334	0.02	96.74
335	0.12	96.72
336	0.44	96.6
337	0.01	96.16
338	0.05	96.15
339	0.01	96.11
340	0.01	96.09
341	0.01	96.08
342	0.08	96.07
343	0.0	95.99
344	0.18	95.98
345	0.03	95.81
346	0.05	95.78
347	0.19	95.73
348	0.0	95.55
349	0.03	95.55
350	0.54	95.52
351	0.03	94.98
352	0.03	94.95
353	0.02	94.91
354	0.0	94.89
355	0.05	94.89
356	0.01	94.84
357	0.06	94.83
358	0.16	94.78
359	0.03	94.61
360	0.01	94.58
361	0.28	94.57
362	0.02	94.29
363	0.0	94.27
364	0.01	94.26
365	0.07	94.25
366	0.03	94.18
367	0.06	94.15
368	0.06	94.08
369	0.05	94.02
370	0.02	93.97
371	0.03	93.95
372	0.14	93.92
373	0.05	93.78
374	0.08	93.74
375	0.0	93.66
376	0.01	93.66
377	0.01	93.65
378	0.03	93.64
379	0.03	93.61
380	0.03	93.57
381	0.06	93.54
382	0.06	93.48
383	0.11	93.42
384	0.0	93.32
385	0.14	93.31
386	0.09	93.18
387	0.05	93.08
388	0.01	93.04
389	0.08	93.03
390	0.03	92.95
391	0.01	92.92
392	0.01	92.92
393	0.02	92.9
394	0.09	92.88
395	0.08	92.8
396	0.06	92.72
397	0.04	92.65
398	0.07	92.61
399	0.01	92.54
400	0.03	92.53
401	0.01	92.5
402	0.0	92.49
403	0.06	92.49
404	0.06	92.42
405	0.08	92.36
406	0.09	92.28
407	0.03	92.19
408	0.03	92.16
409	0.07	92.13
410	0.02	92.06
411	0.05	92.04
412	0.08	91.99
413	0.24	91.91
414	0.01	91.67
415	0.01	91.66
416	0.03	91.64
417	0.11	91.62
418	0.03	91.5
419	0.1	91.47
420	0.03	91.37
421	0.04	91.34
422	0.12	91.31
423	0.02	91.19
424	0.05	91.16
425	0.24	91.12
426	0.02	90.88
427	0.04	90.86
428	0.07	90.82
429	0.02	90.74
430	0.14	90.73
431	0.04	90.58
432	0.02	90.55
433	0.31	90.52
434	0.35	90.21
435	0.03	89.86
436	0.24	89.83
437	0.01	89.59
438	0.16	89.58
439	0.1	89.41
440	0.04	89.31
441	0.07	89.27
442	0.02	89.2
443	0.06	89.18
444	0.14	89.12
445	0.14	88.98
446	0.05	88.84
447	0.12	88.79
448	0.14	88.67
449	0.48	88.53
450	0.18	88.05
451	0.1	87.87
452	0.06	87.78
453	0.04	87.71
454	0.09	87.67
455	0.18	87.58
456	0.12	87.4
457	0.14	87.28
458	0.1	87.14
459	0.14	87.04
460	0.25	86.9
461	0.01	86.65
462	0.06	86.65
463	0.48	86.59
464	0.29	86.11
465	0.03	85.83
466	0.08	85.8
467	0.09	85.72
468	0.12	85.63
469	0.14	85.5
470	0.36	85.36
471	0.19	84.99
472	0.11	84.8
473	0.05	84.7
474	0.23	84.65
475	0.17	84.41
476	0.06	84.24
477	0.07	84.17
478	0.18	84.1
479	0.1	83.92
480	0.14	83.82
481	0.25	83.68
482	0.08	83.44
483	0.08	83.35
484	0.34	83.27
485	0.25	82.93
486	0.24	82.69
487	0.16	82.44
488	0.1	82.28
489	0.22	82.19
490	0.04	81.97
491	0.12	81.93
492	0.22	81.81
493	0.09	81.6
494	0.25	81.5
495	0.16	81.25
496	0.44	81.09
497	0.15	80.65
498	0.08	80.5
499	0.27	80.42
500	0.64	80.15
501	0.11	79.51
502	0.11	79.4
503	0.15	79.29
504	0.06	79.15
505	0.13	79.09
506	0.18	78.96
507	0.32	78.77
508	0.42	78.46
509	0.07	78.04
510	0.11	77.97
511	0.33	77.87
512	0.07	77.53
513	0.07	77.46
514	0.24	77.39
515	0.12	77.14
516	0.12	77.03
517	0.33	76.9
518	0.17	76.57
519	0.14	76.41
520	0.16	76.27
521	0.18	76.11
522	0.35	75.93
523	0.1	75.58
524	0.11	75.48
525	0.16	75.37
526	0.09	75.22
527	0.05	75.13
528	0.18	75.08
529	0.1	74.9
530	0.23	74.8
531	0.22	74.57
532	0.17	74.34
533	0.38	74.17
534	0.05	73.79
535	0.17	73.74
536	0.16	73.58
537	0.13	73.41
538	0.36	73.28
539	0.25	72.93
540	0.02	72.68
541	0.18	72.66
542	0.11	72.48
543	0.15	72.37
544	0.31	72.22
545	0.18	71.91
546	0.11	71.74
547	0.67	71.63
548	0.19	70.96
549	0.14	70.77
550	0.15	70.63
551	0.18	70.48
552	0.21	70.3
553	0.11	70.09
554	0.11	69.98
555	0.19	69.87
556	0.13	69.69
557	0.06	69.56
558	0.38	69.5
559	0.3	69.12
560	0.11	68.82
561	0.06	68.71
562	0.18	68.66
563	0.22	68.48
564	0.13	68.25
565	0.14	68.13
566	0.11	67.98
567	0.2	67.88
568	0.25	67.68
569	0.27	67.43
570	0.13	67.16
571	0.11	67.04
572	0.1	66.92
573	0.21	66.83
574	0.14	66.61
575	0.31	66.48
576	0.08	66.17
577	0.29	66.09
578	0.1	65.81
579	0.1	65.71
580	0.11	65.61
581	0.26	65.5
582	0.15	65.23
583	0.27	65.08
584	0.35	64.81
585	0.1	64.46
586	0.23	64.37
587	0.06	64.14
588	0.07	64.08
589	0.42	64.01
590	0.21	63.59
591	0.07	63.38
592	0.24	63.31
593	0.08	63.07
594	0.18	62.99
595	0.27	62.8
596	0.13	62.53
597	0.18	62.4
598	0.42	62.23
599	0.44	61.81
600	0.2	61.37
601	0.13	61.17
602	0.09	61.04
603	0.22	60.95
604	0.16	60.73
605	0.2	60.57
606	0.26	60.37
607	0.1	60.11
608	0.16	60.02
609	0.17	59.86
610	0.35	59.68
611	0.14	59.34
612	0.08	59.19
613	0.23	59.11
614	0.33	58.89
615	0.1	58.55
616	0.22	58.45
617	0.17	58.23
618	0.1	58.07
619	0.21	57.97
620	0.38	57.75
621	0.24	57.37
622	0.33	57.13
623	0.04	56.8
624	0.09	56.75
625	0.22	56.67
626	0.15	56.44
627	0.23	56.3
628	0.18	56.07
629	0.11	55.89
630	0.27	55.78
631	0.37	55.51
632	0.13	55.14
633	0.24	55.01
634	0.21	54.77
635	0.31	54.56
636	0.39	54.25
637	0.14	53.85
638	0.17	53.71
639	0.1	53.54
640	0.16	53.45
641	0.26	53.29
642	0.24	53.02
643	0.15	52.79
644	0.33	52.64
645	0.21	52.31
646	0.46	52.09
647	0.2	51.64
648	0.16	51.43
649	0.14	51.28
650	0.52	51.14
651	0.14	50.62
652	0.3	50.48
653	0.15	50.18
654	0.15	50.03
655	0.18	49.89
656	0.27	49.71
657	0.35	49.43
658	0.25	49.08
659	0.13	48.83
660	0.34	48.7
661	0.42	48.35
662	0.08	47.94
663	0.11	47.86
664	0.29	47.75
665	0.29	47.46
666	0.15	47.17
667	0.38	47.02
668	0.23	46.63
669	0.18	46.4
670	0.13	46.23
671	0.31	46.1
672	0.33	45.79
673	0.27	45.46
674	0.11	45.19
675	0.19	45.08
676	0.18	44.88
677	0.13	44.7
678	0.32	44.57
679	0.19	44.25
680	0.26	44.06
681	0.32	43.81
682	0.36	43.48
683	0.16	43.12
684	0.18	42.96
685	0.26	42.78
686	0.28	42.52
687	0.16	42.24
688	0.17	42.08
689	0.32	41.91
690	0.17	41.58
691	0.24	41.42
692	0.18	41.18
693	0.19	40.99
694	0.36	40.8
695	0.28	40.45
696	0.25	40.17
697	0.46	39.91
698	0.2	39.45
699	0.15	39.25
700	0.18	39.1
701	0.23	38.92
702	0.19	38.69
703	0.36	38.5
704	0.19	38.14
705	0.34	37.95
706	0.22	37.61
707	0.18	37.39
708	0.35	37.21
709	0.25	36.86
710	0.13	36.61
711	0.22	36.48
712	0.29	36.26
713	0.14	35.96
714	0.14	35.82
715	0.21	35.68
716	0.28	35.47
717	0.23	35.19
718	0.2	34.96
719	0.31	34.76
720	0.21	34.45
721	0.19	34.23
722	0.21	34.05
723	0.19	33.84
724	0.18	33.65
725	0.31	33.47
726	0.15	33.16
727	0.19	33.02
728	0.18	32.82
729	0.19	32.64
730	0.34	32.45
731	0.24	32.11
732	0.18	31.87
733	0.37	31.69
734	0.27	31.31
735	0.29	31.04
736	0.29	30.75
737	0.11	30.46
738	0.19	30.36
739	0.28	30.17
740	0.24	29.89
741	0.2	29.65
742	0.18	29.45
743	0.15	29.27
744	0.37	29.12
745	0.32	28.75
746	0.22	28.44
747	0.23	28.21
748	0.22	27.98
749	0.38	27.76
750	0.14	27.39
751	0.21	27.25
752	0.11	27.04
753	0.2	26.93
754	0.25	26.73
755	0.29	26.47
756	0.27	26.19
757	0.2	25.92
758	0.13	25.73
759	0.26	25.6
760	0.36	25.34
761	0.15	24.99
762	0.18	24.84
763	0.37	24.66
764	0.14	24.29
765	0.2	24.15
766	0.21	23.95
767	0.2	23.74
768	0.17	23.54
769	0.23	23.37
770	0.42	23.14
771	0.28	22.72
772	0.25	22.43
773	0.08	22.18
774	0.3	22.1
775	0.22	21.8
776	0.19	21.58
777	0.13	21.39
778	0.3	21.27
779	0.16	20.97
780	0.28	20.81
781	0.4	20.53
782	0.14	20.12
783	0.23	19.99
784	0.32	19.75
785	0.33	19.43
786	0.3	19.1
787	0.23	18.79
788	0.1	18.57
789	0.27	18.47
790	0.21	18.2
791	0.24	18.0
792	0.27	17.76
793	0.18	17.49
794	0.27	17.3
795	0.36	17.03
796	0.24	16.67
797	0.21	16.43
798	0.16	16.22
799	0.31	16.06
800	0.42	15.75
801	0.13	15.33
802	0.19	15.2
803	0.19	15.02
804	0.17	14.83
805	0.17	14.66
806	0.3	14.49
807	0.22	14.19
808	0.39	13.97
809	0.11	13.58
810	0.21	13.48
811	0.28	13.27
812	0.12	12.99
813	0.13	12.87
814	0.22	12.74
815	0.19	12.52
816	0.16	12.33
817	0.21	12.17
818	0.11	11.95
819	0.18	11.84
820	0.19	11.67
821	0.18	11.47
822	0.24	11.3
823	0.14	11.06
824	0.1	10.92
825	0.15	10.82
826	0.1	10.66
827	0.09	10.57
828	0.11	10.47
829	0.24	10.36
830	0.14	10.13
831	0.17	9.99
832	0.11	9.81
833	0.1	9.71
834	0.13	9.61
835	0.15	9.48
836	0.11	9.33
837	0.1	9.22
838	0.28	9.12
839	0.09	8.83
840	0.1	8.74
841	0.07	8.65
842	0.1	8.58
843	0.15	8.48
844	0.15	8.33
845	0.13	8.18
846	0.11	8.04
847	0.18	7.94
848	0.05	7.76
849	0.18	7.71
850	0.09	7.53
851	0.05	7.43
852	0.06	7.38
853	0.12	7.32
854	0.09	7.2
855	0.08	7.1
856	0.08	7.03
857	0.05	6.95
858	0.16	6.9
859	0.19	6.74
860	0.11	6.55
861	0.07	6.44
862	0.05	6.38
863	0.04	6.33
864	0.11	6.29
865	0.08	6.19
866	0.08	6.11
867	0.06	6.03
868	0.16	5.97
869	0.09	5.81
870	0.15	5.71
871	0.06	5.57
872	0.03	5.51
873	0.12	5.48
874	0.13	5.36
875	0.2	5.23
876	0.05	5.03
877	0.06	4.98
878	0.02	4.92
879	0.1	4.9
880	0.12	4.8
881	0.1	4.68
882	0.05	4.58
883	0.14	4.53
884	0.16	4.39
885	0.1	4.23
886	0.13	4.12
887	0.02	4.0
888	0.07	3.98
889	0.21	3.91
890	0.08	3.7
891	0.05	3.62
892	0.11	3.57
893	0.04	3.46
894	0.13	3.42
895	0.11	3.29
896	0.07	3.18
897	0.11	3.11
898	0.18	3.0
899	0.05	2.81
900	0.11	2.76
901	0.03	2.65
902	0.04	2.62
903	0.04	2.58
904	0.1	2.54
905	0.09	2.44
906	0.1	2.35
907	0.04	2.25
908	0.03	2.21
909	0.13	2.17
910	0.06	2.05
911	0.08	1.99
912	0.03	1.91
913	0.09	1.87
914	0.02	1.78
915	0.05	1.76
916	0.03	1.71
917	0.04	1.68
918	0.05	1.64
919	0.04	1.59
920	0.09	1.55
921	0.04	1.46
922	0.04	1.42
923	0.01	1.38
924	0.04	1.38
925	0.04	1.33
926	0.03	1.3
927	0.02	1.27
928	0.04	1.25
929	0.03	1.21
930	0.03	1.17
931	0.01	1.14
932	0.02	1.13
933	0.04	1.11
934	0.06	1.07
935	0.01	1.01
936	0.02	0.99
937	0.02	0.98
938	0.01	0.96
939	0.02	0.95
940	0.01	0.93
941	0.02	0.92
942	0.02	0.91
943	0.06	0.89
944	0.02	0.83
945	0.02	0.81
946	0.0	0.8
947	0.01	0.79
948	0.04	0.78
949	0.02	0.75
950	0.0	0.73
951	0.01	0.73
952	0.01	0.71
953	0.0	0.7
954	0.01	0.7
955	0.01	0.69
956	0.01	0.68
957	0.02	0.67
958	0.02	0.65
959	0.0	0.63
960	0.01	0.63
961	0.0	0.61
962	0.0	0.61
963	0.02	0.61
964	0.02	0.59
965	0.0	0.57
966	0.01	0.57
967	0.01	0.56
968	0.0	0.56
969	0.03	0.55
970	0.01	0.52
971	0.0	0.51
972	0.01	0.51
973	0.07	0.5
974	0.01	0.42
975	0.01	0.42
976	0.0	0.41
977	0.0	0.4
978	0.02	0.4
979	0.01	0.39
980	0.02	0.38
981	0.0	0.35
982	0.01	0.35
983	0.01	0.35
984	0.05	0.34
985	0.02	0.3
986	0.0	0.28
987	0.0	0.27
988	0.01	0.27
989	0.01	0.25
990	0.0	0.24
991	0.01	0.24
992	0.0	0.23
993	0.01	0.23
994	0.03	0.22
995	0.02	0.19
996	0.0	0.17
997	0.0	0.16
998	0.0	0.16
999	0.03	0.16
1000	0.0	0.13
1001	0.0	0.13
1002	0.01	0.13
1003	0.01	0.13
1004	0.0	0.11
1005	0.0	0.11
1006	0.0	0.11
1007	0.0	0.11
1008	0.02	0.11
1009	0.0	0.09
1010	0.0	0.08
1011	0.0	0.08
1012	0.0	0.08
1013	0.0	0.08
1014	0.0	0.08
1015	0.0	0.07
1016	0.01	0.07
1017	0.0	0.07
1018	0.02	0.07
1019	0.0	0.05
1020	0.0	0.05
1021	0.0	0.05
1022	0.0	0.05
1023	0.0	0.05
1024	0.0	0.04
1025	0.0	0.04
1026	0.0	0.04
1027	0.0	0.04
1028	0.0	0.04
1029	0.0	0.04
1030	0.0	0.03
1031	0.0	0.03
1032	0.0	0.03
1033	0.0	0.03
1034	0.0	0.03
1035	0.0	0.03
1036	0.0	0.03
1037	0.0	0.03
1038	0.0	0.03
1039	0.0	0.03
1040	0.0	0.03
1041	0.0	0.03
1042	0.0	0.03
1043	0.0	0.03
1044	0.0	0.02
1045	0.0	0.02
1046	0.0	0.02
1047	0.01	0.02
1048	0.0	0.02
1049	0.0	0.02
1050	0.0	0.02
1051	0.0	0.02
1052	0.0	0.02
1053	0.0	0.02
1054	0.0	0.02
1055	0.0	0.02
1056	0.0	0.02
1057	0.0	0.02
1058	0.0	0.02
1059	0.0	0.02
1060	0.0	0.02
1061	0.0	0.02
1062	0.0	0.02
1063	0.0	0.02
1064	0.0	0.02
1065	0.0	0.02
1066	0.0	0.02
1067	0.0	0.02
1068	0.0	0.02
1069	0.0	0.02
1070	0.0	0.02
1071	0.0	0.02
1072	0.0	0.02
1073	0.0	0.02
1074	0.0	0.02
1075	0.0	0.01
1076	0.0	0.01
1077	0.0	0.01
1078	0.01	0.01
1079	0.0	0.01
1080	0.0	0.01
1081	0.0	0.01
1082	0.0	0.01
1083	0.01	0.01
1084	0.0	0.0
1085	0.0	0.0
1086	0.0	0.0
1087	0.0	0.0
1088	0.0	0.0
1089	0.0	0.0
1090	0.0	0.0
1091	0.0	0.0
1092	0.0	0.0
1093	0.0	0.0
1094	0.0	0.0
1095	0.0	0.0
1096	0.0	0.0
1097	0.0	0.0
1098	0.0	0.0
1099	0.0	0.0
1100	0.0	0.0
1101	0.0	0.0
1102	0.0	0.0
1103	0.0	0.0
1104	0.0	0.0
1105	0.0	0.0
1106	0.0	0.0
1107	0.0	0.0
1108	0.0	0.0
1109	0.0	0.0
1110	0.0	0.0
1111	0.0	0.0
1112	0.0	0.0
1113	0.0	0.0
1114	0.0	0.0
1115	0.0	0.0
1116	0.0	0.0
1117	0.0	0.0
1118	0.0	0.0
1119	0.0	0.0
1120	0.0	0.0
1121	0.0	0.0
1122	0.0	0.0
1123	0.0	0.0
1124	0.0	0.0
1125	0.0	0.0
1126	0.0	0.0
1127	0.0	0.0
1128	0.0	0.0
1129	0.0	0.0
1130	0.0	0.0
1131	0.0	0.0
1132	0.0	0.0
1133	0.0	0.0
1134	0.0	0.0
1135	0.0	0.0
1136	0.0	0.0
1137	0.0	0.0
1138	0.0	0.0
1139	0.0	0.0
1140	0.0	0.0
1141	0.0	0.0
1142	0.0	0.0
1143	0.0	0.0
1144	0.0	0.0
1145	0.0	0.0
1146	0.0	0.0
1147	0.0	0.0
1148	0.0	0.0
1149	0.0	0.0
1150	0.0	0.0
1151	0.0	0.0
1152	0.0	0.0
1153	0.0	0.0
1154	0.0	0.0
1155	0.0	0.0
1156	0.0	0.0
1157	0.0	0.0
1158	0.0	0.0
1159	0.0	0.0
1160	0.0	0.0
1161	0.0	0.0
1162	0.0	0.0
1163	0.0	0.0
1164	0.0	0.0
1165	0.0	0.0
1166	0.0	0.0
1167	0.0	0.0
1168	0.0	0.0
1169	0.0	0.0
1170	0.0	0.0
1171	0.0	0.0
1172	0.0	0.0
1173	0.0	0.0
1174	0.0	0.0
1175	0.0	0.0
1176	0.0	0.0
1177	0.0	0.0
1178	0.0	0.0
1179	0.0	0.0
1180	0.0	0.0
1181	0.0	0.0
1182	0.0	0.0
1183	0.0	0.0
1184	0.0	0.0
1185	0.0	0.0
1186	0.0	0.0
1187	0.0	0.0
1188	0.0	0.0
1189	0.0	0.0
1190	0.0	0.0
1191	0.0	0.0
1192	0.0	0.0
1193	0.0	0.0
1194	0.0	0.0
1195	0.0	0.0
1196	0.0	0.0

[truncated: 29 more sheets: ESP, FRA, GBR, GHA, GRE, HOL, INA, IRL, ISR, ITA, JPN, KOR, MAL, MAR, MEX, NZL, OMA, POL, POR, ROM …]
