# Supplementary material for: Class I HLA Allele Predicted Restricted Antigenic Coverages for Spike and Nucleocapsid Proteins Are Associated With Deaths Related to COVID-19
Source: Front Immunol. 2020 Dec 16;11:565730. doi: 10.3389/fimmu.2020.565730 (PMC7772148; doi:10.3389/fimmu.2020.565730)
Supplement: Supplementary file 3 [file DataSheet_3.zip › Supplementary_File_3/results_population_coverage_AF_90/IEDB.Pop.coverage.protein_E.netCombined.xlsx]

## Sheet: Summary
population/area	Class I
	coveragea	average_hitb	pc90c
user_ARM	0.96	4.01	1.49
user_AUT	0.914	4.47	1.14
user_BRA	0.937	4.98	1.38
user_BUL	0.9625	5.12	1.98
user_CHN	0.9175	5.49	1.19
user_COL	0.9202	4.37	1.16
user_CRO	0.9145	4.56	1.17
user_CZE	0.9243	4.73	1.36
user_DEU	0.934	4.73	1.38
user_ESP	0.9344	4.76	1.37
user_FRA	0.9421	4.99	1.54
user_GBR	0.9542	5.01	1.76
user_GHA	0.7918	3.53	0.48
user_GRE	0.9469	4.56	1.55
user_HOL	0.9411	4.78	1.45
user_INA	0.8694	3.24	0.77
user_IRL	0.9421	4.56	1.52
user_ISR	0.9619	4.19	1.61
user_ITA	0.9615	4.98	1.72
user_JPN	0.8665	3.54	0.75
user_KOR	0.8734	4.42	0.79
user_MAL	0.8453	3.5	0.65
user_MAR	0.9629	4.75	1.76
user_MEX	0.9248	4.61	1.25
user_OMA	0.9651	4.74	1.75
user_POL	0.9159	4.21	1.16
user_POR	0.9477	4.91	1.59
user_ROM	0.943	4.57	1.46
user_RSA	0.8696	3.85	0.77
user_RUS	0.9089	4.61	1.1
user_SEN	0.8917	4.5	0.92
user_SGP	0.9015	5.33	1.01
user_SWE	0.8861	4.39	0.88
user_THA	0.8796	4.6	0.83
user_TUN	0.9237	4.32	1.21
user_UAE	0.9683	4.5	1.65
user_USA	0.9522	5.01	1.7
Average	92.0422	4.52486	1.27703
Standard deviation	3.93586	0.505611	0.371602
a projected population coverage
b average number of epitope hits / HLA combinations recognized by the population
c minimum number of epitope hits / HLA combinations recognized by 90% of the population

## Sheet: ARM
user_ARM - Class I Coverage
Number of epitope hits / HLA combinations recognized	Percent of individuals	Cumulative percent of population coverage
0	4.0	100.0
1	12.28	96.0
2	17.02	83.71
3	17.25	66.7
4	11.47	49.45
5	8.89	37.98
6	8.98	29.1
7	9.05	20.12
8	6.51	11.07
9	2.8	4.56
10	1.37	1.75
11	0.25	0.38
12	0.09	0.13
13	0.04	0.04
14	0.0	0.0
15	0.0	0.0
16	0.0	0.0
17	0.0	0.0
18	0.0	0.0
19	0.0	0.0

## Sheet: AUT
user_AUT - Class I Coverage
Number of epitope hits / HLA combinations recognized	Percent of individuals	Cumulative percent of population coverage
0	8.6	100.0
1	10.32	91.4
2	11.18	81.08
3	9.45	69.9
4	5.42	60.45
5	14.73	55.04
6	16.71	40.3
7	10.41	23.59
8	6.02	13.18
9	4.12	7.16
10	1.71	3.04
11	0.91	1.33
12	0.36	0.42
13	0.07	0.07
14	0.0	0.0
15	0.0	0.0
16	0.0	0.0
17	0.0	0.0
18	0.0	0.0
19	0.0	0.0

## Sheet: BRA
user_BRA - Class I Coverage
Number of epitope hits / HLA combinations recognized	Percent of individuals	Cumulative percent of population coverage
0	6.3	100.0
1	9.63	93.7
2	10.06	84.07
3	9.08	74.01
4	6.13	64.93
5	13.41	58.79
6	15.63	45.38
7	10.78	29.76
8	6.66	18.98
9	4.02	12.31
10	3.47	8.29
11	2.87	4.82
12	1.29	1.95
13	0.32	0.66
14	0.2	0.34
15	0.12	0.14
16	0.02	0.02
17	0.0	0.0
18	0.0	0.0
19	0.0	0.0

## Sheet: BUL
user_BUL - Class I Coverage
Number of epitope hits / HLA combinations recognized	Percent of individuals	Cumulative percent of population coverage
0	3.75	100.0
1	6.37	96.25
2	10.67	89.88
3	10.09	79.21
4	8.27	69.12
5	13.09	60.85
6	12.95	47.76
7	15.74	34.81
8	9.64	19.07
9	5.47	9.43
10	2.65	3.96
11	0.96	1.31
12	0.22	0.35
13	0.1	0.13
14	0.03	0.03
15	0.0	0.0
16	0.0	0.0
17	0.0	0.0
18	0.0	0.0
19	0.0	0.0

## Sheet: CHN
user_CHN - Class I Coverage
Number of epitope hits / HLA combinations recognized	Percent of individuals	Cumulative percent of population coverage
0	8.25	100.0
1	9.3	91.75
2	7.67	82.45
3	5.92	74.78
4	11.03	68.86
5	8.87	57.83
6	13.12	48.96
7	8.38	35.85
8	5.52	27.47
9	5.64	21.95
10	6.73	16.31
11	3.84	9.57
12	2.47	5.73
13	1.19	3.26
14	0.72	2.08
15	0.81	1.36
16	0.39	0.55
17	0.06	0.16
18	0.01	0.1
19	0.08	0.08

## Sheet: COL
user_COL - Class I Coverage
Number of epitope hits / HLA combinations recognized	Percent of individuals	Cumulative percent of population coverage
0	7.98	100.0
1	12.3	92.02
2	10.72	79.72
3	11.54	69.01
4	9.43	57.47
5	12.61	48.04
6	12.33	35.43
7	7.84	23.1
8	6.48	15.26
9	4.21	8.78
10	2.35	4.57
11	1.2	2.22
12	0.62	1.02
13	0.26	0.4
14	0.1	0.13
15	0.03	0.03
16	0.01	0.01
17	0.0	0.0
18	0.0	0.0
19	0.0	0.0

## Sheet: CRO
user_CRO - Class I Coverage
Number of epitope hits / HLA combinations recognized	Percent of individuals	Cumulative percent of population coverage
0	8.55	100.0
1	8.53	91.45
2	12.53	82.92
3	8.59	70.39
4	7.39	61.81
5	16.1	54.41
6	11.97	38.32
7	11.77	26.34
8	5.45	14.58
9	5.16	9.12
10	1.92	3.96
11	1.43	2.04
12	0.41	0.61
13	0.17	0.2
14	0.03	0.03
15	0.0	0.0
16	0.0	0.0
17	0.0	0.0
18	0.0	0.0
19	0.0	0.0

## Sheet: CZE
user_CZE - Class I Coverage
Number of epitope hits / HLA combinations recognized	Percent of individuals	Cumulative percent of population coverage
0	7.57	100.0
1	6.75	92.43
2	10.79	85.68
3	9.87	74.89
4	6.8	65.02
5	18.6	58.22
6	13.24	39.62
7	10.72	26.38
8	6.89	15.66
9	5.03	8.76
10	1.83	3.74
11	1.12	1.9
12	0.57	0.78
13	0.16	0.21
14	0.04	0.05
15	0.01	0.01
16	0.0	0.0
17	0.0	0.0
18	0.0	0.0
19	0.0	0.0

## Sheet: DEU
user_DEU - Class I Coverage
Number of epitope hits / HLA combinations recognized	Percent of individuals	Cumulative percent of population coverage
0	6.6	100.0
1	8.94	93.4
2	10.71	84.47
3	10.47	73.76
4	7.47	63.29
5	13.76	55.82
6	15.29	42.06
7	10.45	26.76
8	6.64	16.31
9	5.27	9.67
10	2.35	4.4
11	1.22	2.06
12	0.62	0.83
13	0.19	0.21
14	0.02	0.02
15	0.0	0.0
16	0.0	0.0
17	0.0	0.0
18	0.0	0.0
19	0.0	0.0

[truncated: 29 more sheets: ESP, FRA, GBR, GHA, GRE, HOL, INA, IRL, ISR, ITA, JPN, KOR, MAL, MAR, MEX, NZL, OMA, POL, POR, ROM …]
