# Supplementary material for: Class I HLA Allele Predicted Restricted Antigenic Coverages for Spike and Nucleocapsid Proteins Are Associated With Deaths Related to COVID-19
Source: Front Immunol. 2020 Dec 16;11:565730. doi: 10.3389/fimmu.2020.565730 (PMC7772148; doi:10.3389/fimmu.2020.565730)
Supplement: Supplementary file 3 [file DataSheet_3.zip › Supplementary_File_3/results_population_coverage_AF_90/IEDB.Pop.coverage.protein_M.netCombined.xlsx]

## Sheet: Summary
population/area	Class I
	coveragea	average_hitb	pc90c
user_ARM	0.9991	14.47	8.44
user_AUT	0.9997	13.33	7.16
user_BRA	0.9997	15.66	9.15
user_BUL	0.9979	13.31	6.73
user_CHN	0.9989	14.17	8.18
user_COL	0.9995	14.94	8.81
user_CRO	0.9996	14.37	7.87
user_CZE	0.9995	13.85	7.36
user_DEU	0.9996	15	8.6
user_ESP	0.9996	15.37	8.95
user_FRA	0.9996	15.26	8.89
user_GBR	0.9997	15.84	9.31
user_GHA	0.9999	14.35	8.63
user_GRE	0.9992	13.79	7.49
user_HOL	0.9996	15.22	9.08
user_INA	0.9994	15.04	9.48
user_IRL	0.9998	16.35	9.58
user_ISR	0.9992	14.79	8.43
user_ITA	0.9995	14.91	8.34
user_JPN	0.9979	13.81	8.59
user_KOR	0.9978	13.61	7.82
user_MAL	0.9996	15.54	9.81
user_MAR	0.9997	15.54	8.8
user_MEX	0.9988	13.84	7.72
user_OMA	0.9987	14.33	8.07
user_POL	0.9996	15.37	9.13
user_POR	0.9994	14.01	7.53
user_ROM	0.9996	15.11	8.53
user_RSA	0.9996	16.27	9.28
user_RUS	0.9998	14.59	8.38
user_SEN	0.9998	16.11	9.68
user_SGP	0.9981	13.41	7.52
user_SWE	0.9997	15.42	9.32
user_THA	0.9975	13.91	7.55
user_TUN	0.9986	14.16	7.65
user_UAE	0.9987	14.2	7.91
user_USA	0.9997	15.31	9.19
Average	99.9232	14.7178	8.45838
Standard deviation	0.0653645	0.845764	0.786036
a projected population coverage
b average number of epitope hits / HLA combinations recognized by the population
c minimum number of epitope hits / HLA combinations recognized by 90% of the population

## Sheet: ARM
user_ARM - Class I Coverage
Number of epitope hits / HLA combinations recognized	Percent of individuals	Cumulative percent of population coverage
0	0.09	100.0
1	0.13	99.91
2	0.05	99.79
3	0.83	99.74
4	1.26	98.91
5	0.93	97.65
6	2.1	96.72
7	3.17	94.62
8	3.31	91.45
9	4.43	88.14
10	6.0	83.71
11	6.26	77.71
12	6.52	71.45
13	7.8	64.94
14	8.16	57.14
15	7.32	48.98
16	7.21	41.66
17	7.23	34.45
18	6.05	27.22
19	4.72	21.17
20	4.5	16.45
21	3.68	11.95
22	2.62	8.27
23	1.75	5.65
24	1.41	3.9
25	1.04	2.48
26	0.57	1.44
27	0.36	0.87
28	0.24	0.51
29	0.15	0.27
30	0.07	0.13
31	0.03	0.05
32	0.01	0.02
33	0.01	0.01
34	0.0	0.0
35	0.0	0.0
36	0.0	0.0
37	0.0	0.0
38	0.0	0.0
39	0.0	0.0
40	0.0	0.0
41	0.0	0.0
42	0.0	0.0

## Sheet: AUT
user_AUT - Class I Coverage
Number of epitope hits / HLA combinations recognized	Percent of individuals	Cumulative percent of population coverage
0	0.03	100.0
1	0.18	99.97
2	0.27	99.79
3	0.79	99.52
4	2.25	98.73
5	1.71	96.48
6	3.79	94.77
7	6.26	90.98
8	3.88	84.72
9	6.25	80.84
10	8.29	74.59
11	5.07	66.3
12	7.28	61.24
13	8.22	53.96
14	5.7	45.74
15	5.83	40.05
16	6.91	34.22
17	5.29	27.31
18	3.87	22.01
19	4.8	18.14
20	3.81	13.34
21	1.94	9.53
22	2.58	7.59
23	1.88	5.01
24	0.82	3.13
25	0.96	2.31
26	0.65	1.35
27	0.19	0.69
28	0.27	0.5
29	0.13	0.23
30	0.03	0.09
31	0.04	0.06
32	0.02	0.02
33	0.0	0.0
34	0.0	0.0
35	0.0	0.0
36	0.0	0.0
37	0.0	0.0
38	0.0	0.0
39	0.0	0.0
40	0.0	0.0
41	0.0	0.0
42	0.0	0.0

## Sheet: BRA
user_BRA - Class I Coverage
Number of epitope hits / HLA combinations recognized	Percent of individuals	Cumulative percent of population coverage
0	0.03	100.0
1	0.11	99.97
2	0.11	99.86
3	0.42	99.75
4	0.92	99.33
5	0.77	98.41
6	1.74	97.64
7	2.72	95.9
8	2.6	93.18
9	3.82	90.58
10	4.87	86.77
11	5.02	81.89
12	6.0	76.87
13	6.57	70.87
14	6.9	64.3
15	6.86	57.4
16	6.95	50.54
17	6.97	43.59
18	6.32	36.62
19	5.81	30.3
20	5.33	24.49
21	4.48	19.17
22	3.79	14.69
23	3.02	10.9
24	2.4	7.88
25	1.82	5.49
26	1.3	3.67
27	0.91	2.37
28	0.61	1.46
29	0.38	0.85
30	0.22	0.47
31	0.13	0.25
32	0.07	0.12
33	0.03	0.05
34	0.01	0.02
35	0.01	0.01
36	0.0	0.0
37	0.0	0.0
38	0.0	0.0
39	0.0	0.0
40	0.0	0.0
41	0.0	0.0
42	0.0	0.0

## Sheet: BUL
user_BUL - Class I Coverage
Number of epitope hits / HLA combinations recognized	Percent of individuals	Cumulative percent of population coverage
0	0.21	100.0
1	0.27	99.79
2	0.09	99.52
3	2.32	99.44
4	2.95	97.12
5	1.47	94.17
6	3.69	92.7
7	4.33	89.01
8	4.27	84.68
9	6.27	80.41
10	6.32	74.14
11	6.11	67.82
12	7.52	61.72
13	7.17	54.2
14	7.01	47.03
15	6.41	40.01
16	5.8	33.61
17	5.43	27.81
18	4.98	22.38
19	3.87	17.4
20	3.24	13.53
21	2.68	10.29
22	2.16	7.6
23	1.68	5.44
24	1.1	3.77
25	0.93	2.66
26	0.62	1.73
27	0.43	1.11
28	0.27	0.68
29	0.17	0.4
30	0.11	0.24
31	0.06	0.13
32	0.03	0.06
33	0.02	0.03
34	0.01	0.01
35	0.0	0.01
36	0.0	0.0
37	0.0	0.0
38	0.0	0.0
39	0.0	0.0
40	0.0	0.0
41	0.0	0.0
42	0.0	0.0

## Sheet: CHN
user_CHN - Class I Coverage
Number of epitope hits / HLA combinations recognized	Percent of individuals	Cumulative percent of population coverage
0	0.11	100.0
1	0.22	99.89
2	0.07	99.67
3	0.72	99.59
4	1.2	98.88
5	0.57	97.68
6	2.58	97.11
7	4.1	94.53
8	2.4	90.43
9	5.12	88.03
10	7.74	82.92
11	4.94	75.18
12	5.93	70.24
13	10.22	64.3
14	7.81	54.09
15	5.63	46.27
16	9.13	40.64
17	7.15	31.51
18	4.38	24.36
19	5.29	19.98
20	4.9	14.69
21	3.13	9.79
22	2.04	6.66
23	2.06	4.63
24	1.19	2.57
25	0.45	1.37
26	0.43	0.92
27	0.35	0.49
28	0.13	0.14
29	0.01	0.01
30	0.0	0.0
31	0.0	0.0
32	0.0	0.0
33	0.0	0.0
34	0.0	0.0
35	0.0	0.0
36	0.0	0.0
37	0.0	0.0
38	0.0	0.0
39	0.0	0.0
40	0.0	0.0
41	0.0	0.0
42	0.0	0.0

## Sheet: COL
user_COL - Class I Coverage
Number of epitope hits / HLA combinations recognized	Percent of individuals	Cumulative percent of population coverage
0	0.05	100.0
1	0.14	99.95
2	0.13	99.8
3	0.5	99.67
4	1.03	99.17
5	0.83	98.14
6	1.99	97.31
7	3.17	95.31
8	2.65	92.14
9	4.37	89.49
10	6.09	85.12
11	5.28	79.03
12	6.43	73.74
13	7.92	67.31
14	7.15	59.39
15	6.93	52.24
16	7.58	45.31
17	6.83	37.73
18	5.91	30.9
19	5.46	25.0
20	4.78	19.54
21	3.96	14.75
22	2.95	10.79
23	2.46	7.83
24	1.9	5.37
25	1.24	3.47
26	0.87	2.24
27	0.59	1.36
28	0.36	0.78
29	0.21	0.41
30	0.1	0.21
31	0.06	0.11
32	0.03	0.05
33	0.01	0.02
34	0.01	0.01
35	0.0	0.0
36	0.0	0.0
37	0.0	0.0
38	0.0	0.0
39	0.0	0.0
40	0.0	0.0
41	0.0	0.0
42	0.0	0.0

## Sheet: CRO
user_CRO - Class I Coverage
Number of epitope hits / HLA combinations recognized	Percent of individuals	Cumulative percent of population coverage
0	0.04	100.0
1	0.09	99.96
2	0.02	99.87
3	0.88	99.85
4	1.75	98.97
5	0.6	97.23
6	2.91	96.63
7	4.3	93.72
8	2.38	89.42
9	5.04	87.04
10	7.01	82.0
11	4.94	74.99
12	7.2	70.05
13	8.6	62.85
14	6.67	54.25
15	6.75	47.59
16	7.52	40.84
17	6.07	33.31
18	5.35	27.24
19	4.97	21.89
20	4.31	16.92
21	3.29	12.61
22	2.49	9.32
23	2.18	6.83
24	1.39	4.65
25	1.13	3.27
26	0.84	2.14
27	0.48	1.3
28	0.33	0.82
29	0.26	0.49
30	0.09	0.23
31	0.07	0.15
32	0.05	0.08
33	0.01	0.03
34	0.02	0.02
35	0.0	0.0
36	0.0	0.0
37	0.0	0.0
38	0.0	0.0
39	0.0	0.0
40	0.0	0.0
41	0.0	0.0
42	0.0	0.0

## Sheet: CZE
user_CZE - Class I Coverage
Number of epitope hits / HLA combinations recognized	Percent of individuals	Cumulative percent of population coverage
0	0.05	100.0
1	0.12	99.95
2	0.05	99.83
3	0.91	99.78
4	1.95	98.86
5	0.75	96.91
6	4.2	96.16
7	5.51	91.96
8	2.76	86.45
9	6.24	83.68
10	7.24	77.44
11	5.26	70.2
12	6.68	64.93
13	7.71	58.25
14	6.73	50.54
15	6.04	43.81
16	6.89	37.77
17	6.26	30.88
18	4.5	24.62
19	4.64	20.12
20	4.25	15.48
21	2.72	11.22
22	2.42	8.51
23	2.09	6.08
24	1.14	4.0
25	1.11	2.86
26	0.68	1.75
27	0.38	1.06
28	0.3	0.68
29	0.19	0.39
30	0.09	0.19
31	0.06	0.11
32	0.02	0.05
33	0.01	0.03
34	0.01	0.01
35	0.0	0.0
36	0.0	0.0
37	0.0	0.0
38	0.0	0.0
39	0.0	0.0
40	0.0	0.0
41	0.0	0.0
42	0.0	0.0

## Sheet: DEU
user_DEU - Class I Coverage
Number of epitope hits / HLA combinations recognized	Percent of individuals	Cumulative percent of population coverage
0	0.04	100.0
1	0.06	99.96
2	0.01	99.9
3	0.77	99.89
4	1.11	99.12
5	0.36	98.01
6	3.42	97.66
7	3.3	94.24
8	1.58	90.94
9	5.89	89.36
10	5.38	83.47
11	3.87	78.09
12	7.7	74.22
13	7.21	66.52
14	5.96	59.32
15	7.08	53.36
16	7.7	46.28
17	6.4	38.58
18	5.52	32.18
19	6.26	26.67
20	4.89	20.4
21	3.47	15.51
22	3.57	12.04
23	2.75	8.46
24	1.63	5.71
25	1.55	4.08
26	1.06	2.54
27	0.5	1.48
28	0.47	0.98
29	0.26	0.51
30	0.1	0.25
31	0.09	0.15
32	0.04	0.06
33	0.01	0.02
34	0.01	0.01
35	0.0	0.0
36	0.0	0.0
37	0.0	0.0
38	0.0	0.0
39	0.0	0.0
40	0.0	0.0
41	0.0	0.0
42	0.0	0.0

[truncated: 29 more sheets: ESP, FRA, GBR, GHA, GRE, HOL, INA, IRL, ISR, ITA, JPN, KOR, MAL, MAR, MEX, NZL, OMA, POL, POR, ROM …]
