# Supplementary material for: Class I HLA Allele Predicted Restricted Antigenic Coverages for Spike and Nucleocapsid Proteins Are Associated With Deaths Related to COVID-19
Source: Front Immunol. 2020 Dec 16;11:565730. doi: 10.3389/fimmu.2020.565730 (PMC7772148; doi:10.3389/fimmu.2020.565730)
Supplement: Supplementary file 3 [file DataSheet_3.zip › Supplementary_File_3/results_population_coverage_AF_90/IEDB.Pop.coverage.protein_N.netCombined.xlsx]

## Sheet: Summary
population/area	Class I
	coveragea	average_hitb	pc90c
user_ARM	0.9998	15.39	7.23
user_AUT	0.9998	14.63	7.08
user_BRA	0.9998	15.48	8.1
user_BUL	0.9997	11.79	4.71
user_CHN	0.9999	11.26	6.25
user_COL	0.9998	14.53	6.57
user_CRO	0.9999	13.75	6.23
user_CZE	0.9997	14.78	7.5
user_DEU	0.9998	14.87	7.37
user_ESP	0.9998	14.05	6.94
user_FRA	0.9999	14.39	7.19
user_GBR	0.9999	15.11	7.62
user_GHA	0.9998	15.73	8.67
user_GRE	0.9998	13.88	5.69
user_HOL	0.9999	15.17	7.65
user_INA	0.9999	13.73	7.97
user_IRL	0.9999	15.79	8.45
user_ISR	0.9993	15.21	6.89
user_ITA	0.9998	15.09	7.07
user_JPN	0.9998	11.18	5.34
user_KOR	0.9998	11.75	6.14
user_MAL	0.9998	12.97	7.1
user_MAR	0.9988	14.12	6.41
user_MEX	0.9996	12.88	5.27
user_OMA	0.9993	14.08	6.4
user_POL	0.9998	14.7	7.32
user_POR	0.9997	14.95	7.19
user_ROM	0.9999	13.95	6.36
user_RSA	0.9997	17.48	10.52
user_RUS	0.9998	14.24	6.94
user_SEN	0.9997	15.86	8.44
user_SGP	0.9999	10.19	6.06
user_SWE	0.9998	14.74	7.82
user_THA	0.9995	11.9	6.55
user_TUN	0.9985	12.32	5.06
user_UAE	0.9992	13.45	6.38
user_USA	0.9999	15.22	7.79
Average	99.9695	14.0705	6.98027
Standard deviation	0.0308172	1.55088	1.12288
a projected population coverage
b average number of epitope hits / HLA combinations recognized by the population
c minimum number of epitope hits / HLA combinations recognized by 90% of the population

## Sheet: ARM
user_ARM - Class I Coverage
Number of epitope hits / HLA combinations recognized	Percent of individuals	Cumulative percent of population coverage
0	0.02	100.0
1	0.24	99.98
2	0.42	99.74
3	1.52	99.32
4	1.86	97.8
5	2.03	95.94
6	3.19	93.92
7	3.15	90.72
8	3.41	87.58
9	4.33	84.16
10	4.44	79.83
11	4.84	75.39
12	5.46	70.55
13	6.26	65.09
14	5.93	58.83
15	5.87	52.9
16	5.55	47.03
17	5.14	41.48
18	4.86	36.34
19	4.52	31.48
20	4.45	26.95
21	3.9	22.5
22	3.49	18.6
23	3.35	15.11
24	2.49	11.76
25	2.0	9.27
26	1.69	7.28
27	1.24	5.59
28	1.13	4.35
29	0.99	3.21
30	0.66	2.23
31	0.53	1.56
32	0.4	1.03
33	0.18	0.63
34	0.17	0.45
35	0.09	0.29
36	0.04	0.19
37	0.06	0.15
38	0.07	0.09
39	0.02	0.02
40	0.0	0.0
41	0.0	0.0
42	0.0	0.0
43	0.0	0.0

## Sheet: AUT
user_AUT - Class I Coverage
Number of epitope hits / HLA combinations recognized	Percent of individuals	Cumulative percent of population coverage
0	0.02	100.0
1	0.37	99.98
2	0.97	99.61
3	1.37	98.64
4	1.49	97.27
5	2.36	95.79
6	3.14	93.42
7	3.43	90.28
8	4.39	86.85
9	4.66	82.46
10	4.94	77.81
11	5.15	72.87
12	6.25	67.72
13	6.29	61.47
14	5.6	55.18
15	6.37	49.57
16	5.78	43.21
17	5.26	37.42
18	5.45	32.17
19	4.93	26.71
20	3.82	21.78
21	3.45	17.96
22	3.55	14.51
23	2.43	10.96
24	1.99	8.53
25	1.95	6.54
26	1.11	4.59
27	0.96	3.49
28	1.09	2.53
29	0.45	1.44
30	0.26	0.99
31	0.31	0.74
32	0.16	0.43
33	0.08	0.26
34	0.16	0.19
35	0.0	0.03
36	0.0	0.03
37	0.03	0.03
38	0.0	0.0
39	0.0	0.0
40	0.0	0.0
41	0.0	0.0
42	0.0	0.0
43	0.0	0.0

## Sheet: BRA
user_BRA - Class I Coverage
Number of epitope hits / HLA combinations recognized	Percent of individuals	Cumulative percent of population coverage
0	0.02	100.0
1	0.2	99.98
2	0.44	99.78
3	0.75	99.34
4	1.12	98.59
5	1.75	97.47
6	2.42	95.71
7	2.93	93.3
8	3.78	90.36
9	4.31	86.58
10	4.78	82.28
11	5.31	77.5
12	5.87	72.2
13	6.1	66.32
14	6.03	60.23
15	6.19	54.2
16	6.15	48.0
17	5.69	41.86
18	5.52	36.17
19	5.05	30.65
20	4.45	25.6
21	3.92	21.14
22	3.59	17.23
23	2.98	13.64
24	2.38	10.66
25	2.05	8.28
26	1.66	6.23
27	1.21	4.57
28	1.0	3.36
29	0.76	2.36
30	0.49	1.6
31	0.37	1.11
32	0.3	0.74
33	0.17	0.44
34	0.11	0.27
35	0.08	0.17
36	0.04	0.09
37	0.02	0.05
38	0.02	0.03
39	0.01	0.01
40	0.0	0.0
41	0.0	0.0
42	0.0	0.0
43	0.0	0.0

## Sheet: BUL
user_BUL - Class I Coverage
Number of epitope hits / HLA combinations recognized	Percent of individuals	Cumulative percent of population coverage
0	0.03	100.0
1	0.65	99.97
2	1.74	99.32
3	4.16	97.58
4	4.81	93.42
5	4.89	88.6
6	5.77	83.72
7	6.14	77.94
8	5.7	71.81
9	5.63	66.11
10	6.02	60.48
11	5.59	54.47
12	5.82	48.88
13	6.57	43.06
14	5.72	36.49
15	4.92	30.77
16	4.47	25.85
17	3.81	21.38
18	3.15	17.57
19	2.8	14.42
20	2.43	11.62
21	1.91	9.19
22	1.78	7.28
23	1.54	5.5
24	1.02	3.96
25	0.81	2.94
26	0.62	2.13
27	0.36	1.52
28	0.35	1.15
29	0.3	0.8
30	0.14	0.5
31	0.13	0.36
32	0.12	0.23
33	0.03	0.12
34	0.03	0.08
35	0.02	0.05
36	0.0	0.03
37	0.01	0.02
38	0.01	0.01
39	0.0	0.0
40	0.0	0.0
41	0.0	0.0
42	0.0	0.0
43	0.0	0.0

## Sheet: CHN
user_CHN - Class I Coverage
Number of epitope hits / HLA combinations recognized	Percent of individuals	Cumulative percent of population coverage
0	0.01	100.0
1	0.23	99.99
2	1.06	99.76
3	1.66	98.7
4	2.11	97.04
5	3.49	94.93
6	5.71	91.44
7	6.82	85.72
8	7.63	78.91
9	7.97	71.28
10	9.28	63.3
11	9.61	54.03
12	8.44	44.42
13	6.84	35.98
14	6.09	29.14
15	5.68	23.05
16	4.85	17.37
17	3.29	12.52
18	2.4	9.23
19	2.21	6.83
20	1.69	4.62
21	1.03	2.93
22	0.63	1.9
23	0.51	1.27
24	0.32	0.76
25	0.17	0.44
26	0.11	0.27
27	0.08	0.16
28	0.04	0.07
29	0.01	0.03
30	0.01	0.02
31	0.01	0.01
32	0.0	0.0
33	0.0	0.0
34	0.0	0.0
35	0.0	0.0
36	0.0	0.0
37	0.0	0.0
38	0.0	0.0
39	0.0	0.0
40	0.0	0.0
41	0.0	0.0
42	0.0	0.0
43	0.0	0.0

## Sheet: COL
user_COL - Class I Coverage
Number of epitope hits / HLA combinations recognized	Percent of individuals	Cumulative percent of population coverage
0	0.02	100.0
1	0.36	99.98
2	1.2	99.62
3	1.79	98.42
4	2.21	96.63
5	2.54	94.42
6	3.29	91.88
7	3.9	88.59
8	4.41	84.69
9	4.76	80.28
10	4.77	75.53
11	4.97	70.75
12	5.75	65.79
13	6.24	60.03
14	5.95	53.79
15	5.51	47.85
16	5.4	42.34
17	5.12	36.94
18	4.71	31.83
19	4.49	27.12
20	3.91	22.63
21	3.22	18.71
22	3.11	15.5
23	2.72	12.39
24	2.18	9.67
25	1.73	7.49
26	1.43	5.76
27	1.1	4.33
28	0.85	3.23
29	0.75	2.38
30	0.49	1.63
31	0.34	1.14
32	0.29	0.8
33	0.2	0.51
34	0.12	0.31
35	0.07	0.19
36	0.05	0.12
37	0.02	0.07
38	0.02	0.05
39	0.02	0.02
40	0.0	0.0
41	0.0	0.0
42	0.0	0.0
43	0.0	0.0

## Sheet: CRO
user_CRO - Class I Coverage
Number of epitope hits / HLA combinations recognized	Percent of individuals	Cumulative percent of population coverage
0	0.01	100.0
1	0.28	99.99
2	1.32	99.71
3	2.39	98.39
4	2.79	96.0
5	2.51	93.22
6	3.07	90.71
7	4.19	87.64
8	5.07	83.45
9	5.41	78.38
10	5.62	72.97
11	5.69	67.35
12	5.9	61.66
13	6.73	55.77
14	6.2	49.04
15	5.34	42.84
16	5.34	37.51
17	4.97	32.17
18	4.6	27.19
19	4.42	22.59
20	3.69	18.17
21	2.57	14.48
22	2.61	11.91
23	2.41	9.3
24	1.64	6.9
25	1.4	5.26
26	1.05	3.86
27	0.68	2.81
28	0.76	2.13
29	0.54	1.37
30	0.23	0.84
31	0.19	0.61
32	0.18	0.43
33	0.09	0.25
34	0.1	0.16
35	0.03	0.06
36	0.0	0.03
37	0.02	0.03
38	0.02	0.02
39	0.0	0.0
40	0.0	0.0
41	0.0	0.0
42	0.0	0.0
43	0.0	0.0

## Sheet: CZE
user_CZE - Class I Coverage
Number of epitope hits / HLA combinations recognized	Percent of individuals	Cumulative percent of population coverage
0	0.03	100.0
1	0.45	99.97
2	0.93	99.52
3	1.39	98.59
4	1.33	97.21
5	1.72	95.88
6	2.59	94.16
7	3.14	91.57
8	4.38	88.43
9	4.33	84.05
10	5.02	79.72
11	5.25	74.7
12	6.06	69.45
13	6.72	63.38
14	6.18	56.67
15	6.24	50.49
16	5.96	44.25
17	5.83	38.29
18	5.69	32.46
19	4.89	26.78
20	4.31	21.89
21	3.32	17.58
22	3.25	14.26
23	2.8	11.02
24	2.16	8.22
25	1.61	6.06
26	1.29	4.45
27	0.92	3.16
28	0.8	2.24
29	0.6	1.44
30	0.25	0.84
31	0.19	0.59
32	0.19	0.4
33	0.07	0.21
34	0.11	0.14
35	0.01	0.02
36	0.0	0.01
37	0.01	0.01
38	0.0	0.0
39	0.0	0.0
40	0.0	0.0
41	0.0	0.0
42	0.0	0.0
43	0.0	0.0

## Sheet: DEU
user_DEU - Class I Coverage
Number of epitope hits / HLA combinations recognized	Percent of individuals	Cumulative percent of population coverage
0	0.02	100.0
1	0.27	99.98
2	0.88	99.71
3	1.29	98.84
4	1.39	97.54
5	1.96	96.15
6	2.9	94.19
7	3.48	91.29
8	4.09	87.81
9	4.46	83.72
10	4.83	79.25
11	5.13	74.42
12	6.21	69.29
13	6.39	63.09
14	5.76	56.7
15	6.03	50.93
16	6.09	44.9
17	5.67	38.81
18	5.42	33.14
19	5.03	27.72
20	4.04	22.69
21	3.48	18.65
22	3.63	15.17
23	2.73	11.54
24	2.01	8.81
25	1.88	6.8
26	1.33	4.91
27	0.94	3.58
28	1.05	2.64
29	0.55	1.59
30	0.26	1.04
31	0.3	0.78
32	0.2	0.48
33	0.09	0.27
34	0.14	0.19
35	0.02	0.05
36	0.0	0.03
37	0.02	0.03
38	0.01	0.01
39	0.0	0.0
40	0.0	0.0
41	0.0	0.0
42	0.0	0.0
43	0.0	0.0

[truncated: 29 more sheets: ESP, FRA, GBR, GHA, GRE, HOL, INA, IRL, ISR, ITA, JPN, KOR, MAL, MAR, MEX, NZL, OMA, POL, POR, ROM …]
