# Supplementary material for: Class I HLA Allele Predicted Restricted Antigenic Coverages for Spike and Nucleocapsid Proteins Are Associated With Deaths Related to COVID-19
Source: Front Immunol. 2020 Dec 16;11:565730. doi: 10.3389/fimmu.2020.565730 (PMC7772148; doi:10.3389/fimmu.2020.565730)
Supplement: Supplementary file 3 [file DataSheet_3.zip › Supplementary_File_3/results_population_coverage_AF_90/IEDB.Pop.coverage.protein_ORF1ab.netCombined.xlsx]

## Sheet: Summary
population/area	Class I
	coveragea	average_hitb	pc90c
user_ARM	0.9999	479.92	323.33
user_AUT	0.9999	473	319.76
user_BRA	0.9999	494.57	339.01
user_BUL	0.9999	474.67	313.01
user_CHN	0.9999	488.45	327.43
user_COL	0.9999	495.91	338.49
user_CRO	0.9999	490.6	335.39
user_CZE	0.9999	476.91	318.12
user_DEU	0.9999	491.29	333.89
user_ESP	0.9999	488.83	327.5
user_FRA	0.9999	485.29	327.54
user_GBR	0.9999	479.06	320.73
user_GHA	0.9999	453.35	303.48
user_GRE	0.9999	493.38	334.56
user_HOL	0.9999	475.14	318.33
user_INA	0.9999	498.46	337.67
user_IRL	0.9999	478.12	320.55
user_ISR	0.9999	480.16	321.39
user_ITA	0.9999	495.32	338.3
user_JPN	0.9999	443.53	276.7
user_KOR	0.9999	444.2	284.5
user_MAL	0.9999	511.59	352.14
user_MAR	0.9999	466.81	307.11
user_MEX	0.9999	490.17	334.87
user_OMA	0.9999	495.2	332.23
user_POL	0.9999	486.25	327.37
user_POR	0.9999	472.55	312.3
user_ROM	0.9999	497.3	338.79
user_RSA	0.9998	501.43	335.02
user_RUS	0.9999	492.58	334.61
user_SEN	0.9999	480.76	317.13
user_SGP	0.9999	490.83	326.87
user_SWE	0.9998	447.79	287.17
user_THA	0.9996	490.38	312.95
user_TUN	0.9995	440.45	274.26
user_UAE	0.9999	448.99	298.62
user_USA	0.9999	497.42	336.93
Average	99.9876	480.829	321.299
Standard deviation	0.00830174	17.9959	18.3103
a projected population coverage
b average number of epitope hits / HLA combinations recognized by the population
c minimum number of epitope hits / HLA combinations recognized by 90% of the population

## Sheet: ARM
user_ARM - Class I Coverage
Number of epitope hits / HLA combinations recognized	Percent of individuals	Cumulative percent of population coverage
0	0.01	100.0
1	0.0	99.99
2	0.0	99.99
3	0.0	99.99
4	0.0	99.99
5	0.0	99.99
6	0.0	99.99
7	0.0	99.99
8	0.0	99.99
9	0.0	99.99
10	0.0	99.99
11	0.0	99.99
12	0.0	99.99
13	0.0	99.99
14	0.0	99.99
15	0.0	99.99
16	0.0	99.99
17	0.0	99.99
18	0.0	99.99
19	0.0	99.99
20	0.0	99.99
21	0.0	99.99
22	0.0	99.99
23	0.0	99.99
24	0.0	99.99
25	0.0	99.99
26	0.0	99.99
27	0.0	99.99
28	0.0	99.99
29	0.0	99.99
30	0.0	99.99
31	0.0	99.99
32	0.0	99.99
33	0.0	99.99
34	0.0	99.99
35	0.0	99.99
36	0.0	99.99
37	0.0	99.99
38	0.0	99.99
39	0.0	99.99
40	0.0	99.99
41	0.0	99.99
42	0.0	99.99
43	0.0	99.99
44	0.0	99.99
45	0.0	99.99
46	0.0	99.99
47	0.0	99.99
48	0.0	99.99
49	0.0	99.99
50	0.01	99.99
51	0.0	99.98
52	0.0	99.98
53	0.01	99.98
54	0.0	99.97
55	0.0	99.97
56	0.0	99.97
57	0.0	99.97
58	0.0	99.97
59	0.0	99.97
60	0.0	99.97
61	0.0	99.97
62	0.0	99.97
63	0.0	99.97
64	0.0	99.97
65	0.0	99.97
66	0.0	99.97
67	0.0	99.97
68	0.0	99.97
69	0.0	99.97
70	0.0	99.97
71	0.0	99.97
72	0.01	99.97
73	0.0	99.96
74	0.0	99.96
75	0.0	99.96
76	0.0	99.96
77	0.01	99.96
78	0.0	99.95
79	0.0	99.95
80	0.0	99.95
81	0.0	99.95
82	0.0	99.95
83	0.0	99.95
84	0.0	99.95
85	0.0	99.95
86	0.0	99.95
87	0.0	99.95
88	0.0	99.95
89	0.03	99.95
90	0.0	99.91
91	0.0	99.91
92	0.0	99.91
93	0.0	99.91
94	0.0	99.91
95	0.0	99.91
96	0.0	99.91
97	0.0	99.91
98	0.0	99.91
99	0.0	99.91
100	0.0	99.91
101	0.0	99.91
102	0.0	99.91
103	0.01	99.9
104	0.0	99.9
105	0.01	99.9
106	0.0	99.88
107	0.0	99.88
108	0.0	99.88
109	0.0	99.88
110	0.0	99.88
111	0.0	99.88
112	0.0	99.88
113	0.0	99.88
114	0.07	99.88
115	0.01	99.82
116	0.0	99.81
117	0.0	99.81
118	0.02	99.81
119	0.0	99.8
120	0.0	99.8
121	0.0	99.79
122	0.0	99.79
123	0.0	99.78
124	0.0	99.78
125	0.02	99.78
126	0.0	99.76
127	0.0	99.76
128	0.0	99.76
129	0.0	99.76
130	0.01	99.76
131	0.0	99.75
132	0.01	99.75
133	0.01	99.74
134	0.0	99.73
135	0.0	99.73
136	0.0	99.73
137	0.0	99.73
138	0.0	99.73
139	0.03	99.72
140	0.0	99.69
141	0.0	99.69
142	0.03	99.69
143	0.0	99.67
144	0.0	99.67
145	0.0	99.67
146	0.0	99.67
147	0.0	99.67
148	0.01	99.67
149	0.05	99.66
150	0.0	99.61
151	0.01	99.61
152	0.06	99.6
153	0.0	99.54
154	0.01	99.54
155	0.01	99.53
156	0.04	99.52
157	0.0	99.49
158	0.0	99.49
159	0.0	99.48
160	0.0	99.48
161	0.04	99.48
162	0.02	99.44
163	0.01	99.42
164	0.06	99.42
165	0.01	99.36
166	0.02	99.36
167	0.02	99.33
168	0.01	99.31
169	0.0	99.3
170	0.0	99.3
171	0.02	99.3
172	0.0	99.28
173	0.0	99.28
174	0.0	99.28
175	0.01	99.28
176	0.0	99.27
177	0.01	99.27
178	0.01	99.25
179	0.0	99.24
180	0.0	99.24
181	0.0	99.24
182	0.05	99.24
183	0.01	99.18
184	0.02	99.18
185	0.01	99.15
186	0.08	99.15
187	0.01	99.07
188	0.0	99.06
189	0.0	99.06
190	0.01	99.06
191	0.05	99.04
192	0.03	99.0
193	0.0	98.97
194	0.01	98.97
195	0.01	98.95
196	0.01	98.94
197	0.02	98.94
198	0.02	98.92
199	0.01	98.9
200	0.0	98.88
201	0.04	98.88
202	0.07	98.84
203	0.04	98.76
204	0.03	98.72
205	0.09	98.69
206	0.01	98.61
207	0.04	98.6
208	0.0	98.56
209	0.05	98.56
210	0.01	98.5
211	0.02	98.49
212	0.01	98.47
213	0.05	98.47
214	0.04	98.42
215	0.02	98.38
216	0.01	98.36
217	0.02	98.35
218	0.0	98.34
219	0.04	98.34
220	0.01	98.3
221	0.04	98.29
222	0.01	98.25
223	0.02	98.24
224	0.02	98.22
225	0.0	98.2
226	0.01	98.2
227	0.0	98.18
228	0.02	98.18
229	0.02	98.16
230	0.01	98.14
231	0.04	98.12
232	0.09	98.09
233	0.03	98.0
234	0.04	97.97
235	0.03	97.94
236	0.03	97.91
237	0.06	97.88
238	0.19	97.81
239	0.04	97.62
240	0.02	97.59
241	0.22	97.56
242	0.0	97.34
243	0.02	97.34
244	0.03	97.32
245	0.14	97.3
246	0.02	97.15
247	0.03	97.13
248	0.01	97.1
249	0.0	97.09
250	0.03	97.09
251	0.07	97.06
252	0.02	96.99
253	0.05	96.97
254	0.12	96.92
255	0.02	96.8
256	0.04	96.77
257	0.1	96.74
258	0.02	96.64
259	0.04	96.62
260	0.03	96.58
261	0.05	96.56
262	0.08	96.5
263	0.34	96.42
264	0.06	96.08
265	0.02	96.03
266	0.44	96.0
267	0.12	95.56
268	0.01	95.45
269	0.05	95.44
270	0.32	95.39
271	0.08	95.07
272	0.03	95.0
273	0.11	94.96
274	0.11	94.85
275	0.06	94.75
276	0.12	94.69
277	0.08	94.57
278	0.01	94.49
279	0.04	94.48
280	0.06	94.44
281	0.14	94.38
282	0.09	94.23
283	0.02	94.14
284	0.09	94.13
285	0.09	94.03
286	0.03	93.94
287	0.08	93.91
288	0.09	93.83
289	0.09	93.73
290	0.07	93.65
291	0.2	93.57
292	0.01	93.37
293	0.02	93.36
294	0.21	93.34
295	0.06	93.13
296	0.08	93.06
297	0.05	92.99
298	0.29	92.94
299	0.03	92.65
300	0.12	92.62
301	0.11	92.5
302	0.18	92.39
303	0.1	92.22
304	0.12	92.12
305	0.07	92.0
306	0.05	91.94
307	0.1	91.88
308	0.06	91.78
309	0.07	91.72
310	0.12	91.64
311	0.08	91.53
312	0.09	91.45
313	0.16	91.36
314	0.09	91.21
315	0.13	91.11
316	0.22	90.98
317	0.11	90.76
318	0.14	90.65
319	0.17	90.51
320	0.14	90.34
321	0.07	90.2
322	0.07	90.13
323	0.19	90.06
324	0.07	89.87
325	0.05	89.81
326	0.14	89.75
327	0.36	89.62
328	0.08	89.25
329	0.06	89.18
330	0.15	89.12
331	0.26	88.96
332	0.04	88.71
333	0.12	88.67
334	0.31	88.55
335	0.18	88.24
336	0.06	88.06
337	0.09	88.0
338	0.34	87.91
339	0.09	87.57
340	0.13	87.48
341	0.08	87.35
342	0.14	87.27
343	0.21	87.13
344	0.15	86.91
345	0.11	86.76
346	0.22	86.65
347	0.15	86.43
348	0.19	86.29
349	0.07	86.1
350	0.15	86.03
351	0.17	85.88
352	0.32	85.71
353	0.16	85.39
354	0.13	85.23
355	0.46	85.1
356	0.21	84.64
357	0.1	84.43
358	0.11	84.33
359	0.32	84.21
360	0.08	83.9
361	0.12	83.82
362	0.14	83.69
363	0.18	83.56
364	0.12	83.38
365	0.17	83.26
366	0.26	83.09
367	0.09	82.83
368	0.19	82.74
369	0.14	82.55
370	0.22	82.42
371	0.25	82.2
372	0.11	81.94
373	0.15	81.84
374	0.17	81.69
375	0.21	81.52
376	0.11	81.31
377	0.17	81.2
378	0.15	81.02
379	0.15	80.88
380	0.26	80.73
381	0.3	80.47
382	0.09	80.17
383	0.25	80.08
384	0.33	79.83
385	0.13	79.5
386	0.18	79.37
387	0.42	79.18
388	0.29	78.77
389	0.22	78.48
390	0.31	78.25
391	0.27	77.94
392	0.16	77.67
393	0.2	77.51
394	0.28	77.31
395	0.38	77.04
396	0.25	76.65
397	0.23	76.41
398	0.19	76.18
399	0.35	75.99
400	0.18	75.64
401	0.09	75.46
402	0.24	75.37
403	0.36	75.13
404	0.13	74.77
405	0.32	74.63
406	0.26	74.31
407	0.21	74.06
408	0.28	73.84
409	0.23	73.57
410	0.18	73.34
411	0.17	73.17
412	0.31	73.0
413	0.2	72.69
414	0.29	72.49
415	0.6	72.2
416	0.47	71.6
417	0.2	71.13
418	0.31	70.93
419	0.5	70.62
420	0.34	70.12
421	0.21	69.79
422	0.5	69.57
423	0.48	69.07
424	0.23	68.59
425	0.35	68.36
426	0.16	68.01
427	0.4	67.85
428	0.3	67.45
429	0.22	67.15
430	0.21	66.93
431	0.23	66.73
432	0.36	66.5
433	0.28	66.14
434	0.2	65.85
435	0.2	65.65
436	0.26	65.45
437	0.23	65.19
438	0.21	64.96
439	0.22	64.75
440	0.23	64.53
441	0.19	64.3
442	0.22	64.12
443	0.4	63.9
444	0.26	63.5
445	0.5	63.24
446	0.28	62.75
447	0.43	62.47
448	0.45	62.04
449	0.32	61.59
450	0.47	61.27
451	0.36	60.79
452	0.52	60.43
453	0.28	59.91
454	0.38	59.64
455	0.26	59.26
456	0.35	59.0
457	0.12	58.65
458	0.34	58.53
459	0.34	58.19
460	0.36	57.85
461	0.14	57.49
462	0.17	57.35
463	0.28	57.18
464	0.35	56.89
465	0.2	56.54
466	0.26	56.34
467	0.32	56.09
468	0.29	55.76
469	0.27	55.48
470	0.3	55.2
471	0.27	54.9
472	0.27	54.63
473	0.33	54.36
474	0.18	54.03
475	0.34	53.85
476	0.52	53.51
477	0.26	52.99
478	0.28	52.72
479	0.52	52.44
480	0.46	51.92
481	0.18	51.46
482	0.35	51.28
483	0.54	50.93
484	0.35	50.39
485	0.23	50.05
486	0.36	49.82
487	0.38	49.46
488	0.21	49.08
489	0.34	48.87
490	0.29	48.53
491	0.19	48.24
492	0.21	48.05
493	0.26	47.84
494	0.25	47.58
495	0.37	47.32
496	0.26	46.96
497	0.23	46.69
498	0.26	46.46
499	0.29	46.21
500	0.38	45.91
501	0.22	45.54
502	0.28	45.32
503	0.29	45.04
504	0.62	44.75
505	0.24	44.12
506	0.15	43.88
507	0.42	43.74
508	0.43	43.31
509	0.35	42.88
510	0.17	42.54
511	0.58	42.37
512	0.25	41.79
513	0.3	41.54
514	0.29	41.24
515	0.31	40.95
516	0.23	40.65
517	0.4	40.41
518	0.24	40.01
519	0.18	39.76
520	0.38	39.58
521	0.27	39.2
522	0.34	38.92
523	0.22	38.58
524	0.26	38.36
525	0.23	38.09
526	0.24	37.87
527	0.32	37.62
528	0.3	37.31
529	0.3	37.0
530	0.36	36.71
531	0.2	36.34
532	0.43	36.15
533	0.25	35.71
534	0.23	35.46
535	0.3	35.24
536	0.49	34.94
537	0.37	34.45
538	0.19	34.08
539	0.51	33.89
540	0.37	33.38
541	0.25	33.0
542	0.18	32.75
543	0.45	32.57
544	0.36	32.12
545	0.25	31.76
546	0.22	31.52
547	0.45	31.3
548	0.37	30.84
549	0.19	30.47
550	0.21	30.29
551	0.33	30.08
552	0.3	29.74
553	0.2	29.44
554	0.25	29.25
555	0.3	28.99
556	0.27	28.7
557	0.42	28.43
558	0.22	28.01
559	0.24	27.79
560	0.21	27.55
561	0.34	27.34
562	0.2	27.0
563	0.22	26.8
564	0.39	26.58
565	0.48	26.19
566	0.28	25.71
567	0.25	25.44
568	0.5	25.19
569	0.26	24.69
570	0.28	24.43
571	0.29	24.15
572	0.54	23.85
573	0.21	23.32
574	0.2	23.11
575	0.28	22.91
576	0.37	22.63
577	0.18	22.26
578	0.21	22.08
579	0.45	21.87
580	0.2	21.42
581	0.26	21.22
582	0.21	20.95
583	0.27	20.74
584	0.28	20.47
585	0.23	20.19
586	0.18	19.96
587	0.24	19.78
588	0.24	19.54
589	0.23	19.3
590	0.14	19.07
591	0.2	18.93
592	0.29	18.74
593	0.3	18.45
594	0.29	18.14
595	0.14	17.86
596	0.39	17.72
597	0.45	17.33
598	0.27	16.88
599	0.15	16.62
600	0.44	16.46
601	0.47	16.03
602	0.21	15.55
603	0.16	15.35
604	0.45	15.19
605	0.28	14.74
606	0.12	14.46
607	0.33	14.34
608	0.29	14.0
609	0.25	13.71
610	0.16	13.45
611	0.28	13.3
612	0.27	13.02
613	0.1	12.75
614	0.18	12.64
615	0.25	12.46
616	0.26	12.21
617	0.11	11.95
618	0.24	11.84
619	0.18	11.6
620	0.16	11.43
621	0.23	11.27
622	0.2	11.04
623	0.13	10.84
624	0.11	10.71
625	0.28	10.6
626	0.15	10.32
627	0.2	10.18
628	0.24	9.97
629	0.34	9.73
630	0.15	9.39
631	0.13	9.24
632	0.37	9.11
633	0.28	8.74
634	0.16	8.46
635	0.11	8.3
636	0.43	8.19
637	0.15	7.76
638	0.15	7.6
639	0.1	7.46
640	0.26	7.36
641	0.1	7.1
642	0.11	7.0
643	0.12	6.88
644	0.16	6.76
645	0.1	6.6
646	0.15	6.5
647	0.1	6.35
648	0.1	6.25
649	0.16	6.15
650	0.08	5.99
651	0.07	5.91
652	0.09	5.84
653	0.13	5.75
654	0.08	5.62
655	0.11	5.54
656	0.1	5.43
657	0.16	5.33
658	0.24	5.17
659	0.07	4.93
660	0.11	4.86
661	0.26	4.75
662	0.19	4.49
663	0.03	4.29
664	0.15	4.26
665	0.24	4.11
666	0.1	3.86
667	0.04	3.76
668	0.15	3.73
669	0.16	3.58
670	0.03	3.41
671	0.11	3.38
672	0.11	3.28
673	0.1	3.17
674	0.03	3.06
675	0.06	3.03
676	0.12	2.97
677	0.09	2.85
678	0.02	2.76
679	0.07	2.74
680	0.09	2.67
681	0.04	2.58
682	0.03	2.54
683	0.06	2.51
684	0.09	2.45
685	0.05	2.36
686	0.14	2.31
687	0.02	2.17
688	0.03	2.15
689	0.14	2.12
690	0.08	1.98
691	0.01	1.9
692	0.03	1.88
693	0.23	1.85
694	0.05	1.63
695	0.05	1.57
696	0.05	1.53
697	0.08	1.48
698	0.04	1.4
699	0.06	1.36
700	0.07	1.3
701	0.05	1.23
702	0.04	1.19
703	0.02	1.15
704	0.07	1.14
705	0.02	1.07
706	0.03	1.05
707	0.02	1.02
708	0.04	1.0
709	0.02	0.96
710	0.04	0.94
711	0.04	0.9
712	0.04	0.86
713	0.02	0.82
714	0.03	0.8
715	0.0	0.78
716	0.01	0.77
717	0.03	0.76
718	0.01	0.73
719	0.02	0.72
720	0.0	0.7
721	0.09	0.69
722	0.01	0.61
723	0.02	0.6
724	0.01	0.58
725	0.05	0.58
726	0.03	0.52
727	0.01	0.49
728	0.02	0.48
729	0.03	0.46
730	0.05	0.43
731	0.0	0.38
732	0.01	0.37
733	0.03	0.37
734	0.01	0.34
735	0.0	0.33
736	0.01	0.33
737	0.02	0.32
738	0.0	0.3
739	0.01	0.3
740	0.01	0.28
741	0.02	0.28
742	0.0	0.25
743	0.01	0.25
744	0.0	0.25
745	0.01	0.25
746	0.0	0.24
747	0.01	0.24
748	0.0	0.23
749	0.01	0.23
750	0.04	0.22
751	0.01	0.18
752	0.0	0.17
753	0.0	0.17
754	0.02	0.17
755	0.0	0.15
756	0.01	0.15
757	0.01	0.14
758	0.01	0.13
759	0.0	0.12
760	0.0	0.12
761	0.03	0.12
762	0.0	0.09
763	0.0	0.09
764	0.0	0.09
765	0.01	0.09
766	0.0	0.08
767	0.0	0.08
768	0.01	0.08
769	0.01	0.07
770	0.0	0.05
771	0.0	0.05
772	0.0	0.05
773	0.0	0.05
774	0.0	0.05
775	0.0	0.05
776	0.0	0.05
777	0.0	0.05
778	0.01	0.05
779	0.0	0.04
780	0.0	0.04
781	0.0	0.04
782	0.0	0.04
783	0.0	0.03
784	0.0	0.03
785	0.0	0.03
786	0.0	0.03
787	0.01	0.03
788	0.0	0.02
789	0.0	0.02
790	0.0	0.02
791	0.0	0.02
792	0.0	0.01
793	0.0	0.01
794	0.0	0.01
795	0.0	0.01
796	0.0	0.01
797	0.0	0.01
798	0.0	0.01
799	0.0	0.01
800	0.0	0.01
801	0.0	0.01
802	0.0	0.01
803	0.0	0.01
804	0.0	0.01
805	0.0	0.01
806	0.0	0.01
807	0.0	0.01
808	0.0	0.01
809	0.0	0.01
810	0.0	0.01
811	0.0	0.01
812	0.0	0.01
813	0.0	0.01
814	0.0	0.01
815	0.0	0.01
816	0.0	0.01
817	0.0	0.01
818	0.0	0.01
819	0.0	0.0
820	0.0	0.0
821	0.0	0.0
822	0.0	0.0
823	0.0	0.0
824	0.0	0.0
825	0.0	0.0
826	0.0	0.0
827	0.0	0.0
828	0.0	0.0
829	0.0	0.0
830	0.0	0.0
831	0.0	0.0
832	0.0	0.0
833	0.0	0.0
834	0.0	0.0
835	0.0	0.0
836	0.0	0.0
837	0.0	0.0
838	0.0	0.0
839	0.0	0.0
840	0.0	0.0
841	0.0	0.0
842	0.0	0.0
843	0.0	0.0
844	0.0	0.0
845	0.0	0.0
846	0.0	0.0
847	0.0	0.0
848	0.0	0.0
849	0.0	0.0
850	0.0	0.0
851	0.0	0.0
852	0.0	0.0
853	0.0	0.0
854	0.0	0.0
855	0.0	0.0
856	0.0	0.0
857	0.0	0.0
858	0.0	0.0
859	0.0	0.0
860	0.0	0.0
861	0.0	0.0
862	0.0	0.0
863	0.0	0.0
864	0.0	0.0
865	0.0	0.0
866	0.0	0.0
867	0.0	0.0
868	0.0	0.0
869	0.0	0.0
870	0.0	0.0
871	0.0	0.0
872	0.0	0.0
873	0.0	0.0
874	0.0	0.0
875	0.0	0.0
876	0.0	0.0
877	0.0	0.0
878	0.0	0.0
879	0.0	0.0
880	0.0	0.0
881	0.0	0.0
882	0.0	0.0
883	0.0	0.0
884	0.0	0.0
885	0.0	0.0
886	0.0	0.0
887	0.0	0.0
888	0.0	0.0
889	0.0	0.0
890	0.0	0.0
891	0.0	0.0
892	0.0	0.0
893	0.0	0.0
894	0.0	0.0
895	0.0	0.0
896	0.0	0.0
897	0.0	0.0
898	0.0	0.0
899	0.0	0.0
900	0.0	0.0
901	0.0	0.0
902	0.0	0.0
903	0.0	0.0
904	0.0	0.0
905	0.0	0.0
906	0.0	0.0
907	0.0	0.0
908	0.0	0.0
909	0.0	0.0
910	0.0	0.0

## Sheet: AUT
user_AUT - Class I Coverage
Number of epitope hits / HLA combinations recognized	Percent of individuals	Cumulative percent of population coverage
0	0.01	100.0
1	0.0	99.99
2	0.0	99.99
3	0.0	99.99
4	0.0	99.99
5	0.0	99.99
6	0.0	99.99
7	0.0	99.99
8	0.0	99.99
9	0.0	99.99
10	0.0	99.99
11	0.0	99.99
12	0.0	99.99
13	0.0	99.99
14	0.0	99.99
15	0.0	99.99
16	0.0	99.99
17	0.0	99.99
18	0.0	99.99
19	0.0	99.99
20	0.0	99.99
21	0.0	99.99
22	0.0	99.99
23	0.0	99.99
24	0.0	99.99
25	0.0	99.99
26	0.0	99.99
27	0.0	99.99
28	0.0	99.99
29	0.0	99.99
30	0.0	99.99
31	0.0	99.99
32	0.0	99.99
33	0.0	99.99
34	0.0	99.99
35	0.0	99.99
36	0.0	99.99
37	0.0	99.99
38	0.0	99.99
39	0.0	99.99
40	0.0	99.99
41	0.0	99.99
42	0.0	99.99
43	0.0	99.99
44	0.0	99.99
45	0.0	99.99
46	0.0	99.99
47	0.0	99.99
48	0.0	99.99
49	0.0	99.99
50	0.0	99.99
51	0.0	99.99
52	0.0	99.99
53	0.0	99.99
54	0.0	99.98
55	0.0	99.98
56	0.0	99.98
57	0.0	99.98
58	0.0	99.98
59	0.01	99.98
60	0.0	99.97
61	0.0	99.97
62	0.0	99.97
63	0.0	99.97
64	0.0	99.97
65	0.0	99.97
66	0.0	99.97
67	0.0	99.97
68	0.0	99.97
69	0.0	99.97
70	0.0	99.97
71	0.0	99.97
72	0.0	99.97
73	0.0	99.97
74	0.0	99.97
75	0.0	99.97
76	0.0	99.97
77	0.0	99.97
78	0.0	99.97
79	0.0	99.97
80	0.0	99.97
81	0.0	99.97
82	0.0	99.97
83	0.0	99.97
84	0.0	99.97
85	0.0	99.97
86	0.0	99.97
87	0.0	99.97
88	0.0	99.97
89	0.05	99.97
90	0.0	99.92
91	0.0	99.92
92	0.0	99.92
93	0.0	99.92
94	0.0	99.92
95	0.0	99.92
96	0.0	99.92
97	0.0	99.92
98	0.0	99.92
99	0.0	99.92
100	0.0	99.92
101	0.0	99.92
102	0.0	99.92
103	0.0	99.92
104	0.0	99.92
105	0.03	99.92
106	0.0	99.89
107	0.0	99.89
108	0.0	99.89
109	0.0	99.89
110	0.0	99.89
111	0.01	99.89
112	0.0	99.88
113	0.0	99.88
114	0.01	99.88
115	0.0	99.86
116	0.0	99.86
117	0.0	99.86
118	0.01	99.86
119	0.04	99.85
120	0.01	99.81
121	0.0	99.8
122	0.0	99.8
123	0.0	99.8
124	0.0	99.8
125	0.06	99.8
126	0.0	99.74
127	0.0	99.74
128	0.01	99.74
129	0.0	99.73
130	0.0	99.73
131	0.0	99.73
132	0.01	99.73
133	0.0	99.72
134	0.0	99.72
135	0.0	99.72
136	0.0	99.72
137	0.0	99.72
138	0.0	99.72
139	0.0	99.72
140	0.0	99.72
141	0.0	99.72
142	0.01	99.72
143	0.0	99.71
144	0.0	99.71
145	0.0	99.71
146	0.0	99.71
147	0.0	99.71
148	0.01	99.71
149	0.06	99.69
150	0.0	99.63
151	0.01	99.63
152	0.16	99.63
153	0.0	99.47
154	0.0	99.47
155	0.0	99.47
156	0.03	99.47
157	0.0	99.43
158	0.0	99.43
159	0.0	99.43
160	0.0	99.43
161	0.0	99.43
162	0.0	99.43
163	0.0	99.43
164	0.01	99.43
165	0.0	99.41
166	0.0	99.41
167	0.0	99.41
168	0.0	99.41
169	0.0	99.41
170	0.0	99.41
171	0.0	99.4
172	0.0	99.4
173	0.01	99.4
174	0.01	99.39
175	0.0	99.38
176	0.0	99.38
177	0.0	99.38
178	0.03	99.37
179	0.0	99.34
180	0.0	99.34
181	0.0	99.34
182	0.02	99.34
183	0.0	99.32
184	0.05	99.32
185	0.0	99.26
186	0.02	99.26
187	0.0	99.25
188	0.0	99.24
189	0.0	99.24
190	0.0	99.24
191	0.0	99.24
192	0.0	99.24
193	0.0	99.24
194	0.03	99.24
195	0.0	99.21
196	0.0	99.21
197	0.0	99.21
198	0.01	99.21
199	0.0	99.19
200	0.03	99.19
201	0.04	99.17
202	0.02	99.12
203	0.02	99.1
204	0.01	99.09
205	0.07	99.08
206	0.0	99.01
207	0.01	99.01
208	0.09	99.0
209	0.02	98.91
210	0.0	98.89
211	0.14	98.89
212	0.0	98.75
213	0.06	98.75
214	0.2	98.7
215	0.03	98.5
216	0.01	98.47
217	0.01	98.46
218	0.0	98.45
219	0.01	98.45
220	0.0	98.44
221	0.01	98.44
222	0.0	98.42
223	0.01	98.42
224	0.04	98.41
225	0.01	98.38
226	0.0	98.37
227	0.04	98.36
228	0.0	98.32
229	0.01	98.32
230	0.13	98.32
231	0.02	98.19
232	0.01	98.17
233	0.03	98.16
234	0.01	98.14
235	0.0	98.13
236	0.06	98.12
237	0.03	98.07
238	0.25	98.04
239	0.08	97.79
240	0.02	97.72
241	0.66	97.69
242	0.0	97.04
243	0.07	97.03
244	0.17	96.96
245	0.17	96.79
246	0.01	96.62
247	0.01	96.61
248	0.0	96.6
249	0.0	96.6
250	0.04	96.59
251	0.02	96.55
252	0.0	96.54
253	0.04	96.53
254	0.14	96.5
255	0.0	96.35
256	0.01	96.35
257	0.43	96.35
258	0.0	95.91
259	0.01	95.91
260	0.09	95.9
261	0.09	95.82
262	0.02	95.72
263	0.27	95.71
264	0.04	95.44
265	0.0	95.4
266	0.22	95.39
267	0.2	95.17
268	0.21	94.97
269	0.04	94.76
270	0.23	94.72
271	0.58	94.49
272	0.15	93.91
273	0.08	93.77
274	0.14	93.69
275	0.13	93.55
276	0.05	93.42
277	0.25	93.37
278	0.0	93.12
279	0.01	93.12
280	0.11	93.11
281	0.13	93.0
282	0.0	92.87
283	0.02	92.87
284	0.21	92.85
285	0.01	92.64
286	0.01	92.63
287	0.03	92.62
288	0.06	92.59
289	0.07	92.53
290	0.05	92.46
291	0.06	92.41
292	0.01	92.34
293	0.02	92.33
294	0.16	92.31
295	0.03	92.15
296	0.02	92.12
297	0.08	92.1
298	0.07	92.02
299	0.01	91.95
300	0.2	91.94
301	0.15	91.74
302	0.26	91.6
303	0.16	91.34
304	0.05	91.18
305	0.06	91.13
306	0.04	91.07
307	0.12	91.02
308	0.06	90.9
309	0.03	90.84
310	0.06	90.81
311	0.07	90.74
312	0.04	90.68
313	0.06	90.64
314	0.03	90.57
315	0.02	90.55
316	0.23	90.52
317	0.02	90.3
318	0.14	90.28
319	0.18	90.14
320	0.1	89.96
321	0.04	89.85
322	0.09	89.82
323	0.06	89.73
324	0.14	89.67
325	0.15	89.53
326	0.1	89.38
327	0.15	89.28
328	0.11	89.13
329	0.11	89.03
330	0.26	88.92
331	0.2	88.66
332	0.29	88.46
333	0.29	88.17
334	0.36	87.89
335	0.1	87.53
336	0.15	87.43
337	0.04	87.28
338	0.36	87.24
339	0.07	86.88
340	0.06	86.81
341	0.1	86.74
342	0.09	86.64
343	0.21	86.55
344	0.05	86.34
345	0.1	86.29
346	0.45	86.2
347	0.05	85.75
348	0.04	85.7
349	0.19	85.65
350	0.16	85.47
351	0.03	85.31
352	0.33	85.28
353	0.05	84.95
354	0.08	84.89
355	0.35	84.81
356	0.25	84.46
357	0.22	84.21
358	0.14	83.99
359	0.29	83.85
360	0.62	83.55
361	0.21	82.93
362	0.18	82.72
363	0.3	82.54
364	0.22	82.24
365	0.2	82.02
366	0.57	81.83
367	0.08	81.26
368	0.24	81.18
369	0.21	80.94
370	0.25	80.73
371	0.19	80.48
372	0.16	80.29
373	0.36	80.12
374	0.07	79.77
375	0.18	79.69
376	0.4	79.51
377	0.26	79.11
378	0.11	78.85
379	0.24	78.74
380	0.14	78.5
381	0.2	78.35
382	0.61	78.15
383	0.23	77.55
384	0.12	77.31
385	0.43	77.19
386	0.39	76.76
387	0.19	76.37
388	0.31	76.18
389	0.44	75.88
390	0.6	75.44
391	0.44	74.84
392	0.33	74.4
393	0.39	74.07
394	0.28	73.68
395	0.51	73.4
396	0.59	72.89
397	0.49	72.31
398	0.18	71.82
399	0.4	71.64
400	0.29	71.24
401	0.07	70.95
402	0.22	70.88
403	0.24	70.66
404	0.08	70.42
405	0.18	70.35
406	0.38	70.17
407	0.17	69.79
408	0.14	69.62
409	0.27	69.48
410	0.12	69.21
411	0.05	69.08
412	0.29	69.03
413	0.41	68.75
414	0.14	68.34
415	0.2	68.2
416	0.26	68.0
417	0.11	67.74
418	0.12	67.63
419	0.4	67.5
420	0.57	67.1
421	0.36	66.53
422	0.35	66.17
423	0.44	65.82
424	0.28	65.38
425	0.29	65.1
426	0.31	64.81
427	0.73	64.49
428	0.18	63.76
429	0.21	63.58
430	0.15	63.37
431	0.1	63.23
432	0.12	63.13
433	0.22	63.01
434	0.08	62.79
435	0.13	62.71
436	0.17	62.58
437	0.19	62.41
438	0.13	62.22
439	0.27	62.1
440	0.16	61.82
441	0.19	61.66
442	0.11	61.47
443	0.48	61.37
444	0.14	60.88
445	0.27	60.75
446	0.2	60.48
447	0.18	60.28
448	0.18	60.1
449	0.45	59.92
450	0.36	59.47
451	0.33	59.1
452	0.48	58.77
453	0.43	58.29
454	0.63	57.86
455	0.29	57.23
456	0.43	56.94
457	0.46	56.51
458	0.32	56.05
459	0.41	55.73
460	0.18	55.32
461	0.12	55.14
462	0.12	55.02
463	0.35	54.9
464	0.12	54.55
465	0.19	54.43
466	0.25	54.24
467	0.21	53.99
468	0.21	53.77
469	0.1	53.56
470	0.43	53.46
471	0.29	53.03
472	0.15	52.74
473	0.17	52.59
474	0.26	52.42
475	0.16	52.15
476	0.26	51.99
477	0.25	51.73
478	0.16	51.47
479	0.3	51.31
480	0.41	51.01
481	0.39	50.6
482	0.36	50.22
483	0.43	49.86
484	0.65	49.43
485	0.48	48.78
486	0.29	48.3
487	0.35	48.01
488	0.3	47.66
489	0.21	47.35
490	0.3	47.14
491	0.19	46.85
492	0.09	46.65
493	0.22	46.56
494	0.28	46.34
495	0.36	46.06
496	0.13	45.7
497	0.23	45.57
498	0.3	45.33
499	0.16	45.03
500	0.2	44.87
501	0.37	44.66
502	0.38	44.29
503	0.12	43.91
504	0.38	43.79
505	0.21	43.41
506	0.17	43.2
507	0.36	43.03
508	0.44	42.67
509	0.48	42.23
510	0.36	41.75
511	0.4	41.39
512	0.3	40.98
513	0.41	40.68
514	0.41	40.27
515	0.36	39.86
516	0.51	39.5
517	0.38	38.99
518	0.37	38.61
519	0.15	38.25
520	0.46	38.09
521	0.21	37.64
522	0.35	37.43
523	0.15	37.08
524	0.4	36.93
525	0.4	36.53
526	0.23	36.13
527	0.25	35.9
528	0.21	35.65
529	0.33	35.45
530	0.25	35.11
531	0.32	34.87
532	0.41	34.55
533	0.27	34.13
534	0.35	33.86
535	0.23	33.52
536	0.17	33.28
537	0.23	33.12
538	0.54	32.88
539	0.31	32.34
540	0.29	32.03
541	0.38	31.75
542	0.32	31.37
543	0.31	31.05
544	0.41	30.74
545	0.42	30.32
546	0.36	29.91
547	0.49	29.55
548	0.49	29.06
549	0.19	28.57
550	0.12	28.39
551	0.37	28.27
552	0.45	27.9
553	0.14	27.44
554	0.18	27.3
555	0.24	27.12
556	0.28	26.88
557	0.21	26.61
558	0.14	26.4
559	0.4	26.25
560	0.16	25.85
561	0.24	25.69
562	0.26	25.45
563	0.19	25.19
564	0.19	25.0
565	0.34	24.81
566	0.17	24.47
567	0.12	24.3
568	0.4	24.18
569	0.32	23.78
570	0.38	23.45
571	0.26	23.07
572	0.46	22.82
573	0.5	22.35
574	0.3	21.85
575	0.33	21.55
576	0.36	21.22
577	0.34	20.86
578	0.33	20.52
579	0.46	20.19
580	0.14	19.73
581	0.3	19.59
582	0.32	19.29
583	0.29	18.97
584	0.27	18.68
585	0.18	18.41
586	0.31	18.23
587	0.21	17.92
588	0.33	17.71
589	0.26	17.37
590	0.19	17.11
591	0.23	16.92
592	0.28	16.69
593	0.18	16.41
594	0.22	16.22
595	0.42	16.0
596	0.24	15.59
597	0.21	15.35
598	0.38	15.14
599	0.32	14.76
600	0.2	14.44
601	0.42	14.24
602	0.5	13.82
603	0.19	13.32
604	0.27	13.13
605	0.37	12.86
606	0.36	12.49
607	0.22	12.13
608	0.33	11.91
609	0.41	11.58
610	0.21	11.17
611	0.21	10.95
612	0.29	10.74
613	0.26	10.45
614	0.17	10.18
615	0.24	10.02
616	0.21	9.77
617	0.11	9.56
618	0.16	9.45
619	0.19	9.29
620	0.09	9.1
621	0.12	9.02
622	0.2	8.89
623	0.16	8.69
624	0.06	8.53
625	0.17	8.47
626	0.19	8.3
627	0.16	8.11
628	0.06	7.96
629	0.16	7.89
630	0.15	7.74
631	0.11	7.59
632	0.16	7.48
633	0.19	7.32
634	0.17	7.12
635	0.12	6.96
636	0.33	6.83
637	0.18	6.51
638	0.14	6.33
639	0.16	6.19
640	0.28	6.04
641	0.12	5.76
642	0.08	5.63
643	0.11	5.55
644	0.12	5.44
645	0.12	5.31
646	0.04	5.19
647	0.04	5.15
648	0.09	5.1
649	0.11	5.01
650	0.06	4.9
651	0.02	4.84
652	0.15	4.82
653	0.08	4.68
654	0.06	4.6
655	0.05	4.54
656	0.14	4.48
657	0.05	4.34
658	0.13	4.3
659	0.05	4.16
660	0.05	4.11
661	0.11	4.06
662	0.21	3.95
663	0.12	3.74
664	0.08	3.62
665	0.15	3.54
666	0.23	3.39
667	0.13	3.16
668	0.1	3.03
669	0.18	2.93
670	0.18	2.76
671	0.08	2.58
672	0.09	2.5
673	0.08	2.41
674	0.04	2.32
675	0.07	2.28
676	0.14	2.21
677	0.04	2.07
678	0.03	2.03
679	0.11	2.0
680	0.08	1.89
681	0.01	1.82
682	0.0	1.8
683	0.09	1.8
684	0.07	1.71
685	0.01	1.64
686	0.05	1.63
687	0.05	1.58
688	0.02	1.53
689	0.05	1.5
690	0.07	1.45
691	0.05	1.39
692	0.01	1.34
693	0.1	1.33
694	0.07	1.23
695	0.05	1.16
696	0.02	1.11
697	0.06	1.09
698	0.1	1.02
699	0.03	0.93
700	0.04	0.89
701	0.04	0.85
702	0.05	0.81
703	0.02	0.76
704	0.05	0.74
705	0.01	0.69
706	0.04	0.68
707	0.04	0.64
708	0.02	0.6
709	0.0	0.58
710	0.01	0.58
711	0.04	0.58
712	0.0	0.54
713	0.0	0.54
714	0.01	0.54
715	0.02	0.53
716	0.01	0.51
717	0.01	0.5
718	0.01	0.49
719	0.0	0.49
720	0.0	0.48
721	0.02	0.48
722	0.0	0.47
723	0.01	0.46
724	0.01	0.45
725	0.03	0.44
726	0.01	0.41
727	0.0	0.4
728	0.01	0.4
729	0.02	0.39
730	0.05	0.37
731	0.0	0.32
732	0.0	0.32
733	0.06	0.32
734	0.01	0.26
735	0.0	0.25
736	0.0	0.25
737	0.02	0.24
738	0.0	0.22
739	0.0	0.22
740	0.0	0.22
741	0.01	0.22
742	0.0	0.21
743	0.0	0.21
744	0.0	0.2
745	0.01	0.2
746	0.0	0.19
747	0.01	0.19
748	0.0	0.18
749	0.0	0.18
750	0.01	0.18
751	0.01	0.17
752	0.0	0.16
753	0.0	0.16
754	0.01	0.16
755	0.02	0.15
756	0.01	0.13
757	0.0	0.12
758	0.02	0.12
759	0.01	0.11
760	0.0	0.09
761	0.02	0.09
762	0.0	0.07
763	0.0	0.07
764	0.01	0.07
765	0.02	0.06
766	0.0	0.04
767	0.0	0.04
768	0.01	0.04
769	0.0	0.03
770	0.0	0.03
771	0.0	0.03
772	0.01	0.03
773	0.0	0.03
774	0.0	0.03
775	0.0	0.03
776	0.0	0.03
777	0.0	0.03
778	0.0	0.03
779	0.0	0.02
780	0.0	0.02
781	0.0	0.02
782	0.0	0.02
783	0.0	0.02
784	0.0	0.02
785	0.0	0.02
786	0.0	0.02
787	0.0	0.02
788	0.0	0.01
789	0.0	0.01
790	0.0	0.01
791	0.0	0.01
792	0.0	0.01
793	0.0	0.01
794	0.0	0.01
795	0.0	0.01
796	0.0	0.01
797	0.0	0.01
798	0.0	0.01
799	0.0	0.01
800	0.0	0.01
801	0.0	0.01
802	0.0	0.01
803	0.0	0.01
804	0.0	0.01
805	0.0	0.01
806	0.0	0.01
807	0.0	0.01
808	0.0	0.01
809	0.0	0.01
810	0.0	0.01
811	0.0	0.01
812	0.0	0.01
813	0.0	0.01
814	0.0	0.01
815	0.0	0.01
816	0.0	0.01
817	0.0	0.01
818	0.0	0.01
819	0.0	0.01
820	0.0	0.01
821	0.0	0.01
822	0.01	0.01
823	0.0	0.0
824	0.0	0.0
825	0.0	0.0
826	0.0	0.0
827	0.0	0.0
828	0.0	0.0
829	0.0	0.0
830	0.0	0.0
831	0.0	0.0
832	0.0	0.0
833	0.0	0.0
834	0.0	0.0
835	0.0	0.0
836	0.0	0.0
837	0.0	0.0
838	0.0	0.0
839	0.0	0.0
840	0.0	0.0
841	0.0	0.0
842	0.0	0.0
843	0.0	0.0
844	0.0	0.0
845	0.0	0.0
846	0.0	0.0
847	0.0	0.0
848	0.0	0.0
849	0.0	0.0
850	0.0	0.0
851	0.0	0.0
852	0.0	0.0
853	0.0	0.0
854	0.0	0.0
855	0.0	0.0
856	0.0	0.0
857	0.0	0.0
858	0.0	0.0
859	0.0	0.0
860	0.0	0.0
861	0.0	0.0
862	0.0	0.0
863	0.0	0.0
864	0.0	0.0
865	0.0	0.0
866	0.0	0.0
867	0.0	0.0
868	0.0	0.0
869	0.0	0.0
870	0.0	0.0
871	0.0	0.0
872	0.0	0.0
873	0.0	0.0
874	0.0	0.0
875	0.0	0.0
876	0.0	0.0
877	0.0	0.0
878	0.0	0.0
879	0.0	0.0
880	0.0	0.0
881	0.0	0.0
882	0.0	0.0
883	0.0	0.0
884	0.0	0.0
885	0.0	0.0
886	0.0	0.0
887	0.0	0.0
888	0.0	0.0
889	0.0	0.0
890	0.0	0.0
891	0.0	0.0
892	0.0	0.0
893	0.0	0.0
894	0.0	0.0
895	0.0	0.0
896	0.0	0.0
897	0.0	0.0
898	0.0	0.0
899	0.0	0.0
900	0.0	0.0
901	0.0	0.0
902	0.0	0.0
903	0.0	0.0
904	0.0	0.0
905	0.0	0.0
906	0.0	0.0
907	0.0	0.0
908	0.0	0.0
909	0.0	0.0
910	0.0	0.0

## Sheet: BRA
user_BRA - Class I Coverage
Number of epitope hits / HLA combinations recognized	Percent of individuals	Cumulative percent of population coverage
0	0.01	100.0
1	0.0	99.99
2	0.0	99.99
3	0.0	99.99
4	0.0	99.99
5	0.0	99.99
6	0.0	99.99
7	0.0	99.99
8	0.0	99.99
9	0.0	99.99
10	0.0	99.99
11	0.0	99.99
12	0.0	99.99
13	0.0	99.99
14	0.0	99.99
15	0.0	99.99
16	0.0	99.99
17	0.0	99.99
18	0.0	99.99
19	0.0	99.99
20	0.0	99.99
21	0.0	99.99
22	0.0	99.99
23	0.0	99.99
24	0.0	99.99
25	0.0	99.99
26	0.0	99.99
27	0.0	99.99
28	0.0	99.99
29	0.0	99.99
30	0.0	99.99
31	0.0	99.99
32	0.0	99.99
33	0.0	99.99
34	0.0	99.99
35	0.0	99.99
36	0.0	99.99
37	0.0	99.99
38	0.0	99.99
39	0.0	99.99
40	0.0	99.99
41	0.0	99.99
42	0.0	99.99
43	0.0	99.99
44	0.0	99.99
45	0.0	99.99
46	0.0	99.99
47	0.0	99.99
48	0.0	99.99
49	0.0	99.99
50	0.01	99.99
51	0.0	99.98
52	0.0	99.98
53	0.0	99.98
54	0.0	99.98
55	0.0	99.98
56	0.0	99.98
57	0.0	99.98
58	0.0	99.98
59	0.0	99.98
60	0.0	99.98
61	0.0	99.98
62	0.0	99.98
63	0.0	99.98
64	0.0	99.98
65	0.0	99.97
66	0.0	99.97
67	0.0	99.97
68	0.0	99.97
69	0.0	99.97
70	0.01	99.97
71	0.0	99.97
72	0.0	99.97
73	0.0	99.97
74	0.0	99.97
75	0.0	99.97
76	0.0	99.97
77	0.01	99.97
78	0.0	99.96
79	0.0	99.96
80	0.01	99.96
81	0.0	99.96
82	0.0	99.96
83	0.0	99.96
84	0.0	99.96
85	0.0	99.96
86	0.0	99.96
87	0.0	99.96
88	0.0	99.96
89	0.04	99.96
90	0.0	99.92
91	0.0	99.92
92	0.0	99.92
93	0.0	99.92
94	0.0	99.92
95	0.0	99.92
96	0.0	99.92
97	0.0	99.92
98	0.0	99.92
99	0.0	99.92
100	0.0	99.92
101	0.0	99.92
102	0.0	99.92
103	0.01	99.92
104	0.0	99.91
105	0.01	99.91
106	0.0	99.9
107	0.0	99.9
108	0.0	99.9
109	0.0	99.9
110	0.0	99.9
111	0.01	99.9
112	0.01	99.89
113	0.0	99.89
114	0.02	99.89
115	0.01	99.87
116	0.0	99.86
117	0.0	99.86
118	0.0	99.86
119	0.01	99.86
120	0.0	99.84
121	0.01	99.84
122	0.0	99.84
123	0.0	99.84
124	0.0	99.83
125	0.02	99.83
126	0.0	99.82
127	0.0	99.82
128	0.0	99.81
129	0.0	99.81
130	0.01	99.81
131	0.01	99.8
132	0.01	99.8
133	0.01	99.78
134	0.0	99.77
135	0.0	99.77
136	0.0	99.77
137	0.0	99.77
138	0.01	99.77
139	0.04	99.76
140	0.0	99.73
141	0.0	99.73
142	0.01	99.73
143	0.0	99.71
144	0.0	99.71
145	0.0	99.71
146	0.0	99.71
147	0.0	99.71
148	0.0	99.71
149	0.02	99.7
150	0.01	99.68
151	0.01	99.68
152	0.09	99.67
153	0.01	99.58
154	0.0	99.58
155	0.01	99.58
156	0.03	99.57
157	0.0	99.54
158	0.0	99.54
159	0.02	99.54
160	0.0	99.51
161	0.01	99.51
162	0.01	99.5
163	0.0	99.49
164	0.01	99.49
165	0.01	99.47
166	0.02	99.47
167	0.01	99.44
168	0.0	99.43
169	0.03	99.43
170	0.0	99.41
171	0.01	99.41
172	0.01	99.4
173	0.0	99.39
174	0.0	99.39
175	0.02	99.39
176	0.0	99.37
177	0.0	99.37
178	0.01	99.37
179	0.0	99.36
180	0.0	99.36
181	0.02	99.36
182	0.03	99.34
183	0.01	99.31
184	0.03	99.29
185	0.01	99.26
186	0.01	99.26
187	0.0	99.25
188	0.01	99.25
189	0.02	99.23
190	0.0	99.22
191	0.01	99.22
192	0.02	99.2
193	0.0	99.18
194	0.01	99.17
195	0.01	99.16
196	0.01	99.15
197	0.0	99.14
198	0.01	99.14
199	0.01	99.13
200	0.02	99.12
201	0.02	99.1
202	0.04	99.08
203	0.03	99.04
204	0.01	99.02
205	0.04	99.01
206	0.01	98.96
207	0.01	98.95
208	0.02	98.94
209	0.03	98.92
210	0.01	98.89
211	0.0	98.88
212	0.02	98.88
213	0.03	98.86
214	0.04	98.83
215	0.01	98.78
216	0.03	98.77
217	0.02	98.75
218	0.01	98.73
219	0.02	98.73
220	0.02	98.7
221	0.03	98.69
222	0.04	98.66
223	0.01	98.62
224	0.01	98.61
225	0.01	98.6
226	0.02	98.59
227	0.01	98.58
228	0.02	98.56
229	0.03	98.54
230	0.02	98.51
231	0.02	98.49
232	0.07	98.47
233	0.03	98.4
234	0.02	98.37
235	0.02	98.36
236	0.05	98.34
237	0.04	98.3
238	0.07	98.26
239	0.04	98.19
240	0.02	98.15
241	0.31	98.14
242	0.03	97.82
243	0.02	97.79
244	0.05	97.77
245	0.1	97.72
246	0.03	97.62
247	0.02	97.6
248	0.02	97.58
249	0.02	97.56
250	0.03	97.54
251	0.03	97.51
252	0.03	97.48
253	0.03	97.45
254	0.03	97.42
255	0.03	97.38
256	0.05	97.35
257	0.08	97.3
258	0.06	97.21
259	0.03	97.15
260	0.04	97.12
261	0.05	97.08
262	0.02	97.03
263	0.16	97.01
264	0.11	96.85
265	0.03	96.74
266	0.14	96.72
267	0.12	96.58
268	0.07	96.46
269	0.03	96.39
270	0.08	96.36
271	0.17	96.29
272	0.05	96.12
273	0.12	96.07
274	0.05	95.95
275	0.06	95.9
276	0.03	95.83
277	0.14	95.8
278	0.04	95.67
279	0.02	95.62
280	0.08	95.6
281	0.1	95.52
282	0.06	95.43
283	0.09	95.36
284	0.15	95.27
285	0.13	95.12
286	0.06	94.99
287	0.07	94.93
288	0.08	94.86
289	0.07	94.78
290	0.08	94.71
291	0.15	94.63
292	0.04	94.47
293	0.04	94.43
294	0.15	94.39
295	0.08	94.24
296	0.05	94.16
297	0.05	94.11
298	0.08	94.06
299	0.06	93.98
300	0.07	93.92
301	0.1	93.85
302	0.16	93.75
303	0.11	93.59
304	0.05	93.48
305	0.09	93.43
306	0.06	93.34
307	0.08	93.28
308	0.1	93.2
309	0.08	93.1
310	0.08	93.02
311	0.11	92.95
312	0.03	92.84
313	0.08	92.81
314	0.12	92.73
315	0.07	92.61
316	0.11	92.54
317	0.1	92.43
318	0.13	92.33
319	0.08	92.2
320	0.07	92.12
321	0.16	92.05
322	0.06	91.89
323	0.08	91.83
324	0.14	91.75
325	0.08	91.61
326	0.08	91.52
327	0.12	91.45
328	0.09	91.33
329	0.04	91.24
330	0.15	91.19
331	0.09	91.04
332	0.09	90.95
333	0.12	90.86
334	0.24	90.74
335	0.11	90.5
336	0.1	90.39
337	0.11	90.29
338	0.19	90.19
339	0.06	90.0
340	0.1	89.94
341	0.12	89.84
342	0.07	89.72
343	0.12	89.66
344	0.14	89.54
345	0.12	89.4
346	0.2	89.28
347	0.12	89.07
348	0.11	88.95
349	0.09	88.84
350	0.11	88.75
351	0.13	88.64
352	0.23	88.5
353	0.17	88.27
354	0.11	88.1
355	0.23	87.99
356	0.17	87.76
357	0.16	87.59
358	0.09	87.43
359	0.13	87.34
360	0.21	87.21
361	0.12	87.0
362	0.14	86.87
363	0.12	86.73
364	0.16	86.61
365	0.14	86.45
366	0.26	86.31
367	0.1	86.05
368	0.12	85.95
369	0.17	85.83
370	0.18	85.66
371	0.16	85.49
372	0.18	85.33
373	0.21	85.15
374	0.24	84.93
375	0.17	84.69
376	0.14	84.53
377	0.19	84.39
378	0.19	84.2
379	0.18	84.01
380	0.18	83.83
381	0.15	83.65
382	0.21	83.49
383	0.2	83.28
384	0.18	83.08
385	0.21	82.9
386	0.15	82.69
387	0.19	82.53
388	0.25	82.34
389	0.24	82.08
390	0.25	81.85
391	0.25	81.6
392	0.23	81.34
393	0.21	81.11
394	0.25	80.9
395	0.25	80.65
396	0.3	80.4
397	0.31	80.1
398	0.26	79.79
399	0.25	79.53
400	0.21	79.28
401	0.18	79.07
402	0.23	78.89
403	0.26	78.66
404	0.22	78.39
405	0.29	78.18
406	0.25	77.89
407	0.23	77.64
408	0.26	77.41
409	0.23	77.15
410	0.29	76.92
411	0.17	76.63
412	0.24	76.46
413	0.32	76.22
414	0.25	75.9
415	0.29	75.66
416	0.32	75.37
417	0.25	75.05
418	0.22	74.8
419	0.35	74.58
420	0.28	74.23
421	0.24	73.95
422	0.31	73.72
423	0.41	73.41
424	0.25	72.99
425	0.32	72.74
426	0.26	72.42
427	0.36	72.16
428	0.23	71.79
429	0.29	71.57
430	0.26	71.28
431	0.17	71.02
432	0.25	70.84
433	0.34	70.59
434	0.29	70.25
435	0.33	69.96
436	0.25	69.63
437	0.25	69.38
438	0.26	69.13
439	0.29	68.87
440	0.3	68.58
441	0.29	68.28
442	0.28	67.99
443	0.29	67.72
444	0.24	67.43
445	0.29	67.18
446	0.34	66.89
447	0.27	66.55
448	0.26	66.27
449	0.34	66.01
450	0.34	65.67
451	0.31	65.33
452	0.31	65.02
453	0.31	64.71
454	0.37	64.4
455	0.33	64.04
456	0.26	63.7
457	0.3	63.44
458	0.28	63.14
459	0.33	62.85
460	0.23	62.53
461	0.25	62.29
462	0.29	62.04
463	0.3	61.75
464	0.24	61.45
465	0.29	61.21
466	0.32	60.92
467	0.29	60.6
468	0.27	60.31
469	0.31	60.04
470	0.32	59.73
471	0.29	59.41
472	0.27	59.12
473	0.32	58.85
474	0.26	58.53
475	0.23	58.27
476	0.34	58.04
477	0.34	57.7
478	0.29	57.37
479	0.28	57.07
480	0.33	56.79
481	0.24	56.46
482	0.29	56.22
483	0.3	55.93
484	0.34	55.63
485	0.29	55.29
486	0.35	55.0
487	0.3	54.66
488	0.26	54.36
489	0.25	54.1
490	0.32	53.85
491	0.26	53.53
492	0.22	53.27
493	0.27	53.05
494	0.3	52.79
495	0.29	52.49
496	0.29	52.2
497	0.29	51.91
498	0.31	51.62
499	0.29	51.31
500	0.28	51.01
501	0.3	50.73
502	0.32	50.43
503	0.28	50.11
504	0.34	49.83
505	0.33	49.49
506	0.25	49.16
507	0.32	48.91
508	0.35	48.59
509	0.3	48.24
510	0.25	47.94
511	0.28	47.69
512	0.32	47.41
513	0.28	47.09
514	0.28	46.81
515	0.28	46.53
516	0.33	46.25
517	0.25	45.91
518	0.33	45.66
519	0.27	45.33
520	0.28	45.06
521	0.29	44.78
522	0.38	44.49
523	0.32	44.11
524	0.3	43.79
525	0.27	43.49
526	0.33	43.22
527	0.35	42.89
528	0.29	42.54
529	0.33	42.25
530	0.35	41.93
531	0.31	41.58
532	0.28	41.27
533	0.28	40.98
534	0.31	40.7
535	0.32	40.4
536	0.3	40.07
537	0.31	39.77
538	0.3	39.46
539	0.36	39.16
540	0.32	38.8
541	0.33	38.49
542	0.26	38.16
543	0.34	37.9
544	0.37	37.56
545	0.29	37.19
546	0.29	36.89
547	0.38	36.6
548	0.37	36.22
549	0.25	35.85
550	0.3	35.6
551	0.35	35.29
552	0.35	34.94
553	0.27	34.59
554	0.31	34.32
555	0.33	34.0
556	0.3	33.67
557	0.32	33.37
558	0.33	33.06
559	0.36	32.73
560	0.3	32.36
561	0.32	32.06
562	0.34	31.75
563	0.29	31.41
564	0.28	31.13
565	0.38	30.85
566	0.36	30.47
567	0.32	30.11
568	0.32	29.79
569	0.34	29.46
570	0.32	29.13
571	0.32	28.81
572	0.33	28.49
573	0.35	28.16
574	0.29	27.81
575	0.35	27.52
576	0.32	27.17
577	0.28	26.85
578	0.28	26.57
579	0.38	26.28
580	0.29	25.9
581	0.26	25.61
582	0.31	25.35
583	0.34	25.04
584	0.32	24.7
585	0.27	24.38
586	0.3	24.11
587	0.37	23.81
588	0.3	23.45
589	0.27	23.15
590	0.32	22.88
591	0.33	22.55
592	0.31	22.22
593	0.28	21.92
594	0.31	21.64
595	0.29	21.33
596	0.3	21.04
597	0.31	20.74
598	0.3	20.43
599	0.25	20.13
600	0.27	19.88
601	0.34	19.6
602	0.3	19.26
603	0.26	18.96
604	0.3	18.69
605	0.32	18.39
606	0.25	18.07
607	0.29	17.82
608	0.29	17.53
609	0.32	17.24
610	0.24	16.92
611	0.3	16.68
612	0.3	16.38
613	0.27	16.07
614	0.25	15.8
615	0.29	15.55
616	0.29	15.26
617	0.24	14.96
618	0.28	14.72
619	0.31	14.44
620	0.25	14.13
621	0.23	13.89
622	0.26	13.66
623	0.27	13.39
624	0.23	13.13
625	0.2	12.89
626	0.26	12.69
627	0.23	12.43
628	0.24	12.2
629	0.23	11.95
630	0.23	11.72
631	0.2	11.49
632	0.25	11.29
633	0.24	11.04
634	0.21	10.8
635	0.2	10.59
636	0.27	10.39
637	0.23	10.12
638	0.17	9.89
639	0.19	9.72
640	0.25	9.53
641	0.2	9.28
642	0.15	9.07
643	0.18	8.93
644	0.2	8.75
645	0.17	8.55
646	0.16	8.38
647	0.17	8.21
648	0.2	8.05
649	0.16	7.84
650	0.16	7.68
651	0.17	7.52
652	0.16	7.35
653	0.14	7.19
654	0.16	7.04
655	0.16	6.88
656	0.16	6.72
657	0.13	6.55
658	0.18	6.42
659	0.13	6.25
660	0.14	6.11
661	0.14	5.97
662	0.17	5.84
663	0.13	5.66
664	0.14	5.54
665	0.13	5.39
666	0.14	5.26
667	0.11	5.12
668	0.14	5.0
669	0.13	4.86
670	0.13	4.73
671	0.1	4.59
672	0.13	4.49
673	0.11	4.36
674	0.1	4.25
675	0.11	4.15
676	0.14	4.04
677	0.1	3.89
678	0.1	3.79
679	0.12	3.69
680	0.14	3.58
681	0.09	3.44
682	0.08	3.35
683	0.1	3.27
684	0.11	3.17
685	0.09	3.06
686	0.09	2.97
687	0.09	2.88
688	0.08	2.79
689	0.09	2.71
690	0.1	2.62
691	0.07	2.53
692	0.07	2.45
693	0.08	2.39
694	0.08	2.31
695	0.06	2.22
696	0.07	2.17
697	0.07	2.1
698	0.08	2.03
699	0.05	1.95
700	0.06	1.9
701	0.07	1.84
702	0.05	1.76
703	0.04	1.71
704	0.06	1.67
705	0.06	1.61
706	0.05	1.55
707	0.05	1.5
708	0.05	1.45
709	0.05	1.4
710	0.04	1.35
711	0.05	1.31
712	0.05	1.26
713	0.04	1.22
714	0.03	1.17
715	0.04	1.14
716	0.03	1.1
717	0.04	1.07
718	0.03	1.02
719	0.04	0.99
720	0.02	0.95
721	0.04	0.93
722	0.03	0.89
723	0.03	0.86
724	0.02	0.83
725	0.04	0.81
726	0.02	0.77
727	0.02	0.74
728	0.02	0.72
729	0.03	0.7
730	0.03	0.66
731	0.02	0.64
732	0.02	0.62
733	0.03	0.6
734	0.02	0.56
735	0.01	0.55
736	0.02	0.53
737	0.03	0.51
738	0.02	0.48
739	0.01	0.46
740	0.02	0.45
741	0.03	0.44
742	0.01	0.41
743	0.01	0.39
744	0.01	0.38
745	0.02	0.37
746	0.01	0.35
747	0.02	0.33
748	0.01	0.32
749	0.02	0.3
750	0.01	0.29
751	0.01	0.27
752	0.01	0.26
753	0.01	0.25
754	0.01	0.24
755	0.01	0.23
756	0.01	0.22
757	0.01	0.21
758	0.01	0.2
759	0.01	0.19
760	0.01	0.18
761	0.01	0.17
762	0.01	0.16
763	0.01	0.16
764	0.01	0.15
765	0.01	0.15
766	0.01	0.14
767	0.01	0.13
768	0.01	0.12
769	0.01	0.12
770	0.0	0.11
771	0.0	0.1
772	0.01	0.1
773	0.01	0.09
774	0.0	0.09
775	0.0	0.08
776	0.0	0.08
777	0.0	0.08
778	0.01	0.07
779	0.0	0.07
780	0.0	0.06
781	0.0	0.06
782	0.0	0.06
783	0.0	0.05
784	0.0	0.05
785	0.0	0.05
786	0.0	0.05
787	0.0	0.04
788	0.0	0.04
789	0.0	0.04
790	0.0	0.04
791	0.0	0.03
792	0.0	0.03
793	0.0	0.03
794	0.0	0.03
795	0.0	0.03
796	0.0	0.03
797	0.0	0.03
798	0.0	0.03
799	0.0	0.02
800	0.0	0.02
801	0.0	0.02
802	0.0	0.02
803	0.0	0.02
804	0.0	0.02
805	0.0	0.02
806	0.0	0.02
807	0.0	0.01
808	0.0	0.01
809	0.0	0.01
810	0.0	0.01
811	0.0	0.01
812	0.0	0.01
813	0.0	0.01
814	0.0	0.01
815	0.0	0.01
816	0.0	0.01
817	0.0	0.01
818	0.0	0.01
819	0.0	0.01
820	0.0	0.01
821	0.0	0.01
822	0.0	0.01
823	0.0	0.0
824	0.0	0.0
825	0.0	0.0
826	0.0	0.0
827	0.0	0.0
828	0.0	0.0
829	0.0	0.0
830	0.0	0.0
831	0.0	0.0
832	0.0	0.0
833	0.0	0.0
834	0.0	0.0
835	0.0	0.0
836	0.0	0.0
837	0.0	0.0
838	0.0	0.0
839	0.0	0.0
840	0.0	0.0
841	0.0	0.0
842	0.0	0.0
843	0.0	0.0
844	0.0	0.0
845	0.0	0.0
846	0.0	0.0
847	0.0	0.0
848	0.0	0.0
849	0.0	0.0
850	0.0	0.0
851	0.0	0.0
852	0.0	0.0
853	0.0	0.0
854	0.0	0.0
855	0.0	0.0
856	0.0	0.0
857	0.0	0.0
858	0.0	0.0
859	0.0	0.0
860	0.0	0.0
861	0.0	0.0
862	0.0	0.0
863	0.0	0.0
864	0.0	0.0
865	0.0	0.0
866	0.0	0.0
867	0.0	0.0
868	0.0	0.0
869	0.0	0.0
870	0.0	0.0
871	0.0	0.0
872	0.0	0.0
873	0.0	0.0
874	0.0	0.0
875	0.0	0.0
876	0.0	0.0
877	0.0	0.0
878	0.0	0.0
879	0.0	0.0
880	0.0	0.0
881	0.0	0.0
882	0.0	0.0
883	0.0	0.0
884	0.0	0.0
885	0.0	0.0
886	0.0	0.0
887	0.0	0.0
888	0.0	0.0
889	0.0	0.0
890	0.0	0.0
891	0.0	0.0
892	0.0	0.0
893	0.0	0.0
894	0.0	0.0
895	0.0	0.0
896	0.0	0.0
897	0.0	0.0
898	0.0	0.0
899	0.0	0.0
900	0.0	0.0
901	0.0	0.0
902	0.0	0.0
903	0.0	0.0
904	0.0	0.0
905	0.0	0.0
906	0.0	0.0
907	0.0	0.0
908	0.0	0.0
909	0.0	0.0
910	0.0	0.0

## Sheet: BUL
user_BUL - Class I Coverage
Number of epitope hits / HLA combinations recognized	Percent of individuals	Cumulative percent of population coverage
0	0.01	100.0
1	0.0	99.99
2	0.0	99.99
3	0.0	99.99
4	0.0	99.99
5	0.0	99.99
6	0.0	99.99
7	0.0	99.99
8	0.0	99.99
9	0.0	99.99
10	0.0	99.99
11	0.0	99.99
12	0.0	99.99
13	0.0	99.99
14	0.0	99.99
15	0.0	99.99
16	0.0	99.99
17	0.0	99.99
18	0.0	99.99
19	0.0	99.99
20	0.0	99.99
21	0.0	99.99
22	0.0	99.99
23	0.0	99.99
24	0.0	99.99
25	0.0	99.99
26	0.0	99.99
27	0.0	99.99
28	0.0	99.99
29	0.0	99.99
30	0.0	99.99
31	0.0	99.99
32	0.0	99.99
33	0.0	99.99
34	0.0	99.99
35	0.0	99.99
36	0.0	99.99
37	0.0	99.99
38	0.0	99.99
39	0.0	99.99
40	0.0	99.99
41	0.0	99.99
42	0.0	99.99
43	0.0	99.99
44	0.0	99.99
45	0.0	99.99
46	0.0	99.99
47	0.0	99.99
48	0.0	99.99
49	0.01	99.99
50	0.01	99.98
51	0.0	99.97
52	0.0	99.97
53	0.01	99.97
54	0.0	99.97
55	0.0	99.97
56	0.0	99.97
57	0.0	99.97
58	0.0	99.97
59	0.01	99.97
60	0.0	99.96
61	0.0	99.96
62	0.0	99.96
63	0.0	99.96
64	0.0	99.96
65	0.0	99.96
66	0.0	99.96
67	0.0	99.96
68	0.0	99.96
69	0.0	99.96
70	0.0	99.96
71	0.0	99.96
72	0.0	99.96
73	0.0	99.96
74	0.0	99.96
75	0.01	99.96
76	0.0	99.95
77	0.0	99.95
78	0.0	99.95
79	0.0	99.95
80	0.0	99.95
81	0.0	99.95
82	0.01	99.95
83	0.0	99.94
84	0.0	99.94
85	0.0	99.94
86	0.0	99.94
87	0.0	99.94
88	0.0	99.94
89	0.02	99.94
90	0.0	99.92
91	0.0	99.92
92	0.0	99.92
93	0.0	99.92
94	0.0	99.92
95	0.0	99.92
96	0.0	99.92
97	0.0	99.92
98	0.0	99.92
99	0.0	99.92
100	0.0	99.92
101	0.0	99.92
102	0.0	99.92
103	0.0	99.92
104	0.0	99.92
105	0.01	99.92
106	0.0	99.91
107	0.0	99.91
108	0.01	99.91
109	0.0	99.9
110	0.0	99.9
111	0.01	99.9
112	0.0	99.88
113	0.0	99.88
114	0.11	99.88
115	0.01	99.78
116	0.0	99.77
117	0.0	99.77
118	0.01	99.77
119	0.01	99.76
120	0.01	99.75
121	0.0	99.75
122	0.0	99.75
123	0.0	99.75
124	0.0	99.75
125	0.01	99.75
126	0.0	99.73
127	0.0	99.73
128	0.0	99.73
129	0.0	99.73
130	0.0	99.73
131	0.0	99.73
132	0.04	99.73
133	0.01	99.69
134	0.0	99.69
135	0.0	99.68
136	0.0	99.68
137	0.0	99.68
138	0.0	99.68
139	0.01	99.68
140	0.0	99.67
141	0.0	99.67
142	0.0	99.67
143	0.0	99.67
144	0.0	99.67
145	0.0	99.67
146	0.0	99.67
147	0.0	99.67
148	0.03	99.67
149	0.04	99.63
150	0.0	99.59
151	0.01	99.59
152	0.2	99.58
153	0.01	99.39
154	0.0	99.38
155	0.0	99.38
156	0.05	99.37
157	0.0	99.32
158	0.01	99.32
159	0.0	99.31
160	0.0	99.31
161	0.01	99.31
162	0.0	99.3
163	0.01	99.3
164	0.05	99.3
165	0.0	99.25
166	0.0	99.25
167	0.02	99.25
168	0.01	99.23
169	0.0	99.22
170	0.0	99.22
171	0.01	99.22
172	0.0	99.21
173	0.01	99.21
174	0.0	99.2
175	0.0	99.2
176	0.0	99.19
177	0.0	99.19
178	0.01	99.19
179	0.0	99.19
180	0.0	99.18
181	0.0	99.18
182	0.04	99.18
183	0.0	99.14
184	0.03	99.14
185	0.01	99.11
186	0.01	99.1
187	0.0	99.09
188	0.0	99.09
189	0.01	99.09
190	0.01	99.08
191	0.0	99.07
192	0.0	99.07
193	0.01	99.07
194	0.0	99.06
195	0.0	99.05
196	0.02	99.05
197	0.02	99.03
198	0.02	99.01
199	0.01	99.0
200	0.01	98.99
201	0.09	98.98
202	0.04	98.89
203	0.04	98.85
204	0.01	98.81
205	0.12	98.81
206	0.01	98.68
207	0.03	98.67
208	0.02	98.65
209	0.03	98.63
210	0.0	98.6
211	0.07	98.6
212	0.0	98.53
213	0.03	98.53
214	0.02	98.5
215	0.02	98.48
216	0.0	98.46
217	0.01	98.46
218	0.0	98.45
219	0.02	98.45
220	0.0	98.43
221	0.01	98.43
222	0.02	98.42
223	0.02	98.4
224	0.02	98.37
225	0.02	98.35
226	0.01	98.33
227	0.11	98.32
228	0.01	98.22
229	0.02	98.21
230	0.03	98.19
231	0.07	98.15
232	0.02	98.08
233	0.03	98.06
234	0.21	98.03
235	0.02	97.83
236	0.01	97.81
237	0.06	97.8
238	0.09	97.75
239	0.02	97.66
240	0.02	97.63
241	0.25	97.61
242	0.01	97.37
243	0.02	97.36
244	0.0	97.34
245	0.06	97.33
246	0.05	97.28
247	0.02	97.22
248	0.0	97.2
249	0.0	97.2
250	0.01	97.2
251	0.02	97.19
252	0.01	97.17
253	0.03	97.16
254	0.04	97.13
255	0.01	97.09
256	0.03	97.08
257	0.15	97.05
258	0.01	96.9
259	0.04	96.89
260	0.19	96.84
261	0.04	96.66
262	0.24	96.62
263	0.43	96.38
264	0.1	95.95
265	0.02	95.85
266	1.47	95.82
267	0.27	94.36
268	0.04	94.08
269	0.02	94.05
270	0.47	94.03
271	0.12	93.56
272	0.09	93.44
273	0.06	93.35
274	0.06	93.29
275	0.03	93.23
276	0.04	93.2
277	0.16	93.16
278	0.01	93.0
279	0.01	92.99
280	0.11	92.98
281	0.14	92.87
282	0.02	92.73
283	0.05	92.71
284	0.48	92.66
285	0.1	92.18
286	0.03	92.08
287	0.06	92.06
288	0.14	92.0
289	0.04	91.85
290	0.07	91.81
291	0.04	91.74
292	0.03	91.7
293	0.04	91.67
294	0.07	91.64
295	0.05	91.57
296	0.06	91.51
297	0.06	91.45
298	0.22	91.39
299	0.04	91.17
300	0.14	91.13
301	0.16	90.98
302	0.06	90.83
303	0.16	90.76
304	0.05	90.6
305	0.08	90.55
306	0.03	90.47
307	0.06	90.44
308	0.1	90.37
309	0.1	90.27
310	0.05	90.17
311	0.03	90.12
312	0.09	90.09
313	0.11	90.0
314	0.04	89.89
315	0.17	89.84
316	0.34	89.68
317	0.12	89.33
318	0.04	89.22
319	0.27	89.18
320	0.14	88.91
321	0.07	88.77
322	0.06	88.69
323	0.2	88.63
324	0.06	88.43
325	0.15	88.38
326	0.07	88.23
327	0.24	88.16
328	0.04	87.92
329	0.06	87.88
330	0.17	87.82
331	0.11	87.65
332	0.06	87.54
333	0.12	87.48
334	0.39	87.36
335	0.12	86.97
336	0.09	86.85
337	0.13	86.75
338	0.28	86.62
339	0.08	86.34
340	0.05	86.27
341	0.22	86.22
342	0.15	86.0
343	0.08	85.85
344	0.08	85.77
345	0.26	85.69
346	0.15	85.43
347	0.06	85.28
348	0.37	85.22
349	0.22	84.85
350	0.09	84.63
351	0.12	84.54
352	0.34	84.42
353	0.13	84.08
354	0.12	83.95
355	0.62	83.82
356	0.22	83.21
357	0.1	82.99
358	0.06	82.89
359	0.32	82.84
360	0.13	82.52
361	0.12	82.39
362	0.1	82.27
363	0.1	82.16
364	0.08	82.07
365	0.12	81.99
366	0.29	81.87
367	0.12	81.58
368	0.09	81.45
369	0.09	81.37
370	0.16	81.27
371	0.29	81.11
372	0.08	80.82
373	0.31	80.74
374	0.36	80.43
375	0.2	80.07
376	0.13	79.86
377	0.39	79.74
378	0.24	79.34
379	0.11	79.1
380	0.19	78.99
381	0.44	78.8
382	0.23	78.37
383	0.28	78.14
384	0.28	77.85
385	0.39	77.57
386	0.27	77.18
387	0.3	76.91
388	0.21	76.61
389	0.33	76.41
390	0.32	76.07
391	0.37	75.75
392	0.31	75.37
393	0.22	75.06
394	0.2	74.85
395	0.43	74.65
396	0.16	74.23
397	0.2	74.07
398	0.68	73.87
399	0.36	73.18
400	0.08	72.82
401	0.04	72.74
402	0.31	72.7
403	0.19	72.4
404	0.12	72.2
405	0.19	72.09
406	0.2	71.89
407	0.07	71.69
408	0.18	71.62
409	0.38	71.44
410	0.13	71.06
411	0.32	70.92
412	0.25	70.61
413	0.3	70.36
414	0.64	70.05
415	0.88	69.42
416	0.48	68.54
417	0.39	68.07
418	0.41	67.67
419	0.62	67.26
420	0.25	66.64
421	0.22	66.39
422	0.8	66.17
423	0.43	65.37
424	0.15	64.94
425	0.2	64.79
426	0.17	64.59
427	0.2	64.42
428	0.14	64.22
429	0.14	64.07
430	0.21	63.94
431	0.12	63.73
432	0.27	63.61
433	0.37	63.35
434	0.15	62.98
435	0.23	62.84
436	0.18	62.6
437	0.25	62.42
438	0.14	62.17
439	0.19	62.03
440	0.3	61.84
441	0.21	61.54
442	0.25	61.33
443	0.16	61.08
444	0.28	60.92
445	0.28	60.65
446	0.31	60.36
447	0.31	60.05
448	0.69	59.75
449	0.35	59.06
450	0.56	58.71
451	0.23	58.15
452	0.49	57.92
453	0.18	57.43
454	0.36	57.25
455	0.15	56.89
456	0.21	56.74
457	0.11	56.53
458	0.13	56.42
459	0.29	56.29
460	0.15	56.0
461	0.1	55.85
462	0.12	55.75
463	0.22	55.63
464	0.21	55.41
465	0.25	55.2
466	0.39	54.95
467	0.25	54.56
468	0.36	54.31
469	0.3	53.95
470	0.3	53.65
471	0.23	53.35
472	0.29	53.13
473	0.25	52.84
474	0.2	52.58
475	0.36	52.38
476	0.29	52.02
477	0.14	51.73
478	0.19	51.59
479	0.61	51.4
480	0.29	50.79
481	0.19	50.5
482	0.28	50.31
483	0.44	50.03
484	0.21	49.59
485	0.21	49.38
486	0.26	49.17
487	0.4	48.91
488	0.12	48.51
489	0.19	48.39
490	0.35	48.2
491	0.2	47.85
492	0.09	47.65
493	0.22	47.56
494	0.3	47.34
495	0.15	47.05
496	0.19	46.89
497	0.46	46.7
498	0.32	46.24
499	0.18	45.92
500	0.26	45.74
501	0.38	45.48
502	0.18	45.1
503	0.4	44.92
504	0.62	44.52
505	0.27	43.9
506	0.14	43.63
507	0.63	43.49
508	0.4	42.87
509	0.23	42.46
510	0.12	42.23
511	0.53	42.11
512	0.22	41.58
513	0.16	41.35
514	0.2	41.19
515	0.27	40.99
516	0.23	40.72
517	0.14	40.49
518	0.25	40.35
519	0.24	40.1
520	0.24	39.85
521	0.2	39.61
522	0.49	39.41
523	0.27	38.92
524	0.2	38.65
525	0.36	38.45
526	0.38	38.09
527	0.33	37.71
528	0.2	37.39
529	0.46	37.18
530	0.49	36.72
531	0.21	36.23
532	0.34	36.02
533	0.45	35.68
534	0.37	35.23
535	0.23	34.86
536	0.35	34.63
537	0.44	34.27
538	0.28	33.83
539	0.46	33.55
540	0.43	33.09
541	0.37	32.66
542	0.21	32.29
543	0.38	32.08
544	0.37	31.7
545	0.2	31.33
546	0.34	31.13
547	0.64	30.79
548	0.41	30.15
549	0.13	29.74
550	0.25	29.61
551	0.47	29.36
552	0.24	28.89
553	0.12	28.65
554	0.48	28.53
555	0.39	28.05
556	0.19	27.65
557	0.29	27.47
558	0.41	27.18
559	0.23	26.77
560	0.21	26.54
561	0.33	26.34
562	0.33	26.01
563	0.16	25.68
564	0.26	25.51
565	0.53	25.25
566	0.33	24.72
567	0.18	24.39
568	0.4	24.21
569	0.34	23.81
570	0.25	23.47
571	0.27	23.22
572	0.36	22.95
573	0.31	22.59
574	0.19	22.28
575	0.29	22.1
576	0.29	21.8
577	0.16	21.51
578	0.17	21.36
579	0.41	21.19
580	0.19	20.79
581	0.14	20.59
582	0.31	20.46
583	0.3	20.14
584	0.28	19.84
585	0.12	19.56
586	0.31	19.45
587	0.29	19.13
588	0.21	18.85
589	0.21	18.64
590	0.29	18.43
591	0.26	18.15
592	0.17	17.89
593	0.32	17.72
594	0.31	17.4
595	0.21	17.08
596	0.38	16.88
597	0.49	16.5
598	0.37	16.01
599	0.17	15.63
600	0.35	15.46
601	0.55	15.11
602	0.25	14.56
603	0.14	14.31
604	0.45	14.17
605	0.34	13.73
606	0.13	13.39
607	0.24	13.26
608	0.33	13.02
609	0.17	12.69
610	0.09	12.52
611	0.34	12.44
612	0.3	12.1
613	0.08	11.8
614	0.18	11.72
615	0.38	11.54
616	0.21	11.17
617	0.09	10.96
618	0.22	10.87
619	0.3	10.65
620	0.12	10.34
621	0.11	10.23
622	0.35	10.12
623	0.19	9.77
624	0.11	9.58
625	0.13	9.47
626	0.28	9.34
627	0.16	9.07
628	0.19	8.91
629	0.22	8.72
630	0.24	8.5
631	0.1	8.26
632	0.32	8.16
633	0.25	7.84
634	0.15	7.59
635	0.11	7.43
636	0.36	7.32
637	0.15	6.97
638	0.1	6.82
639	0.24	6.72
640	0.2	6.48
641	0.11	6.28
642	0.05	6.18
643	0.18	6.13
644	0.11	5.94
645	0.08	5.83
646	0.08	5.76
647	0.13	5.68
648	0.1	5.55
649	0.06	5.45
650	0.17	5.39
651	0.13	5.22
652	0.1	5.1
653	0.05	4.99
654	0.15	4.94
655	0.14	4.8
656	0.09	4.66
657	0.13	4.57
658	0.21	4.44
659	0.09	4.23
660	0.05	4.15
661	0.22	4.09
662	0.17	3.87
663	0.05	3.7
664	0.09	3.65
665	0.18	3.56
666	0.08	3.38
667	0.04	3.3
668	0.09	3.26
669	0.13	3.17
670	0.04	3.04
671	0.07	3.0
672	0.08	2.93
673	0.09	2.85
674	0.03	2.76
675	0.04	2.73
676	0.12	2.69
677	0.04	2.58
678	0.02	2.53
679	0.09	2.52
680	0.08	2.42
681	0.02	2.34
682	0.02	2.32
683	0.11	2.29
684	0.05	2.18
685	0.05	2.14
686	0.09	2.09
687	0.07	2.0
688	0.03	1.93
689	0.17	1.89
690	0.12	1.73
691	0.03	1.61
692	0.02	1.58
693	0.17	1.56
694	0.07	1.39
695	0.03	1.32
696	0.04	1.29
697	0.06	1.25
698	0.04	1.19
699	0.02	1.15
700	0.09	1.13
701	0.04	1.04
702	0.02	1.0
703	0.02	0.98
704	0.07	0.96
705	0.01	0.89
706	0.01	0.88
707	0.07	0.87
708	0.04	0.8
709	0.01	0.76
710	0.0	0.75
711	0.06	0.74
712	0.03	0.68
713	0.01	0.65
714	0.0	0.64
715	0.02	0.64
716	0.01	0.62
717	0.01	0.61
718	0.02	0.6
719	0.03	0.58
720	0.01	0.55
721	0.04	0.54
722	0.02	0.5
723	0.02	0.49
724	0.01	0.47
725	0.03	0.45
726	0.03	0.43
727	0.01	0.39
728	0.01	0.38
729	0.02	0.37
730	0.03	0.35
731	0.0	0.32
732	0.01	0.31
733	0.02	0.31
734	0.01	0.29
735	0.0	0.28
736	0.0	0.28
737	0.01	0.28
738	0.0	0.26
739	0.01	0.26
740	0.01	0.25
741	0.01	0.23
742	0.0	0.23
743	0.0	0.23
744	0.01	0.22
745	0.0	0.21
746	0.0	0.21
747	0.01	0.21
748	0.0	0.2
749	0.0	0.2
750	0.03	0.2
751	0.01	0.16
752	0.0	0.15
753	0.0	0.15
754	0.02	0.15
755	0.01	0.13
756	0.01	0.13
757	0.01	0.12
758	0.02	0.11
759	0.0	0.09
760	0.0	0.09
761	0.02	0.09
762	0.0	0.06
763	0.0	0.06
764	0.0	0.06
765	0.01	0.06
766	0.0	0.05
767	0.0	0.05
768	0.01	0.05
769	0.0	0.04
770	0.0	0.03
771	0.0	0.03
772	0.0	0.03
773	0.0	0.03
774	0.0	0.03
775	0.0	0.03
776	0.0	0.03
777	0.0	0.03
778	0.0	0.03
779	0.0	0.03
780	0.0	0.03
781	0.0	0.02
782	0.0	0.02
783	0.0	0.02
784	0.0	0.02
785	0.0	0.02
786	0.0	0.02
787	0.01	0.02
788	0.0	0.01
789	0.0	0.01
790	0.0	0.01
791	0.0	0.01
792	0.0	0.01
793	0.0	0.01
794	0.0	0.01
795	0.0	0.01
796	0.0	0.01
797	0.0	0.01
798	0.0	0.01
799	0.0	0.01
800	0.0	0.01
801	0.0	0.01
802	0.0	0.01
803	0.0	0.01
804	0.0	0.01
805	0.0	0.01
806	0.0	0.01
807	0.0	0.01
808	0.0	0.01
809	0.0	0.01
810	0.0	0.01
811	0.0	0.01
812	0.0	0.01
813	0.0	0.01
814	0.0	0.01
815	0.0	0.01
816	0.0	0.01
817	0.0	0.01
818	0.0	0.01
819	0.0	0.0
820	0.0	0.0
821	0.0	0.0
822	0.0	0.0
823	0.0	0.0
824	0.0	0.0
825	0.0	0.0
826	0.0	0.0
827	0.0	0.0
828	0.0	0.0
829	0.0	0.0
830	0.0	0.0
831	0.0	0.0
832	0.0	0.0
833	0.0	0.0
834	0.0	0.0
835	0.0	0.0
836	0.0	0.0
837	0.0	0.0
838	0.0	0.0
839	0.0	0.0
840	0.0	0.0
841	0.0	0.0
842	0.0	0.0
843	0.0	0.0
844	0.0	0.0
845	0.0	0.0
846	0.0	0.0
847	0.0	0.0
848	0.0	0.0
849	0.0	0.0
850	0.0	0.0
851	0.0	0.0
852	0.0	0.0
853	0.0	0.0
854	0.0	0.0
855	0.0	0.0
856	0.0	0.0
857	0.0	0.0
858	0.0	0.0
859	0.0	0.0
860	0.0	0.0
861	0.0	0.0
862	0.0	0.0
863	0.0	0.0
864	0.0	0.0
865	0.0	0.0
866	0.0	0.0
867	0.0	0.0
868	0.0	0.0
869	0.0	0.0
870	0.0	0.0
871	0.0	0.0
872	0.0	0.0
873	0.0	0.0
874	0.0	0.0
875	0.0	0.0
876	0.0	0.0
877	0.0	0.0
878	0.0	0.0
879	0.0	0.0
880	0.0	0.0
881	0.0	0.0
882	0.0	0.0
883	0.0	0.0
884	0.0	0.0
885	0.0	0.0
886	0.0	0.0
887	0.0	0.0
888	0.0	0.0
889	0.0	0.0
890	0.0	0.0
891	0.0	0.0
892	0.0	0.0
893	0.0	0.0
894	0.0	0.0
895	0.0	0.0
896	0.0	0.0
897	0.0	0.0
898	0.0	0.0
899	0.0	0.0
900	0.0	0.0
901	0.0	0.0
902	0.0	0.0
903	0.0	0.0
904	0.0	0.0
905	0.0	0.0
906	0.0	0.0
907	0.0	0.0
908	0.0	0.0
909	0.0	0.0
910	0.0	0.0

## Sheet: CHN
user_CHN - Class I Coverage
Number of epitope hits / HLA combinations recognized	Percent of individuals	Cumulative percent of population coverage
0	0.01	100.0
1	0.0	99.99
2	0.0	99.99
3	0.0	99.99
4	0.0	99.99
5	0.0	99.99
6	0.0	99.99
7	0.0	99.99
8	0.0	99.99
9	0.0	99.99
10	0.0	99.99
11	0.0	99.99
12	0.0	99.99
13	0.0	99.99
14	0.0	99.99
15	0.0	99.99
16	0.0	99.99
17	0.0	99.99
18	0.0	99.99
19	0.0	99.99
20	0.0	99.99
21	0.0	99.99
22	0.0	99.99
23	0.0	99.99
24	0.0	99.99
25	0.0	99.99
26	0.0	99.99
27	0.0	99.99
28	0.0	99.99
29	0.0	99.99
30	0.0	99.99
31	0.0	99.99
32	0.0	99.99
33	0.0	99.99
34	0.0	99.99
35	0.0	99.99
36	0.0	99.99
37	0.0	99.99
38	0.0	99.99
39	0.0	99.99
40	0.0	99.99
41	0.0	99.99
42	0.01	99.99
43	0.0	99.98
44	0.0	99.98
45	0.0	99.98
46	0.0	99.98
47	0.01	99.98
48	0.0	99.98
49	0.0	99.98
50	0.01	99.98
51	0.0	99.97
52	0.0	99.97
53	0.0	99.97
54	0.0	99.97
55	0.0	99.97
56	0.0	99.97
57	0.0	99.97
58	0.0	99.97
59	0.0	99.97
60	0.0	99.97
61	0.0	99.97
62	0.0	99.97
63	0.0	99.97
64	0.0	99.97
65	0.0	99.97
66	0.0	99.97
67	0.0	99.97
68	0.0	99.97
69	0.0	99.97
70	0.02	99.97
71	0.0	99.95
72	0.0	99.95
73	0.0	99.94
74	0.0	99.94
75	0.0	99.94
76	0.0	99.94
77	0.01	99.94
78	0.0	99.93
79	0.0	99.93
80	0.0	99.93
81	0.0	99.93
82	0.0	99.93
83	0.0	99.93
84	0.0	99.93
85	0.0	99.93
86	0.0	99.93
87	0.0	99.93
88	0.0	99.93
89	0.0	99.93
90	0.0	99.93
91	0.0	99.93
92	0.01	99.93
93	0.0	99.93
94	0.0	99.92
95	0.0	99.92
96	0.0	99.92
97	0.01	99.92
98	0.0	99.92
99	0.0	99.92
100	0.0	99.92
101	0.0	99.92
102	0.0	99.92
103	0.0	99.92
104	0.0	99.92
105	0.0	99.92
106	0.0	99.92
107	0.0	99.92
108	0.0	99.91
109	0.0	99.91
110	0.0	99.91
111	0.01	99.91
112	0.02	99.91
113	0.0	99.89
114	0.01	99.89
115	0.0	99.88
116	0.0	99.87
117	0.02	99.87
118	0.01	99.86
119	0.01	99.85
120	0.01	99.84
121	0.02	99.83
122	0.0	99.81
123	0.0	99.81
124	0.01	99.81
125	0.0	99.8
126	0.0	99.8
127	0.0	99.8
128	0.06	99.8
129	0.01	99.74
130	0.0	99.73
131	0.0	99.73
132	0.0	99.73
133	0.0	99.73
134	0.0	99.73
135	0.0	99.73
136	0.0	99.73
137	0.0	99.73
138	0.0	99.73
139	0.0	99.73
140	0.0	99.73
141	0.0	99.73
142	0.01	99.73
143	0.0	99.72
144	0.01	99.72
145	0.0	99.71
146	0.0	99.71
147	0.01	99.71
148	0.0	99.7
149	0.0	99.7
150	0.0	99.7
151	0.0	99.7
152	0.03	99.7
153	0.0	99.67
154	0.0	99.66
155	0.0	99.66
156	0.06	99.66
157	0.01	99.61
158	0.0	99.6
159	0.01	99.59
160	0.0	99.59
161	0.01	99.58
162	0.01	99.58
163	0.04	99.56
164	0.01	99.52
165	0.01	99.51
166	0.0	99.5
167	0.0	99.5
168	0.01	99.49
169	0.0	99.48
170	0.02	99.48
171	0.01	99.46
172	0.0	99.45
173	0.0	99.45
174	0.0	99.45
175	0.02	99.44
176	0.0	99.43
177	0.01	99.42
178	0.04	99.42
179	0.01	99.38
180	0.0	99.37
181	0.02	99.37
182	0.01	99.35
183	0.0	99.34
184	0.16	99.34
185	0.01	99.18
186	0.06	99.17
187	0.0	99.11
188	0.03	99.11
189	0.01	99.08
190	0.0	99.07
191	0.06	99.06
192	0.01	99.01
193	0.0	99.0
194	0.04	99.0
195	0.01	98.96
196	0.01	98.95
197	0.0	98.94
198	0.19	98.94
199	0.06	98.75
200	0.01	98.68
201	0.0	98.68
202	0.01	98.67
203	0.05	98.67
204	0.0	98.62
205	0.09	98.61
206	0.03	98.52
207	0.01	98.5
208	0.0	98.48
209	0.0	98.48
210	0.03	98.48
211	0.0	98.44
212	0.01	98.44
213	0.01	98.43
214	0.01	98.42
215	0.0	98.41
216	0.01	98.41
217	0.0	98.4
218	0.0	98.4
219	0.01	98.39
220	0.01	98.39
221	0.01	98.38
222	0.02	98.37
223	0.0	98.35
224	0.01	98.34
225	0.01	98.33
226	0.15	98.32
227	0.02	98.17
228	0.04	98.15
229	0.02	98.11
230	0.01	98.1
231	0.12	98.09
232	0.03	97.97
233	0.07	97.94
234	0.03	97.87
235	0.06	97.84
236	0.05	97.78
237	0.01	97.73
238	0.02	97.73
239	0.03	97.7
240	0.05	97.67
241	0.04	97.62
242	0.03	97.58
243	0.02	97.55
244	0.01	97.53
245	0.06	97.52
246	0.04	97.47
247	0.02	97.43
248	0.05	97.41
249	0.05	97.36
250	0.01	97.31
251	0.01	97.29
252	0.04	97.28
253	0.01	97.24
254	0.05	97.23
255	0.03	97.18
256	0.23	97.15
257	0.03	96.92
258	0.03	96.89
259	0.02	96.86
260	0.01	96.84
261	0.04	96.83
262	0.02	96.78
263	0.11	96.77
264	0.02	96.66
265	0.03	96.64
266	0.08	96.61
267	0.06	96.54
268	0.04	96.48
269	0.02	96.44
270	0.15	96.42
271	0.04	96.27
272	0.07	96.23
273	0.15	96.16
274	0.1	96.01
275	0.08	95.91
276	0.05	95.83
277	0.17	95.78
278	0.04	95.61
279	0.01	95.57
280	0.22	95.56
281	0.12	95.35
282	0.03	95.23
283	0.03	95.2
284	0.37	95.17
285	0.11	94.8
286	0.02	94.69
287	0.02	94.67
288	0.02	94.65
289	0.02	94.63
290	0.02	94.61
291	0.29	94.59
292	0.08	94.3
293	0.03	94.22
294	0.02	94.19
295	0.11	94.18
296	0.07	94.07
297	0.02	94.0
298	0.23	93.98
299	0.1	93.74
300	0.04	93.64
301	0.07	93.6
302	0.18	93.53
303	0.09	93.35
304	0.05	93.27
305	0.28	93.21
306	0.08	92.93
307	0.07	92.85
308	0.09	92.78
309	0.1	92.7
310	0.06	92.59
311	0.02	92.54
312	0.81	92.52
313	0.32	91.7
314	0.17	91.38
315	0.09	91.22
316	0.1	91.13
317	0.08	91.03
318	0.07	90.95
319	0.17	90.88
320	0.12	90.71
321	0.05	90.59
322	0.08	90.54
323	0.08	90.46
324	0.09	90.38
325	0.06	90.29
326	0.17	90.23
327	0.15	90.07
328	0.1	89.91
329	0.02	89.81
330	0.1	89.79
331	0.11	89.68
332	0.04	89.57
333	0.16	89.53
334	0.13	89.37
335	0.07	89.24
336	0.1	89.17
337	0.06	89.07
338	0.3	89.01
339	0.03	88.71
340	0.23	88.68
341	0.19	88.44
342	0.43	88.26
343	0.12	87.83
344	0.12	87.71
345	0.11	87.59
346	0.14	87.48
347	0.26	87.34
348	0.12	87.08
349	0.34	86.96
350	0.19	86.62
351	0.1	86.44
352	0.19	86.33
353	0.06	86.15
354	0.39	86.08
355	0.22	85.69
356	0.11	85.47
357	0.11	85.36
358	0.04	85.25
359	0.24	85.2
360	0.14	84.97
361	0.29	84.83
362	0.22	84.54
363	0.15	84.32
364	0.09	84.17
365	0.07	84.08
366	0.15	84.01
367	0.1	83.86
368	0.18	83.76
369	0.11	83.59
370	0.87	83.48
371	0.06	82.61
372	0.14	82.55
373	0.07	82.41
374	0.13	82.34
375	0.17	82.21
376	0.07	82.05
377	0.19	81.97
378	0.1	81.78
379	0.09	81.68
380	0.32	81.59
381	0.11	81.27
382	0.42	81.15
383	0.22	80.73
384	0.46	80.51
385	0.21	80.05
386	0.08	79.84
387	0.22	79.76
388	0.23	79.54
389	0.34	79.32
390	0.15	78.97
391	0.35	78.83
392	0.18	78.48
393	0.12	78.29
394	0.26	78.17
395	0.24	77.91
396	0.18	77.67
397	0.1	77.49
398	0.29	77.39
399	0.2	77.1
400	0.15	76.9
401	0.23	76.75
402	0.27	76.52
403	0.12	76.25
404	0.11	76.13
405	0.27	76.02
406	0.15	75.75
407	0.07	75.6
408	0.28	75.52
409	0.25	75.25
410	0.14	75.0
411	0.1	74.85
412	0.56	74.75
413	0.3	74.2
414	0.12	73.9
415	0.15	73.78
416	0.19	73.63
417	0.27	73.44
418	0.14	73.17
419	0.51	73.03
420	0.3	72.52
421	0.14	72.22
422	0.23	72.08
423	0.29	71.85
424	0.21	71.56
425	0.16	71.35
426	0.44	71.2
427	0.34	70.75
428	0.19	70.42
429	0.31	70.23
430	0.36	69.93
431	0.19	69.57
432	0.13	69.38
433	0.46	69.24
434	0.25	68.79
435	0.18	68.54
436	0.38	68.36
437	0.22	67.98
438	0.13	67.76
439	0.12	67.63
440	0.52	67.51
441	0.43	66.99
442	0.3	66.57
443	0.28	66.26
444	0.15	65.99
445	0.11	65.84
446	0.15	65.73
447	0.54	65.58
448	0.23	65.03
449	0.21	64.81
450	0.22	64.6
451	0.21	64.38
452	0.24	64.16
453	0.21	63.92
454	0.4	63.72
455	0.24	63.31
456	0.44	63.07
457	0.32	62.63
458	0.34	62.31
459	0.34	61.97
460	0.25	61.63
461	0.49	61.38
462	0.3	60.89
463	0.34	60.6
464	0.51	60.25
465	0.34	59.75
466	0.47	59.41
467	0.3	58.94
468	0.79	58.64
469	0.45	57.85
470	0.67	57.39
471	0.29	56.72
472	0.24	56.42
473	0.23	56.18
474	0.2	55.95
475	0.64	55.75
476	0.38	55.11
477	0.55	54.73
478	0.21	54.18
479	0.19	53.97
480	0.29	53.78
481	0.28	53.49
482	0.31	53.21
483	0.25	52.89
484	0.4	52.64
485	0.19	52.24
486	0.22	52.05
487	0.31	51.83
488	0.31	51.52
489	0.22	51.21
490	0.29	50.99
491	0.48	50.7
492	0.12	50.22
493	0.28	50.1
494	0.52	49.82
495	0.19	49.3
496	0.24	49.11
497	0.3	48.86
498	1.08	48.56
499	0.44	47.47
500	0.28	47.04
501	0.42	46.76
502	0.19	46.33
503	0.29	46.14
504	0.34	45.85
505	0.39	45.51
506	0.19	45.12
507	0.19	44.93
508	0.43	44.74
509	0.27	44.31
510	0.25	44.04
511	0.39	43.79
512	0.31	43.41
513	0.14	43.1
514	0.26	42.96
515	0.29	42.7
516	0.21	42.41
517	0.17	42.2
518	0.25	42.03
519	0.25	41.78
520	0.17	41.53
521	0.14	41.36
522	0.61	41.22
523	0.23	40.62
524	0.22	40.39
525	0.14	40.16
526	0.76	40.02
527	0.29	39.27
528	0.28	38.98
529	0.3	38.7
530	0.23	38.4
531	0.13	38.17
532	0.36	38.04
533	0.7	37.68
534	0.21	36.98
535	0.17	36.77
536	0.46	36.6
537	0.32	36.14
538	0.21	35.82
539	0.2	35.61
540	0.53	35.42
541	0.28	34.88
542	0.15	34.6
543	0.37	34.46
544	0.27	34.08
545	0.22	33.81
546	0.21	33.59
547	0.53	33.39
548	0.33	32.86
549	0.17	32.52
550	0.27	32.36
551	0.3	32.08
552	0.25	31.79
553	0.18	31.53
554	0.46	31.35
555	0.21	30.89
556	0.31	30.68
557	0.34	30.36
558	0.38	30.02
559	0.08	29.64
560	0.1	29.56
561	0.43	29.46
562	0.22	29.03
563	0.09	28.81
564	0.32	28.72
565	0.39	28.39
566	0.34	28.0
567	0.09	27.66
568	0.65	27.57
569	0.4	26.91
570	0.19	26.52
571	0.23	26.33
572	0.25	26.1
573	0.21	25.85
574	0.15	25.64
575	0.5	25.49
576	0.33	24.99
577	0.18	24.66
578	0.28	24.48
579	0.4	24.2
580	0.23	23.8
581	0.12	23.57
582	0.4	23.45
583	0.33	23.05
584	0.16	22.72
585	0.29	22.56
586	0.44	22.28
587	0.18	21.83
588	0.13	21.65
589	0.32	21.52
590	0.3	21.2
591	0.14	20.9
592	0.06	20.76
593	0.31	20.7
594	0.24	20.39
595	0.12	20.14
596	0.23	20.03
597	0.36	19.8
598	0.27	19.44
599	0.08	19.17
600	0.14	19.09
601	0.14	18.95
602	0.11	18.81
603	0.08	18.7
604	0.34	18.62
605	0.27	18.28
606	0.09	18.0
607	0.12	17.92
608	0.26	17.79
609	0.15	17.53
610	0.11	17.38
611	0.26	17.27
612	0.25	17.01
613	0.09	16.76
614	0.18	16.67
615	0.36	16.49
616	0.2	16.13
617	0.05	15.93
618	0.19	15.88
619	0.27	15.69
620	0.1	15.42
621	0.2	15.32
622	0.48	15.12
623	0.23	14.63
624	0.08	14.41
625	0.28	14.33
626	0.41	14.05
627	0.11	13.63
628	0.11	13.52
629	0.36	13.41
630	0.21	13.05
631	0.08	12.85
632	0.27	12.77
633	0.47	12.5
634	0.12	12.03
635	0.12	11.91
636	0.34	11.79
637	0.25	11.45
638	0.08	11.19
639	0.15	11.11
640	0.4	10.96
641	0.08	10.56
642	0.21	10.48
643	0.42	10.27
644	0.29	9.85
645	0.03	9.56
646	0.14	9.52
647	0.44	9.38
648	0.09	8.94
649	0.03	8.86
650	0.55	8.83
651	0.35	8.28
652	0.09	7.93
653	0.11	7.84
654	0.74	7.72
655	0.24	6.98
656	0.1	6.74
657	0.17	6.64
658	0.12	6.47
659	0.05	6.35
660	0.14	6.3
661	0.5	6.16
662	0.22	5.67
663	0.09	5.44
664	0.23	5.35
665	0.09	5.12
666	0.07	5.03
667	0.08	4.97
668	0.1	4.89
669	0.03	4.79
670	0.04	4.77
671	0.16	4.73
672	0.1	4.57
673	0.05	4.47
674	0.04	4.42
675	0.06	4.37
676	0.08	4.31
677	0.04	4.23
678	0.03	4.19
679	0.11	4.16
680	0.1	4.05
681	0.03	3.95
682	0.07	3.92
683	0.15	3.86
684	0.15	3.71
685	0.02	3.56
686	0.05	3.53
687	0.08	3.49
688	0.1	3.41
689	0.05	3.31
690	0.16	3.26
691	0.08	3.09
692	0.02	3.01
693	0.07	2.99
694	0.09	2.92
695	0.08	2.83
696	0.03	2.75
697	0.1	2.72
698	0.05	2.62
699	0.01	2.57
700	0.08	2.56
701	0.11	2.47
702	0.02	2.37
703	0.02	2.35
704	0.1	2.34
705	0.04	2.24
706	0.01	2.2
707	0.04	2.19
708	0.18	2.15
709	0.02	1.96
710	0.08	1.95
711	0.06	1.87
712	0.12	1.81
713	0.01	1.69
714	0.05	1.67
715	0.08	1.62
716	0.01	1.54
717	0.02	1.53
718	0.18	1.51
719	0.1	1.33
720	0.01	1.23
721	0.03	1.22
722	0.2	1.19
723	0.0	0.99
724	0.01	0.98
725	0.05	0.98
726	0.05	0.93
727	0.01	0.88
728	0.02	0.87
729	0.15	0.86
730	0.01	0.71
731	0.01	0.69
732	0.04	0.68
733	0.03	0.64
734	0.01	0.61
735	0.02	0.61
736	0.02	0.59
737	0.0	0.57
738	0.03	0.56
739	0.07	0.53
740	0.04	0.46
741	0.01	0.42
742	0.04	0.41
743	0.01	0.37
744	0.0	0.36
745	0.01	0.35
746	0.0	0.34
747	0.01	0.34
748	0.01	0.33
749	0.05	0.32
750	0.01	0.27
751	0.0	0.27
752	0.02	0.26
753	0.01	0.24
754	0.0	0.24
755	0.0	0.24
756	0.0	0.23
757	0.0	0.23
758	0.0	0.22
759	0.01	0.22
760	0.0	0.21
761	0.0	0.21
762	0.0	0.21
763	0.0	0.21
764	0.0	0.2
765	0.01	0.2
766	0.0	0.19
767	0.0	0.19
768	0.01	0.19
769	0.01	0.17
770	0.0	0.16
771	0.0	0.16
772	0.0	0.15
773	0.01	0.15
774	0.0	0.14
775	0.01	0.14
776	0.01	0.13
777	0.0	0.12
778	0.0	0.12
779	0.01	0.11
780	0.0	0.1
781	0.0	0.1
782	0.0	0.1
783	0.01	0.1
784	0.0	0.09
785	0.0	0.09
786	0.01	0.09
787	0.0	0.08
788	0.0	0.08
789	0.0	0.08
790	0.0	0.08
791	0.0	0.08
792	0.0	0.08
793	0.01	0.08
794	0.0	0.06
795	0.0	0.06
796	0.0	0.06
797	0.01	0.06
798	0.0	0.05
799	0.0	0.05
800	0.0	0.04
801	0.0	0.04
802	0.0	0.04
803	0.0	0.04
804	0.0	0.04
805	0.0	0.04
806	0.0	0.04
807	0.02	0.04
808	0.0	0.02
809	0.0	0.02
810	0.0	0.01
811	0.0	0.01
812	0.0	0.01
813	0.0	0.01
814	0.0	0.01
815	0.0	0.01
816	0.0	0.01
817	0.0	0.01
818	0.0	0.01
819	0.0	0.01
820	0.0	0.01
821	0.0	0.01
822	0.0	0.01
823	0.0	0.01
824	0.0	0.01
825	0.0	0.01
826	0.0	0.01
827	0.0	0.01
828	0.0	0.0
829	0.0	0.0
830	0.0	0.0
831	0.0	0.0
832	0.0	0.0
833	0.0	0.0
834	0.0	0.0
835	0.0	0.0
836	0.0	0.0
837	0.0	0.0
838	0.0	0.0
839	0.0	0.0
840	0.0	0.0
841	0.0	0.0
842	0.0	0.0
843	0.0	0.0
844	0.0	0.0
845	0.0	0.0
846	0.0	0.0
847	0.0	0.0
848	0.0	0.0
849	0.0	0.0
850	0.0	0.0
851	0.0	0.0
852	0.0	0.0
853	0.0	0.0
854	0.0	0.0
855	0.0	0.0
856	0.0	0.0
857	0.0	0.0
858	0.0	0.0
859	0.0	0.0
860	0.0	0.0
861	0.0	0.0
862	0.0	0.0
863	0.0	0.0
864	0.0	0.0
865	0.0	0.0
866	0.0	0.0
867	0.0	0.0
868	0.0	0.0
869	0.0	0.0
870	0.0	0.0
871	0.0	0.0
872	0.0	0.0
873	0.0	0.0
874	0.0	0.0
875	0.0	0.0
876	0.0	0.0
877	0.0	0.0
878	0.0	0.0
879	0.0	0.0
880	0.0	0.0
881	0.0	0.0
882	0.0	0.0
883	0.0	0.0
884	0.0	0.0
885	0.0	0.0
886	0.0	0.0
887	0.0	0.0
888	0.0	0.0
889	0.0	0.0
890	0.0	0.0
891	0.0	0.0
892	0.0	0.0
893	0.0	0.0
894	0.0	0.0
895	0.0	0.0
896	0.0	0.0
897	0.0	0.0
898	0.0	0.0
899	0.0	0.0
900	0.0	0.0
901	0.0	0.0
902	0.0	0.0
903	0.0	0.0
904	0.0	0.0
905	0.0	0.0
906	0.0	0.0
907	0.0	0.0
908	0.0	0.0
909	0.0	0.0
910	0.0	0.0

## Sheet: COL
user_COL - Class I Coverage
Number of epitope hits / HLA combinations recognized	Percent of individuals	Cumulative percent of population coverage
0	0.01	100.0
1	0.0	99.99
2	0.0	99.99
3	0.0	99.99
4	0.0	99.99
5	0.0	99.99
6	0.0	99.99
7	0.0	99.99
8	0.0	99.99
9	0.0	99.99
10	0.0	99.99
11	0.0	99.99
12	0.0	99.99
13	0.0	99.99
14	0.0	99.99
15	0.0	99.99
16	0.0	99.99
17	0.0	99.99
18	0.0	99.99
19	0.0	99.99
20	0.0	99.99
21	0.0	99.99
22	0.0	99.99
23	0.0	99.99
24	0.0	99.99
25	0.0	99.99
26	0.0	99.99
27	0.0	99.99
28	0.0	99.99
29	0.0	99.99
30	0.0	99.99
31	0.0	99.99
32	0.0	99.99
33	0.0	99.99
34	0.0	99.99
35	0.0	99.99
36	0.0	99.99
37	0.0	99.99
38	0.0	99.99
39	0.0	99.99
40	0.0	99.99
41	0.0	99.99
42	0.0	99.99
43	0.0	99.99
44	0.0	99.99
45	0.0	99.99
46	0.0	99.99
47	0.0	99.99
48	0.0	99.99
49	0.0	99.99
50	0.01	99.99
51	0.0	99.98
52	0.0	99.98
53	0.0	99.98
54	0.0	99.97
55	0.0	99.97
56	0.0	99.97
57	0.0	99.97
58	0.0	99.97
59	0.0	99.97
60	0.0	99.97
61	0.0	99.97
62	0.0	99.97
63	0.0	99.97
64	0.0	99.97
65	0.0	99.97
66	0.0	99.97
67	0.0	99.97
68	0.0	99.97
69	0.0	99.97
70	0.0	99.97
71	0.0	99.97
72	0.0	99.97
73	0.0	99.97
74	0.0	99.97
75	0.0	99.97
76	0.0	99.96
77	0.0	99.96
78	0.0	99.96
79	0.0	99.96
80	0.0	99.96
81	0.0	99.96
82	0.0	99.96
83	0.0	99.96
84	0.0	99.96
85	0.0	99.96
86	0.0	99.96
87	0.0	99.96
88	0.0	99.96
89	0.02	99.96
90	0.0	99.94
91	0.0	99.94
92	0.0	99.94
93	0.0	99.94
94	0.0	99.94
95	0.0	99.94
96	0.0	99.94
97	0.0	99.94
98	0.0	99.94
99	0.0	99.94
100	0.0	99.94
101	0.0	99.94
102	0.0	99.94
103	0.0	99.94
104	0.0	99.93
105	0.01	99.93
106	0.0	99.92
107	0.0	99.92
108	0.0	99.92
109	0.0	99.92
110	0.0	99.92
111	0.04	99.92
112	0.0	99.88
113	0.0	99.88
114	0.02	99.88
115	0.0	99.86
116	0.0	99.86
117	0.0	99.86
118	0.02	99.86
119	0.01	99.84
120	0.0	99.84
121	0.0	99.83
122	0.0	99.83
123	0.0	99.83
124	0.0	99.83
125	0.01	99.83
126	0.0	99.82
127	0.0	99.81
128	0.0	99.81
129	0.0	99.81
130	0.0	99.81
131	0.01	99.81
132	0.01	99.8
133	0.01	99.79
134	0.0	99.79
135	0.0	99.79
136	0.0	99.79
137	0.0	99.78
138	0.0	99.78
139	0.02	99.78
140	0.0	99.76
141	0.0	99.76
142	0.02	99.76
143	0.0	99.75
144	0.0	99.74
145	0.0	99.74
146	0.0	99.74
147	0.0	99.74
148	0.01	99.74
149	0.02	99.73
150	0.0	99.71
151	0.01	99.71
152	0.06	99.7
153	0.0	99.64
154	0.0	99.63
155	0.01	99.63
156	0.09	99.62
157	0.0	99.53
158	0.01	99.53
159	0.0	99.52
160	0.0	99.52
161	0.04	99.51
162	0.01	99.47
163	0.0	99.46
164	0.02	99.46
165	0.0	99.44
166	0.01	99.44
167	0.01	99.43
168	0.01	99.42
169	0.01	99.42
170	0.01	99.41
171	0.01	99.4
172	0.0	99.39
173	0.0	99.39
174	0.0	99.39
175	0.01	99.38
176	0.0	99.38
177	0.01	99.38
178	0.01	99.37
179	0.0	99.36
180	0.0	99.36
181	0.01	99.35
182	0.02	99.35
183	0.02	99.32
184	0.01	99.3
185	0.0	99.29
186	0.02	99.29
187	0.0	99.27
188	0.02	99.26
189	0.02	99.25
190	0.0	99.23
191	0.01	99.22
192	0.02	99.21
193	0.03	99.19
194	0.01	99.16
195	0.01	99.15
196	0.0	99.14
197	0.0	99.14
198	0.01	99.14
199	0.01	99.12
200	0.02	99.11
201	0.04	99.09
202	0.03	99.05
203	0.01	99.02
204	0.01	99.01
205	0.05	99.0
206	0.03	98.95
207	0.03	98.92
208	0.02	98.89
209	0.04	98.87
210	0.01	98.83
211	0.02	98.82
212	0.0	98.8
213	0.02	98.8
214	0.03	98.78
215	0.02	98.76
216	0.01	98.73
217	0.01	98.72
218	0.0	98.71
219	0.01	98.71
220	0.01	98.7
221	0.03	98.69
222	0.02	98.66
223	0.02	98.64
224	0.01	98.62
225	0.02	98.61
226	0.01	98.59
227	0.01	98.58
228	0.02	98.56
229	0.06	98.54
230	0.02	98.48
231	0.03	98.46
232	0.05	98.43
233	0.03	98.38
234	0.01	98.36
235	0.01	98.35
236	0.04	98.34
237	0.03	98.29
238	0.06	98.26
239	0.03	98.2
240	0.01	98.17
241	0.13	98.16
242	0.02	98.04
243	0.03	98.01
244	0.03	97.98
245	0.18	97.96
246	0.02	97.78
247	0.03	97.76
248	0.01	97.73
249	0.01	97.72
250	0.05	97.71
251	0.05	97.66
252	0.01	97.62
253	0.03	97.6
254	0.06	97.57
255	0.01	97.51
256	0.02	97.5
257	0.08	97.48
258	0.03	97.4
259	0.04	97.37
260	0.13	97.33
261	0.1	97.2
262	0.02	97.1
263	0.29	97.08
264	0.04	96.8
265	0.01	96.76
266	0.12	96.74
267	0.4	96.62
268	0.03	96.22
269	0.06	96.19
270	0.18	96.13
271	0.1	95.95
272	0.06	95.85
273	0.09	95.79
274	0.08	95.71
275	0.1	95.63
276	0.05	95.52
277	0.08	95.47
278	0.04	95.39
279	0.03	95.35
280	0.06	95.32
281	0.09	95.26
282	0.08	95.17
283	0.05	95.1
284	0.08	95.05
285	0.08	94.97
286	0.03	94.89
287	0.07	94.86
288	0.11	94.79
289	0.11	94.69
290	0.06	94.57
291	0.09	94.51
292	0.02	94.43
293	0.04	94.4
294	0.15	94.36
295	0.1	94.21
296	0.04	94.11
297	0.05	94.07
298	0.17	94.02
299	0.04	93.85
300	0.1	93.82
301	0.06	93.71
302	0.06	93.65
303	0.09	93.59
304	0.12	93.5
305	0.08	93.39
306	0.04	93.31
307	0.12	93.27
308	0.14	93.15
309	0.05	93.01
310	0.12	92.96
311	0.06	92.84
312	0.14	92.78
313	0.12	92.64
314	0.09	92.52
315	0.05	92.44
316	0.14	92.39
317	0.13	92.25
318	0.11	92.12
319	0.12	92.0
320	0.14	91.89
321	0.07	91.75
322	0.09	91.68
323	0.09	91.59
324	0.12	91.5
325	0.08	91.38
326	0.13	91.3
327	0.11	91.17
328	0.05	91.06
329	0.05	91.0
330	0.1	90.95
331	0.09	90.86
332	0.12	90.77
333	0.07	90.64
334	0.2	90.57
335	0.12	90.37
336	0.06	90.25
337	0.08	90.19
338	0.23	90.12
339	0.1	89.88
340	0.14	89.78
341	0.07	89.64
342	0.13	89.57
343	0.12	89.44
344	0.14	89.32
345	0.09	89.19
346	0.12	89.1
347	0.1	88.98
348	0.11	88.87
349	0.13	88.77
350	0.21	88.64
351	0.07	88.43
352	0.23	88.36
353	0.23	88.13
354	0.11	87.89
355	0.14	87.79
356	0.29	87.64
357	0.33	87.36
358	0.09	87.03
359	0.19	86.94
360	0.13	86.75
361	0.13	86.62
362	0.14	86.49
363	0.15	86.34
364	0.13	86.2
365	0.14	86.07
366	0.14	85.93
367	0.08	85.78
368	0.15	85.7
369	0.14	85.55
370	0.14	85.42
371	0.15	85.27
372	0.21	85.12
373	0.13	84.91
374	0.22	84.78
375	0.16	84.56
376	0.13	84.4
377	0.26	84.28
378	0.28	84.02
379	0.14	83.73
380	0.15	83.6
381	0.32	83.45
382	0.2	83.12
383	0.2	82.93
384	0.23	82.73
385	0.3	82.5
386	0.18	82.21
387	0.26	82.03
388	0.28	81.77
389	0.2	81.49
390	0.2	81.29
391	0.21	81.09
392	0.24	80.89
393	0.21	80.65
394	0.27	80.44
395	0.24	80.17
396	0.23	79.93
397	0.27	79.69
398	0.19	79.42
399	0.3	79.23
400	0.25	78.93
401	0.18	78.68
402	0.24	78.5
403	0.3	78.27
404	0.12	77.96
405	0.27	77.85
406	0.29	77.58
407	0.21	77.29
408	0.2	77.08
409	0.33	76.88
410	0.23	76.56
411	0.16	76.33
412	0.35	76.17
413	0.28	75.81
414	0.24	75.54
415	0.27	75.3
416	0.4	75.03
417	0.15	74.63
418	0.24	74.48
419	0.56	74.23
420	0.21	73.67
421	0.26	73.46
422	0.35	73.21
423	0.33	72.85
424	0.22	72.52
425	0.29	72.3
426	0.22	72.01
427	0.33	71.79
428	0.24	71.46
429	0.29	71.22
430	0.23	70.92
431	0.24	70.69
432	0.21	70.46
433	0.24	70.25
434	0.23	70.0
435	0.18	69.77
436	0.2	69.6
437	0.25	69.4
438	0.26	69.14
439	0.24	68.88
440	0.23	68.64
441	0.27	68.41
442	0.31	68.14
443	0.28	67.83
444	0.22	67.54
445	0.34	67.32
446	0.36	66.98
447	0.28	66.62
448	0.2	66.34
449	0.39	66.15
450	0.34	65.76
451	0.3	65.42
452	0.3	65.11
453	0.27	64.81
454	0.22	64.55
455	0.26	64.33
456	0.32	64.07
457	0.23	63.75
458	0.28	63.52
459	0.31	63.25
460	0.22	62.93
461	0.28	62.71
462	0.27	62.44
463	0.22	62.17
464	0.41	61.95
465	0.26	61.53
466	0.28	61.27
467	0.29	60.99
468	0.49	60.7
469	0.25	60.22
470	0.29	59.96
471	0.37	59.67
472	0.35	59.3
473	0.29	58.95
474	0.31	58.66
475	0.32	58.35
476	0.34	58.03
477	0.27	57.69
478	0.3	57.41
479	0.21	57.11
480	0.36	56.9
481	0.26	56.54
482	0.31	56.29
483	0.28	55.98
484	0.29	55.7
485	0.22	55.41
486	0.31	55.19
487	0.27	54.88
488	0.32	54.61
489	0.27	54.29
490	0.37	54.02
491	0.25	53.66
492	0.28	53.41
493	0.21	53.13
494	0.26	52.93
495	0.34	52.66
496	0.34	52.32
497	0.18	51.99
498	0.23	51.81
499	0.38	51.58
500	0.26	51.2
501	0.32	50.93
502	0.38	50.61
503	0.26	50.23
504	0.31	49.97
505	0.34	49.66
506	0.33	49.32
507	0.23	48.99
508	0.49	48.75
509	0.45	48.27
510	0.26	47.82
511	0.35	47.56
512	0.24	47.21
513	0.28	46.96
514	0.29	46.68
515	0.26	46.39
516	0.26	46.13
517	0.33	45.87
518	0.3	45.54
519	0.25	45.24
520	0.26	44.99
521	0.32	44.73
522	0.24	44.41
523	0.28	44.17
524	0.34	43.89
525	0.3	43.55
526	0.32	43.25
527	0.35	42.93
528	0.28	42.58
529	0.26	42.3
530	0.43	42.04
531	0.29	41.61
532	0.32	41.32
533	0.4	41.01
534	0.31	40.61
535	0.36	40.3
536	0.36	39.94
537	0.32	39.58
538	0.28	39.26
539	0.5	38.98
540	0.35	38.48
541	0.37	38.14
542	0.21	37.77
543	0.33	37.56
544	0.32	37.23
545	0.34	36.91
546	0.25	36.57
547	0.34	36.32
548	0.34	35.98
549	0.26	35.65
550	0.24	35.39
551	0.34	35.14
552	0.33	34.8
553	0.28	34.47
554	0.28	34.19
555	0.33	33.91
556	0.27	33.57
557	0.3	33.3
558	0.31	33.0
559	0.27	32.69
560	0.25	32.41
561	0.4	32.17
562	0.31	31.77
563	0.3	31.46
564	0.29	31.16
565	0.3	30.87
566	0.29	30.57
567	0.32	30.29
568	0.26	29.96
569	0.27	29.7
570	0.37	29.43
571	0.3	29.07
572	0.28	28.77
573	0.26	28.49
574	0.25	28.23
575	0.31	27.98
576	0.28	27.66
577	0.25	27.39
578	0.31	27.13
579	0.3	26.82
580	0.24	26.52
581	0.27	26.28
582	0.26	26.0
583	0.29	25.74
584	0.26	25.46
585	0.29	25.2
586	0.27	24.92
587	0.27	24.65
588	0.23	24.38
589	0.31	24.15
590	0.28	23.84
591	0.31	23.56
592	0.27	23.25
593	0.29	22.98
594	0.33	22.68
595	0.31	22.36
596	0.28	22.05
597	0.29	21.77
598	0.44	21.49
599	0.24	21.05
600	0.27	20.81
601	0.36	20.54
602	0.26	20.17
603	0.25	19.91
604	0.3	19.67
605	0.27	19.37
606	0.25	19.1
607	0.31	18.85
608	0.26	18.54
609	0.24	18.28
610	0.24	18.03
611	0.26	17.8
612	0.26	17.53
613	0.34	17.28
614	0.28	16.94
615	0.26	16.66
616	0.27	16.4
617	0.3	16.12
618	0.24	15.82
619	0.24	15.59
620	0.41	15.34
621	0.26	14.93
622	0.27	14.67
623	0.3	14.4
624	0.23	14.1
625	0.2	13.87
626	0.27	13.66
627	0.21	13.4
628	0.22	13.18
629	0.25	12.96
630	0.23	12.72
631	0.16	12.49
632	0.21	12.33
633	0.21	12.12
634	0.21	11.92
635	0.19	11.71
636	0.2	11.52
637	0.18	11.33
638	0.18	11.15
639	0.17	10.96
640	0.2	10.79
641	0.18	10.59
642	0.2	10.41
643	0.16	10.21
644	0.21	10.05
645	0.13	9.83
646	0.17	9.7
647	0.15	9.54
648	0.2	9.39
649	0.13	9.19
650	0.17	9.06
651	0.2	8.89
652	0.19	8.69
653	0.16	8.5
654	0.15	8.34
655	0.16	8.19
656	0.12	8.03
657	0.16	7.91
658	0.18	7.75
659	0.15	7.58
660	0.16	7.43
661	0.12	7.27
662	0.18	7.15
663	0.12	6.97
664	0.14	6.85
665	0.14	6.71
666	0.15	6.57
667	0.13	6.41
668	0.12	6.29
669	0.13	6.16
670	0.14	6.04
671	0.12	5.9
672	0.12	5.78
673	0.14	5.66
674	0.13	5.52
675	0.1	5.38
676	0.12	5.29
677	0.15	5.16
678	0.1	5.02
679	0.11	4.91
680	0.13	4.81
681	0.15	4.68
682	0.11	4.52
683	0.12	4.41
684	0.14	4.29
685	0.13	4.14
686	0.09	4.01
687	0.12	3.92
688	0.13	3.8
689	0.14	3.67
690	0.11	3.53
691	0.14	3.43
692	0.1	3.29
693	0.1	3.19
694	0.07	3.09
695	0.1	3.02
696	0.07	2.92
697	0.1	2.85
698	0.07	2.75
699	0.07	2.69
700	0.05	2.61
701	0.08	2.56
702	0.07	2.49
703	0.09	2.42
704	0.06	2.33
705	0.08	2.27
706	0.05	2.19
707	0.05	2.14
708	0.07	2.09
709	0.08	2.02
710	0.05	1.94
711	0.06	1.89
712	0.07	1.83
713	0.04	1.77
714	0.04	1.72
715	0.04	1.68
716	0.05	1.64
717	0.05	1.59
718	0.04	1.54
719	0.05	1.5
720	0.04	1.45
721	0.05	1.42
722	0.04	1.37
723	0.05	1.33
724	0.03	1.28
725	0.04	1.25
726	0.04	1.21
727	0.04	1.18
728	0.02	1.14
729	0.04	1.12
730	0.04	1.08
731	0.03	1.04
732	0.02	1.01
733	0.03	0.99
734	0.03	0.95
735	0.02	0.93
736	0.02	0.91
737	0.04	0.88
738	0.02	0.85
739	0.02	0.82
740	0.04	0.81
741	0.03	0.77
742	0.02	0.74
743	0.01	0.72
744	0.03	0.71
745	0.03	0.68
746	0.03	0.65
747	0.02	0.63
748	0.03	0.61
749	0.03	0.57
750	0.02	0.54
751	0.01	0.52
752	0.05	0.51
753	0.02	0.47
754	0.02	0.45
755	0.01	0.43
756	0.03	0.42
757	0.01	0.38
758	0.02	0.37
759	0.01	0.35
760	0.04	0.35
761	0.01	0.31
762	0.01	0.3
763	0.0	0.29
764	0.01	0.28
765	0.01	0.27
766	0.01	0.26
767	0.01	0.25
768	0.01	0.24
769	0.02	0.22
770	0.01	0.21
771	0.0	0.2
772	0.01	0.2
773	0.01	0.19
774	0.01	0.18
775	0.0	0.17
776	0.01	0.17
777	0.01	0.16
778	0.01	0.14
779	0.0	0.14
780	0.02	0.13
781	0.0	0.12
782	0.01	0.11
783	0.0	0.11
784	0.01	0.11
785	0.0	0.1
786	0.01	0.1
787	0.0	0.09
788	0.01	0.09
789	0.0	0.08
790	0.0	0.08
791	0.0	0.08
792	0.0	0.07
793	0.0	0.07
794	0.0	0.07
795	0.0	0.06
796	0.0	0.06
797	0.01	0.06
798	0.0	0.06
799	0.0	0.05
800	0.0	0.05
801	0.0	0.05
802	0.0	0.05
803	0.0	0.05
804	0.0	0.05
805	0.0	0.04
806	0.0	0.04
807	0.0	0.04
808	0.0	0.04
809	0.0	0.04
810	0.0	0.03
811	0.0	0.03
812	0.0	0.03
813	0.0	0.03
814	0.0	0.03
815	0.0	0.03
816	0.0	0.03
817	0.01	0.03
818	0.0	0.02
819	0.0	0.02
820	0.0	0.02
821	0.0	0.02
822	0.0	0.02
823	0.0	0.01
824	0.0	0.01
825	0.0	0.01
826	0.0	0.01
827	0.0	0.01
828	0.0	0.01
829	0.0	0.01
830	0.0	0.01
831	0.0	0.01
832	0.0	0.01
833	0.0	0.01
834	0.0	0.01
835	0.0	0.01
836	0.0	0.01
837	0.0	0.01
838	0.0	0.01
839	0.0	0.01
840	0.0	0.01
841	0.0	0.01
842	0.0	0.0
843	0.0	0.0
844	0.0	0.0
845	0.0	0.0
846	0.0	0.0
847	0.0	0.0
848	0.0	0.0
849	0.0	0.0
850	0.0	0.0
851	0.0	0.0
852	0.0	0.0
853	0.0	0.0
854	0.0	0.0
855	0.0	0.0
856	0.0	0.0
857	0.0	0.0
858	0.0	0.0
859	0.0	0.0
860	0.0	0.0
861	0.0	0.0
862	0.0	0.0
863	0.0	0.0
864	0.0	0.0
865	0.0	0.0
866	0.0	0.0
867	0.0	0.0
868	0.0	0.0
869	0.0	0.0
870	0.0	0.0
871	0.0	0.0
872	0.0	0.0
873	0.0	0.0
874	0.0	0.0
875	0.0	0.0
876	0.0	0.0
877	0.0	0.0
878	0.0	0.0
879	0.0	0.0
880	0.0	0.0
881	0.0	0.0
882	0.0	0.0
883	0.0	0.0
884	0.0	0.0
885	0.0	0.0
886	0.0	0.0
887	0.0	0.0
888	0.0	0.0
889	0.0	0.0
890	0.0	0.0
891	0.0	0.0
892	0.0	0.0
893	0.0	0.0
894	0.0	0.0
895	0.0	0.0
896	0.0	0.0
897	0.0	0.0
898	0.0	0.0
899	0.0	0.0
900	0.0	0.0
901	0.0	0.0
902	0.0	0.0
903	0.0	0.0
904	0.0	0.0
905	0.0	0.0
906	0.0	0.0
907	0.0	0.0
908	0.0	0.0
909	0.0	0.0
910	0.0	0.0

## Sheet: CRO
user_CRO - Class I Coverage
Number of epitope hits / HLA combinations recognized	Percent of individuals	Cumulative percent of population coverage
0	0.01	100.0
1	0.0	99.99
2	0.0	99.99
3	0.0	99.99
4	0.0	99.99
5	0.0	99.99
6	0.0	99.99
7	0.0	99.99
8	0.0	99.99
9	0.0	99.99
10	0.0	99.99
11	0.0	99.99
12	0.0	99.99
13	0.0	99.99
14	0.0	99.99
15	0.0	99.99
16	0.0	99.99
17	0.0	99.99
18	0.0	99.99
19	0.0	99.99
20	0.0	99.99
21	0.0	99.99
22	0.0	99.99
23	0.0	99.99
24	0.0	99.99
25	0.0	99.99
26	0.0	99.99
27	0.0	99.99
28	0.0	99.99
29	0.0	99.99
30	0.0	99.99
31	0.0	99.99
32	0.0	99.99
33	0.0	99.99
34	0.0	99.99
35	0.0	99.99
36	0.0	99.99
37	0.0	99.99
38	0.0	99.99
39	0.0	99.99
40	0.0	99.99
41	0.0	99.99
42	0.0	99.99
43	0.0	99.99
44	0.0	99.99
45	0.0	99.99
46	0.0	99.99
47	0.0	99.99
48	0.0	99.99
49	0.0	99.99
50	0.01	99.99
51	0.0	99.99
52	0.0	99.99
53	0.0	99.99
54	0.0	99.98
55	0.0	99.98
56	0.0	99.98
57	0.0	99.98
58	0.0	99.98
59	0.01	99.98
60	0.0	99.98
61	0.0	99.98
62	0.0	99.98
63	0.0	99.98
64	0.0	99.98
65	0.0	99.98
66	0.0	99.98
67	0.0	99.98
68	0.0	99.98
69	0.0	99.98
70	0.0	99.98
71	0.0	99.98
72	0.0	99.98
73	0.0	99.98
74	0.0	99.98
75	0.0	99.98
76	0.0	99.98
77	0.0	99.98
78	0.0	99.98
79	0.0	99.98
80	0.0	99.98
81	0.0	99.98
82	0.0	99.98
83	0.0	99.97
84	0.0	99.97
85	0.0	99.97
86	0.0	99.97
87	0.0	99.97
88	0.0	99.97
89	0.02	99.97
90	0.0	99.95
91	0.0	99.95
92	0.0	99.95
93	0.0	99.95
94	0.0	99.95
95	0.0	99.95
96	0.0	99.95
97	0.0	99.95
98	0.0	99.95
99	0.0	99.95
100	0.0	99.95
101	0.0	99.95
102	0.0	99.95
103	0.0	99.95
104	0.0	99.95
105	0.01	99.95
106	0.0	99.93
107	0.0	99.93
108	0.0	99.93
109	0.01	99.93
110	0.0	99.93
111	0.01	99.93
112	0.0	99.92
113	0.0	99.92
114	0.03	99.92
115	0.0	99.88
116	0.0	99.88
117	0.0	99.88
118	0.01	99.88
119	0.01	99.87
120	0.0	99.86
121	0.0	99.86
122	0.0	99.86
123	0.0	99.86
124	0.0	99.86
125	0.01	99.86
126	0.0	99.85
127	0.0	99.85
128	0.0	99.85
129	0.0	99.85
130	0.0	99.85
131	0.0	99.85
132	0.03	99.85
133	0.01	99.82
134	0.0	99.82
135	0.0	99.82
136	0.0	99.82
137	0.0	99.82
138	0.0	99.82
139	0.02	99.82
140	0.0	99.8
141	0.0	99.8
142	0.01	99.8
143	0.0	99.79
144	0.0	99.79
145	0.0	99.79
146	0.0	99.79
147	0.0	99.79
148	0.02	99.79
149	0.04	99.77
150	0.0	99.73
151	0.02	99.73
152	0.12	99.72
153	0.0	99.6
154	0.0	99.6
155	0.01	99.6
156	0.06	99.59
157	0.0	99.53
158	0.0	99.53
159	0.0	99.53
160	0.0	99.53
161	0.01	99.53
162	0.0	99.52
163	0.0	99.52
164	0.03	99.52
165	0.0	99.49
166	0.0	99.49
167	0.0	99.49
168	0.01	99.49
169	0.01	99.48
170	0.01	99.48
171	0.01	99.47
172	0.0	99.46
173	0.01	99.46
174	0.0	99.45
175	0.0	99.45
176	0.0	99.45
177	0.01	99.45
178	0.0	99.44
179	0.0	99.44
180	0.0	99.44
181	0.0	99.44
182	0.04	99.44
183	0.0	99.4
184	0.01	99.4
185	0.0	99.38
186	0.02	99.38
187	0.0	99.37
188	0.0	99.36
189	0.0	99.36
190	0.0	99.36
191	0.01	99.36
192	0.01	99.36
193	0.0	99.35
194	0.01	99.35
195	0.0	99.34
196	0.0	99.34
197	0.0	99.33
198	0.01	99.33
199	0.01	99.33
200	0.01	99.32
201	0.02	99.31
202	0.03	99.29
203	0.03	99.26
204	0.0	99.24
205	0.03	99.23
206	0.01	99.2
207	0.05	99.19
208	0.04	99.14
209	0.02	99.1
210	0.0	99.09
211	0.1	99.08
212	0.0	98.98
213	0.03	98.97
214	0.01	98.95
215	0.05	98.94
216	0.0	98.88
217	0.0	98.88
218	0.0	98.88
219	0.02	98.88
220	0.0	98.86
221	0.02	98.86
222	0.01	98.83
223	0.03	98.83
224	0.0	98.8
225	0.01	98.8
226	0.0	98.79
227	0.0	98.79
228	0.0	98.78
229	0.01	98.78
230	0.01	98.77
231	0.02	98.75
232	0.06	98.74
233	0.01	98.68
234	0.05	98.67
235	0.0	98.61
236	0.02	98.61
237	0.06	98.59
238	0.14	98.53
239	0.01	98.39
240	0.01	98.38
241	0.36	98.37
242	0.0	98.01
243	0.03	98.01
244	0.01	97.98
245	0.16	97.97
246	0.03	97.81
247	0.01	97.78
248	0.0	97.77
249	0.0	97.77
250	0.06	97.77
251	0.02	97.71
252	0.01	97.69
253	0.08	97.68
254	0.06	97.61
255	0.0	97.55
256	0.01	97.54
257	0.23	97.53
258	0.01	97.3
259	0.02	97.28
260	0.05	97.26
261	0.11	97.21
262	0.07	97.1
263	0.28	97.03
264	0.02	96.75
265	0.03	96.73
266	0.52	96.7
267	0.1	96.18
268	0.04	96.08
269	0.05	96.04
270	0.31	95.99
271	0.12	95.68
272	0.08	95.56
273	0.04	95.48
274	0.07	95.44
275	0.06	95.36
276	0.03	95.3
277	0.08	95.26
278	0.0	95.18
279	0.0	95.18
280	0.06	95.18
281	0.18	95.12
282	0.04	94.93
283	0.02	94.89
284	0.43	94.87
285	0.08	94.44
286	0.0	94.36
287	0.04	94.35
288	0.23	94.32
289	0.06	94.09
290	0.02	94.03
291	0.1	94.0
292	0.02	93.91
293	0.03	93.89
294	0.09	93.85
295	0.05	93.76
296	0.05	93.71
297	0.06	93.66
298	0.08	93.6
299	0.03	93.52
300	0.24	93.5
301	0.09	93.26
302	0.1	93.17
303	0.23	93.08
304	0.1	92.84
305	0.05	92.74
306	0.02	92.69
307	0.14	92.68
308	0.1	92.54
309	0.02	92.43
310	0.04	92.41
311	0.04	92.37
312	0.05	92.33
313	0.07	92.28
314	0.09	92.21
315	0.02	92.11
316	0.19	92.09
317	0.05	91.9
318	0.11	91.85
319	0.07	91.74
320	0.1	91.67
321	0.07	91.57
322	0.1	91.49
323	0.09	91.4
324	0.06	91.31
325	0.15	91.26
326	0.06	91.11
327	0.17	91.04
328	0.02	90.88
329	0.09	90.85
330	0.12	90.76
331	0.14	90.64
332	0.05	90.51
333	0.08	90.45
334	0.32	90.37
335	0.13	90.05
336	0.06	89.92
337	0.07	89.86
338	0.37	89.79
339	0.08	89.42
340	0.07	89.34
341	0.04	89.27
342	0.17	89.23
343	0.18	89.06
344	0.05	88.88
345	0.14	88.83
346	0.21	88.69
347	0.06	88.48
348	0.11	88.41
349	0.07	88.3
350	0.13	88.24
351	0.07	88.11
352	0.29	88.04
353	0.08	87.75
354	0.07	87.67
355	0.43	87.6
356	0.17	87.18
357	0.1	87.01
358	0.07	86.91
359	0.34	86.84
360	0.17	86.5
361	0.13	86.33
362	0.12	86.19
363	0.14	86.07
364	0.22	85.93
365	0.11	85.71
366	0.18	85.6
367	0.17	85.42
368	0.18	85.25
369	0.1	85.07
370	0.19	84.97
371	0.28	84.79
372	0.1	84.5
373	0.38	84.41
374	0.16	84.03
375	0.21	83.86
376	0.09	83.65
377	0.36	83.56
378	0.09	83.21
379	0.09	83.12
380	0.13	83.02
381	0.24	82.9
382	0.18	82.66
383	0.17	82.48
384	0.24	82.31
385	0.29	82.07
386	0.27	81.78
387	0.16	81.51
388	0.25	81.34
389	0.49	81.09
390	0.39	80.6
391	0.19	80.21
392	0.31	80.02
393	0.32	79.71
394	0.24	79.39
395	0.43	79.15
396	0.2	78.72
397	0.39	78.51
398	0.4	78.12
399	0.35	77.72
400	0.12	77.37
401	0.11	77.25
402	0.4	77.13
403	0.27	76.73
404	0.15	76.46
405	0.26	76.31
406	0.28	76.05
407	0.15	75.77
408	0.25	75.63
409	0.24	75.37
410	0.14	75.13
411	0.17	75.0
412	0.23	74.83
413	0.3	74.59
414	0.4	74.3
415	0.38	73.9
416	0.24	73.52
417	0.35	73.28
418	0.28	72.93
419	0.44	72.64
420	0.27	72.2
421	0.35	71.94
422	0.54	71.59
423	0.38	71.05
424	0.22	70.67
425	0.25	70.45
426	0.19	70.2
427	0.43	70.01
428	0.22	69.58
429	0.16	69.36
430	0.14	69.19
431	0.15	69.06
432	0.35	68.91
433	0.4	68.56
434	0.18	68.16
435	0.31	67.97
436	0.26	67.66
437	0.26	67.41
438	0.13	67.15
439	0.32	67.02
440	0.43	66.71
441	0.2	66.28
442	0.15	66.08
443	0.33	65.93
444	0.18	65.6
445	0.34	65.42
446	0.22	65.08
447	0.23	64.87
448	0.4	64.63
449	0.41	64.23
450	0.32	63.82
451	0.24	63.5
452	0.63	63.26
453	0.27	62.63
454	0.33	62.36
455	0.15	62.03
456	0.48	61.88
457	0.16	61.4
458	0.22	61.24
459	0.36	61.02
460	0.18	60.66
461	0.11	60.48
462	0.13	60.36
463	0.27	60.23
464	0.2	59.96
465	0.2	59.76
466	0.38	59.56
467	0.28	59.19
468	0.2	58.91
469	0.2	58.71
470	0.54	58.51
471	0.19	57.97
472	0.2	57.78
473	0.28	57.58
474	0.32	57.29
475	0.22	56.98
476	0.26	56.75
477	0.18	56.5
478	0.28	56.31
479	0.4	56.04
480	0.21	55.64
481	0.21	55.42
482	0.3	55.21
483	0.38	54.91
484	0.29	54.54
485	0.25	54.24
486	0.35	53.99
487	0.43	53.64
488	0.2	53.21
489	0.31	53.02
490	0.28	52.7
491	0.32	52.42
492	0.18	52.1
493	0.24	51.91
494	0.41	51.68
495	0.29	51.26
496	0.19	50.97
497	0.33	50.78
498	0.24	50.45
499	0.24	50.2
500	0.27	49.97
501	0.31	49.7
502	0.29	49.39
503	0.27	49.1
504	0.47	48.83
505	0.15	48.35
506	0.21	48.2
507	0.38	47.99
508	0.34	47.61
509	0.26	47.27
510	0.22	47.01
511	0.48	46.79
512	0.19	46.31
513	0.37	46.13
514	0.18	45.76
515	0.24	45.58
516	0.4	45.33
517	0.31	44.93
518	0.23	44.62
519	0.21	44.4
520	0.45	44.19
521	0.25	43.74
522	0.48	43.49
523	0.22	43.01
524	0.31	42.79
525	0.31	42.47
526	0.36	42.16
527	0.34	41.8
528	0.13	41.46
529	0.43	41.33
530	0.3	40.91
531	0.24	40.6
532	0.27	40.36
533	0.28	40.1
534	0.29	39.82
535	0.28	39.52
536	0.21	39.24
537	0.28	39.02
538	0.42	38.74
539	0.34	38.32
540	0.29	37.98
541	0.51	37.69
542	0.28	37.19
543	0.31	36.91
544	0.38	36.61
545	0.41	36.23
546	0.33	35.82
547	0.53	35.5
548	0.44	34.97
549	0.19	34.53
550	0.25	34.33
551	0.52	34.08
552	0.32	33.56
553	0.27	33.23
554	0.41	32.96
555	0.36	32.55
556	0.25	32.19
557	0.35	31.94
558	0.25	31.6
559	0.32	31.35
560	0.2	31.03
561	0.3	30.83
562	0.23	30.53
563	0.23	30.3
564	0.25	30.07
565	0.37	29.82
566	0.36	29.44
567	0.21	29.08
568	0.32	28.87
569	0.25	28.55
570	0.41	28.3
571	0.24	27.89
572	0.38	27.64
573	0.41	27.27
574	0.23	26.85
575	0.34	26.62
576	0.42	26.28
577	0.27	25.86
578	0.2	25.6
579	0.44	25.4
580	0.28	24.96
581	0.28	24.68
582	0.19	24.4
583	0.42	24.21
584	0.5	23.8
585	0.17	23.3
586	0.29	23.13
587	0.26	22.84
588	0.39	22.57
589	0.18	22.18
590	0.23	22.01
591	0.33	21.78
592	0.32	21.45
593	0.22	21.13
594	0.23	20.91
595	0.3	20.68
596	0.31	20.38
597	0.3	20.07
598	0.37	19.76
599	0.26	19.4
600	0.27	19.14
601	0.52	18.86
602	0.4	18.35
603	0.19	17.95
604	0.35	17.76
605	0.45	17.41
606	0.25	16.96
607	0.27	16.71
608	0.46	16.44
609	0.25	15.98
610	0.16	15.73
611	0.38	15.57
612	0.32	15.19
613	0.15	14.88
614	0.25	14.73
615	0.39	14.48
616	0.28	14.08
617	0.13	13.81
618	0.28	13.67
619	0.35	13.4
620	0.18	13.05
621	0.18	12.87
622	0.29	12.69
623	0.24	12.41
624	0.14	12.17
625	0.12	12.03
626	0.31	11.91
627	0.27	11.59
628	0.1	11.32
629	0.15	11.22
630	0.32	11.07
631	0.13	10.75
632	0.18	10.62
633	0.23	10.43
634	0.27	10.21
635	0.15	9.93
636	0.34	9.79
637	0.2	9.45
638	0.25	9.25
639	0.16	9.0
640	0.26	8.84
641	0.21	8.58
642	0.15	8.37
643	0.13	8.22
644	0.16	8.09
645	0.25	7.93
646	0.12	7.68
647	0.08	7.57
648	0.2	7.49
649	0.18	7.29
650	0.1	7.11
651	0.08	7.01
652	0.21	6.93
653	0.11	6.72
654	0.12	6.61
655	0.17	6.49
656	0.15	6.32
657	0.08	6.17
658	0.21	6.1
659	0.12	5.89
660	0.09	5.77
661	0.16	5.68
662	0.22	5.52
663	0.08	5.3
664	0.11	5.22
665	0.23	5.11
666	0.13	4.88
667	0.07	4.75
668	0.15	4.69
669	0.24	4.54
670	0.1	4.3
671	0.05	4.2
672	0.1	4.15
673	0.2	4.05
674	0.05	3.85
675	0.07	3.8
676	0.22	3.73
677	0.08	3.52
678	0.04	3.43
679	0.12	3.4
680	0.16	3.28
681	0.06	3.12
682	0.02	3.06
683	0.16	3.04
684	0.11	2.88
685	0.03	2.77
686	0.07	2.74
687	0.11	2.67
688	0.06	2.56
689	0.09	2.5
690	0.1	2.41
691	0.05	2.31
692	0.05	2.26
693	0.13	2.22
694	0.06	2.09
695	0.05	2.02
696	0.03	1.97
697	0.09	1.94
698	0.09	1.86
699	0.07	1.77
700	0.06	1.7
701	0.04	1.64
702	0.09	1.6
703	0.03	1.51
704	0.07	1.48
705	0.03	1.41
706	0.05	1.38
707	0.06	1.33
708	0.06	1.27
709	0.04	1.21
710	0.03	1.17
711	0.09	1.14
712	0.04	1.05
713	0.03	1.02
714	0.01	0.99
715	0.04	0.98
716	0.03	0.94
717	0.02	0.91
718	0.01	0.89
719	0.03	0.88
720	0.01	0.84
721	0.03	0.83
722	0.01	0.8
723	0.03	0.79
724	0.01	0.76
725	0.03	0.75
726	0.03	0.72
727	0.04	0.69
728	0.01	0.65
729	0.03	0.65
730	0.09	0.62
731	0.01	0.53
732	0.0	0.52
733	0.05	0.52
734	0.04	0.48
735	0.01	0.44
736	0.0	0.43
737	0.06	0.43
738	0.01	0.38
739	0.01	0.37
740	0.01	0.36
741	0.03	0.35
742	0.0	0.32
743	0.01	0.32
744	0.01	0.32
745	0.02	0.31
746	0.0	0.29
747	0.01	0.29
748	0.01	0.28
749	0.01	0.28
750	0.02	0.27
751	0.01	0.25
752	0.0	0.24
753	0.01	0.24
754	0.02	0.24
755	0.01	0.22
756	0.0	0.21
757	0.01	0.21
758	0.02	0.2
759	0.01	0.18
760	0.0	0.17
761	0.03	0.17
762	0.01	0.14
763	0.0	0.13
764	0.0	0.13
765	0.03	0.13
766	0.0	0.1
767	0.0	0.1
768	0.02	0.1
769	0.0	0.08
770	0.0	0.08
771	0.0	0.08
772	0.02	0.08
773	0.0	0.06
774	0.0	0.06
775	0.0	0.06
776	0.0	0.06
777	0.0	0.06
778	0.0	0.05
779	0.0	0.05
780	0.0	0.05
781	0.0	0.05
782	0.0	0.05
783	0.0	0.05
784	0.0	0.05
785	0.0	0.04
786	0.0	0.04
787	0.01	0.04
788	0.0	0.03
789	0.0	0.03
790	0.0	0.03
791	0.01	0.03
792	0.0	0.02
793	0.0	0.02
794	0.0	0.02
795	0.0	0.02
796	0.0	0.02
797	0.0	0.02
798	0.0	0.02
799	0.0	0.01
800	0.0	0.01
801	0.0	0.01
802	0.0	0.01
803	0.0	0.01
804	0.0	0.01
805	0.0	0.01
806	0.0	0.01
807	0.0	0.01
808	0.0	0.01
809	0.0	0.01
810	0.0	0.01
811	0.0	0.01
812	0.0	0.01
813	0.0	0.01
814	0.0	0.01
815	0.0	0.01
816	0.0	0.01
817	0.0	0.01
818	0.0	0.01
819	0.0	0.01
820	0.0	0.01
821	0.0	0.01
822	0.01	0.01
823	0.0	0.0
824	0.0	0.0
825	0.0	0.0
826	0.0	0.0
827	0.0	0.0
828	0.0	0.0
829	0.0	0.0
830	0.0	0.0
831	0.0	0.0
832	0.0	0.0
833	0.0	0.0
834	0.0	0.0
835	0.0	0.0
836	0.0	0.0
837	0.0	0.0
838	0.0	0.0
839	0.0	0.0
840	0.0	0.0
841	0.0	0.0
842	0.0	0.0
843	0.0	0.0
844	0.0	0.0
845	0.0	0.0
846	0.0	0.0
847	0.0	0.0
848	0.0	0.0
849	0.0	0.0
850	0.0	0.0
851	0.0	0.0
852	0.0	0.0
853	0.0	0.0
854	0.0	0.0
855	0.0	0.0
856	0.0	0.0
857	0.0	0.0
858	0.0	0.0
859	0.0	0.0
860	0.0	0.0
861	0.0	0.0
862	0.0	0.0
863	0.0	0.0
864	0.0	0.0
865	0.0	0.0
866	0.0	0.0
867	0.0	0.0
868	0.0	0.0
869	0.0	0.0
870	0.0	0.0
871	0.0	0.0
872	0.0	0.0
873	0.0	0.0
874	0.0	0.0
875	0.0	0.0
876	0.0	0.0
877	0.0	0.0
878	0.0	0.0
879	0.0	0.0
880	0.0	0.0
881	0.0	0.0
882	0.0	0.0
883	0.0	0.0
884	0.0	0.0
885	0.0	0.0
886	0.0	0.0
887	0.0	0.0
888	0.0	0.0
889	0.0	0.0
890	0.0	0.0
891	0.0	0.0
892	0.0	0.0
893	0.0	0.0
894	0.0	0.0
895	0.0	0.0
896	0.0	0.0
897	0.0	0.0
898	0.0	0.0
899	0.0	0.0
900	0.0	0.0
901	0.0	0.0
902	0.0	0.0
903	0.0	0.0
904	0.0	0.0
905	0.0	0.0
906	0.0	0.0
907	0.0	0.0
908	0.0	0.0
909	0.0	0.0
910	0.0	0.0

## Sheet: CZE
user_CZE - Class I Coverage
Number of epitope hits / HLA combinations recognized	Percent of individuals	Cumulative percent of population coverage
0	0.01	100.0
1	0.0	99.99
2	0.0	99.99
3	0.0	99.99
4	0.0	99.99
5	0.0	99.99
6	0.0	99.99
7	0.0	99.99
8	0.0	99.99
9	0.0	99.99
10	0.0	99.99
11	0.0	99.99
12	0.0	99.99
13	0.0	99.99
14	0.0	99.99
15	0.0	99.99
16	0.0	99.99
17	0.0	99.99
18	0.0	99.99
19	0.0	99.99
20	0.0	99.99
21	0.0	99.99
22	0.0	99.99
23	0.0	99.99
24	0.0	99.99
25	0.0	99.99
26	0.0	99.99
27	0.0	99.99
28	0.0	99.99
29	0.0	99.99
30	0.0	99.99
31	0.0	99.99
32	0.0	99.99
33	0.0	99.99
34	0.0	99.99
35	0.0	99.99
36	0.0	99.99
37	0.0	99.99
38	0.0	99.99
39	0.0	99.99
40	0.0	99.99
41	0.0	99.99
42	0.0	99.99
43	0.0	99.99
44	0.0	99.99
45	0.0	99.99
46	0.0	99.99
47	0.0	99.99
48	0.0	99.99
49	0.0	99.99
50	0.01	99.99
51	0.0	99.98
52	0.0	99.98
53	0.01	99.98
54	0.0	99.97
55	0.0	99.97
56	0.0	99.97
57	0.0	99.97
58	0.0	99.97
59	0.01	99.97
60	0.0	99.97
61	0.0	99.97
62	0.0	99.97
63	0.0	99.97
64	0.0	99.97
65	0.0	99.97
66	0.0	99.97
67	0.0	99.97
68	0.0	99.97
69	0.0	99.97
70	0.0	99.97
71	0.0	99.97
72	0.0	99.97
73	0.0	99.96
74	0.0	99.96
75	0.0	99.96
76	0.0	99.96
77	0.01	99.96
78	0.0	99.96
79	0.0	99.96
80	0.0	99.96
81	0.0	99.96
82	0.0	99.96
83	0.0	99.95
84	0.0	99.95
85	0.0	99.95
86	0.0	99.95
87	0.0	99.95
88	0.0	99.95
89	0.05	99.95
90	0.0	99.9
91	0.0	99.9
92	0.0	99.9
93	0.0	99.9
94	0.0	99.9
95	0.0	99.9
96	0.0	99.9
97	0.0	99.9
98	0.0	99.9
99	0.0	99.9
100	0.0	99.9
101	0.0	99.9
102	0.0	99.9
103	0.0	99.9
104	0.0	99.9
105	0.02	99.9
106	0.0	99.87
107	0.0	99.87
108	0.0	99.87
109	0.0	99.87
110	0.0	99.87
111	0.01	99.87
112	0.0	99.85
113	0.0	99.85
114	0.02	99.85
115	0.0	99.83
116	0.0	99.83
117	0.0	99.83
118	0.02	99.83
119	0.01	99.81
120	0.01	99.8
121	0.0	99.79
122	0.0	99.79
123	0.0	99.79
124	0.0	99.79
125	0.01	99.79
126	0.0	99.78
127	0.0	99.78
128	0.01	99.78
129	0.0	99.77
130	0.0	99.77
131	0.0	99.77
132	0.03	99.77
133	0.0	99.74
134	0.0	99.74
135	0.0	99.74
136	0.0	99.74
137	0.0	99.74
138	0.0	99.74
139	0.03	99.74
140	0.0	99.7
141	0.0	99.7
142	0.01	99.7
143	0.0	99.69
144	0.0	99.69
145	0.0	99.69
146	0.0	99.69
147	0.0	99.69
148	0.02	99.69
149	0.1	99.68
150	0.0	99.58
151	0.01	99.58
152	0.16	99.57
153	0.01	99.4
154	0.0	99.4
155	0.02	99.4
156	0.0	99.38
157	0.0	99.38
158	0.0	99.38
159	0.0	99.37
160	0.0	99.37
161	0.02	99.37
162	0.0	99.35
163	0.0	99.35
164	0.02	99.35
165	0.0	99.32
166	0.02	99.32
167	0.0	99.3
168	0.02	99.3
169	0.01	99.28
170	0.01	99.27
171	0.01	99.26
172	0.0	99.25
173	0.0	99.25
174	0.0	99.24
175	0.0	99.24
176	0.0	99.24
177	0.01	99.24
178	0.01	99.23
179	0.0	99.22
180	0.0	99.22
181	0.0	99.21
182	0.04	99.21
183	0.0	99.17
184	0.01	99.17
185	0.01	99.16
186	0.02	99.15
187	0.01	99.13
188	0.01	99.13
189	0.0	99.12
190	0.01	99.12
191	0.01	99.11
192	0.01	99.1
193	0.0	99.09
194	0.03	99.09
195	0.01	99.06
196	0.01	99.05
197	0.0	99.04
198	0.01	99.04
199	0.01	99.03
200	0.03	99.02
201	0.01	98.99
202	0.07	98.98
203	0.03	98.9
204	0.01	98.87
205	0.08	98.87
206	0.0	98.78
207	0.03	98.78
208	0.07	98.75
209	0.02	98.68
210	0.0	98.66
211	0.1	98.65
212	0.01	98.56
213	0.05	98.55
214	0.02	98.5
215	0.0	98.48
216	0.02	98.48
217	0.01	98.46
218	0.01	98.45
219	0.01	98.44
220	0.0	98.43
221	0.04	98.42
222	0.0	98.38
223	0.02	98.38
224	0.04	98.36
225	0.02	98.31
226	0.01	98.3
227	0.05	98.29
228	0.01	98.23
229	0.02	98.22
230	0.02	98.2
231	0.05	98.18
232	0.02	98.13
233	0.02	98.11
234	0.07	98.09
235	0.01	98.02
236	0.01	98.01
237	0.05	98.0
238	0.39	97.94
239	0.02	97.55
240	0.02	97.54
241	0.68	97.52
242	0.03	96.84
243	0.02	96.81
244	0.02	96.78
245	0.02	96.76
246	0.02	96.74
247	0.01	96.72
248	0.01	96.71
249	0.0	96.71
250	0.03	96.7
251	0.02	96.67
252	0.02	96.66
253	0.03	96.64
254	0.2	96.61
255	0.01	96.41
256	0.02	96.4
257	0.37	96.37
258	0.04	96.0
259	0.03	95.96
260	0.12	95.93
261	0.03	95.81
262	0.06	95.78
263	0.33	95.72
264	0.04	95.38
265	0.07	95.35
266	0.27	95.28
267	0.18	95.01
268	0.12	94.83
269	0.08	94.71
270	0.27	94.63
271	0.25	94.36
272	0.16	94.11
273	0.07	93.95
274	0.03	93.89
275	0.03	93.85
276	0.01	93.82
277	0.08	93.81
278	0.01	93.73
279	0.03	93.72
280	0.13	93.69
281	0.2	93.56
282	0.02	93.36
283	0.03	93.34
284	0.33	93.31
285	0.04	92.98
286	0.03	92.95
287	0.06	92.92
288	0.09	92.86
289	0.04	92.77
290	0.03	92.73
291	0.18	92.7
292	0.06	92.52
293	0.04	92.46
294	0.15	92.42
295	0.05	92.27
296	0.03	92.22
297	0.09	92.18
298	0.04	92.09
299	0.02	92.05
300	0.27	92.04
301	0.17	91.77
302	0.25	91.6
303	0.19	91.35
304	0.06	91.16
305	0.03	91.1
306	0.03	91.06
307	0.09	91.04
308	0.05	90.95
309	0.03	90.9
310	0.13	90.88
311	0.05	90.75
312	0.03	90.7
313	0.16	90.67
314	0.1	90.51
315	0.07	90.41
316	0.25	90.34
317	0.07	90.1
318	0.21	90.02
319	0.11	89.82
320	0.13	89.71
321	0.1	89.58
322	0.13	89.48
323	0.15	89.35
324	0.12	89.2
325	0.09	89.08
326	0.09	88.98
327	0.15	88.9
328	0.03	88.75
329	0.09	88.71
330	0.19	88.62
331	0.3	88.43
332	0.13	88.13
333	0.1	88.0
334	0.35	87.9
335	0.19	87.55
336	0.07	87.36
337	0.09	87.29
338	0.23	87.2
339	0.11	86.96
340	0.09	86.85
341	0.09	86.76
342	0.08	86.67
343	0.3	86.59
344	0.07	86.29
345	0.21	86.22
346	0.38	86.01
347	0.09	85.62
348	0.09	85.53
349	0.21	85.44
350	0.1	85.23
351	0.1	85.13
352	0.53	85.03
353	0.13	84.5
354	0.21	84.38
355	0.36	84.17
356	0.26	83.81
357	0.16	83.55
358	0.12	83.39
359	0.36	83.27
360	0.33	82.91
361	0.24	82.58
362	0.16	82.34
363	0.08	82.18
364	0.11	82.1
365	0.18	81.99
366	0.2	81.8
367	0.07	81.61
368	0.26	81.53
369	0.18	81.28
370	0.29	81.1
371	0.2	80.81
372	0.15	80.61
373	0.47	80.47
374	0.18	80.0
375	0.22	79.82
376	0.26	79.6
377	0.29	79.34
378	0.13	79.05
379	0.16	78.93
380	0.16	78.77
381	0.25	78.61
382	0.25	78.36
383	0.27	78.11
384	0.26	77.84
385	0.29	77.57
386	0.32	77.28
387	0.17	76.97
388	0.14	76.79
389	0.5	76.65
390	0.75	76.15
391	0.3	75.4
392	0.34	75.1
393	0.19	74.76
394	0.22	74.57
395	0.37	74.35
396	0.14	73.98
397	0.19	73.84
398	0.23	73.66
399	0.29	73.43
400	0.18	73.13
401	0.09	72.95
402	0.27	72.86
403	0.27	72.58
404	0.15	72.32
405	0.27	72.17
406	0.45	71.9
407	0.22	71.45
408	0.26	71.22
409	0.25	70.97
410	0.17	70.71
411	0.2	70.54
412	0.33	70.34
413	0.25	70.01
414	0.28	69.76
415	0.35	69.48
416	0.27	69.13
417	0.17	68.86
418	0.22	68.69
419	0.43	68.47
420	0.57	68.04
421	0.39	67.47
422	0.31	67.08
423	0.49	66.78
424	0.31	66.29
425	0.25	65.98
426	0.14	65.73
427	0.33	65.59
428	0.17	65.26
429	0.25	65.09
430	0.15	64.84
431	0.17	64.7
432	0.26	64.53
433	0.38	64.27
434	0.26	63.89
435	0.24	63.63
436	0.26	63.39
437	0.2	63.13
438	0.21	62.94
439	0.28	62.73
440	0.22	62.45
441	0.29	62.23
442	0.23	61.94
443	0.35	61.71
444	0.31	61.35
445	0.34	61.05
446	0.22	60.71
447	0.21	60.49
448	0.27	60.28
449	0.43	60.01
450	0.31	59.58
451	0.44	59.27
452	0.5	58.83
453	0.34	58.33
454	0.6	57.99
455	0.2	57.39
456	0.24	57.19
457	0.22	56.95
458	0.19	56.73
459	0.27	56.55
460	0.17	56.28
461	0.11	56.11
462	0.22	56.0
463	0.34	55.77
464	0.17	55.43
465	0.29	55.26
466	0.38	54.97
467	0.31	54.6
468	0.21	54.29
469	0.21	54.08
470	0.48	53.87
471	0.24	53.39
472	0.26	53.15
473	0.3	52.89
474	0.24	52.58
475	0.21	52.34
476	0.3	52.14
477	0.17	51.84
478	0.25	51.67
479	0.37	51.42
480	0.3	51.04
481	0.23	50.74
482	0.32	50.51
483	0.47	50.19
484	0.47	49.71
485	0.25	49.24
486	0.26	48.99
487	0.38	48.72
488	0.23	48.35
489	0.17	48.12
490	0.17	47.95
491	0.17	47.78
492	0.2	47.61
493	0.2	47.41
494	0.34	47.21
495	0.43	46.87
496	0.21	46.44
497	0.34	46.23
498	0.22	45.89
499	0.19	45.67
500	0.28	45.49
501	0.41	45.21
502	0.24	44.8
503	0.31	44.56
504	0.47	44.25
505	0.26	43.78
506	0.2	43.52
507	0.26	43.32
508	0.45	43.06
509	0.35	42.62
510	0.29	42.26
511	0.21	41.97
512	0.18	41.76
513	0.36	41.58
514	0.21	41.22
515	0.2	41.01
516	0.27	40.82
517	0.34	40.55
518	0.26	40.21
519	0.22	39.95
520	0.35	39.73
521	0.23	39.37
522	0.45	39.15
523	0.26	38.69
524	0.31	38.43
525	0.31	38.13
526	0.37	37.82
527	0.29	37.45
528	0.18	37.16
529	0.27	36.99
530	0.29	36.71
531	0.25	36.42
532	0.3	36.18
533	0.32	35.88
534	0.39	35.56
535	0.27	35.17
536	0.29	34.9
537	0.24	34.6
538	0.47	34.36
539	0.26	33.89
540	0.31	33.63
541	0.4	33.32
542	0.25	32.92
543	0.31	32.67
544	0.37	32.36
545	0.21	31.98
546	0.26	31.77
547	0.39	31.51
548	0.32	31.12
549	0.2	30.8
550	0.18	30.59
551	0.38	30.41
552	0.38	30.04
553	0.22	29.66
554	0.2	29.44
555	0.26	29.24
556	0.3	28.98
557	0.33	28.68
558	0.23	28.35
559	0.38	28.12
560	0.2	27.74
561	0.25	27.54
562	0.31	27.3
563	0.25	26.98
564	0.21	26.73
565	0.43	26.52
566	0.24	26.1
567	0.24	25.86
568	0.32	25.62
569	0.31	25.3
570	0.32	24.99
571	0.29	24.67
572	0.57	24.38
573	0.38	23.81
574	0.22	23.44
575	0.23	23.21
576	0.45	22.98
577	0.18	22.54
578	0.17	22.36
579	0.23	22.18
580	0.22	21.96
581	0.3	21.73
582	0.21	21.44
583	0.29	21.23
584	0.32	20.94
585	0.19	20.61
586	0.36	20.43
587	0.27	20.07
588	0.36	19.8
589	0.27	19.45
590	0.27	19.18
591	0.24	18.9
592	0.34	18.67
593	0.22	18.33
594	0.36	18.11
595	0.31	17.76
596	0.27	17.44
597	0.33	17.17
598	0.36	16.84
599	0.24	16.49
600	0.22	16.25
601	0.36	16.03
602	0.46	15.67
603	0.24	15.21
604	0.23	14.96
605	0.37	14.74
606	0.27	14.36
607	0.25	14.09
608	0.25	13.84
609	0.14	13.59
610	0.19	13.45
611	0.3	13.26
612	0.24	12.96
613	0.19	12.72
614	0.19	12.53
615	0.33	12.34
616	0.26	12.01
617	0.16	11.75
618	0.2	11.6
619	0.25	11.4
620	0.16	11.14
621	0.19	10.99
622	0.16	10.8
623	0.19	10.64
624	0.16	10.45
625	0.17	10.29
626	0.21	10.12
627	0.2	9.91
628	0.08	9.71
629	0.15	9.63
630	0.21	9.48
631	0.13	9.27
632	0.16	9.15
633	0.27	8.99
634	0.23	8.72
635	0.15	8.49
636	0.27	8.34
637	0.21	8.07
638	0.18	7.86
639	0.11	7.68
640	0.2	7.58
641	0.14	7.38
642	0.11	7.23
643	0.09	7.13
644	0.12	7.03
645	0.15	6.91
646	0.09	6.76
647	0.08	6.67
648	0.17	6.59
649	0.16	6.42
650	0.08	6.26
651	0.1	6.18
652	0.18	6.08
653	0.14	5.9
654	0.11	5.76
655	0.14	5.65
656	0.16	5.51
657	0.11	5.35
658	0.15	5.23
659	0.11	5.08
660	0.08	4.98
661	0.15	4.9
662	0.19	4.74
663	0.09	4.55
664	0.11	4.46
665	0.17	4.35
666	0.18	4.17
667	0.12	3.99
668	0.11	3.87
669	0.2	3.77
670	0.13	3.57
671	0.07	3.44
672	0.07	3.37
673	0.1	3.3
674	0.05	3.2
675	0.09	3.16
676	0.13	3.07
677	0.05	2.94
678	0.05	2.88
679	0.13	2.83
680	0.12	2.7
681	0.05	2.59
682	0.03	2.53
683	0.13	2.51
684	0.09	2.38
685	0.06	2.29
686	0.07	2.23
687	0.1	2.16
688	0.05	2.06
689	0.05	2.01
690	0.06	1.95
691	0.06	1.89
692	0.04	1.83
693	0.06	1.8
694	0.07	1.74
695	0.07	1.67
696	0.03	1.6
697	0.05	1.58
698	0.07	1.52
699	0.07	1.45
700	0.03	1.38
701	0.03	1.36
702	0.05	1.32
703	0.04	1.27
704	0.05	1.23
705	0.04	1.18
706	0.03	1.15
707	0.05	1.11
708	0.02	1.07
709	0.04	1.04
710	0.03	1.01
711	0.03	0.98
712	0.02	0.94
713	0.03	0.93
714	0.02	0.9
715	0.02	0.88
716	0.03	0.85
717	0.02	0.82
718	0.02	0.8
719	0.02	0.78
720	0.02	0.76
721	0.02	0.74
722	0.01	0.72
723	0.03	0.7
724	0.01	0.67
725	0.03	0.66
726	0.02	0.63
727	0.02	0.61
728	0.0	0.59
729	0.02	0.59
730	0.06	0.56
731	0.01	0.5
732	0.0	0.49
733	0.05	0.49
734	0.03	0.44
735	0.01	0.41
736	0.0	0.4
737	0.02	0.4
738	0.02	0.38
739	0.01	0.36
740	0.01	0.35
741	0.02	0.35
742	0.0	0.32
743	0.01	0.32
744	0.02	0.31
745	0.01	0.29
746	0.0	0.28
747	0.02	0.28
748	0.02	0.26
749	0.01	0.24
750	0.01	0.23
751	0.01	0.22
752	0.01	0.21
753	0.01	0.2
754	0.01	0.19
755	0.01	0.18
756	0.01	0.17
757	0.0	0.16
758	0.02	0.16
759	0.01	0.14
760	0.0	0.13
761	0.01	0.13
762	0.01	0.12
763	0.0	0.11
764	0.0	0.11
765	0.01	0.11
766	0.0	0.1
767	0.01	0.1
768	0.01	0.09
769	0.0	0.08
770	0.0	0.08
771	0.0	0.08
772	0.01	0.08
773	0.0	0.07
774	0.0	0.07
775	0.0	0.07
776	0.0	0.06
777	0.0	0.06
778	0.0	0.06
779	0.0	0.05
780	0.0	0.05
781	0.0	0.05
782	0.0	0.05
783	0.0	0.04
784	0.01	0.04
785	0.0	0.04
786	0.0	0.04
787	0.0	0.04
788	0.0	0.03
789	0.0	0.03
790	0.0	0.03
791	0.0	0.03
792	0.0	0.03
793	0.0	0.03
794	0.0	0.02
795	0.0	0.02
796	0.0	0.02
797	0.0	0.02
798	0.0	0.02
799	0.0	0.02
800	0.0	0.02
801	0.0	0.02
802	0.01	0.02
803	0.0	0.01
804	0.0	0.01
805	0.0	0.01
806	0.0	0.01
807	0.0	0.01
808	0.0	0.01
809	0.0	0.01
810	0.0	0.01
811	0.0	0.01
812	0.0	0.01
813	0.0	0.01
814	0.0	0.01
815	0.0	0.01
816	0.0	0.01
817	0.0	0.01
818	0.0	0.01
819	0.0	0.01
820	0.0	0.01
821	0.0	0.01
822	0.0	0.01
823	0.0	0.0
824	0.0	0.0
825	0.0	0.0
826	0.0	0.0
827	0.0	0.0
828	0.0	0.0
829	0.0	0.0
830	0.0	0.0
831	0.0	0.0
832	0.0	0.0
833	0.0	0.0
834	0.0	0.0
835	0.0	0.0
836	0.0	0.0
837	0.0	0.0
838	0.0	0.0
839	0.0	0.0
840	0.0	0.0
841	0.0	0.0
842	0.0	0.0
843	0.0	0.0
844	0.0	0.0
845	0.0	0.0
846	0.0	0.0
847	0.0	0.0
848	0.0	0.0
849	0.0	0.0
850	0.0	0.0
851	0.0	0.0
852	0.0	0.0
853	0.0	0.0
854	0.0	0.0
855	0.0	0.0
856	0.0	0.0
857	0.0	0.0
858	0.0	0.0
859	0.0	0.0
860	0.0	0.0
861	0.0	0.0
862	0.0	0.0
863	0.0	0.0
864	0.0	0.0
865	0.0	0.0
866	0.0	0.0
867	0.0	0.0
868	0.0	0.0
869	0.0	0.0
870	0.0	0.0
871	0.0	0.0
872	0.0	0.0
873	0.0	0.0
874	0.0	0.0
875	0.0	0.0
876	0.0	0.0
877	0.0	0.0
878	0.0	0.0
879	0.0	0.0
880	0.0	0.0
881	0.0	0.0
882	0.0	0.0
883	0.0	0.0
884	0.0	0.0
885	0.0	0.0
886	0.0	0.0
887	0.0	0.0
888	0.0	0.0
889	0.0	0.0
890	0.0	0.0
891	0.0	0.0
892	0.0	0.0
893	0.0	0.0
894	0.0	0.0
895	0.0	0.0
896	0.0	0.0
897	0.0	0.0
898	0.0	0.0
899	0.0	0.0
900	0.0	0.0
901	0.0	0.0
902	0.0	0.0
903	0.0	0.0
904	0.0	0.0
905	0.0	0.0
906	0.0	0.0
907	0.0	0.0
908	0.0	0.0
909	0.0	0.0
910	0.0	0.0

## Sheet: DEU
user_DEU - Class I Coverage
Number of epitope hits / HLA combinations recognized	Percent of individuals	Cumulative percent of population coverage
0	0.01	100.0
1	0.0	99.99
2	0.0	99.99
3	0.0	99.99
4	0.0	99.99
5	0.0	99.99
6	0.0	99.99
7	0.0	99.99
8	0.0	99.99
9	0.0	99.99
10	0.0	99.99
11	0.0	99.99
12	0.0	99.99
13	0.0	99.99
14	0.0	99.99
15	0.0	99.99
16	0.0	99.99
17	0.0	99.99
18	0.0	99.99
19	0.0	99.99
20	0.0	99.99
21	0.0	99.99
22	0.0	99.99
23	0.0	99.99
24	0.0	99.99
25	0.0	99.99
26	0.0	99.99
27	0.0	99.99
28	0.0	99.99
29	0.0	99.99
30	0.0	99.99
31	0.0	99.99
32	0.0	99.99
33	0.0	99.99
34	0.0	99.99
35	0.0	99.99
36	0.0	99.99
37	0.0	99.99
38	0.0	99.99
39	0.0	99.99
40	0.0	99.99
41	0.0	99.99
42	0.0	99.99
43	0.0	99.99
44	0.0	99.99
45	0.0	99.99
46	0.0	99.99
47	0.0	99.99
48	0.0	99.99
49	0.0	99.99
50	0.0	99.98
51	0.0	99.98
52	0.0	99.98
53	0.0	99.98
54	0.0	99.98
55	0.0	99.98
56	0.0	99.98
57	0.0	99.98
58	0.0	99.98
59	0.01	99.98
60	0.0	99.97
61	0.0	99.97
62	0.0	99.97
63	0.0	99.97
64	0.0	99.97
65	0.0	99.97
66	0.0	99.97
67	0.0	99.97
68	0.0	99.97
69	0.0	99.97
70	0.0	99.97
71	0.0	99.97
72	0.0	99.97
73	0.0	99.97
74	0.0	99.97
75	0.0	99.97
76	0.0	99.97
77	0.0	99.97
78	0.0	99.97
79	0.0	99.97
80	0.0	99.97
81	0.0	99.97
82	0.0	99.97
83	0.0	99.97
84	0.0	99.97
85	0.0	99.97
86	0.0	99.97
87	0.0	99.97
88	0.0	99.97
89	0.05	99.97
90	0.0	99.92
91	0.0	99.92
92	0.0	99.92
93	0.0	99.92
94	0.0	99.92
95	0.0	99.92
96	0.0	99.92
97	0.0	99.92
98	0.0	99.92
99	0.0	99.92
100	0.0	99.92
101	0.0	99.92
102	0.0	99.92
103	0.0	99.92
104	0.0	99.92
105	0.02	99.92
106	0.0	99.9
107	0.0	99.9
108	0.0	99.9
109	0.0	99.9
110	0.0	99.9
111	0.02	99.9
112	0.0	99.88
113	0.0	99.88
114	0.02	99.88
115	0.0	99.86
116	0.0	99.86
117	0.0	99.86
118	0.02	99.86
119	0.04	99.84
120	0.01	99.81
121	0.0	99.8
122	0.0	99.8
123	0.0	99.8
124	0.0	99.8
125	0.01	99.8
126	0.0	99.79
127	0.0	99.79
128	0.01	99.79
129	0.0	99.78
130	0.0	99.78
131	0.0	99.78
132	0.01	99.78
133	0.0	99.76
134	0.0	99.76
135	0.0	99.76
136	0.0	99.76
137	0.0	99.76
138	0.0	99.76
139	0.0	99.76
140	0.0	99.76
141	0.0	99.76
142	0.01	99.76
143	0.0	99.75
144	0.0	99.75
145	0.0	99.75
146	0.0	99.75
147	0.0	99.75
148	0.02	99.75
149	0.06	99.73
150	0.0	99.66
151	0.01	99.66
152	0.14	99.66
153	0.0	99.52
154	0.0	99.52
155	0.0	99.52
156	0.03	99.52
157	0.0	99.48
158	0.0	99.48
159	0.0	99.48
160	0.0	99.48
161	0.0	99.48
162	0.0	99.48
163	0.0	99.48
164	0.01	99.47
165	0.0	99.47
166	0.0	99.47
167	0.01	99.47
168	0.0	99.46
169	0.0	99.46
170	0.0	99.46
171	0.0	99.45
172	0.0	99.45
173	0.01	99.45
174	0.0	99.44
175	0.0	99.44
176	0.0	99.44
177	0.01	99.44
178	0.01	99.43
179	0.0	99.41
180	0.0	99.41
181	0.0	99.41
182	0.02	99.41
183	0.0	99.39
184	0.02	99.39
185	0.0	99.37
186	0.02	99.37
187	0.0	99.35
188	0.0	99.34
189	0.0	99.34
190	0.0	99.34
191	0.0	99.34
192	0.0	99.34
193	0.0	99.34
194	0.02	99.34
195	0.0	99.32
196	0.0	99.32
197	0.0	99.32
198	0.02	99.31
199	0.0	99.29
200	0.02	99.29
201	0.05	99.28
202	0.02	99.23
203	0.03	99.21
204	0.0	99.19
205	0.05	99.18
206	0.0	99.14
207	0.06	99.14
208	0.08	99.08
209	0.02	99.0
210	0.0	98.98
211	0.11	98.98
212	0.0	98.87
213	0.06	98.87
214	0.01	98.82
215	0.02	98.81
216	0.01	98.78
217	0.01	98.77
218	0.0	98.76
219	0.01	98.76
220	0.0	98.75
221	0.02	98.75
222	0.0	98.72
223	0.02	98.72
224	0.02	98.7
225	0.01	98.68
226	0.0	98.67
227	0.0	98.66
228	0.0	98.66
229	0.02	98.66
230	0.02	98.65
231	0.01	98.63
232	0.02	98.61
233	0.03	98.59
234	0.01	98.56
235	0.0	98.56
236	0.01	98.55
237	0.09	98.54
238	0.26	98.45
239	0.02	98.19
240	0.01	98.17
241	0.56	98.16
242	0.01	97.6
243	0.03	97.59
244	0.01	97.57
245	0.13	97.56
246	0.02	97.43
247	0.02	97.4
248	0.0	97.39
249	0.0	97.38
250	0.02	97.38
251	0.02	97.37
252	0.01	97.35
253	0.02	97.34
254	0.12	97.31
255	0.0	97.19
256	0.01	97.19
257	0.27	97.18
258	0.0	96.91
259	0.01	96.9
260	0.11	96.89
261	0.07	96.78
262	0.04	96.71
263	0.28	96.67
264	0.03	96.39
265	0.0	96.36
266	0.25	96.36
267	0.17	96.11
268	0.19	95.94
269	0.05	95.75
270	0.19	95.7
271	0.43	95.51
272	0.14	95.08
273	0.07	94.93
274	0.07	94.86
275	0.11	94.79
276	0.04	94.68
277	0.15	94.64
278	0.0	94.49
279	0.0	94.49
280	0.18	94.49
281	0.1	94.31
282	0.02	94.21
283	0.0	94.19
284	0.2	94.19
285	0.03	93.99
286	0.01	93.96
287	0.04	93.95
288	0.04	93.91
289	0.04	93.87
290	0.07	93.83
291	0.06	93.77
292	0.03	93.7
293	0.01	93.68
294	0.12	93.67
295	0.02	93.55
296	0.03	93.52
297	0.08	93.5
298	0.06	93.42
299	0.01	93.36
300	0.21	93.35
301	0.11	93.14
302	0.26	93.03
303	0.14	92.77
304	0.07	92.63
305	0.05	92.56
306	0.03	92.51
307	0.03	92.47
308	0.07	92.44
309	0.02	92.38
310	0.07	92.35
311	0.02	92.29
312	0.07	92.26
313	0.04	92.19
314	0.07	92.15
315	0.03	92.08
316	0.13	92.05
317	0.03	91.92
318	0.15	91.88
319	0.07	91.73
320	0.08	91.66
321	0.06	91.58
322	0.11	91.52
323	0.04	91.41
324	0.12	91.37
325	0.09	91.25
326	0.12	91.16
327	0.18	91.04
328	0.04	90.86
329	0.08	90.82
330	0.23	90.74
331	0.19	90.51
332	0.21	90.32
333	0.13	90.11
334	0.28	89.99
335	0.15	89.7
336	0.08	89.55
337	0.04	89.48
338	0.32	89.44
339	0.07	89.12
340	0.06	89.06
341	0.09	89.0
342	0.09	88.91
343	0.19	88.82
344	0.02	88.63
345	0.08	88.62
346	0.3	88.54
347	0.03	88.24
348	0.04	88.22
349	0.12	88.17
350	0.1	88.05
351	0.07	87.95
352	0.34	87.88
353	0.06	87.54
354	0.05	87.48
355	0.33	87.43
356	0.25	87.1
357	0.23	86.85
358	0.07	86.62
359	0.3	86.55
360	0.5	86.25
361	0.21	85.76
362	0.11	85.55
363	0.12	85.44
364	0.16	85.32
365	0.19	85.16
366	0.2	84.96
367	0.07	84.76
368	0.18	84.69
369	0.26	84.51
370	0.15	84.26
371	0.17	84.1
372	0.12	83.93
373	0.36	83.81
374	0.13	83.45
375	0.17	83.32
376	0.22	83.15
377	0.24	82.93
378	0.13	82.69
379	0.14	82.56
380	0.14	82.42
381	0.22	82.28
382	0.36	82.05
383	0.21	81.7
384	0.15	81.48
385	0.4	81.33
386	0.34	80.93
387	0.21	80.59
388	0.2	80.37
389	0.49	80.18
390	0.58	79.68
391	0.38	79.11
392	0.25	78.73
393	0.24	78.48
394	0.31	78.23
395	0.38	77.92
396	0.2	77.54
397	0.37	77.34
398	0.19	76.97
399	0.4	76.77
400	0.19	76.37
401	0.08	76.18
402	0.16	76.1
403	0.3	75.94
404	0.12	75.64
405	0.2	75.53
406	0.24	75.33
407	0.19	75.09
408	0.17	74.9
409	0.17	74.73
410	0.13	74.57
411	0.12	74.44
412	0.27	74.31
413	0.3	74.04
414	0.2	73.74
415	0.25	73.54
416	0.27	73.3
417	0.16	73.02
418	0.16	72.86
419	0.4	72.7
420	0.55	72.3
421	0.38	71.76
422	0.38	71.37
423	0.4	71.0
424	0.32	70.59
425	0.25	70.27
426	0.18	70.02
427	0.53	69.85
428	0.19	69.32
429	0.28	69.13
430	0.16	68.85
431	0.13	68.69
432	0.16	68.57
433	0.26	68.4
434	0.15	68.14
435	0.13	67.99
436	0.23	67.86
437	0.18	67.63
438	0.15	67.46
439	0.22	67.31
440	0.18	67.09
441	0.15	66.91
442	0.17	66.77
443	0.36	66.6
444	0.2	66.24
445	0.27	66.04
446	0.27	65.77
447	0.18	65.49
448	0.24	65.31
449	0.41	65.07
450	0.38	64.66
451	0.38	64.27
452	0.47	63.89
453	0.38	63.42
454	0.6	63.04
455	0.23	62.44
456	0.34	62.21
457	0.3	61.87
458	0.29	61.57
459	0.31	61.27
460	0.21	60.97
461	0.17	60.76
462	0.21	60.59
463	0.22	60.38
464	0.24	60.16
465	0.18	59.92
466	0.33	59.74
467	0.23	59.41
468	0.14	59.18
469	0.14	59.04
470	0.43	58.89
471	0.15	58.46
472	0.12	58.31
473	0.26	58.19
474	0.31	57.93
475	0.21	57.63
476	0.3	57.41
477	0.13	57.12
478	0.3	56.99
479	0.39	56.7
480	0.3	56.31
481	0.28	56.01
482	0.29	55.72
483	0.43	55.43
484	0.55	55.0
485	0.18	54.45
486	0.31	54.26
487	0.42	53.95
488	0.31	53.54
489	0.21	53.22
490	0.27	53.02
491	0.2	52.75
492	0.18	52.55
493	0.21	52.37
494	0.32	52.16
495	0.3	51.84
496	0.12	51.53
497	0.24	51.41
498	0.17	51.17
499	0.14	51.0
500	0.27	50.86
501	0.3	50.6
502	0.23	50.3
503	0.2	50.07
504	0.41	49.87
505	0.24	49.46
506	0.16	49.22
507	0.24	49.06
508	0.4	48.82
509	0.49	48.42
510	0.26	47.93
511	0.27	47.67
512	0.22	47.4
513	0.4	47.18
514	0.26	46.78
515	0.26	46.52
516	0.38	46.25
517	0.38	45.88
518	0.38	45.5
519	0.18	45.11
520	0.29	44.94
521	0.24	44.65
522	0.39	44.41
523	0.21	44.02
524	0.26	43.81
525	0.39	43.55
526	0.27	43.16
527	0.3	42.89
528	0.13	42.59
529	0.29	42.46
530	0.3	42.17
531	0.34	41.87
532	0.31	41.53
533	0.28	41.22
534	0.38	40.94
535	0.3	40.56
536	0.25	40.26
537	0.27	40.01
538	0.44	39.74
539	0.39	39.3
540	0.39	38.92
541	0.45	38.52
542	0.27	38.08
543	0.41	37.81
544	0.44	37.4
545	0.34	36.96
546	0.25	36.62
547	0.5	36.37
548	0.45	35.87
549	0.22	35.42
550	0.19	35.2
551	0.41	35.01
552	0.39	34.6
553	0.26	34.21
554	0.21	33.95
555	0.33	33.75
556	0.3	33.42
557	0.26	33.12
558	0.17	32.86
559	0.39	32.69
560	0.18	32.3
561	0.28	32.12
562	0.24	31.84
563	0.26	31.59
564	0.19	31.34
565	0.37	31.14
566	0.25	30.77
567	0.21	30.52
568	0.35	30.32
569	0.35	29.96
570	0.38	29.62
571	0.32	29.23
572	0.49	28.92
573	0.49	28.43
574	0.22	27.93
575	0.32	27.71
576	0.47	27.39
577	0.26	26.91
578	0.26	26.65
579	0.44	26.39
580	0.24	25.95
581	0.33	25.71
582	0.29	25.38
583	0.36	25.1
584	0.32	24.74
585	0.2	24.41
586	0.35	24.22
587	0.28	23.87
588	0.29	23.59
589	0.26	23.3
590	0.24	23.04
591	0.25	22.79
592	0.34	22.55
593	0.26	22.2
594	0.33	21.95
595	0.39	21.62
596	0.29	21.23
597	0.3	20.94
598	0.51	20.64
599	0.31	20.12
600	0.26	19.82
601	0.48	19.55
602	0.56	19.07
603	0.27	18.51
604	0.37	18.25
605	0.41	17.88
606	0.46	17.47
607	0.34	17.01
608	0.38	16.66
609	0.34	16.29
610	0.28	15.95
611	0.35	15.67
612	0.37	15.32
613	0.28	14.95
614	0.23	14.67
615	0.33	14.44
616	0.32	14.1
617	0.15	13.79
618	0.24	13.64
619	0.23	13.4
620	0.18	13.17
621	0.17	12.99
622	0.24	12.81
623	0.2	12.57
624	0.15	12.37
625	0.15	12.22
626	0.24	12.06
627	0.21	11.82
628	0.11	11.61
629	0.17	11.5
630	0.23	11.32
631	0.11	11.09
632	0.23	10.98
633	0.25	10.75
634	0.19	10.49
635	0.17	10.3
636	0.37	10.13
637	0.26	9.76
638	0.19	9.5
639	0.11	9.31
640	0.35	9.2
641	0.21	8.85
642	0.13	8.64
643	0.11	8.51
644	0.21	8.4
645	0.15	8.19
646	0.12	8.04
647	0.08	7.92
648	0.17	7.83
649	0.16	7.66
650	0.11	7.5
651	0.07	7.39
652	0.18	7.32
653	0.13	7.15
654	0.1	7.02
655	0.13	6.93
656	0.18	6.79
657	0.09	6.61
658	0.19	6.52
659	0.12	6.33
660	0.11	6.22
661	0.14	6.1
662	0.25	5.96
663	0.15	5.71
664	0.14	5.56
665	0.2	5.42
666	0.26	5.23
667	0.17	4.97
668	0.15	4.8
669	0.23	4.64
670	0.23	4.41
671	0.11	4.18
672	0.14	4.07
673	0.15	3.94
674	0.09	3.79
675	0.12	3.7
676	0.19	3.57
677	0.07	3.38
678	0.07	3.31
679	0.16	3.24
680	0.12	3.08
681	0.05	2.96
682	0.02	2.91
683	0.13	2.9
684	0.11	2.76
685	0.04	2.65
686	0.06	2.62
687	0.11	2.55
688	0.05	2.45
689	0.05	2.39
690	0.08	2.34
691	0.07	2.26
692	0.03	2.18
693	0.09	2.15
694	0.08	2.05
695	0.07	1.97
696	0.03	1.91
697	0.07	1.87
698	0.1	1.8
699	0.06	1.7
700	0.04	1.64
701	0.07	1.6
702	0.08	1.53
703	0.04	1.45
704	0.07	1.41
705	0.04	1.35
706	0.04	1.3
707	0.06	1.27
708	0.03	1.2
709	0.04	1.17
710	0.03	1.13
711	0.05	1.1
712	0.02	1.05
713	0.03	1.03
714	0.02	1.0
715	0.03	0.99
716	0.02	0.95
717	0.03	0.93
718	0.01	0.91
719	0.01	0.89
720	0.01	0.88
721	0.04	0.87
722	0.01	0.83
723	0.02	0.82
724	0.01	0.8
725	0.04	0.78
726	0.02	0.74
727	0.02	0.73
728	0.0	0.7
729	0.03	0.7
730	0.08	0.67
731	0.01	0.59
732	0.0	0.57
733	0.07	0.57
734	0.03	0.5
735	0.02	0.47
736	0.01	0.45
737	0.04	0.45
738	0.02	0.41
739	0.02	0.4
740	0.01	0.38
741	0.03	0.37
742	0.0	0.34
743	0.0	0.34
744	0.01	0.34
745	0.02	0.33
746	0.0	0.3
747	0.01	0.3
748	0.01	0.29
749	0.01	0.28
750	0.01	0.27
751	0.01	0.26
752	0.01	0.25
753	0.01	0.25
754	0.01	0.24
755	0.02	0.23
756	0.0	0.21
757	0.0	0.2
758	0.02	0.2
759	0.02	0.18
760	0.01	0.16
761	0.02	0.15
762	0.01	0.13
763	0.0	0.13
764	0.01	0.13
765	0.02	0.12
766	0.0	0.09
767	0.01	0.09
768	0.01	0.09
769	0.0	0.07
770	0.0	0.07
771	0.0	0.07
772	0.01	0.07
773	0.0	0.06
774	0.0	0.05
775	0.0	0.05
776	0.0	0.05
777	0.0	0.05
778	0.0	0.05
779	0.0	0.05
780	0.0	0.05
781	0.0	0.05
782	0.0	0.05
783	0.0	0.04
784	0.01	0.04
785	0.0	0.04
786	0.0	0.04
787	0.0	0.04
788	0.0	0.03
789	0.0	0.03
790	0.0	0.03
791	0.0	0.03
792	0.0	0.03
793	0.0	0.03
794	0.0	0.02
795	0.0	0.02
796	0.0	0.02
797	0.0	0.02
798	0.0	0.02
799	0.0	0.02
800	0.0	0.02
801	0.0	0.02
802	0.01	0.02
803	0.0	0.01
804	0.0	0.01
805	0.0	0.01
806	0.0	0.01
807	0.0	0.01
808	0.0	0.01
809	0.0	0.01
810	0.0	0.01
811	0.0	0.01
812	0.0	0.01
813	0.0	0.01
814	0.0	0.01
815	0.0	0.01
816	0.0	0.01
817	0.0	0.01
818	0.0	0.01
819	0.0	0.01
820	0.0	0.01
821	0.0	0.01
822	0.01	0.01
823	0.0	0.0
824	0.0	0.0
825	0.0	0.0
826	0.0	0.0
827	0.0	0.0
828	0.0	0.0
829	0.0	0.0
830	0.0	0.0
831	0.0	0.0
832	0.0	0.0
833	0.0	0.0
834	0.0	0.0
835	0.0	0.0
836	0.0	0.0
837	0.0	0.0
838	0.0	0.0
839	0.0	0.0
840	0.0	0.0
841	0.0	0.0
842	0.0	0.0
843	0.0	0.0
844	0.0	0.0
845	0.0	0.0
846	0.0	0.0
847	0.0	0.0
848	0.0	0.0
849	0.0	0.0
850	0.0	0.0
851	0.0	0.0
852	0.0	0.0
853	0.0	0.0
854	0.0	0.0
855	0.0	0.0
856	0.0	0.0
857	0.0	0.0
858	0.0	0.0
859	0.0	0.0
860	0.0	0.0
861	0.0	0.0
862	0.0	0.0
863	0.0	0.0
864	0.0	0.0
865	0.0	0.0
866	0.0	0.0
867	0.0	0.0
868	0.0	0.0
869	0.0	0.0
870	0.0	0.0
871	0.0	0.0
872	0.0	0.0
873	0.0	0.0
874	0.0	0.0
875	0.0	0.0
876	0.0	0.0
877	0.0	0.0
878	0.0	0.0
879	0.0	0.0
880	0.0	0.0
881	0.0	0.0
882	0.0	0.0
883	0.0	0.0
884	0.0	0.0
885	0.0	0.0
886	0.0	0.0
887	0.0	0.0
888	0.0	0.0
889	0.0	0.0
890	0.0	0.0
891	0.0	0.0
892	0.0	0.0
893	0.0	0.0
894	0.0	0.0
895	0.0	0.0
896	0.0	0.0
897	0.0	0.0
898	0.0	0.0
899	0.0	0.0
900	0.0	0.0
901	0.0	0.0
902	0.0	0.0
903	0.0	0.0
904	0.0	0.0
905	0.0	0.0
906	0.0	0.0
907	0.0	0.0
908	0.0	0.0
909	0.0	0.0
910	0.0	0.0

[truncated: 29 more sheets: ESP, FRA, GBR, GHA, GRE, HOL, INA, IRL, ISR, ITA, JPN, KOR, MAL, MAR, MEX, NZL, OMA, POL, POR, ROM …]
