# Supplementary material for: Class I HLA Allele Predicted Restricted Antigenic Coverages for Spike and Nucleocapsid Proteins Are Associated With Deaths Related to COVID-19
Source: Front Immunol. 2020 Dec 16;11:565730. doi: 10.3389/fimmu.2020.565730 (PMC7772148; doi:10.3389/fimmu.2020.565730)
Supplement: Supplementary file 3 [file DataSheet_3.zip › Supplementary_File_3/results_population_coverage_AF_90/IEDB.Pop.coverage.protein_S.netCombined.xlsx]

## Sheet: Summary
population/area	Class I
	coveragea	average_hitb	pc90c
user_ARM	0.9999	72.72	44.07
user_AUT	0.9999	66.43	37.31
user_BRA	0.9999	68.12	39.72
user_BUL	0.9999	66.96	38.04
user_CHN	0.9999	64.51	39.36
user_COL	0.9999	70.17	42.53
user_CRO	0.9999	68.63	41.03
user_CZE	0.9999	64.3	35.79
user_DEU	0.9999	68.02	38.66
user_ESP	0.9999	66.2	38.05
user_FRA	0.9999	65.17	36.89
user_GBR	0.9999	65.29	34.96
user_GHA	0.9999	66.65	40.52
user_GRE	0.9999	70.23	42.15
user_HOL	0.9999	65.19	35.53
user_INA	0.9999	73.08	45.68
user_IRL	0.9999	66.98	37.53
user_ISR	0.9999	72.47	42.88
user_ITA	0.9999	70.75	42.3
user_JPN	0.9999	61.81	36.89
user_KOR	0.9999	58.22	32.76
user_MAL	0.9999	76.04	48.19
user_MAR	0.9999	65.64	37.39
user_MEX	0.9999	66.75	39.49
user_OMA	0.9999	70.76	42.02
user_POL	0.9999	69.54	41.79
user_POR	0.9999	64.48	36.63
user_ROM	0.9999	71.91	43.33
user_RSA	0.9998	71.01	45.1
user_RUS	0.9999	66.95	38.01
user_SEN	0.9999	68.63	40.67
user_SGP	0.9999	62.92	38.32
user_SWE	0.9998	60.91	32.96
user_THA	0.9996	67.65	41.19
user_TUN	0.9995	63.51	34.14
user_UAE	0.9999	65.07	37.71
user_USA	0.9999	67.41	38.25
Average	99.9876	67.3265	39.4011
Standard deviation	0.00830174	3.67787	3.53699
a projected population coverage
b average number of epitope hits / HLA combinations recognized by the population
c minimum number of epitope hits / HLA combinations recognized by 90% of the population

## Sheet: ARM
user_ARM - Class I Coverage
Number of epitope hits / HLA combinations recognized	Percent of individuals	Cumulative percent of population coverage
0	0.01	100.0
1	0.0	99.99
2	0.0	99.99
3	0.0	99.99
4	0.0	99.99
5	0.0	99.99
6	0.02	99.99
7	0.01	99.96
8	0.06	99.96
9	0.0	99.9
10	0.0	99.9
11	0.02	99.9
12	0.06	99.88
13	0.03	99.83
14	0.07	99.79
15	0.04	99.72
16	0.01	99.68
17	0.03	99.66
18	0.13	99.63
19	0.14	99.5
20	0.2	99.36
21	0.04	99.16
22	0.04	99.12
23	0.08	99.08
24	0.26	99.0
25	0.2	98.74
26	0.51	98.54
27	0.26	98.03
28	0.1	97.78
29	0.2	97.67
30	0.34	97.47
31	0.41	97.14
32	0.42	96.73
33	0.33	96.3
34	0.28	95.97
35	0.31	95.7
36	0.48	95.39
37	0.67	94.91
38	0.67	94.24
39	0.49	93.58
40	0.53	93.08
41	0.6	92.55
42	0.77	91.95
43	1.13	91.18
44	0.67	90.05
45	0.92	89.38
46	0.73	88.46
47	0.94	87.73
48	1.13	86.79
49	1.3	85.66
50	0.91	84.36
51	1.19	83.45
52	1.04	82.26
53	1.2	81.22
54	1.26	80.01
55	1.66	78.75
56	1.23	77.09
57	1.13	75.86
58	1.18	74.73
59	1.59	73.55
60	1.54	71.96
61	1.75	70.42
62	1.62	68.68
63	1.45	67.06
64	1.46	65.61
65	1.63	64.14
66	1.67	62.51
67	1.98	60.84
68	1.69	58.86
69	1.62	57.17
70	1.72	55.55
71	1.75	53.83
72	1.99	52.08
73	1.65	50.09
74	1.85	48.44
75	1.55	46.59
76	1.39	45.04
77	1.82	43.65
78	1.66	41.83
79	1.55	40.16
80	1.65	38.61
81	1.57	36.96
82	1.42	35.39
83	1.69	33.97
84	1.63	32.29
85	1.58	30.66
86	1.74	29.08
87	1.28	27.34
88	1.45	26.05
89	1.45	24.61
90	1.51	23.16
91	1.34	21.65
92	1.11	20.31
93	1.17	19.2
94	0.96	18.03
95	1.12	17.08
96	1.12	15.96
97	0.95	14.84
98	0.88	13.89
99	0.88	13.01
100	0.79	12.13
101	0.77	11.34
102	1.02	10.57
103	0.79	9.55
104	0.73	8.76
105	0.67	8.03
106	0.73	7.35
107	0.68	6.62
108	0.6	5.94
109	0.59	5.34
110	0.4	4.75
111	0.39	4.35
112	0.39	3.95
113	0.35	3.57
114	0.4	3.22
115	0.27	2.82
116	0.19	2.55
117	0.24	2.36
118	0.28	2.11
119	0.16	1.83
120	0.3	1.67
121	0.2	1.37
122	0.15	1.16
123	0.15	1.01
124	0.16	0.86
125	0.16	0.7
126	0.12	0.54
127	0.09	0.42
128	0.04	0.33
129	0.04	0.29
130	0.06	0.25
131	0.04	0.18
132	0.02	0.14
133	0.01	0.12
134	0.03	0.11
135	0.02	0.08
136	0.01	0.06
137	0.03	0.05
138	0.0	0.03
139	0.01	0.02
140	0.0	0.02
141	0.01	0.02
142	0.0	0.0
143	0.0	0.0
144	0.0	0.0
145	0.0	0.0
146	0.0	0.0
147	0.0	0.0
148	0.0	0.0
149	0.0	0.0
150	0.0	0.0
151	0.0	0.0
152	0.0	0.0
153	0.0	0.0
154	0.0	0.0
155	0.0	0.0
156	0.0	0.0
157	0.0	0.0
158	0.0	0.0
159	0.0	0.0
160	0.0	0.0
161	0.0	0.0
162	0.0	0.0
163	0.0	0.0
164	0.0	0.0

## Sheet: AUT
user_AUT - Class I Coverage
Number of epitope hits / HLA combinations recognized	Percent of individuals	Cumulative percent of population coverage
0	0.01	100.0
1	0.0	99.99
2	0.0	99.99
3	0.0	99.99
4	0.0	99.99
5	0.0	99.99
6	0.0	99.99
7	0.05	99.98
8	0.16	99.93
9	0.0	99.77
10	0.01	99.77
11	0.03	99.76
12	0.02	99.73
13	0.04	99.71
14	0.06	99.66
15	0.69	99.6
16	0.01	98.91
17	0.02	98.9
18	0.23	98.88
19	0.45	98.66
20	0.3	98.2
21	0.1	97.91
22	0.11	97.81
23	0.15	97.7
24	0.16	97.55
25	0.38	97.4
26	0.69	97.01
27	1.09	96.33
28	0.07	95.24
29	0.55	95.17
30	0.39	94.62
31	0.55	94.23
32	0.67	93.68
33	0.64	93.01
34	1.02	92.37
35	0.29	91.36
36	0.71	91.06
37	1.11	90.35
38	0.98	89.24
39	0.87	88.26
40	1.01	87.38
41	0.87	86.37
42	1.04	85.51
43	1.05	84.47
44	1.33	83.41
45	0.84	82.09
46	0.86	81.25
47	0.89	80.39
48	1.58	79.5
49	1.43	77.92
50	1.33	76.48
51	1.64	75.16
52	1.57	73.52
53	1.1	71.95
54	1.42	70.86
55	1.54	69.44
56	1.92	67.9
57	0.96	65.98
58	1.76	65.02
59	1.76	63.26
60	1.56	61.5
61	1.92	59.94
62	1.71	58.02
63	1.94	56.31
64	1.56	54.37
65	1.45	52.81
66	1.59	51.37
67	1.7	49.77
68	1.65	48.07
69	1.6	46.42
70	1.93	44.83
71	1.37	42.89
72	1.71	41.52
73	1.74	39.81
74	1.5	38.07
75	1.63	36.56
76	1.29	34.93
77	1.94	33.64
78	1.32	31.7
79	1.35	30.39
80	1.44	29.04
81	1.44	27.6
82	1.46	26.16
83	1.14	24.71
84	1.32	23.57
85	1.38	22.25
86	1.35	20.87
87	1.09	19.52
88	1.03	18.42
89	0.93	17.4
90	1.07	16.47
91	1.27	15.39
92	0.86	14.13
93	0.87	13.27
94	1.02	12.39
95	0.82	11.38
96	0.9	10.56
97	0.64	9.66
98	0.83	9.01
99	0.69	8.19
100	0.59	7.5
101	0.41	6.91
102	0.64	6.5
103	0.61	5.86
104	0.56	5.26
105	0.39	4.7
106	0.51	4.31
107	0.38	3.81
108	0.39	3.43
109	0.44	3.04
110	0.28	2.6
111	0.26	2.32
112	0.23	2.06
113	0.25	1.83
114	0.2	1.58
115	0.17	1.38
116	0.1	1.21
117	0.15	1.11
118	0.17	0.96
119	0.06	0.79
120	0.1	0.73
121	0.17	0.63
122	0.04	0.46
123	0.06	0.42
124	0.04	0.35
125	0.11	0.32
126	0.05	0.2
127	0.05	0.15
128	0.01	0.1
129	0.03	0.1
130	0.03	0.07
131	0.02	0.04
132	0.01	0.02
133	0.0	0.01
134	0.01	0.01
135	0.0	0.01
136	0.0	0.0
137	0.0	0.0
138	0.0	0.0
139	0.0	0.0
140	0.0	0.0
141	0.0	0.0
142	0.0	0.0
143	0.0	0.0
144	0.0	0.0
145	0.0	0.0
146	0.0	0.0
147	0.0	0.0
148	0.0	0.0
149	0.0	0.0
150	0.0	0.0
151	0.0	0.0
152	0.0	0.0
153	0.0	0.0
154	0.0	0.0
155	0.0	0.0
156	0.0	0.0
157	0.0	0.0
158	0.0	0.0
159	0.0	0.0
160	0.0	0.0
161	0.0	0.0
162	0.0	0.0
163	0.0	0.0
164	0.0	0.0

## Sheet: BRA
user_BRA - Class I Coverage
Number of epitope hits / HLA combinations recognized	Percent of individuals	Cumulative percent of population coverage
0	0.01	100.0
1	0.0	99.99
2	0.0	99.99
3	0.0	99.99
4	0.0	99.99
5	0.0	99.99
6	0.01	99.99
7	0.03	99.98
8	0.09	99.95
9	0.0	99.85
10	0.02	99.85
11	0.01	99.83
12	0.02	99.82
13	0.02	99.8
14	0.06	99.77
15	0.29	99.71
16	0.07	99.43
17	0.04	99.36
18	0.19	99.32
19	0.18	99.13
20	0.12	98.95
21	0.14	98.83
22	0.13	98.69
23	0.26	98.56
24	0.24	98.29
25	0.31	98.06
26	0.38	97.75
27	0.52	97.36
28	0.27	96.84
29	0.39	96.57
30	0.44	96.18
31	0.44	95.74
32	0.53	95.31
33	0.62	94.77
34	0.74	94.15
35	0.59	93.41
36	0.6	92.82
37	0.81	92.21
38	0.81	91.4
39	0.82	90.59
40	0.88	89.77
41	0.84	88.9
42	1.06	88.06
43	1.04	87.0
44	1.15	85.96
45	1.1	84.81
46	1.1	83.71
47	1.11	82.61
48	1.28	81.49
49	1.23	80.22
50	1.31	78.98
51	1.41	77.67
52	1.48	76.26
53	1.42	74.78
54	1.39	73.36
55	1.51	71.98
56	1.64	70.47
57	1.51	68.82
58	1.61	67.31
59	1.64	65.7
60	1.65	64.06
61	1.78	62.41
62	1.7	60.63
63	1.74	58.93
64	1.74	57.19
65	1.6	55.45
66	1.67	53.85
67	1.74	52.18
68	1.78	50.44
69	1.78	48.66
70	1.72	46.88
71	1.63	45.16
72	1.71	43.53
73	1.69	41.82
74	1.69	40.13
75	1.55	38.43
76	1.54	36.89
77	1.69	35.35
78	1.6	33.66
79	1.46	32.06
80	1.48	30.61
81	1.47	29.13
82	1.46	27.66
83	1.29	26.2
84	1.23	24.9
85	1.37	23.67
86	1.32	22.3
87	1.25	20.98
88	1.15	19.73
89	1.1	18.58
90	1.11	17.49
91	1.1	16.38
92	0.96	15.27
93	0.91	14.31
94	0.91	13.4
95	0.93	12.49
96	0.81	11.56
97	0.76	10.75
98	0.74	9.99
99	0.75	9.25
100	0.64	8.5
101	0.59	7.86
102	0.55	7.27
103	0.61	6.72
104	0.55	6.11
105	0.47	5.56
106	0.44	5.09
107	0.45	4.64
108	0.4	4.19
109	0.4	3.79
110	0.3	3.39
111	0.3	3.09
112	0.29	2.79
113	0.27	2.5
114	0.22	2.22
115	0.22	2.0
116	0.19	1.78
117	0.19	1.59
118	0.17	1.4
119	0.12	1.23
120	0.12	1.11
121	0.14	0.99
122	0.13	0.85
123	0.08	0.72
124	0.08	0.64
125	0.08	0.55
126	0.08	0.47
127	0.06	0.39
128	0.05	0.33
129	0.04	0.28
130	0.05	0.24
131	0.03	0.2
132	0.03	0.16
133	0.02	0.13
134	0.02	0.11
135	0.02	0.09
136	0.02	0.08
137	0.01	0.06
138	0.01	0.05
139	0.01	0.04
140	0.01	0.03
141	0.0	0.03
142	0.0	0.02
143	0.01	0.02
144	0.0	0.01
145	0.0	0.01
146	0.0	0.0
147	0.0	0.0
148	0.0	0.0
149	0.0	0.0
150	0.0	0.0
151	0.0	0.0
152	0.0	0.0
153	0.0	0.0
154	0.0	0.0
155	0.0	0.0
156	0.0	0.0
157	0.0	0.0
158	0.0	0.0
159	0.0	0.0
160	0.0	0.0
161	0.0	0.0
162	0.0	0.0
163	0.0	0.0
164	0.0	0.0

## Sheet: BUL
user_BUL - Class I Coverage
Number of epitope hits / HLA combinations recognized	Percent of individuals	Cumulative percent of population coverage
0	0.01	100.0
1	0.0	99.99
2	0.0	99.99
3	0.0	99.99
4	0.0	99.99
5	0.01	99.99
6	0.01	99.98
7	0.02	99.97
8	0.2	99.95
9	0.0	99.76
10	0.01	99.76
11	0.02	99.74
12	0.02	99.72
13	0.07	99.71
14	0.11	99.63
15	0.26	99.53
16	0.02	99.27
17	0.01	99.25
18	0.27	99.24
19	0.33	98.97
20	0.2	98.65
21	0.07	98.45
22	0.08	98.37
23	0.12	98.3
24	0.25	98.18
25	0.24	97.93
26	1.61	97.69
27	0.67	96.09
28	0.26	95.42
29	0.4	95.15
30	0.32	94.75
31	0.49	94.43
32	0.5	93.94
33	0.73	93.44
34	0.5	92.71
35	0.4	92.21
36	0.72	91.82
37	1.06	91.1
38	0.93	90.03
39	0.67	89.11
40	0.7	88.44
41	0.61	87.73
42	0.97	87.12
43	1.13	86.15
44	0.71	85.02
45	1.48	84.31
46	1.02	82.83
47	1.42	81.81
48	1.43	80.39
49	1.4	78.96
50	1.24	77.56
51	1.58	76.32
52	1.1	74.74
53	1.35	73.64
54	1.42	72.29
55	1.95	70.86
56	1.42	68.91
57	1.69	67.49
58	1.54	65.8
59	1.45	64.26
60	1.66	62.81
61	1.86	61.15
62	1.77	59.29
63	1.52	57.52
64	1.59	56.0
65	1.54	54.41
66	1.6	52.87
67	1.86	51.26
68	1.75	49.4
69	1.93	47.66
70	1.77	45.73
71	1.67	43.95
72	1.98	42.28
73	1.4	40.31
74	1.98	38.9
75	1.45	36.92
76	1.77	35.47
77	1.54	33.7
78	1.6	32.17
79	1.5	30.57
80	1.49	29.07
81	1.46	27.58
82	1.28	26.13
83	1.32	24.85
84	1.25	23.52
85	1.38	22.27
86	1.35	20.9
87	0.99	19.55
88	1.22	18.56
89	1.12	17.34
90	1.31	16.22
91	1.11	14.91
92	1.02	13.8
93	1.02	12.78
94	0.76	11.75
95	0.83	10.99
96	0.7	10.16
97	0.79	9.46
98	0.66	8.67
99	0.65	8.01
100	0.56	7.36
101	0.5	6.8
102	0.59	6.3
103	0.55	5.71
104	0.49	5.15
105	0.44	4.66
106	0.45	4.22
107	0.39	3.78
108	0.36	3.38
109	0.39	3.02
110	0.25	2.63
111	0.29	2.37
112	0.24	2.09
113	0.24	1.85
114	0.21	1.6
115	0.16	1.39
116	0.13	1.23
117	0.12	1.1
118	0.13	0.98
119	0.1	0.85
120	0.12	0.75
121	0.09	0.63
122	0.07	0.54
123	0.06	0.46
124	0.07	0.4
125	0.07	0.33
126	0.06	0.26
127	0.06	0.2
128	0.03	0.14
129	0.02	0.12
130	0.02	0.09
131	0.02	0.08
132	0.01	0.06
133	0.01	0.05
134	0.01	0.04
135	0.01	0.03
136	0.01	0.03
137	0.01	0.02
138	0.0	0.01
139	0.0	0.01
140	0.0	0.01
141	0.0	0.01
142	0.0	0.0
143	0.0	0.0
144	0.0	0.0
145	0.0	0.0
146	0.0	0.0
147	0.0	0.0
148	0.0	0.0
149	0.0	0.0
150	0.0	0.0
151	0.0	0.0
152	0.0	0.0
153	0.0	0.0
154	0.0	0.0
155	0.0	0.0
156	0.0	0.0
157	0.0	0.0
158	0.0	0.0
159	0.0	0.0
160	0.0	0.0
161	0.0	0.0
162	0.0	0.0
163	0.0	0.0
164	0.0	0.0

## Sheet: CHN
user_CHN - Class I Coverage
Number of epitope hits / HLA combinations recognized	Percent of individuals	Cumulative percent of population coverage
0	0.01	100.0
1	0.0	99.99
2	0.0	99.99
3	0.01	99.99
4	0.01	99.98
5	0.0	99.98
6	0.02	99.98
7	0.0	99.95
8	0.04	99.95
9	0.02	99.91
10	0.02	99.9
11	0.04	99.87
12	0.13	99.83
13	0.01	99.7
14	0.03	99.69
15	0.11	99.66
16	0.08	99.55
17	0.03	99.47
18	0.23	99.43
19	0.07	99.2
20	0.26	99.14
21	0.13	98.88
22	0.14	98.75
23	0.26	98.61
24	0.49	98.34
25	0.23	97.85
26	0.28	97.62
27	0.4	97.34
28	0.34	96.94
29	0.42	96.6
30	0.55	96.18
31	0.4	95.63
32	0.55	95.23
33	0.54	94.68
34	0.41	94.14
35	0.85	93.73
36	0.66	92.88
37	1.32	92.22
38	0.58	90.9
39	0.9	90.32
40	1.0	89.42
41	1.34	88.42
42	0.8	87.08
43	1.48	86.28
44	0.92	84.8
45	1.3	83.88
46	0.99	82.58
47	1.53	81.6
48	1.4	80.07
49	1.99	78.66
50	1.0	76.68
51	1.49	75.68
52	1.94	74.19
53	1.83	72.25
54	1.51	70.42
55	2.0	68.91
56	2.06	66.91
57	1.38	64.85
58	1.9	63.47
59	1.77	61.57
60	2.33	59.8
61	1.61	57.47
62	1.5	55.86
63	1.77	54.36
64	2.29	52.59
65	1.47	50.31
66	2.49	48.84
67	1.7	46.35
68	2.65	44.65
69	1.55	42.0
70	1.9	40.45
71	2.03	38.55
72	2.48	36.52
73	1.36	34.03
74	1.79	32.68
75	1.49	30.89
76	1.82	29.4
77	1.54	27.58
78	1.51	26.04
79	1.46	24.53
80	1.68	23.07
81	1.23	21.39
82	1.36	20.16
83	1.44	18.8
84	1.31	17.37
85	1.34	16.06
86	1.04	14.72
87	1.18	13.68
88	0.92	12.5
89	1.26	11.57
90	0.82	10.32
91	0.86	9.49
92	0.77	8.64
93	0.62	7.87
94	0.64	7.25
95	0.75	6.61
96	0.46	5.86
97	0.75	5.4
98	0.32	4.65
99	0.4	4.33
100	0.54	3.93
101	0.46	3.39
102	0.35	2.93
103	0.31	2.58
104	0.21	2.27
105	0.28	2.06
106	0.2	1.78
107	0.1	1.58
108	0.36	1.48
109	0.17	1.12
110	0.16	0.95
111	0.14	0.8
112	0.07	0.65
113	0.07	0.58
114	0.06	0.51
115	0.04	0.44
116	0.03	0.4
117	0.04	0.37
118	0.13	0.33
119	0.07	0.2
120	0.02	0.13
121	0.03	0.11
122	0.01	0.08
123	0.01	0.08
124	0.01	0.07
125	0.03	0.06
126	0.0	0.03
127	0.02	0.03
128	0.01	0.01
129	0.0	0.01
130	0.0	0.0
131	0.0	0.0
132	0.0	0.0
133	0.0	0.0
134	0.0	0.0
135	0.0	0.0
136	0.0	0.0
137	0.0	0.0
138	0.0	0.0
139	0.0	0.0
140	0.0	0.0
141	0.0	0.0
142	0.0	0.0
143	0.0	0.0
144	0.0	0.0
145	0.0	0.0
146	0.0	0.0
147	0.0	0.0
148	0.0	0.0
149	0.0	0.0
150	0.0	0.0
151	0.0	0.0
152	0.0	0.0
153	0.0	0.0
154	0.0	0.0
155	0.0	0.0
156	0.0	0.0
157	0.0	0.0
158	0.0	0.0
159	0.0	0.0
160	0.0	0.0
161	0.0	0.0
162	0.0	0.0
163	0.0	0.0
164	0.0	0.0

## Sheet: COL
user_COL - Class I Coverage
Number of epitope hits / HLA combinations recognized	Percent of individuals	Cumulative percent of population coverage
0	0.01	100.0
1	0.0	99.99
2	0.0	99.99
3	0.0	99.99
4	0.0	99.99
5	0.0	99.99
6	0.01	99.99
7	0.01	99.98
8	0.06	99.96
9	0.0	99.9
10	0.04	99.9
11	0.03	99.86
12	0.04	99.83
13	0.02	99.79
14	0.03	99.77
15	0.11	99.74
16	0.03	99.63
17	0.03	99.61
18	0.28	99.58
19	0.16	99.3
20	0.12	99.14
21	0.07	99.02
22	0.16	98.95
23	0.15	98.79
24	0.16	98.64
25	0.22	98.48
26	0.25	98.26
27	0.35	98.01
28	0.16	97.66
29	0.4	97.5
30	0.47	97.1
31	0.3	96.63
32	0.34	96.33
33	0.4	95.99
34	0.48	95.59
35	0.41	95.12
36	0.56	94.71
37	0.82	94.15
38	0.57	93.34
39	0.83	92.77
40	0.6	91.94
41	0.92	91.35
42	0.81	90.43
43	0.75	89.62
44	0.98	88.87
45	0.93	87.9
46	0.95	86.96
47	1.17	86.01
48	1.31	84.84
49	1.07	83.53
50	1.04	82.46
51	1.46	81.43
52	1.21	79.97
53	1.41	78.76
54	1.47	77.36
55	1.48	75.89
56	1.49	74.41
57	1.34	72.92
58	1.71	71.58
59	1.64	69.87
60	1.7	68.23
61	1.51	66.54
62	1.8	65.02
63	1.97	63.22
64	1.61	61.25
65	1.72	59.64
66	1.88	57.92
67	1.78	56.04
68	1.6	54.26
69	1.62	52.66
70	1.93	51.04
71	1.81	49.11
72	1.97	47.3
73	1.74	45.33
74	1.76	43.6
75	1.65	41.83
76	1.57	40.19
77	1.83	38.61
78	1.57	36.78
79	1.55	35.21
80	1.72	33.66
81	1.74	31.95
82	1.64	30.21
83	1.36	28.57
84	1.52	27.21
85	1.49	25.69
86	1.35	24.2
87	1.25	22.86
88	1.31	21.61
89	1.36	20.29
90	1.15	18.94
91	1.15	17.79
92	0.97	16.63
93	1.02	15.67
94	1.12	14.65
95	0.88	13.53
96	0.89	12.65
97	0.87	11.75
98	0.87	10.88
99	0.78	10.01
100	0.77	9.23
101	0.62	8.47
102	0.63	7.84
103	0.65	7.22
104	0.53	6.57
105	0.56	6.03
106	0.58	5.47
107	0.46	4.89
108	0.49	4.43
109	0.35	3.94
110	0.29	3.59
111	0.32	3.29
112	0.34	2.98
113	0.26	2.63
114	0.22	2.38
115	0.26	2.15
116	0.2	1.9
117	0.21	1.7
118	0.17	1.49
119	0.12	1.31
120	0.15	1.19
121	0.16	1.05
122	0.12	0.88
123	0.11	0.77
124	0.12	0.65
125	0.08	0.53
126	0.07	0.45
127	0.06	0.38
128	0.03	0.32
129	0.06	0.29
130	0.04	0.23
131	0.03	0.2
132	0.02	0.16
133	0.02	0.14
134	0.01	0.12
135	0.03	0.11
136	0.02	0.09
137	0.01	0.07
138	0.01	0.06
139	0.02	0.05
140	0.01	0.03
141	0.01	0.02
142	0.0	0.01
143	0.0	0.01
144	0.0	0.01
145	0.0	0.01
146	0.0	0.0
147	0.0	0.0
148	0.0	0.0
149	0.0	0.0
150	0.0	0.0
151	0.0	0.0
152	0.0	0.0
153	0.0	0.0
154	0.0	0.0
155	0.0	0.0
156	0.0	0.0
157	0.0	0.0
158	0.0	0.0
159	0.0	0.0
160	0.0	0.0
161	0.0	0.0
162	0.0	0.0
163	0.0	0.0
164	0.0	0.0

## Sheet: CRO
user_CRO - Class I Coverage
Number of epitope hits / HLA combinations recognized	Percent of individuals	Cumulative percent of population coverage
0	0.01	100.0
1	0.0	99.99
2	0.0	99.99
3	0.0	99.99
4	0.0	99.99
5	0.0	99.99
6	0.0	99.99
7	0.02	99.99
8	0.12	99.97
9	0.0	99.85
10	0.01	99.85
11	0.01	99.84
12	0.01	99.83
13	0.0	99.81
14	0.03	99.81
15	0.34	99.78
16	0.02	99.44
17	0.01	99.42
18	0.17	99.41
19	0.26	99.23
20	0.12	98.97
21	0.04	98.84
22	0.03	98.8
23	0.08	98.78
24	0.31	98.69
25	0.23	98.39
26	0.76	98.15
27	0.69	97.39
28	0.1	96.71
29	0.3	96.61
30	0.25	96.31
31	0.44	96.07
32	0.51	95.63
33	0.53	95.11
34	0.63	94.58
35	0.37	93.95
36	0.64	93.59
37	0.81	92.94
38	0.78	92.14
39	0.72	91.36
40	0.62	90.63
41	0.53	90.02
42	0.98	89.49
43	1.13	88.51
44	1.04	87.38
45	1.17	86.34
46	0.88	85.17
47	0.98	84.29
48	1.35	83.31
49	1.19	81.95
50	1.29	80.76
51	1.49	79.46
52	1.13	77.97
53	1.24	76.84
54	1.25	75.61
55	1.64	74.36
56	1.6	72.72
57	1.33	71.12
58	1.64	69.79
59	1.5	68.15
60	1.68	66.65
61	1.89	64.97
62	1.85	63.09
63	1.82	61.23
64	1.69	59.41
65	1.56	57.72
66	1.78	56.16
67	2.12	54.38
68	1.86	52.26
69	1.76	50.4
70	1.96	48.64
71	1.7	46.68
72	2.08	44.98
73	1.77	42.9
74	1.93	41.13
75	1.62	39.2
76	1.53	37.58
77	1.62	36.05
78	1.66	34.43
79	1.73	32.77
80	1.6	31.04
81	1.5	29.44
82	1.47	27.93
83	1.24	26.46
84	1.27	25.22
85	1.56	23.95
86	1.4	22.39
87	1.19	20.99
88	1.31	19.8
89	1.15	18.49
90	1.34	17.34
91	1.41	16.0
92	0.92	14.59
93	1.08	13.67
94	0.95	12.59
95	0.89	11.65
96	0.9	10.76
97	0.86	9.85
98	0.65	9.0
99	0.69	8.34
100	0.52	7.65
101	0.53	7.13
102	0.64	6.59
103	0.64	5.95
104	0.49	5.31
105	0.47	4.82
106	0.5	4.35
107	0.43	3.86
108	0.42	3.43
109	0.49	3.01
110	0.27	2.52
111	0.3	2.25
112	0.28	1.96
113	0.23	1.67
114	0.24	1.45
115	0.19	1.21
116	0.11	1.02
117	0.13	0.91
118	0.12	0.78
119	0.05	0.66
120	0.1	0.62
121	0.07	0.52
122	0.06	0.45
123	0.04	0.39
124	0.08	0.35
125	0.07	0.27
126	0.07	0.2
127	0.04	0.13
128	0.01	0.08
129	0.01	0.07
130	0.04	0.06
131	0.0	0.02
132	0.02	0.02
133	0.0	0.0
134	0.0	0.0
135	0.0	0.0
136	0.0	0.0
137	0.0	0.0
138	0.0	0.0
139	0.0	0.0
140	0.0	0.0
141	0.0	0.0
142	0.0	0.0
143	0.0	0.0
144	0.0	0.0
145	0.0	0.0
146	0.0	0.0
147	0.0	0.0
148	0.0	0.0
149	0.0	0.0
150	0.0	0.0
151	0.0	0.0
152	0.0	0.0
153	0.0	0.0
154	0.0	0.0
155	0.0	0.0
156	0.0	0.0
157	0.0	0.0
158	0.0	0.0
159	0.0	0.0
160	0.0	0.0
161	0.0	0.0
162	0.0	0.0
163	0.0	0.0
164	0.0	0.0

## Sheet: CZE
user_CZE - Class I Coverage
Number of epitope hits / HLA combinations recognized	Percent of individuals	Cumulative percent of population coverage
0	0.01	100.0
1	0.0	99.99
2	0.0	99.99
3	0.0	99.99
4	0.0	99.99
5	0.0	99.99
6	0.01	99.99
7	0.05	99.98
8	0.16	99.93
9	0.0	99.77
10	0.02	99.77
11	0.03	99.75
12	0.03	99.72
13	0.02	99.69
14	0.09	99.67
15	0.65	99.58
16	0.02	98.94
17	0.03	98.91
18	0.31	98.88
19	0.45	98.57
20	0.28	98.12
21	0.14	97.84
22	0.11	97.71
23	0.19	97.59
24	0.32	97.4
25	0.51	97.08
26	0.7	96.57
27	0.99	95.87
28	0.16	94.88
29	0.34	94.72
30	0.53	94.38
31	0.93	93.85
32	0.77	92.93
33	0.68	92.16
34	1.0	91.48
35	0.61	90.48
36	0.61	89.87
37	1.03	89.27
38	1.24	88.24
39	1.01	87.0
40	0.94	85.99
41	0.75	85.05
42	1.35	84.3
43	1.52	82.95
44	1.4	81.44
45	1.0	80.03
46	1.21	79.03
47	0.91	77.83
48	1.16	76.91
49	1.46	75.76
50	1.82	74.29
51	1.82	72.47
52	1.6	70.65
53	1.26	69.05
54	1.51	67.79
55	1.58	66.28
56	1.89	64.7
57	1.32	62.81
58	1.82	61.48
59	1.82	59.66
60	1.62	57.84
61	1.86	56.22
62	2.03	54.36
63	1.88	52.34
64	1.61	50.46
65	1.45	48.85
66	1.6	47.4
67	1.83	45.8
68	1.87	43.97
69	1.84	42.1
70	1.71	40.26
71	1.2	38.55
72	1.43	37.35
73	1.59	35.92
74	1.85	34.33
75	1.64	32.48
76	1.23	30.83
77	1.66	29.6
78	1.51	27.95
79	1.2	26.44
80	1.33	25.24
81	1.49	23.91
82	1.26	22.42
83	0.9	21.16
84	1.01	20.26
85	1.39	19.24
86	1.47	17.86
87	1.13	16.38
88	0.8	15.26
89	0.78	14.45
90	0.94	13.67
91	0.99	12.74
92	0.88	11.74
93	0.88	10.86
94	0.8	9.98
95	0.63	9.18
96	0.71	8.56
97	0.7	7.85
98	0.66	7.14
99	0.61	6.48
100	0.47	5.88
101	0.39	5.4
102	0.49	5.01
103	0.52	4.52
104	0.5	4.0
105	0.34	3.5
106	0.25	3.16
107	0.25	2.91
108	0.34	2.65
109	0.39	2.32
110	0.25	1.92
111	0.2	1.67
112	0.17	1.47
113	0.17	1.3
114	0.14	1.13
115	0.15	0.99
116	0.09	0.84
117	0.08	0.75
118	0.09	0.66
119	0.05	0.57
120	0.08	0.52
121	0.13	0.44
122	0.05	0.31
123	0.04	0.27
124	0.02	0.23
125	0.05	0.21
126	0.05	0.16
127	0.04	0.11
128	0.01	0.06
129	0.0	0.05
130	0.0	0.04
131	0.02	0.04
132	0.01	0.02
133	0.0	0.01
134	0.0	0.0
135	0.0	0.0
136	0.0	0.0
137	0.0	0.0
138	0.0	0.0
139	0.0	0.0
140	0.0	0.0
141	0.0	0.0
142	0.0	0.0
143	0.0	0.0
144	0.0	0.0
145	0.0	0.0
146	0.0	0.0
147	0.0	0.0
148	0.0	0.0
149	0.0	0.0
150	0.0	0.0
151	0.0	0.0
152	0.0	0.0
153	0.0	0.0
154	0.0	0.0
155	0.0	0.0
156	0.0	0.0
157	0.0	0.0
158	0.0	0.0
159	0.0	0.0
160	0.0	0.0
161	0.0	0.0
162	0.0	0.0
163	0.0	0.0
164	0.0	0.0

## Sheet: DEU
user_DEU - Class I Coverage
Number of epitope hits / HLA combinations recognized	Percent of individuals	Cumulative percent of population coverage
0	0.01	100.0
1	0.0	99.99
2	0.0	99.99
3	0.0	99.99
4	0.0	99.99
5	0.0	99.99
6	0.0	99.98
7	0.04	99.98
8	0.14	99.94
9	0.0	99.8
10	0.02	99.8
11	0.02	99.78
12	0.03	99.76
13	0.05	99.73
14	0.04	99.68
15	0.51	99.64
16	0.01	99.13
17	0.02	99.12
18	0.22	99.1
19	0.36	98.87
20	0.36	98.52
21	0.06	98.16
22	0.03	98.1
23	0.16	98.07
24	0.2	97.91
25	0.34	97.71
26	0.61	97.37
27	0.94	96.76
28	0.06	95.82
29	0.32	95.76
30	0.37	95.44
31	0.57	95.07
32	0.72	94.51
33	0.51	93.79
34	0.83	93.27
35	0.33	92.44
36	0.64	92.11
37	0.87	91.47
38	0.91	90.6
39	0.93	89.69
40	0.72	88.76
41	0.57	88.05
42	0.97	87.48
43	1.08	86.51
44	1.32	85.43
45	1.0	84.1
46	0.89	83.1
47	0.69	82.21
48	1.14	81.53
49	1.16	80.38
50	1.36	79.22
51	1.61	77.86
52	1.45	76.26
53	1.1	74.81
54	1.29	73.71
55	1.52	72.42
56	1.71	70.9
57	1.17	69.19
58	1.66	68.01
59	1.55	66.35
60	1.47	64.8
61	1.92	63.33
62	1.87	61.4
63	1.96	59.53
64	1.56	57.57
65	1.3	56.01
66	1.56	54.71
67	1.84	53.16
68	1.88	51.31
69	1.77	49.43
70	1.94	47.66
71	1.32	45.72
72	1.57	44.4
73	1.74	42.83
74	1.79	41.09
75	1.74	39.3
76	1.36	37.56
77	1.71	36.2
78	1.49	34.5
79	1.59	33.0
80	1.67	31.42
81	1.49	29.74
82	1.52	28.25
83	1.04	26.73
84	1.26	25.68
85	1.56	24.42
86	1.57	22.87
87	1.35	21.29
88	1.06	19.94
89	1.01	18.87
90	1.11	17.86
91	1.31	16.75
92	0.99	15.44
93	1.04	14.46
94	1.02	13.42
95	0.8	12.4
96	0.96	11.6
97	0.86	10.64
98	0.87	9.77
99	0.8	8.91
100	0.57	8.11
101	0.53	7.54
102	0.68	7.01
103	0.75	6.33
104	0.57	5.58
105	0.49	5.01
106	0.45	4.52
107	0.4	4.07
108	0.42	3.67
109	0.48	3.25
110	0.3	2.77
111	0.34	2.47
112	0.25	2.14
113	0.24	1.89
114	0.25	1.64
115	0.22	1.4
116	0.1	1.17
117	0.14	1.07
118	0.13	0.93
119	0.07	0.81
120	0.12	0.74
121	0.16	0.62
122	0.05	0.46
123	0.05	0.42
124	0.04	0.36
125	0.09	0.32
126	0.08	0.23
127	0.06	0.15
128	0.01	0.09
129	0.02	0.09
130	0.04	0.07
131	0.01	0.03
132	0.02	0.02
133	0.0	0.01
134	0.0	0.01
135	0.0	0.0
136	0.0	0.0
137	0.0	0.0
138	0.0	0.0
139	0.0	0.0
140	0.0	0.0
141	0.0	0.0
142	0.0	0.0
143	0.0	0.0
144	0.0	0.0
145	0.0	0.0
146	0.0	0.0
147	0.0	0.0
148	0.0	0.0
149	0.0	0.0
150	0.0	0.0
151	0.0	0.0
152	0.0	0.0
153	0.0	0.0
154	0.0	0.0
155	0.0	0.0
156	0.0	0.0
157	0.0	0.0
158	0.0	0.0
159	0.0	0.0
160	0.0	0.0
161	0.0	0.0
162	0.0	0.0
163	0.0	0.0
164	0.0	0.0

[truncated: 29 more sheets: ESP, FRA, GBR, GHA, GRE, HOL, INA, IRL, ISR, ITA, JPN, KOR, MAL, MAR, MEX, NZL, OMA, POL, POR, ROM …]
