# Supplementary material for: Class I HLA Allele Predicted Restricted Antigenic Coverages for Spike and Nucleocapsid Proteins Are Associated With Deaths Related to COVID-19
Source: Front Immunol. 2020 Dec 16;11:565730. doi: 10.3389/fimmu.2020.565730 (PMC7772148; doi:10.3389/fimmu.2020.565730)
Supplement: Supplementary file 3 [file DataSheet_3.zip › Supplementary_File_3/results_population_coverage_USA/IEDB.Pop.coverage.entire_genome.netCombined.USA.xlsx]

## Sheet: Summary
population/area	Class I
	coveragea	average_hitb	pc90c
user_USA_African_American_n_2411	0.9948	494.96	274.13
user_USA_Asian_n_358	0.9957	511.48	281.57
user_USA_Caucasian_n_265	0.9967	551.5	320.62
user_USA_Hispanic_n_234	0.9958	543.94	310.37
Average	99.58	525.47	296.67
Standard deviation	0.07	23.16	19.35
a projected population coverage
b average number of epitope hits / HLA combinations recognized by the population
c minimum number of epitope hits / HLA combinations recognized by 90% of the population

## Sheet: African_American
user_USA_African_American_n_2411 - Class I Coverage
Number of epitope hits / HLA combinations recognized	Percent of individuals	Cumulative percent of population coverage
0	0.52	100.0
1	0.0	99.48
2	0.0	99.48
3	0.0	99.48
4	0.0	99.48
5	0.0	99.48
6	0.0	99.48
7	0.0	99.48
8	0.0	99.48
9	0.0	99.48
10	0.0	99.48
11	0.0	99.48
12	0.0	99.48
13	0.0	99.48
14	0.0	99.48
15	0.0	99.48
16	0.0	99.48
17	0.0	99.48
18	0.0	99.48
19	0.0	99.48
20	0.0	99.48
21	0.0	99.48
22	0.0	99.48
23	0.0	99.48
24	0.0	99.48
25	0.0	99.48
26	0.0	99.48
27	0.0	99.48
28	0.0	99.48
29	0.0	99.48
30	0.0	99.48
31	0.0	99.48
32	0.0	99.48
33	0.0	99.48
34	0.0	99.48
35	0.0	99.48
36	0.0	99.48
37	0.0	99.48
38	0.0	99.48
39	0.0	99.48
40	0.0	99.48
41	0.0	99.48
42	0.0	99.48
43	0.0	99.48
44	0.19	99.48
45	0.0	99.29
46	0.0	99.29
47	0.0	99.29
48	0.0	99.29
49	0.0	99.29
50	0.0	99.29
51	0.0	99.29
52	0.0	99.29
53	0.0	99.29
54	0.0	99.29
55	0.0	99.29
56	0.0	99.29
57	0.0	99.29
58	0.0	99.29
59	0.0	99.29
60	0.0	99.29
61	0.0	99.29
62	0.0	99.29
63	0.0	99.29
64	0.0	99.29
65	0.0	99.29
66	0.0	99.29
67	0.0	99.29
68	0.0	99.29
69	0.0	99.29
70	0.0	99.29
71	0.0	99.29
72	0.0	99.29
73	0.0	99.29
74	0.0	99.29
75	0.0	99.29
76	0.0	99.29
77	0.0	99.29
78	0.0	99.29
79	0.0	99.29
80	0.0	99.29
81	0.0	99.29
82	0.0	99.29
83	0.0	99.29
84	0.0	99.29
85	0.0	99.29
86	0.0	99.29
87	0.0	99.29
88	0.0	99.29
89	0.0	99.29
90	0.0	99.29
91	0.0	99.29
92	0.0	99.29
93	0.19	99.29
94	0.0	99.1
95	0.0	99.1
96	0.0	99.1
97	0.0	99.1
98	0.0	99.1
99	0.0	99.1
100	0.0	99.1
101	0.0	99.1
102	0.0	99.1
103	0.0	99.1
104	0.0	99.1
105	0.0	99.1
106	0.0	99.1
107	0.0	99.1
108	0.0	99.1
109	0.0	99.1
110	0.0	99.1
111	0.0	99.1
112	0.0	99.1
113	0.32	99.1
114	0.0	98.78
115	0.0	98.78
116	0.3	98.78
117	0.0	98.48
118	0.11	98.48
119	0.0	98.37
120	0.0	98.37
121	0.0	98.37
122	0.0	98.37
123	0.0	98.37
124	0.0	98.37
125	0.0	98.37
126	0.0	98.37
127	0.0	98.37
128	0.0	98.37
129	0.0	98.37
130	0.0	98.37
131	0.0	98.37
132	0.0	98.37
133	0.0	98.37
134	0.0	98.37
135	0.22	98.37
136	0.0	98.14
137	0.07	98.14
138	0.0	98.08
139	0.23	98.08
140	0.23	97.85
141	0.0	97.61
142	0.0	97.61
143	0.0	97.61
144	0.0	97.61
145	0.0	97.61
146	0.0	97.61
147	0.0	97.61
148	0.0	97.61
149	0.0	97.61
150	0.14	97.61
151	0.14	97.48
152	0.0	97.33
153	0.0	97.33
154	0.0	97.33
155	0.0	97.33
156	0.15	97.33
157	0.05	97.18
158	0.0	97.13
159	0.0	97.13
160	0.11	97.13
161	0.17	97.02
162	0.02	96.85
163	0.0	96.83
164	0.3	96.83
165	0.0	96.53
166	0.28	96.53
167	0.0	96.25
168	0.0	96.25
169	0.0	96.25
170	0.0	96.25
171	0.0	96.25
172	0.0	96.25
173	0.0	96.25
174	0.0	96.25
175	0.0	96.25
176	0.0	96.25
177	0.0	96.25
178	0.0	96.25
179	0.08	96.25
180	0.0	96.17
181	0.09	96.17
182	0.0	96.08
183	0.03	96.08
184	0.04	96.04
185	0.0	96.01
186	1.12	96.01
187	0.0	94.89
188	0.0	94.89
189	0.0	94.89
190	0.0	94.89
191	0.0	94.89
192	0.0	94.89
193	0.0	94.89
194	0.02	94.89
195	0.53	94.86
196	0.0	94.34
197	0.36	94.34
198	0.0	93.97
199	0.0	93.97
200	0.06	93.97
201	0.0	93.92
202	0.0	93.92
203	0.0	93.92
204	0.0	93.92
205	0.2	93.92
206	0.12	93.71
207	0.12	93.6
208	0.05	93.48
209	0.05	93.43
210	0.1	93.38
211	0.04	93.28
212	0.0	93.24
213	0.0	93.24
214	0.0	93.24
215	0.0	93.24
216	0.0	93.24
217	0.0	93.24
218	0.0	93.24
219	0.0	93.24
220	0.0	93.24
221	0.0	93.24
222	0.0	93.24
223	0.0	93.24
224	0.0	93.24
225	0.01	93.24
226	0.0	93.23
227	0.0	93.23
228	0.03	93.23
229	0.19	93.19
230	0.29	93.01
231	0.03	92.72
232	0.08	92.69
233	0.09	92.6
234	0.07	92.52
235	0.0	92.45
236	0.0	92.45
237	0.0	92.45
238	0.0	92.45
239	0.45	92.45
240	0.0	92.0
241	0.13	92.0
242	0.0	91.87
243	0.05	91.87
244	0.05	91.82
245	0.0	91.77
246	0.0	91.77
247	0.0	91.77
248	0.42	91.77
249	0.09	91.35
250	0.02	91.26
251	0.07	91.25
252	0.06	91.18
253	0.12	91.12
254	0.06	91.0
255	0.14	90.94
256	0.14	90.8
257	0.13	90.66
258	0.02	90.53
259	0.04	90.5
260	0.0	90.46
261	0.0	90.46
262	0.0	90.46
263	0.04	90.46
264	0.04	90.43
265	0.0	90.39
266	0.08	90.39
267	0.08	90.31
268	0.01	90.23
269	0.11	90.21
270	0.0	90.1
271	0.0	90.1
272	0.05	90.1
273	0.03	90.05
274	0.21	90.03
275	0.1	89.82
276	0.01	89.72
277	0.19	89.71
278	0.01	89.52
279	0.51	89.51
280	0.18	89.0
281	0.0	88.83
282	0.09	88.83
283	0.04	88.73
284	0.06	88.69
285	0.06	88.63
286	0.06	88.57
287	0.01	88.51
288	0.35	88.5
289	0.03	88.15
290	0.11	88.13
291	0.06	88.02
292	0.06	87.96
293	0.01	87.9
294	0.02	87.89
295	0.09	87.87
296	0.14	87.78
297	0.06	87.64
298	0.04	87.58
299	0.64	87.54
300	0.3	86.9
301	0.12	86.6
302	0.43	86.49
303	0.07	86.06
304	0.23	85.99
305	0.12	85.75
306	0.17	85.63
307	0.04	85.46
308	0.31	85.42
309	0.0	85.11
310	0.24	85.11
311	0.14	84.87
312	0.02	84.73
313	0.21	84.71
314	0.04	84.5
315	0.12	84.47
316	0.13	84.35
317	0.13	84.22
318	0.13	84.1
319	0.02	83.96
320	0.14	83.95
321	0.39	83.81
322	0.06	83.42
323	0.19	83.35
324	0.04	83.16
325	0.41	83.12
326	0.38	82.72
327	0.1	82.34
328	0.03	82.24
329	0.01	82.21
330	0.26	82.2
331	0.01	81.94
332	0.29	81.93
333	0.0	81.64
334	0.24	81.64
335	0.24	81.39
336	0.37	81.16
337	0.41	80.78
338	0.0	80.37
339	0.01	80.37
340	0.05	80.36
341	0.13	80.31
342	0.3	80.18
343	0.07	79.88
344	0.16	79.8
345	0.28	79.65
346	0.28	79.37
347	0.45	79.09
348	0.14	78.65
349	0.04	78.51
350	0.5	78.47
351	0.07	77.96
352	0.51	77.89
353	0.04	77.38
354	0.03	77.33
355	0.24	77.3
356	0.23	77.06
357	0.1	76.83
358	0.13	76.73
359	0.32	76.6
360	0.03	76.28
361	0.43	76.25
362	0.04	75.82
363	0.11	75.78
364	0.21	75.67
365	0.08	75.46
366	0.11	75.38
367	0.19	75.27
368	0.07	75.08
369	0.19	75.01
370	0.08	74.82
371	0.09	74.74
372	0.65	74.65
373	0.11	74.0
374	0.18	73.9
375	0.01	73.71
376	0.12	73.7
377	0.01	73.58
378	0.15	73.57
379	0.11	73.42
380	0.07	73.31
381	0.8	73.24
382	0.01	72.44
383	0.65	72.43
384	0.03	71.78
385	0.05	71.75
386	0.08	71.7
387	0.09	71.61
388	0.11	71.52
389	0.09	71.42
390	0.12	71.33
391	0.33	71.21
392	0.27	70.88
393	0.29	70.61
394	0.07	70.32
395	0.22	70.25
396	0.1	70.03
397	0.09	69.93
398	0.08	69.84
399	0.1	69.76
400	0.16	69.65
401	0.22	69.5
402	0.2	69.27
403	0.15	69.07
404	0.26	68.92
405	0.25	68.66
406	0.11	68.41
407	0.06	68.3
408	0.07	68.24
409	0.1	68.17
410	0.04	68.07
411	0.05	68.03
412	0.18	67.98
413	0.18	67.8
414	0.26	67.62
415	0.2	67.36
416	0.17	67.17
417	0.09	67.0
418	0.18	66.91
419	0.15	66.73
420	0.15	66.58
421	0.04	66.43
422	0.05	66.39
423	0.1	66.34
424	0.1	66.25
425	0.59	66.15
426	0.09	65.56
427	0.28	65.47
428	0.19	65.18
429	0.14	65.0
430	0.14	64.86
431	0.05	64.71
432	0.03	64.66
433	0.06	64.63
434	0.84	64.58
435	0.19	63.74
436	0.32	63.55
437	0.11	63.23
438	0.21	63.12
439	0.35	62.91
440	0.23	62.56
441	0.19	62.33
442	0.12	62.15
443	0.51	62.03
444	0.19	61.52
445	0.37	61.33
446	0.13	60.96
447	0.08	60.83
448	0.18	60.75
449	0.24	60.57
450	0.25	60.34
451	0.14	60.09
452	0.35	59.95
453	0.25	59.61
454	0.15	59.36
455	0.19	59.21
456	0.09	59.01
457	0.09	58.93
458	0.15	58.83
459	0.09	58.68
460	0.3	58.59
461	0.26	58.29
462	0.12	58.04
463	0.25	57.92
464	0.21	57.67
465	0.33	57.46
466	0.26	57.13
467	0.08	56.86
468	0.17	56.79
469	0.24	56.62
470	0.14	56.38
471	0.19	56.25
472	0.26	56.06
473	0.05	55.8
474	0.69	55.75
475	0.1	55.06
476	0.24	54.96
477	0.2	54.72
478	0.11	54.52
479	0.11	54.41
480	0.15	54.3
481	0.21	54.15
482	0.24	53.94
483	0.22	53.7
484	0.14	53.49
485	0.42	53.35
486	0.47	52.93
487	0.33	52.46
488	0.19	52.14
489	0.15	51.94
490	0.19	51.79
491	0.22	51.6
492	0.21	51.38
493	0.15	51.17
494	0.39	51.02
495	0.25	50.62
496	0.37	50.37
497	0.27	50.0
498	0.18	49.73
499	0.28	49.55
500	0.15	49.27
501	0.25	49.12
502	0.18	48.87
503	0.21	48.68
504	0.17	48.47
505	0.2	48.3
506	0.23	48.1
507	0.26	47.87
508	0.15	47.6
509	0.19	47.46
510	0.13	47.27
511	0.3	47.14
512	0.21	46.84
513	0.23	46.63
514	0.11	46.4
515	0.15	46.29
516	0.28	46.14
517	0.14	45.86
518	0.35	45.72
519	0.08	45.37
520	0.32	45.29
521	0.26	44.96
522	0.33	44.7
523	0.3	44.37
524	0.06	44.07
525	0.16	44.01
526	0.07	43.85
527	0.41	43.78
528	0.2	43.37
529	0.12	43.16
530	0.21	43.04
531	0.3	42.84
532	0.29	42.54
533	0.27	42.25
534	0.16	41.98
535	0.09	41.82
536	0.39	41.73
537	0.15	41.33
538	0.29	41.18
539	0.27	40.89
540	0.14	40.63
541	0.3	40.48
542	0.32	40.18
543	0.19	39.86
544	0.25	39.67
545	0.34	39.41
546	0.07	39.07
547	0.5	39.0
548	0.17	38.5
549	0.22	38.34
550	0.24	38.12
551	0.09	37.88
552	0.25	37.79
553	0.21	37.54
554	0.16	37.33
555	0.21	37.16
556	0.23	36.95
557	0.17	36.72
558	0.1	36.55
559	0.17	36.45
560	0.16	36.27
561	0.15	36.12
562	0.19	35.97
563	0.12	35.78
564	0.24	35.66
565	0.22	35.42
566	0.16	35.2
567	0.35	35.04
568	0.13	34.69
569	0.4	34.56
570	0.09	34.16
571	0.12	34.08
572	0.07	33.95
573	0.19	33.88
574	0.22	33.7
575	0.16	33.47
576	0.15	33.31
577	0.17	33.15
578	0.3	32.98
579	0.22	32.68
580	0.15	32.46
581	0.14	32.32
582	0.13	32.18
583	0.17	32.05
584	0.21	31.88
585	0.2	31.67
586	0.2	31.47
587	0.24	31.27
588	0.28	31.04
589	0.16	30.76
590	0.31	30.59
591	0.22	30.28
592	0.19	30.06
593	0.13	29.87
594	0.15	29.74
595	0.19	29.59
596	0.15	29.4
597	0.07	29.25
598	0.27	29.17
599	0.24	28.9
600	0.32	28.66
601	0.15	28.35
602	0.16	28.2
603	0.17	28.04
604	0.21	27.87
605	0.14	27.66
606	0.16	27.52
607	0.14	27.35
608	0.15	27.21
609	0.23	27.06
610	0.12	26.83
611	0.28	26.71
612	0.11	26.43
613	0.23	26.32
614	0.2	26.09
615	0.17	25.89
616	0.12	25.72
617	0.11	25.6
618	0.09	25.5
619	0.07	25.41
620	0.43	25.34
621	0.13	24.9
622	0.3	24.78
623	0.11	24.48
624	0.18	24.37
625	0.27	24.19
626	0.16	23.92
627	0.09	23.76
628	0.06	23.67
629	0.32	23.61
630	0.2	23.29
631	0.31	23.09
632	0.14	22.78
633	0.13	22.64
634	0.19	22.5
635	0.22	22.32
636	0.18	22.1
637	0.13	21.91
638	0.24	21.78
639	0.18	21.55
640	0.25	21.37
641	0.17	21.11
642	0.1	20.95
643	0.17	20.85
644	0.14	20.68
645	0.14	20.54
646	0.16	20.4
647	0.23	20.24
648	0.12	20.01
649	0.16	19.89
650	0.23	19.73
651	0.1	19.5
652	0.23	19.4
653	0.11	19.18
654	0.09	19.07
655	0.18	18.98
656	0.12	18.79
657	0.14	18.68
658	0.14	18.54
659	0.1	18.39
660	0.25	18.29
661	0.14	18.04
662	0.12	17.9
663	0.1	17.79
664	0.1	17.68
665	0.08	17.58
666	0.15	17.5
667	0.15	17.36
668	0.12	17.21
669	0.2	17.09
670	0.07	16.89
671	0.21	16.82
672	0.17	16.61
673	0.16	16.44
674	0.1	16.28
675	0.11	16.18
676	0.11	16.08
677	0.13	15.97
678	0.14	15.84
679	0.15	15.7
680	0.13	15.55
681	0.22	15.41
682	0.22	15.19
683	0.16	14.97
684	0.14	14.81
685	0.09	14.67
686	0.1	14.59
687	0.14	14.49
688	0.13	14.35
689	0.11	14.22
690	0.12	14.11
691	0.19	13.99
692	0.15	13.8
693	0.14	13.65
694	0.07	13.51
695	0.09	13.44
696	0.09	13.35
697	0.1	13.27
698	0.08	13.17
699	0.11	13.09
700	0.15	12.97
701	0.13	12.82
702	0.12	12.7
703	0.12	12.57
704	0.12	12.45
705	0.08	12.33
706	0.14	12.24
707	0.1	12.11
708	0.14	12.01
709	0.11	11.87
710	0.06	11.76
711	0.09	11.7
712	0.08	11.61
713	0.24	11.53
714	0.1	11.29
715	0.06	11.19
716	0.08	11.13
717	0.12	11.05
718	0.12	10.93
719	0.08	10.81
720	0.1	10.73
721	0.04	10.64
722	0.24	10.59
723	0.07	10.35
724	0.1	10.29
725	0.16	10.19
726	0.06	10.03
727	0.12	9.98
728	0.13	9.85
729	0.08	9.72
730	0.1	9.64
731	0.16	9.54
732	0.06	9.38
733	0.15	9.32
734	0.18	9.17
735	0.07	8.99
736	0.12	8.92
737	0.05	8.8
738	0.12	8.75
739	0.1	8.63
740	0.07	8.52
741	0.1	8.45
742	0.11	8.35
743	0.11	8.23
744	0.08	8.12
745	0.1	8.04
746	0.07	7.93
747	0.07	7.86
748	0.09	7.79
749	0.11	7.69
750	0.09	7.59
751	0.08	7.5
752	0.1	7.42
753	0.08	7.32
754	0.07	7.24
755	0.09	7.17
756	0.05	7.08
757	0.07	7.03
758	0.04	6.96
759	0.08	6.92
760	0.09	6.83
761	0.07	6.74
762	0.06	6.67
763	0.06	6.62
764	0.08	6.56
765	0.06	6.48
766	0.07	6.42
767	0.04	6.35
768	0.06	6.31
769	0.09	6.25
770	0.09	6.15
771	0.07	6.06
772	0.05	5.99
773	0.08	5.93
774	0.12	5.85
775	0.09	5.74
776	0.07	5.64
777	0.07	5.57
778	0.06	5.5
779	0.07	5.43
780	0.08	5.37
781	0.07	5.29
782	0.07	5.22
783	0.04	5.15
784	0.08	5.11
785	0.08	5.02
786	0.11	4.94
787	0.09	4.83
788	0.05	4.74
789	0.07	4.69
790	0.07	4.62
791	0.05	4.55
792	0.06	4.49
793	0.05	4.44
794	0.07	4.38
795	0.1	4.32
796	0.05	4.22
797	0.05	4.17
798	0.05	4.11
799	0.06	4.06
800	0.06	4.0
801	0.06	3.94
802	0.03	3.88
803	0.05	3.86
804	0.05	3.8
805	0.04	3.75
806	0.08	3.71
807	0.03	3.63
808	0.08	3.6
809	0.05	3.52
810	0.05	3.47
811	0.08	3.42
812	0.05	3.34
813	0.03	3.3
814	0.02	3.27
815	0.07	3.25
816	0.06	3.18
817	0.08	3.12
818	0.04	3.05
819	0.04	3.01
820	0.05	2.97
821	0.05	2.93
822	0.05	2.87
823	0.04	2.82
824	0.03	2.79
825	0.05	2.75
826	0.05	2.71
827	0.06	2.66
828	0.02	2.6
829	0.04	2.58
830	0.03	2.54
831	0.03	2.51
832	0.04	2.47
833	0.06	2.43
834	0.03	2.37
835	0.06	2.35
836	0.07	2.29
837	0.02	2.22
838	0.05	2.2
839	0.02	2.15
840	0.03	2.13
841	0.04	2.1
842	0.04	2.06
843	0.03	2.03
844	0.04	2.0
845	0.04	1.96
846	0.02	1.92
847	0.05	1.9
848	0.03	1.85
849	0.01	1.82
850	0.03	1.8
851	0.01	1.77
852	0.04	1.76
853	0.03	1.72
854	0.03	1.69
855	0.02	1.66
856	0.02	1.64
857	0.03	1.62
858	0.01	1.59
859	0.01	1.58
860	0.01	1.57
861	0.02	1.56
862	0.04	1.53
863	0.02	1.5
864	0.03	1.47
865	0.02	1.44
866	0.02	1.42
867	0.02	1.4
868	0.03	1.39
869	0.02	1.35
870	0.03	1.33
871	0.02	1.3
872	0.03	1.28
873	0.04	1.26
874	0.03	1.22
875	0.02	1.19
876	0.02	1.17
877	0.02	1.15
878	0.03	1.13
879	0.04	1.1
880	0.01	1.06
881	0.02	1.05
882	0.02	1.03
883	0.04	1.02
884	0.02	0.98
885	0.02	0.96
886	0.04	0.94
887	0.02	0.89
888	0.03	0.87
889	0.02	0.84
890	0.01	0.82
891	0.02	0.81
892	0.02	0.79
893	0.01	0.77
894	0.02	0.76
895	0.03	0.74
896	0.01	0.71
897	0.01	0.7
898	0.02	0.69
899	0.02	0.66
900	0.02	0.64
901	0.0	0.62
902	0.01	0.62
903	0.02	0.61
904	0.01	0.59
905	0.01	0.59
906	0.01	0.58
907	0.01	0.57
908	0.05	0.56
909	0.01	0.51
910	0.02	0.5
911	0.02	0.48
912	0.01	0.46
913	0.01	0.46
914	0.01	0.44
915	0.01	0.43
916	0.0	0.42
917	0.03	0.42
918	0.01	0.4
919	0.02	0.39
920	0.04	0.37
921	0.0	0.34
922	0.02	0.33
923	0.0	0.32
924	0.01	0.32
925	0.01	0.31
926	0.0	0.3
927	0.01	0.3
928	0.0	0.3
929	0.03	0.3
930	0.01	0.27
931	0.02	0.26
932	0.0	0.24
933	0.0	0.24
934	0.0	0.24
935	0.01	0.23
936	0.0	0.23
937	0.0	0.23
938	0.01	0.23
939	0.01	0.21
940	0.01	0.21
941	0.01	0.2
942	0.0	0.18
943	0.01	0.18
944	0.0	0.18
945	0.0	0.18
946	0.0	0.17
947	0.0	0.17
948	0.0	0.17
949	0.01	0.17
950	0.0	0.16
951	0.0	0.16
952	0.0	0.16
953	0.0	0.16
954	0.0	0.15
955	0.0	0.15
956	0.0	0.15
957	0.0	0.14
958	0.0	0.14
959	0.0	0.14
960	0.0	0.14
961	0.01	0.14
962	0.0	0.13
963	0.0	0.13
964	0.0	0.13
965	0.0	0.13
966	0.0	0.13
967	0.0	0.12
968	0.0	0.12
969	0.0	0.12
970	0.01	0.12
971	0.0	0.11
972	0.01	0.11
973	0.01	0.1
974	0.0	0.09
975	0.0	0.09
976	0.0	0.09
977	0.0	0.08
978	0.0	0.08
979	0.0	0.08
980	0.0	0.08
981	0.0	0.07
982	0.01	0.07
983	0.0	0.06
984	0.01	0.06
985	0.0	0.05
986	0.0	0.05
987	0.0	0.05
988	0.0	0.05
989	0.0	0.05
990	0.0	0.05
991	0.01	0.05
992	0.0	0.04
993	0.0	0.04
994	0.0	0.04
995	0.0	0.04
996	0.0	0.04
997	0.0	0.04
998	0.0	0.03
999	0.0	0.03
1000	0.01	0.03
1001	0.0	0.03
1002	0.0	0.03
1003	0.0	0.03
1004	0.0	0.03
1005	0.0	0.03
1006	0.0	0.03
1007	0.0	0.03
1008	0.0	0.03
1009	0.0	0.03
1010	0.0	0.03
1011	0.0	0.03
1012	0.0	0.03
1013	0.01	0.03
1014	0.0	0.02
1015	0.0	0.02
1016	0.0	0.02
1017	0.0	0.02
1018	0.0	0.02
1019	0.0	0.02
1020	0.0	0.02
1021	0.0	0.02
1022	0.01	0.02
1023	0.0	0.01
1024	0.0	0.01
1025	0.0	0.01
1026	0.0	0.01
1027	0.0	0.01
1028	0.0	0.01
1029	0.0	0.01
1030	0.0	0.01
1031	0.0	0.01
1032	0.0	0.01
1033	0.0	0.01
1034	0.0	0.01
1035	0.0	0.01
1036	0.0	0.01
1037	0.0	0.01
1038	0.0	0.01
1039	0.0	0.01
1040	0.0	0.01
1041	0.0	0.01
1042	0.0	0.01
1043	0.0	0.01
1044	0.0	0.0
1045	0.0	0.0
1046	0.0	0.0
1047	0.0	0.0
1048	0.0	0.0
1049	0.0	0.0
1050	0.0	0.0
1051	0.0	0.0
1052	0.0	0.0
1053	0.0	0.0
1054	0.0	0.0
1055	0.0	0.0
1056	0.0	0.0
1057	0.0	0.0
1058	0.0	0.0
1059	0.0	0.0
1060	0.0	0.0
1061	0.0	0.0
1062	0.0	0.0
1063	0.0	0.0
1064	0.0	0.0
1065	0.0	0.0
1066	0.0	0.0
1067	0.0	0.0
1068	0.0	0.0
1069	0.0	0.0
1070	0.0	0.0
1071	0.0	0.0
1072	0.0	0.0
1073	0.0	0.0
1074	0.0	0.0
1075	0.0	0.0
1076	0.0	0.0
1077	0.0	0.0
1078	0.0	0.0
1079	0.0	0.0
1080	0.0	0.0
1081	0.0	0.0
1082	0.0	0.0
1083	0.0	0.0
1084	0.0	0.0
1085	0.0	0.0
1086	0.0	0.0
1087	0.0	0.0
1088	0.0	0.0
1089	0.0	0.0
1090	0.0	0.0
1091	0.0	0.0
1092	0.0	0.0
1093	0.0	0.0
1094	0.0	0.0
1095	0.0	0.0
1096	0.0	0.0
1097	0.0	0.0
1098	0.0	0.0
1099	0.0	0.0
1100	0.0	0.0
1101	0.0	0.0
1102	0.0	0.0
1103	0.0	0.0
1104	0.0	0.0
1105	0.0	0.0
1106	0.0	0.0

## Sheet: Asian
user_USA_Asian_n_358 - Class I Coverage
Number of epitope hits / HLA combinations recognized	Percent of individuals	Cumulative percent of population coverage
0	0.43	100.0
1	0.0	99.57
2	0.0	99.57
3	0.0	99.57
4	0.0	99.57
5	0.0	99.57
6	0.0	99.57
7	0.0	99.57
8	0.0	99.57
9	0.0	99.57
10	0.0	99.57
11	0.0	99.57
12	0.0	99.57
13	0.0	99.57
14	0.0	99.57
15	0.0	99.57
16	0.0	99.57
17	0.0	99.57
18	0.0	99.57
19	0.0	99.57
20	0.0	99.57
21	0.0	99.57
22	0.0	99.57
23	0.0	99.57
24	0.0	99.57
25	0.0	99.57
26	0.0	99.57
27	0.0	99.57
28	0.0	99.57
29	0.0	99.57
30	0.0	99.57
31	0.0	99.57
32	0.0	99.57
33	0.0	99.57
34	0.0	99.57
35	0.0	99.57
36	0.0	99.57
37	0.0	99.57
38	0.0	99.57
39	0.0	99.57
40	0.0	99.57
41	0.0	99.57
42	0.0	99.57
43	0.0	99.57
44	0.0	99.57
45	0.0	99.57
46	0.0	99.57
47	0.0	99.57
48	0.0	99.57
49	0.0	99.57
50	0.0	99.57
51	0.0	99.57
52	0.0	99.57
53	0.0	99.57
54	0.13	99.57
55	0.0	99.44
56	0.0	99.44
57	0.0	99.44
58	0.0	99.44
59	0.0	99.44
60	0.0	99.44
61	0.0	99.44
62	0.0	99.44
63	0.0	99.44
64	0.09	99.44
65	0.0	99.36
66	0.0	99.36
67	0.0	99.36
68	0.0	99.36
69	0.0	99.36
70	0.0	99.36
71	0.0	99.36
72	0.0	99.36
73	0.0	99.36
74	0.0	99.36
75	0.0	99.36
76	0.0	99.36
77	0.0	99.36
78	0.0	99.36
79	0.0	99.36
80	0.0	99.36
81	0.0	99.36
82	0.0	99.36
83	0.0	99.36
84	0.0	99.36
85	0.0	99.36
86	0.0	99.36
87	0.0	99.36
88	0.0	99.36
89	0.0	99.36
90	0.0	99.36
91	0.0	99.36
92	0.0	99.36
93	0.49	99.36
94	0.0	98.87
95	0.0	98.87
96	0.0	98.87
97	0.0	98.87
98	0.0	98.87
99	0.0	98.87
100	0.0	98.87
101	0.0	98.87
102	0.0	98.87
103	0.0	98.87
104	0.0	98.87
105	0.0	98.87
106	0.0	98.87
107	0.0	98.87
108	0.0	98.87
109	0.0	98.87
110	0.0	98.87
111	0.0	98.87
112	0.0	98.87
113	0.09	98.87
114	0.0	98.78
115	0.0	98.78
116	0.0	98.78
117	0.0	98.78
118	0.01	98.78
119	0.0	98.77
120	0.0	98.77
121	0.0	98.77
122	0.0	98.77
123	0.0	98.77
124	0.0	98.77
125	0.0	98.77
126	0.0	98.77
127	0.0	98.77
128	0.0	98.77
129	0.0	98.77
130	0.0	98.77
131	0.11	98.77
132	0.0	98.66
133	0.0	98.66
134	0.0	98.66
135	0.0	98.66
136	0.0	98.66
137	0.0	98.66
138	0.0	98.66
139	0.16	98.66
140	0.0	98.49
141	0.0	98.49
142	0.0	98.49
143	0.0	98.49
144	0.0	98.49
145	0.0	98.49
146	0.0	98.49
147	0.15	98.49
148	0.0	98.35
149	0.0	98.35
150	0.61	98.35
151	0.28	97.74
152	0.0	97.46
153	0.0	97.46
154	0.0	97.46
155	0.0	97.46
156	0.0	97.46
157	0.29	97.46
158	0.0	97.17
159	0.0	97.17
160	0.0	97.17
161	0.0	97.17
162	0.0	97.17
163	0.0	97.17
164	0.0	97.17
165	0.0	97.17
166	0.0	97.17
167	0.01	97.17
168	0.12	97.16
169	0.0	97.04
170	0.0	97.04
171	0.0	97.04
172	0.0	97.04
173	0.0	97.04
174	0.0	97.04
175	0.0	97.04
176	0.0	97.04
177	0.01	97.04
178	0.0	97.04
179	0.0	97.04
180	0.0	97.04
181	0.0	97.04
182	0.0	97.04
183	0.0	97.04
184	0.0	97.04
185	0.01	97.04
186	0.38	97.02
187	0.0	96.64
188	0.0	96.64
189	0.0	96.64
190	0.0	96.64
191	0.0	96.64
192	0.0	96.64
193	0.27	96.64
194	0.0	96.37
195	0.01	96.37
196	0.0	96.36
197	0.0	96.36
198	0.0	96.36
199	0.0	96.36
200	0.16	96.36
201	0.0	96.21
202	0.0	96.21
203	0.01	96.21
204	0.33	96.19
205	0.03	95.86
206	0.1	95.83
207	0.0	95.73
208	0.88	95.73
209	0.0	94.85
210	0.0	94.85
211	0.07	94.85
212	0.0	94.78
213	0.0	94.78
214	0.05	94.78
215	0.02	94.73
216	0.0	94.71
217	0.0	94.71
218	0.0	94.71
219	0.0	94.71
220	0.0	94.71
221	0.04	94.71
222	0.02	94.67
223	0.0	94.65
224	0.13	94.65
225	0.0	94.53
226	0.0	94.53
227	0.0	94.53
228	0.0	94.53
229	0.0	94.53
230	0.0	94.53
231	1.14	94.53
232	0.2	93.39
233	0.0	93.2
234	0.0	93.2
235	0.0	93.2
236	0.0	93.2
237	0.0	93.2
238	0.0	93.2
239	0.17	93.2
240	0.11	93.03
241	0.0	92.91
242	0.0	92.91
243	0.69	92.91
244	0.58	92.22
245	0.0	91.64
246	0.0	91.64
247	0.03	91.64
248	0.14	91.61
249	0.0	91.47
250	0.16	91.47
251	0.0	91.31
252	0.01	91.31
253	0.0	91.3
254	0.02	91.3
255	0.0	91.28
256	0.0	91.28
257	0.02	91.28
258	0.08	91.26
259	0.0	91.18
260	0.01	91.18
261	0.13	91.17
262	0.44	91.04
263	0.05	90.6
264	0.04	90.55
265	0.0	90.51
266	0.0	90.51
267	0.0	90.51
268	0.05	90.51
269	0.0	90.46
270	0.07	90.46
271	0.0	90.39
272	0.18	90.39
273	0.0	90.21
274	0.0	90.21
275	0.01	90.21
276	0.0	90.21
277	0.0	90.21
278	0.02	90.21
279	0.15	90.19
280	0.0	90.04
281	0.08	90.04
282	0.03	89.97
283	0.0	89.94
284	0.0	89.94
285	0.34	89.94
286	0.3	89.6
287	0.0	89.29
288	0.06	89.29
289	0.09	89.23
290	0.04	89.14
291	0.0	89.1
292	0.0	89.1
293	0.2	89.1
294	0.0	88.9
295	0.23	88.9
296	0.09	88.67
297	0.19	88.58
298	0.07	88.4
299	0.09	88.33
300	0.08	88.24
301	0.45	88.16
302	0.02	87.71
303	0.02	87.69
304	0.03	87.68
305	0.0	87.64
306	0.02	87.64
307	0.34	87.62
308	0.17	87.28
309	0.0	87.11
310	0.0	87.11
311	0.0	87.11
312	0.01	87.11
313	0.01	87.1
314	0.02	87.08
315	0.02	87.07
316	0.02	87.05
317	0.15	87.03
318	0.07	86.88
319	0.03	86.81
320	0.0	86.78
321	0.18	86.78
322	0.01	86.6
323	0.0	86.59
324	0.39	86.59
325	0.21	86.2
326	0.04	85.99
327	0.0	85.95
328	0.0	85.95
329	0.0	85.95
330	0.0	85.95
331	0.02	85.95
332	0.23	85.94
333	0.04	85.7
334	0.0	85.66
335	0.07	85.66
336	0.54	85.59
337	0.54	85.05
338	0.0	84.5
339	0.26	84.5
340	0.03	84.25
341	0.16	84.21
342	0.01	84.05
343	0.32	84.05
344	0.29	83.72
345	0.02	83.43
346	0.0	83.41
347	0.36	83.41
348	0.0	83.06
349	0.03	83.06
350	0.23	83.03
351	0.07	82.79
352	0.02	82.72
353	0.01	82.7
354	0.46	82.69
355	0.46	82.23
356	0.06	81.77
357	0.13	81.71
358	1.25	81.58
359	0.58	80.33
360	0.01	79.75
361	0.14	79.75
362	0.31	79.61
363	0.04	79.3
364	0.0	79.25
365	0.19	79.25
366	0.0	79.07
367	0.0	79.07
368	0.02	79.07
369	0.0	79.05
370	0.45	79.05
371	0.04	78.6
372	0.08	78.56
373	0.0	78.48
374	0.09	78.48
375	0.1	78.39
376	0.24	78.29
377	0.0	78.05
378	0.13	78.05
379	0.26	77.92
380	0.0	77.66
381	1.65	77.66
382	0.85	76.01
383	0.09	75.16
384	0.0	75.07
385	0.02	75.07
386	0.16	75.06
387	0.02	74.9
388	0.23	74.87
389	0.15	74.65
390	0.19	74.49
391	0.07	74.3
392	0.05	74.23
393	0.18	74.19
394	0.55	74.01
395	0.08	73.46
396	0.09	73.38
397	0.18	73.29
398	0.11	73.11
399	0.37	73.0
400	0.19	72.62
401	0.79	72.44
402	0.0	71.65
403	0.02	71.65
404	0.11	71.63
405	0.07	71.53
406	0.02	71.45
407	0.04	71.44
408	0.4	71.4
409	0.05	71.0
410	0.06	70.95
411	0.12	70.89
412	0.48	70.77
413	0.12	70.29
414	0.07	70.17
415	0.02	70.11
416	0.06	70.09
417	0.33	70.03
418	0.12	69.71
419	0.15	69.59
420	0.02	69.44
421	0.02	69.41
422	0.1	69.4
423	0.05	69.29
424	0.73	69.24
425	0.2	68.52
426	0.04	68.31
427	0.01	68.28
428	0.03	68.27
429	0.24	68.24
430	0.38	68.0
431	0.41	67.62
432	0.15	67.21
433	0.03	67.06
434	0.16	67.04
435	0.4	66.88
436	0.29	66.48
437	0.2	66.19
438	0.05	65.99
439	0.62	65.94
440	0.15	65.32
441	0.03	65.17
442	0.06	65.13
443	0.27	65.08
444	0.11	64.8
445	0.15	64.69
446	0.11	64.54
447	0.55	64.43
448	0.47	63.88
449	0.05	63.41
450	0.1	63.36
451	0.44	63.26
452	0.83	62.83
453	0.04	61.99
454	0.08	61.95
455	0.22	61.87
456	0.33	61.65
457	0.03	61.32
458	0.13	61.29
459	0.01	61.16
460	0.04	61.15
461	0.04	61.12
462	0.07	61.08
463	0.2	61.01
464	0.03	60.82
465	0.08	60.79
466	0.15	60.7
467	0.1	60.55
468	0.11	60.45
469	0.09	60.35
470	0.82	60.26
471	0.22	59.44
472	0.19	59.22
473	0.01	59.03
474	0.56	59.02
475	1.03	58.46
476	0.13	57.43
477	0.0	57.31
478	0.15	57.31
479	0.44	57.16
480	0.03	56.71
481	0.07	56.69
482	0.14	56.62
483	0.16	56.47
484	0.04	56.31
485	0.11	56.27
486	0.16	56.16
487	0.31	55.99
488	0.15	55.68
489	0.28	55.53
490	0.13	55.26
491	0.1	55.13
492	0.21	55.03
493	0.83	54.82
494	0.49	53.99
495	0.1	53.5
496	0.05	53.4
497	0.24	53.35
498	0.12	53.1
499	0.05	52.98
500	0.1	52.93
501	0.32	52.83
502	0.05	52.51
503	0.14	52.46
504	0.17	52.31
505	0.31	52.15
506	0.19	51.83
507	0.13	51.64
508	0.18	51.51
509	0.35	51.33
510	0.1	50.98
511	0.14	50.88
512	0.3	50.74
513	0.09	50.44
514	0.06	50.35
515	0.25	50.29
516	0.15	50.04
517	0.25	49.89
518	0.11	49.64
519	0.05	49.53
520	0.29	49.48
521	0.16	49.19
522	0.04	49.03
523	0.14	48.99
524	0.23	48.84
525	0.17	48.61
526	0.15	48.44
527	0.19	48.29
528	0.08	48.1
529	0.28	48.02
530	0.23	47.74
531	0.23	47.51
532	0.51	47.29
533	0.19	46.77
534	0.11	46.59
535	0.03	46.48
536	0.2	46.45
537	0.14	46.25
538	0.33	46.11
539	0.23	45.78
540	0.34	45.55
541	0.2	45.21
542	0.02	45.01
543	0.15	44.99
544	0.4	44.84
545	0.37	44.44
546	0.06	44.07
547	0.26	44.01
548	0.23	43.75
549	0.29	43.52
550	0.13	43.23
551	0.43	43.11
552	0.28	42.68
553	0.02	42.4
554	0.1	42.38
555	0.18	42.28
556	0.21	42.1
557	0.07	41.89
558	0.32	41.81
559	0.13	41.49
560	0.07	41.36
561	0.09	41.29
562	0.35	41.2
563	0.48	40.84
564	0.07	40.36
565	0.17	40.29
566	0.06	40.13
567	0.42	40.07
568	0.46	39.64
569	0.21	39.19
570	0.25	38.97
571	0.04	38.72
572	0.14	38.68
573	0.03	38.54
574	0.45	38.51
575	0.26	38.06
576	0.14	37.8
577	0.01	37.66
578	0.3	37.65
579	0.14	37.35
580	0.25	37.21
581	0.42	36.96
582	0.22	36.54
583	0.22	36.32
584	0.08	36.1
585	0.45	36.02
586	0.37	35.58
587	0.34	35.2
588	0.14	34.86
589	0.86	34.72
590	0.48	33.86
591	0.15	33.37
592	0.14	33.22
593	0.11	33.08
594	0.23	32.97
595	0.07	32.74
596	0.02	32.67
597	0.29	32.65
598	0.39	32.36
599	0.22	31.97
600	0.05	31.75
601	0.25	31.7
602	0.48	31.45
603	0.27	30.97
604	0.08	30.71
605	0.26	30.63
606	0.32	30.36
607	0.26	30.04
608	0.06	29.78
609	0.25	29.72
610	0.24	29.47
611	0.03	29.23
612	0.1	29.2
613	0.14	29.09
614	0.15	28.96
615	0.06	28.81
616	0.15	28.75
617	0.19	28.6
618	0.11	28.41
619	0.06	28.3
620	0.57	28.24
621	0.27	27.67
622	0.1	27.4
623	0.1	27.29
624	0.29	27.19
625	0.54	26.9
626	0.21	26.36
627	0.18	26.15
628	0.15	25.98
629	0.3	25.83
630	0.17	25.53
631	0.07	25.36
632	0.59	25.28
633	0.13	24.69
634	0.1	24.56
635	0.09	24.46
636	0.1	24.36
637	0.02	24.26
638	0.27	24.24
639	0.27	23.97
640	0.21	23.69
641	0.11	23.48
642	0.17	23.38
643	0.5	23.2
644	0.33	22.7
645	0.2	22.37
646	0.03	22.17
647	0.14	22.14
648	0.11	22.0
649	0.13	21.89
650	0.1	21.76
651	0.17	21.66
652	0.17	21.48
653	0.09	21.31
654	0.09	21.23
655	0.03	21.14
656	0.4	21.11
657	0.05	20.71
658	0.08	20.66
659	0.04	20.58
660	0.06	20.54
661	0.27	20.48
662	0.08	20.21
663	0.25	20.13
664	0.04	19.88
665	0.12	19.84
666	0.08	19.71
667	0.14	19.63
668	0.24	19.49
669	0.11	19.25
670	0.14	19.14
671	0.06	19.0
672	0.13	18.93
673	0.08	18.8
674	0.27	18.73
675	0.21	18.46
676	0.08	18.25
677	0.07	18.17
678	0.29	18.11
679	0.35	17.81
680	0.08	17.47
681	0.06	17.38
682	0.03	17.33
683	0.49	17.29
684	0.06	16.8
685	0.04	16.74
686	0.21	16.7
687	0.31	16.49
688	0.05	16.18
689	0.08	16.13
690	0.1	16.05
691	0.27	15.95
692	0.12	15.68
693	0.16	15.57
694	0.13	15.41
695	0.26	15.27
696	0.15	15.01
697	0.11	14.87
698	0.09	14.76
699	0.13	14.67
700	0.12	14.54
701	0.3	14.42
702	0.14	14.12
703	0.07	13.98
704	0.04	13.91
705	0.05	13.87
706	0.1	13.82
707	0.08	13.73
708	0.07	13.64
709	0.15	13.58
710	0.07	13.43
711	0.05	13.36
712	0.09	13.31
713	0.25	13.22
714	0.29	12.96
715	0.05	12.67
716	0.08	12.62
717	0.13	12.54
718	0.37	12.41
719	0.08	12.04
720	0.16	11.96
721	0.05	11.8
722	0.09	11.75
723	0.15	11.67
724	0.07	11.52
725	0.07	11.45
726	0.04	11.38
727	0.02	11.34
728	0.14	11.32
729	0.08	11.17
730	0.04	11.09
731	0.09	11.05
732	0.14	10.96
733	0.12	10.82
734	0.05	10.7
735	0.09	10.65
736	0.23	10.56
737	0.3	10.33
738	0.16	10.03
739	0.13	9.88
740	0.27	9.75
741	0.16	9.48
742	0.07	9.32
743	0.04	9.26
744	0.08	9.22
745	0.09	9.14
746	0.03	9.05
747	0.04	9.01
748	0.03	8.97
749	0.06	8.94
750	0.01	8.89
751	0.07	8.87
752	0.04	8.8
753	0.03	8.77
754	0.07	8.74
755	0.15	8.67
756	0.13	8.52
757	0.09	8.39
758	0.07	8.3
759	0.07	8.23
760	0.12	8.16
761	0.1	8.03
762	0.06	7.94
763	0.13	7.87
764	0.03	7.74
765	0.06	7.71
766	0.03	7.65
767	0.09	7.62
768	0.07	7.53
769	0.05	7.46
770	0.03	7.42
771	0.08	7.39
772	0.04	7.31
773	0.05	7.27
774	0.03	7.23
775	0.01	7.19
776	0.0	7.18
777	0.1	7.18
778	0.16	7.08
779	0.08	6.92
780	0.04	6.84
781	0.04	6.8
782	0.24	6.76
783	0.17	6.52
784	0.09	6.34
785	0.08	6.26
786	0.07	6.17
787	0.09	6.1
788	0.11	6.01
789	0.19	5.9
790	0.07	5.71
791	0.04	5.64
792	0.08	5.6
793	0.05	5.52
794	0.0	5.47
795	0.06	5.47
796	0.06	5.4
797	0.02	5.34
798	0.02	5.33
799	0.01	5.31
800	0.13	5.3
801	0.07	5.17
802	0.08	5.11
803	0.03	5.02
804	0.03	5.0
805	0.04	4.97
806	0.2	4.93
807	0.17	4.72
808	0.0	4.55
809	0.04	4.55
810	0.1	4.51
811	0.14	4.41
812	0.05	4.27
813	0.03	4.22
814	0.07	4.19
815	0.05	4.13
816	0.06	4.07
817	0.04	4.02
818	0.07	3.97
819	0.01	3.91
820	0.03	3.9
821	0.0	3.87
822	0.07	3.87
823	0.0	3.8
824	0.12	3.8
825	0.08	3.68
826	0.06	3.59
827	0.03	3.53
828	0.16	3.5
829	0.23	3.34
830	0.1	3.11
831	0.04	3.01
832	0.09	2.97
833	0.25	2.88
834	0.13	2.64
835	0.03	2.5
836	0.02	2.48
837	0.11	2.46
838	0.08	2.35
839	0.01	2.27
840	0.04	2.26
841	0.0	2.23
842	0.03	2.23
843	0.01	2.2
844	0.02	2.18
845	0.01	2.16
846	0.03	2.15
847	0.07	2.12
848	0.04	2.05
849	0.08	2.01
850	0.01	1.93
851	0.19	1.92
852	0.08	1.73
853	0.02	1.66
854	0.04	1.64
855	0.02	1.6
856	0.05	1.58
857	0.01	1.53
858	0.02	1.52
859	0.0	1.49
860	0.01	1.49
861	0.03	1.49
862	0.0	1.46
863	0.0	1.46
864	0.0	1.46
865	0.03	1.46
866	0.01	1.43
867	0.04	1.42
868	0.0	1.38
869	0.03	1.38
870	0.0	1.36
871	0.08	1.36
872	0.05	1.27
873	0.01	1.22
874	0.02	1.21
875	0.02	1.19
876	0.09	1.17
877	0.03	1.08
878	0.04	1.05
879	0.04	1.02
880	0.06	0.98
881	0.01	0.92
882	0.01	0.91
883	0.06	0.9
884	0.0	0.84
885	0.0	0.84
886	0.02	0.84
887	0.03	0.82
888	0.0	0.79
889	0.01	0.79
890	0.02	0.78
891	0.01	0.76
892	0.0	0.75
893	0.0	0.75
894	0.07	0.75
895	0.03	0.68
896	0.01	0.65
897	0.01	0.64
898	0.01	0.63
899	0.01	0.62
900	0.06	0.61
901	0.04	0.56
902	0.0	0.52
903	0.0	0.52
904	0.04	0.52
905	0.0	0.48
906	0.0	0.48
907	0.0	0.48
908	0.0	0.48
909	0.02	0.48
910	0.0	0.45
911	0.0	0.45
912	0.0	0.45
913	0.01	0.45
914	0.0	0.44
915	0.0	0.44
916	0.0	0.44
917	0.0	0.44
918	0.06	0.44
919	0.0	0.39
920	0.0	0.39
921	0.0	0.39
922	0.07	0.39
923	0.03	0.31
924	0.0	0.28
925	0.0	0.28
926	0.03	0.28
927	0.03	0.25
928	0.0	0.22
929	0.0	0.22
930	0.0	0.22
931	0.04	0.22
932	0.0	0.17
933	0.0	0.17
934	0.0	0.17
935	0.0	0.17
936	0.01	0.17
937	0.0	0.16
938	0.0	0.16
939	0.0	0.16
940	0.04	0.16
941	0.02	0.12
942	0.0	0.1
943	0.0	0.1
944	0.0	0.1
945	0.07	0.1
946	0.0	0.03
947	0.0	0.03
948	0.0	0.03
949	0.03	0.03
950	0.0	0.0
951	0.0	0.0
952	0.0	0.0
953	0.0	0.0
954	0.0	0.0
955	0.0	0.0
956	0.0	0.0
957	0.0	0.0
958	0.0	0.0
959	0.0	0.0
960	0.0	0.0
961	0.0	0.0
962	0.0	0.0
963	0.0	0.0
964	0.0	0.0
965	0.0	0.0
966	0.0	0.0
967	0.0	0.0
968	0.0	0.0
969	0.0	0.0
970	0.0	0.0
971	0.0	0.0
972	0.0	0.0
973	0.0	0.0
974	0.0	0.0
975	0.0	0.0
976	0.0	0.0
977	0.0	0.0
978	0.0	0.0
979	0.0	0.0
980	0.0	0.0
981	0.0	0.0
982	0.0	0.0
983	0.0	0.0
984	0.0	0.0
985	0.0	0.0
986	0.0	0.0
987	0.0	0.0
988	0.0	0.0
989	0.0	0.0
990	0.0	0.0
991	0.0	0.0
992	0.0	0.0
993	0.0	0.0
994	0.0	0.0
995	0.0	0.0
996	0.0	0.0
997	0.0	0.0
998	0.0	0.0
999	0.0	0.0
1000	0.0	0.0
1001	0.0	0.0
1002	0.0	0.0
1003	0.0	0.0
1004	0.0	0.0
1005	0.0	0.0
1006	0.0	0.0
1007	0.0	0.0
1008	0.0	0.0
1009	0.0	0.0
1010	0.0	0.0
1011	0.0	0.0
1012	0.0	0.0
1013	0.0	0.0
1014	0.0	0.0
1015	0.0	0.0
1016	0.0	0.0
1017	0.0	0.0
1018	0.0	0.0
1019	0.0	0.0
1020	0.0	0.0
1021	0.0	0.0
1022	0.0	0.0
1023	0.0	0.0
1024	0.0	0.0
1025	0.0	0.0
1026	0.0	0.0
1027	0.0	0.0
1028	0.0	0.0
1029	0.0	0.0
1030	0.0	0.0
1031	0.0	0.0
1032	0.0	0.0
1033	0.0	0.0
1034	0.0	0.0
1035	0.0	0.0
1036	0.0	0.0
1037	0.0	0.0
1038	0.0	0.0
1039	0.0	0.0
1040	0.0	0.0
1041	0.0	0.0
1042	0.0	0.0
1043	0.0	0.0
1044	0.0	0.0
1045	0.0	0.0
1046	0.0	0.0
1047	0.0	0.0
1048	0.0	0.0
1049	0.0	0.0
1050	0.0	0.0
1051	0.0	0.0
1052	0.0	0.0
1053	0.0	0.0
1054	0.0	0.0
1055	0.0	0.0
1056	0.0	0.0
1057	0.0	0.0
1058	0.0	0.0
1059	0.0	0.0
1060	0.0	0.0
1061	0.0	0.0
1062	0.0	0.0
1063	0.0	0.0
1064	0.0	0.0
1065	0.0	0.0
1066	0.0	0.0
1067	0.0	0.0
1068	0.0	0.0
1069	0.0	0.0
1070	0.0	0.0
1071	0.0	0.0
1072	0.0	0.0
1073	0.0	0.0
1074	0.0	0.0
1075	0.0	0.0
1076	0.0	0.0
1077	0.0	0.0
1078	0.0	0.0
1079	0.0	0.0
1080	0.0	0.0
1081	0.0	0.0
1082	0.0	0.0
1083	0.0	0.0
1084	0.0	0.0
1085	0.0	0.0
1086	0.0	0.0
1087	0.0	0.0
1088	0.0	0.0
1089	0.0	0.0
1090	0.0	0.0
1091	0.0	0.0
1092	0.0	0.0
1093	0.0	0.0
1094	0.0	0.0
1095	0.0	0.0
1096	0.0	0.0
1097	0.0	0.0
1098	0.0	0.0
1099	0.0	0.0
1100	0.0	0.0
1101	0.0	0.0
1102	0.0	0.0
1103	0.0	0.0
1104	0.0	0.0
1105	0.0	0.0
1106	0.0	0.0

## Sheet: Caucasian
user_USA_Caucasian_n_265 - Class I Coverage
Number of epitope hits / HLA combinations recognized	Percent of individuals	Cumulative percent of population coverage
0	0.33	100.0
1	0.0	99.67
2	0.0	99.67
3	0.0	99.67
4	0.0	99.67
5	0.0	99.67
6	0.0	99.67
7	0.0	99.67
8	0.0	99.67
9	0.0	99.67
10	0.0	99.67
11	0.0	99.67
12	0.0	99.67
13	0.0	99.67
14	0.0	99.67
15	0.0	99.67
16	0.0	99.67
17	0.0	99.67
18	0.0	99.67
19	0.0	99.67
20	0.0	99.67
21	0.0	99.67
22	0.0	99.67
23	0.0	99.67
24	0.0	99.67
25	0.0	99.67
26	0.0	99.67
27	0.0	99.67
28	0.0	99.67
29	0.0	99.67
30	0.0	99.67
31	0.0	99.67
32	0.0	99.67
33	0.0	99.67
34	0.0	99.67
35	0.0	99.67
36	0.0	99.67
37	0.0	99.67
38	0.0	99.67
39	0.0	99.67
40	0.0	99.67
41	0.0	99.67
42	0.0	99.67
43	0.0	99.67
44	0.0	99.67
45	0.0	99.67
46	0.0	99.67
47	0.0	99.67
48	0.0	99.67
49	0.0	99.67
50	0.0	99.67
51	0.0	99.67
52	0.0	99.67
53	0.0	99.67
54	0.0	99.67
55	0.0	99.67
56	0.0	99.67
57	0.0	99.67
58	0.0	99.67
59	0.0	99.67
60	0.0	99.67
61	0.0	99.67
62	0.0	99.67
63	0.0	99.67
64	0.0	99.67
65	0.0	99.67
66	0.0	99.67
67	0.0	99.67
68	0.0	99.67
69	0.0	99.67
70	0.0	99.67
71	0.0	99.67
72	0.0	99.67
73	0.0	99.67
74	0.0	99.67
75	0.0	99.67
76	0.0	99.67
77	0.0	99.67
78	0.0	99.67
79	0.0	99.67
80	0.0	99.67
81	0.0	99.67
82	0.0	99.67
83	0.0	99.67
84	0.0	99.67
85	0.0	99.67
86	0.0	99.67
87	0.0	99.67
88	0.0	99.67
89	0.0	99.67
90	0.0	99.67
91	0.0	99.67
92	0.0	99.67
93	0.0	99.67
94	0.0	99.67
95	0.0	99.67
96	0.0	99.67
97	0.0	99.67
98	0.0	99.67
99	0.0	99.67
100	0.0	99.67
101	0.0	99.67
102	0.0	99.67
103	0.0	99.67
104	0.0	99.67
105	0.0	99.67
106	0.0	99.67
107	0.0	99.67
108	0.0	99.67
109	0.0	99.67
110	0.0	99.67
111	0.0	99.67
112	0.0	99.67
113	0.36	99.67
114	0.0	99.31
115	0.0	99.31
116	0.0	99.31
117	0.0	99.31
118	0.0	99.31
119	0.0	99.31
120	0.0	99.31
121	0.0	99.31
122	0.0	99.31
123	0.0	99.31
124	0.0	99.31
125	0.0	99.31
126	0.0	99.31
127	0.0	99.31
128	0.0	99.31
129	0.0	99.31
130	0.0	99.31
131	0.0	99.31
132	0.0	99.31
133	0.0	99.31
134	0.38	99.31
135	0.0	98.93
136	0.0	98.93
137	0.0	98.93
138	0.0	98.93
139	0.08	98.93
140	0.0	98.85
141	0.0	98.85
142	0.0	98.85
143	0.0	98.85
144	0.0	98.85
145	0.0	98.85
146	0.0	98.85
147	0.0	98.85
148	0.0	98.85
149	0.12	98.85
150	0.37	98.73
151	0.0	98.36
152	0.0	98.36
153	0.0	98.36
154	0.0	98.36
155	0.0	98.36
156	0.0	98.36
157	0.0	98.36
158	0.0	98.36
159	0.0	98.36
160	0.0	98.36
161	0.0	98.36
162	0.0	98.36
163	0.0	98.36
164	0.43	98.36
165	0.0	97.93
166	0.0	97.93
167	0.0	97.93
168	0.0	97.93
169	0.0	97.93
170	0.0	97.93
171	0.0	97.93
172	0.0	97.93
173	0.0	97.93
174	0.0	97.93
175	0.0	97.93
176	0.0	97.93
177	0.0	97.93
178	0.0	97.93
179	0.0	97.93
180	0.0	97.93
181	0.1	97.93
182	0.0	97.84
183	0.0	97.84
184	0.0	97.84
185	0.0	97.84
186	1.25	97.84
187	0.0	96.59
188	0.07	96.59
189	0.0	96.52
190	0.0	96.52
191	0.0	96.52
192	0.0	96.52
193	0.0	96.52
194	0.0	96.52
195	0.0	96.52
196	0.0	96.52
197	0.46	96.52
198	0.0	96.05
199	0.0	96.05
200	0.0	96.05
201	0.14	96.05
202	0.0	95.92
203	0.0	95.92
204	0.0	95.92
205	0.0	95.92
206	0.0	95.92
207	0.0	95.92
208	0.22	95.92
209	0.0	95.7
210	0.0	95.7
211	0.0	95.7
212	0.0	95.7
213	0.0	95.7
214	0.0	95.7
215	0.0	95.7
216	0.0	95.7
217	0.0	95.7
218	0.0	95.7
219	0.0	95.7
220	0.0	95.7
221	0.0	95.7
222	0.0	95.7
223	0.0	95.7
224	0.0	95.7
225	0.0	95.7
226	0.0	95.7
227	0.0	95.7
228	0.0	95.7
229	0.0	95.7
230	0.0	95.7
231	0.23	95.7
232	0.0	95.47
233	0.0	95.47
234	0.0	95.47
235	0.0	95.47
236	0.0	95.47
237	0.0	95.47
238	0.0	95.47
239	0.18	95.47
240	0.0	95.29
241	0.0	95.29
242	0.0	95.29
243	0.0	95.29
244	0.0	95.29
245	0.0	95.29
246	0.0	95.29
247	0.14	95.29
248	0.2	95.15
249	0.0	94.95
250	0.0	94.95
251	0.0	94.95
252	0.03	94.95
253	0.0	94.92
254	0.0	94.92
255	0.0	94.92
256	0.0	94.92
257	0.0	94.92
258	0.0	94.92
259	0.0	94.92
260	0.0	94.92
261	0.0	94.92
262	0.05	94.92
263	0.15	94.87
264	0.0	94.72
265	0.0	94.72
266	0.0	94.72
267	0.0	94.72
268	0.0	94.72
269	0.0	94.72
270	0.0	94.72
271	0.0	94.72
272	0.0	94.72
273	0.04	94.72
274	0.0	94.68
275	0.0	94.68
276	0.0	94.68
277	0.16	94.68
278	0.0	94.52
279	0.0	94.52
280	0.0	94.52
281	0.0	94.52
282	0.0	94.52
283	0.05	94.52
284	0.15	94.47
285	0.0	94.32
286	0.0	94.32
287	0.0	94.32
288	0.01	94.32
289	0.04	94.31
290	0.0	94.27
291	0.14	94.27
292	0.0	94.13
293	0.0	94.13
294	0.04	94.13
295	0.0	94.09
296	0.0	94.09
297	0.0	94.09
298	0.17	94.09
299	1.41	93.92
300	0.62	92.52
301	0.03	91.9
302	0.0	91.87
303	0.04	91.87
304	0.0	91.83
305	0.0	91.83
306	0.0	91.83
307	0.0	91.83
308	0.0	91.83
309	0.0	91.83
310	0.5	91.83
311	0.0	91.32
312	0.0	91.32
313	0.06	91.32
314	0.33	91.26
315	0.04	90.94
316	0.0	90.9
317	0.0	90.9
318	0.0	90.9
319	0.0	90.9
320	1.45	90.9
321	0.24	89.45
322	0.03	89.21
323	0.0	89.18
324	0.0	89.18
325	0.32	89.18
326	0.0	88.86
327	0.01	88.86
328	0.03	88.86
329	0.0	88.82
330	0.01	88.82
331	0.58	88.81
332	0.0	88.23
333	0.0	88.23
334	0.0	88.23
335	0.61	88.23
336	1.52	87.62
337	0.01	86.1
338	0.03	86.09
339	0.0	86.06
340	0.03	86.06
341	0.0	86.02
342	0.25	86.02
343	0.0	85.77
344	0.25	85.77
345	0.05	85.52
346	0.17	85.47
347	0.57	85.31
348	0.0	84.73
349	0.0	84.73
350	1.67	84.73
351	0.15	83.06
352	0.11	82.91
353	0.0	82.81
354	0.0	82.81
355	0.0	82.81
356	0.0	82.81
357	0.08	82.81
358	0.24	82.73
359	0.0	82.48
360	0.0	82.48
361	0.68	82.48
362	0.0	81.81
363	0.0	81.81
364	0.0	81.81
365	0.44	81.81
366	0.0	81.36
367	0.36	81.36
368	0.0	81.0
369	0.01	81.0
370	0.06	80.99
371	0.0	80.93
372	0.28	80.93
373	0.07	80.65
374	0.26	80.58
375	0.0	80.32
376	0.0	80.32
377	0.0	80.32
378	0.15	80.32
379	0.0	80.16
380	0.08	80.16
381	0.26	80.08
382	0.12	79.82
383	0.43	79.69
384	0.0	79.26
385	0.1	79.26
386	0.0	79.17
387	0.17	79.17
388	0.03	79.0
389	0.17	78.97
390	0.0	78.8
391	0.0	78.8
392	0.0	78.8
393	0.0	78.8
394	0.23	78.8
395	0.3	78.57
396	0.05	78.27
397	0.03	78.23
398	0.16	78.2
399	0.0	78.04
400	0.0	78.04
401	0.0	78.04
402	0.0	78.04
403	0.09	78.04
404	0.15	77.95
405	0.1	77.81
406	0.0	77.7
407	0.0	77.7
408	0.0	77.7
409	0.04	77.7
410	0.0	77.67
411	0.0	77.67
412	0.17	77.67
413	0.63	77.5
414	0.0	76.88
415	0.0	76.88
416	0.0	76.88
417	0.24	76.88
418	0.0	76.64
419	0.05	76.64
420	0.02	76.59
421	0.0	76.57
422	0.0	76.57
423	0.0	76.57
424	0.0	76.57
425	0.83	76.57
426	0.0	75.74
427	0.02	75.74
428	0.11	75.72
429	0.02	75.61
430	0.03	75.59
431	0.0	75.55
432	0.04	75.55
433	0.52	75.52
434	1.44	75.0
435	0.0	73.57
436	0.27	73.57
437	0.0	73.3
438	0.13	73.3
439	0.2	73.17
440	0.12	72.96
441	0.15	72.84
442	0.0	72.69
443	0.0	72.69
444	0.19	72.69
445	0.29	72.5
446	0.0	72.21
447	0.12	72.21
448	0.24	72.1
449	0.89	71.85
450	0.65	70.96
451	0.0	70.31
452	0.0	70.31
453	0.01	70.31
454	0.0	70.3
455	0.27	70.3
456	0.13	70.03
457	0.0	69.9
458	0.0	69.9
459	0.21	69.9
460	0.23	69.69
461	0.0	69.46
462	0.0	69.46
463	0.62	69.46
464	0.81	68.84
465	0.0	68.03
466	0.0	68.03
467	0.0	68.03
468	0.0	68.03
469	0.2	68.03
470	0.79	67.83
471	0.1	67.05
472	0.04	66.95
473	0.0	66.91
474	0.29	66.91
475	0.15	66.62
476	0.0	66.47
477	0.15	66.47
478	0.16	66.32
479	0.17	66.16
480	0.22	65.99
481	0.41	65.77
482	0.0	65.36
483	0.02	65.36
484	0.66	65.34
485	0.4	64.68
486	0.73	64.28
487	0.15	63.56
488	0.19	63.41
489	0.17	63.22
490	0.02	63.05
491	0.09	63.03
492	0.12	62.94
493	0.03	62.82
494	0.1	62.78
495	0.25	62.68
496	0.55	62.43
497	0.32	61.88
498	0.04	61.55
499	0.33	61.51
500	0.92	61.18
501	0.26	60.26
502	0.04	60.0
503	0.0	59.96
504	0.04	59.96
505	0.0	59.92
506	0.15	59.92
507	0.28	59.77
508	0.38	59.49
509	0.02	59.1
510	0.08	59.09
511	0.35	59.0
512	0.06	58.65
513	0.03	58.59
514	0.18	58.56
515	0.18	58.38
516	0.07	58.19
517	0.68	58.12
518	0.11	57.44
519	0.05	57.33
520	0.03	57.27
521	0.21	57.25
522	0.3	57.03
523	0.08	56.73
524	0.14	56.65
525	0.07	56.51
526	0.04	56.44
527	0.02	56.4
528	0.33	56.38
529	0.13	56.05
530	0.39	55.92
531	0.35	55.53
532	0.27	55.17
533	0.54	54.9
534	0.05	54.36
535	0.05	54.31
536	0.07	54.26
537	0.18	54.19
538	0.47	54.0
539	0.56	53.53
540	0.0	52.98
541	0.12	52.98
542	0.07	52.86
543	0.14	52.79
544	0.32	52.65
545	0.17	52.33
546	0.07	52.15
547	1.12	52.08
548	0.44	50.96
549	0.15	50.52
550	0.0	50.37
551	0.47	50.37
552	0.12	49.9
553	0.12	49.77
554	0.1	49.65
555	0.15	49.56
556	0.06	49.4
557	0.0	49.34
558	0.42	49.34
559	0.34	48.92
560	0.07	48.58
561	0.01	48.51
562	0.37	48.5
563	0.26	48.13
564	0.21	47.88
565	0.0	47.67
566	0.14	47.67
567	0.3	47.52
568	0.43	47.23
569	0.21	46.8
570	0.11	46.58
571	0.1	46.48
572	0.0	46.38
573	0.26	46.38
574	0.15	46.12
575	0.48	45.97
576	0.03	45.48
577	0.33	45.45
578	0.14	45.12
579	0.15	44.98
580	0.02	44.83
581	0.37	44.82
582	0.09	44.45
583	0.31	44.36
584	0.64	44.04
585	0.05	43.41
586	0.17	43.35
587	0.0	43.19
588	0.05	43.19
589	0.54	43.13
590	0.28	42.59
591	0.1	42.31
592	0.21	42.21
593	0.02	42.0
594	0.13	41.98
595	0.14	41.85
596	0.07	41.71
597	0.06	41.65
598	0.75	41.59
599	0.69	40.84
600	0.2	40.15
601	0.12	39.95
602	0.0	39.83
603	0.15	39.83
604	0.11	39.67
605	0.17	39.56
606	0.16	39.39
607	0.0	39.24
608	0.0	39.24
609	0.18	39.24
610	0.26	39.05
611	0.23	38.79
612	0.04	38.56
613	0.29	38.53
614	0.4	38.24
615	0.16	37.83
616	0.06	37.67
617	0.03	37.61
618	0.02	37.58
619	0.03	37.56
620	0.76	37.53
621	0.15	36.77
622	0.45	36.62
623	0.0	36.17
624	0.02	36.17
625	0.13	36.15
626	0.19	36.02
627	0.21	35.82
628	0.1	35.62
629	0.08	35.51
630	0.21	35.44
631	0.63	35.22
632	0.0	34.6
633	0.19	34.6
634	0.12	34.41
635	0.47	34.29
636	0.66	33.82
637	0.1	33.16
638	0.14	33.05
639	0.02	32.91
640	0.02	32.9
641	0.29	32.88
642	0.31	32.58
643	0.11	32.27
644	0.21	32.16
645	0.18	31.95
646	0.34	31.77
647	0.3	31.43
648	0.03	31.13
649	0.06	31.1
650	0.77	31.03
651	0.11	30.26
652	0.35	30.16
653	0.06	29.81
654	0.0	29.74
655	0.0	29.74
656	0.3	29.74
657	0.18	29.44
658	0.19	29.27
659	0.0	29.07
660	0.26	29.07
661	0.49	28.82
662	0.0	28.32
663	0.05	28.32
664	0.2	28.28
665	0.44	28.08
666	0.07	27.64
667	0.46	27.57
668	0.05	27.11
669	0.07	27.06
670	0.06	26.99
671	0.24	26.94
672	0.27	26.7
673	0.33	26.42
674	0.11	26.09
675	0.08	25.98
676	0.1	25.9
677	0.09	25.8
678	0.26	25.71
679	0.06	25.45
680	0.24	25.39
681	0.4	25.15
682	0.34	24.76
683	0.08	24.42
684	0.1	24.34
685	0.13	24.24
686	0.17	24.11
687	0.11	23.94
688	0.13	23.83
689	0.28	23.7
690	0.06	23.42
691	0.06	23.36
692	0.13	23.3
693	0.06	23.18
694	0.2	23.12
695	0.24	22.92
696	0.14	22.68
697	0.33	22.54
698	0.22	22.21
699	0.02	21.99
700	0.06	21.97
701	0.22	21.91
702	0.04	21.69
703	0.27	21.64
704	0.11	21.37
705	0.12	21.26
706	0.04	21.14
707	0.06	21.1
708	0.14	21.04
709	0.06	20.9
710	0.02	20.83
711	0.11	20.81
712	0.31	20.7
713	0.03	20.39
714	0.07	20.36
715	0.14	20.29
716	0.19	20.15
717	0.05	19.96
718	0.1	19.91
719	0.08	19.81
720	0.11	19.73
721	0.05	19.61
722	0.05	19.56
723	0.05	19.51
724	0.08	19.46
725	0.51	19.38
726	0.07	18.87
727	0.1	18.8
728	0.09	18.7
729	0.08	18.61
730	0.08	18.54
731	0.17	18.45
732	0.08	18.28
733	0.23	18.2
734	0.32	17.96
735	0.18	17.64
736	0.22	17.47
737	0.04	17.24
738	0.08	17.2
739	0.14	17.12
740	0.17	16.97
741	0.11	16.8
742	0.07	16.69
743	0.03	16.62
744	0.21	16.59
745	0.18	16.38
746	0.11	16.2
747	0.11	16.09
748	0.18	15.98
749	0.3	15.8
750	0.07	15.5
751	0.03	15.42
752	0.02	15.39
753	0.04	15.36
754	0.1	15.32
755	0.25	15.23
756	0.19	14.98
757	0.03	14.79
758	0.01	14.76
759	0.13	14.75
760	0.18	14.62
761	0.14	14.44
762	0.05	14.3
763	0.27	14.25
764	0.04	13.98
765	0.16	13.94
766	0.06	13.78
767	0.06	13.72
768	0.0	13.66
769	0.23	13.66
770	0.43	13.44
771	0.13	13.01
772	0.18	12.88
773	0.02	12.7
774	0.16	12.68
775	0.15	12.52
776	0.15	12.37
777	0.04	12.22
778	0.21	12.18
779	0.1	11.97
780	0.21	11.87
781	0.26	11.66
782	0.04	11.4
783	0.09	11.36
784	0.32	11.27
785	0.26	10.96
786	0.25	10.7
787	0.18	10.45
788	0.01	10.27
789	0.1	10.26
790	0.14	10.15
791	0.19	10.01
792	0.15	9.82
793	0.04	9.68
794	0.08	9.63
795	0.29	9.55
796	0.07	9.26
797	0.13	9.2
798	0.04	9.06
799	0.28	9.03
800	0.34	8.75
801	0.13	8.41
802	0.07	8.28
803	0.06	8.2
804	0.04	8.14
805	0.05	8.09
806	0.24	8.04
807	0.05	7.8
808	0.18	7.75
809	0.01	7.57
810	0.12	7.56
811	0.15	7.43
812	0.09	7.28
813	0.03	7.19
814	0.15	7.16
815	0.19	7.01
816	0.06	6.82
817	0.14	6.75
818	0.01	6.61
819	0.06	6.6
820	0.1	6.54
821	0.08	6.44
822	0.1	6.36
823	0.07	6.26
824	0.06	6.19
825	0.07	6.13
826	0.04	6.07
827	0.02	6.02
828	0.05	6.0
829	0.2	5.95
830	0.11	5.75
831	0.13	5.64
832	0.03	5.51
833	0.01	5.49
834	0.04	5.48
835	0.04	5.44
836	0.04	5.4
837	0.04	5.35
838	0.25	5.31
839	0.08	5.07
840	0.05	4.99
841	0.01	4.94
842	0.05	4.93
843	0.01	4.88
844	0.06	4.87
845	0.08	4.81
846	0.06	4.73
847	0.12	4.66
848	0.01	4.54
849	0.09	4.53
850	0.04	4.44
851	0.03	4.4
852	0.0	4.37
853	0.09	4.37
854	0.04	4.27
855	0.03	4.24
856	0.0	4.21
857	0.01	4.21
858	0.06	4.2
859	0.17	4.14
860	0.05	3.97
861	0.02	3.91
862	0.04	3.89
863	0.0	3.85
864	0.05	3.85
865	0.02	3.8
866	0.05	3.78
867	0.01	3.73
868	0.18	3.73
869	0.04	3.54
870	0.13	3.5
871	0.0	3.37
872	0.01	3.37
873	0.03	3.36
874	0.12	3.33
875	0.22	3.21
876	0.03	2.98
877	0.02	2.96
878	0.0	2.94
879	0.07	2.94
880	0.05	2.87
881	0.07	2.82
882	0.0	2.75
883	0.12	2.75
884	0.16	2.63
885	0.04	2.47
886	0.08	2.43
887	0.0	2.34
888	0.01	2.34
889	0.23	2.33
890	0.07	2.1
891	0.03	2.03
892	0.05	2.0
893	0.0	1.94
894	0.03	1.94
895	0.09	1.91
896	0.02	1.82
897	0.05	1.81
898	0.16	1.76
899	0.02	1.6
900	0.09	1.57
901	0.0	1.49
902	0.01	1.49
903	0.0	1.48
904	0.12	1.48
905	0.06	1.36
906	0.09	1.3
907	0.0	1.21
908	0.0	1.21
909	0.08	1.21
910	0.0	1.13
911	0.06	1.12
912	0.0	1.07
913	0.1	1.07
914	0.0	0.97
915	0.06	0.97
916	0.0	0.91
917	0.02	0.91
918	0.01	0.89
919	0.03	0.88
920	0.08	0.85
921	0.01	0.77
922	0.04	0.76
923	0.0	0.72
924	0.02	0.72
925	0.01	0.71
926	0.03	0.7
927	0.0	0.67
928	0.03	0.67
929	0.04	0.64
930	0.01	0.6
931	0.0	0.59
932	0.0	0.59
933	0.01	0.59
934	0.05	0.58
935	0.01	0.53
936	0.01	0.52
937	0.01	0.51
938	0.0	0.5
939	0.0	0.5
940	0.0	0.5
941	0.0	0.5
942	0.0	0.5
943	0.07	0.5
944	0.01	0.43
945	0.0	0.42
946	0.0	0.42
947	0.0	0.42
948	0.0	0.42
949	0.0	0.42
950	0.0	0.42
951	0.01	0.42
952	0.02	0.41
953	0.0	0.39
954	0.0	0.39
955	0.0	0.39
956	0.0	0.39
957	0.0	0.39
958	0.01	0.39
959	0.0	0.38
960	0.01	0.38
961	0.0	0.37
962	0.0	0.37
963	0.0	0.37
964	0.04	0.37
965	0.0	0.33
966	0.0	0.33
967	0.01	0.33
968	0.0	0.33
969	0.0	0.33
970	0.0	0.32
971	0.0	0.32
972	0.0	0.32
973	0.09	0.32
974	0.0	0.23
975	0.01	0.23
976	0.0	0.22
977	0.0	0.22
978	0.01	0.22
979	0.01	0.22
980	0.02	0.21
981	0.0	0.19
982	0.0	0.19
983	0.0	0.19
984	0.03	0.19
985	0.0	0.16
986	0.0	0.16
987	0.0	0.15
988	0.02	0.15
989	0.02	0.14
990	0.0	0.11
991	0.0	0.11
992	0.0	0.11
993	0.0	0.11
994	0.02	0.11
995	0.02	0.09
996	0.0	0.08
997	0.0	0.08
998	0.0	0.08
999	0.0	0.08
1000	0.0	0.08
1001	0.0	0.08
1002	0.0	0.08
1003	0.02	0.08
1004	0.0	0.05
1005	0.0	0.05
1006	0.0	0.05
1007	0.0	0.05
1008	0.0	0.05
1009	0.0	0.05
1010	0.0	0.05
1011	0.01	0.05
1012	0.0	0.04
1013	0.0	0.04
1014	0.0	0.04
1015	0.0	0.04
1016	0.0	0.04
1017	0.0	0.04
1018	0.02	0.04
1019	0.0	0.02
1020	0.01	0.02
1021	0.0	0.02
1022	0.0	0.02
1023	0.0	0.02
1024	0.0	0.02
1025	0.0	0.02
1026	0.0	0.02
1027	0.0	0.02
1028	0.0	0.01
1029	0.0	0.01
1030	0.0	0.01
1031	0.0	0.01
1032	0.0	0.01
1033	0.0	0.01
1034	0.0	0.01
1035	0.0	0.01
1036	0.0	0.01
1037	0.0	0.01
1038	0.0	0.01
1039	0.0	0.01
1040	0.0	0.01
1041	0.0	0.01
1042	0.0	0.01
1043	0.0	0.01
1044	0.0	0.01
1045	0.0	0.01
1046	0.0	0.01
1047	0.0	0.01
1048	0.0	0.01
1049	0.0	0.01
1050	0.0	0.01
1051	0.0	0.01
1052	0.0	0.01
1053	0.0	0.01
1054	0.0	0.01
1055	0.0	0.01
1056	0.0	0.01
1057	0.0	0.01
1058	0.0	0.01
1059	0.0	0.01
1060	0.0	0.01
1061	0.0	0.01
1062	0.0	0.01
1063	0.0	0.01
1064	0.0	0.01
1065	0.0	0.01
1066	0.0	0.01
1067	0.0	0.01
1068	0.0	0.01
1069	0.0	0.01
1070	0.0	0.01
1071	0.0	0.01
1072	0.0	0.01
1073	0.0	0.01
1074	0.0	0.01
1075	0.0	0.01
1076	0.0	0.01
1077	0.0	0.01
1078	0.01	0.01
1079	0.0	0.0
1080	0.0	0.0
1081	0.0	0.0
1082	0.0	0.0
1083	0.0	0.0
1084	0.0	0.0
1085	0.0	0.0
1086	0.0	0.0
1087	0.0	0.0
1088	0.0	0.0
1089	0.0	0.0
1090	0.0	0.0
1091	0.0	0.0
1092	0.0	0.0
1093	0.0	0.0
1094	0.0	0.0
1095	0.0	0.0
1096	0.0	0.0
1097	0.0	0.0
1098	0.0	0.0
1099	0.0	0.0
1100	0.0	0.0
1101	0.0	0.0
1102	0.0	0.0
1103	0.0	0.0
1104	0.0	0.0
1105	0.0	0.0
1106	0.0	0.0

## Sheet: Hispanic
user_USA_Hispanic_n_234 - Class I Coverage
Number of epitope hits / HLA combinations recognized	Percent of individuals	Cumulative percent of population coverage
0	0.42	100.0
1	0.0	99.58
2	0.0	99.58
3	0.0	99.58
4	0.0	99.58
5	0.0	99.58
6	0.0	99.58
7	0.0	99.58
8	0.0	99.58
9	0.0	99.58
10	0.0	99.58
11	0.0	99.58
12	0.0	99.58
13	0.0	99.58
14	0.0	99.58
15	0.0	99.58
16	0.0	99.58
17	0.0	99.58
18	0.0	99.58
19	0.0	99.58
20	0.0	99.58
21	0.0	99.58
22	0.0	99.58
23	0.0	99.58
24	0.0	99.58
25	0.0	99.58
26	0.0	99.58
27	0.0	99.58
28	0.0	99.58
29	0.0	99.58
30	0.0	99.58
31	0.0	99.58
32	0.0	99.58
33	0.0	99.58
34	0.0	99.58
35	0.0	99.58
36	0.0	99.58
37	0.0	99.58
38	0.0	99.58
39	0.0	99.58
40	0.0	99.58
41	0.0	99.58
42	0.0	99.58
43	0.0	99.58
44	0.0	99.58
45	0.0	99.58
46	0.0	99.58
47	0.0	99.58
48	0.0	99.58
49	0.0	99.58
50	0.0	99.58
51	0.0	99.58
52	0.0	99.58
53	0.0	99.58
54	0.0	99.58
55	0.0	99.58
56	0.0	99.58
57	0.0	99.58
58	0.0	99.58
59	0.0	99.58
60	0.0	99.58
61	0.0	99.58
62	0.08	99.58
63	0.0	99.5
64	0.0	99.5
65	0.0	99.5
66	0.0	99.5
67	0.0	99.5
68	0.0	99.5
69	0.0	99.5
70	0.0	99.5
71	0.0	99.5
72	0.0	99.5
73	0.0	99.5
74	0.0	99.5
75	0.0	99.5
76	0.0	99.5
77	0.0	99.5
78	0.0	99.5
79	0.0	99.5
80	0.0	99.5
81	0.0	99.5
82	0.0	99.5
83	0.0	99.5
84	0.0	99.5
85	0.0	99.5
86	0.09	99.5
87	0.0	99.41
88	0.0	99.41
89	0.0	99.41
90	0.0	99.41
91	0.0	99.41
92	0.0	99.41
93	0.0	99.41
94	0.0	99.41
95	0.0	99.41
96	0.0	99.41
97	0.0	99.41
98	0.0	99.41
99	0.0	99.41
100	0.0	99.41
101	0.0	99.41
102	0.0	99.41
103	0.0	99.41
104	0.0	99.41
105	0.0	99.41
106	0.0	99.41
107	0.0	99.41
108	0.0	99.41
109	0.0	99.41
110	0.0	99.41
111	0.0	99.41
112	0.0	99.41
113	0.22	99.41
114	0.0	99.19
115	0.0	99.19
116	0.09	99.19
117	0.0	99.1
118	0.06	99.1
119	0.0	99.04
120	0.0	99.04
121	0.0	99.04
122	0.0	99.04
123	0.0	99.04
124	0.0	99.04
125	0.0	99.04
126	0.0	99.04
127	0.0	99.04
128	0.0	99.04
129	0.0	99.04
130	0.0	99.04
131	0.18	99.04
132	0.0	98.86
133	0.0	98.86
134	0.12	98.86
135	0.0	98.74
136	0.0	98.74
137	0.0	98.74
138	0.0	98.74
139	0.2	98.74
140	0.0	98.55
141	0.0	98.55
142	0.0	98.55
143	0.0	98.55
144	0.0	98.55
145	0.0	98.55
146	0.0	98.55
147	0.0	98.55
148	0.01	98.55
149	0.06	98.54
150	0.22	98.48
151	0.0	98.26
152	0.0	98.26
153	0.0	98.26
154	0.0	98.26
155	0.0	98.26
156	0.0	98.26
157	0.12	98.26
158	0.0	98.14
159	0.0	98.14
160	0.0	98.14
161	0.0	98.14
162	0.0	98.14
163	0.0	98.14
164	0.3	98.14
165	0.0	97.84
166	0.0	97.84
167	0.0	97.84
168	0.0	97.84
169	0.0	97.84
170	0.0	97.84
171	0.16	97.84
172	0.0	97.68
173	0.0	97.68
174	0.0	97.68
175	0.02	97.68
176	0.0	97.66
177	0.0	97.66
178	0.02	97.66
179	0.0	97.65
180	0.01	97.65
181	0.14	97.64
182	0.0	97.5
183	0.0	97.5
184	0.0	97.5
185	0.08	97.5
186	1.26	97.42
187	0.07	96.16
188	0.0	96.09
189	0.0	96.09
190	0.0	96.09
191	0.0	96.09
192	0.0	96.09
193	0.01	96.09
194	0.0	96.08
195	0.0	96.08
196	0.01	96.08
197	0.29	96.07
198	0.0	95.78
199	0.02	95.78
200	0.06	95.76
201	0.12	95.7
202	0.02	95.58
203	0.0	95.56
204	0.01	95.56
205	0.0	95.55
206	0.0	95.55
207	0.0	95.55
208	0.52	95.55
209	0.0	95.03
210	0.0	95.03
211	0.01	95.03
212	0.02	95.03
213	0.0	95.01
214	0.0	95.01
215	0.0	95.01
216	0.0	95.01
217	0.02	95.01
218	0.0	94.99
219	0.02	94.99
220	0.01	94.97
221	0.0	94.96
222	0.0	94.96
223	0.0	94.96
224	0.0	94.96
225	0.02	94.96
226	0.03	94.94
227	0.0	94.92
228	0.0	94.92
229	0.05	94.92
230	0.0	94.87
231	0.23	94.87
232	0.0	94.63
233	0.01	94.63
234	0.01	94.62
235	0.01	94.61
236	0.02	94.6
237	0.0	94.58
238	0.0	94.58
239	0.15	94.58
240	0.0	94.43
241	0.0	94.43
242	0.0	94.43
243	0.04	94.43
244	0.04	94.4
245	0.0	94.36
246	0.0	94.36
247	0.07	94.36
248	0.49	94.29
249	0.02	93.8
250	0.05	93.78
251	0.0	93.73
252	0.05	93.73
253	0.0	93.68
254	0.0	93.68
255	0.04	93.68
256	0.0	93.64
257	0.03	93.64
258	0.0	93.61
259	0.05	93.61
260	0.0	93.55
261	0.0	93.55
262	0.02	93.55
263	0.07	93.53
264	0.0	93.47
265	0.03	93.46
266	0.05	93.43
267	0.02	93.38
268	0.01	93.36
269	0.0	93.35
270	0.19	93.35
271	0.01	93.15
272	0.25	93.15
273	0.04	92.9
274	0.0	92.86
275	0.02	92.86
276	0.0	92.84
277	0.07	92.84
278	0.0	92.77
279	0.0	92.77
280	0.08	92.77
281	0.04	92.69
282	0.02	92.66
283	0.07	92.64
284	0.06	92.57
285	0.0	92.51
286	0.01	92.51
287	0.06	92.5
288	0.19	92.45
289	0.05	92.26
290	0.0	92.21
291	0.22	92.21
292	0.0	91.99
293	0.04	91.99
294	0.14	91.95
295	0.05	91.81
296	0.2	91.75
297	0.03	91.55
298	0.05	91.52
299	0.66	91.47
300	0.24	90.81
301	0.03	90.57
302	0.13	90.54
303	0.08	90.41
304	0.18	90.32
305	0.03	90.14
306	0.02	90.12
307	0.06	90.1
308	0.0	90.04
309	0.0	90.04
310	0.2	90.04
311	0.0	89.84
312	0.03	89.84
313	0.06	89.81
314	0.12	89.75
315	0.06	89.62
316	0.03	89.56
317	0.57	89.53
318	0.02	88.96
319	0.03	88.94
320	0.37	88.92
321	0.4	88.55
322	0.0	88.15
323	0.0	88.15
324	0.06	88.15
325	0.58	88.09
326	0.09	87.51
327	0.0	87.42
328	0.19	87.42
329	0.0	87.23
330	0.01	87.23
331	0.12	87.22
332	0.05	87.09
333	0.0	87.04
334	0.06	87.04
335	0.28	86.98
336	0.77	86.71
337	0.02	85.93
338	0.04	85.92
339	0.23	85.88
340	0.05	85.64
341	0.0	85.59
342	0.17	85.59
343	0.13	85.42
344	0.14	85.29
345	0.05	85.15
346	0.04	85.1
347	0.42	85.06
348	0.0	84.64
349	0.07	84.64
350	0.93	84.57
351	0.08	83.65
352	0.06	83.56
353	0.04	83.5
354	0.03	83.47
355	0.03	83.43
356	0.03	83.4
357	0.55	83.37
358	0.33	82.82
359	0.01	82.49
360	0.01	82.49
361	0.31	82.48
362	0.14	82.17
363	0.01	82.03
364	0.1	82.02
365	0.2	81.93
366	0.05	81.73
367	0.4	81.68
368	0.13	81.28
369	0.0	81.15
370	0.13	81.14
371	0.24	81.01
372	0.71	80.77
373	0.22	80.06
374	0.03	79.83
375	0.01	79.8
376	0.0	79.8
377	0.04	79.8
378	0.13	79.75
379	0.29	79.62
380	0.03	79.33
381	0.13	79.29
382	0.18	79.16
383	0.34	78.98
384	0.05	78.64
385	0.06	78.59
386	0.27	78.53
387	0.22	78.26
388	0.08	78.04
389	0.21	77.96
390	0.03	77.74
391	0.0	77.71
392	0.0	77.71
393	0.13	77.71
394	0.52	77.58
395	0.25	77.07
396	0.06	76.82
397	0.09	76.76
398	0.15	76.68
399	0.01	76.53
400	0.02	76.52
401	0.11	76.5
402	0.09	76.38
403	0.09	76.3
404	0.14	76.2
405	0.23	76.06
406	0.06	75.84
407	0.05	75.77
408	0.08	75.72
409	0.2	75.64
410	0.04	75.44
411	0.06	75.39
412	0.25	75.33
413	0.13	75.08
414	0.05	74.96
415	0.05	74.91
416	0.07	74.85
417	0.29	74.78
418	0.08	74.49
419	0.15	74.41
420	0.07	74.25
421	0.02	74.18
422	0.19	74.16
423	0.02	73.97
424	0.03	73.95
425	0.5	73.92
426	0.04	73.42
427	0.15	73.38
428	0.09	73.22
429	0.1	73.14
430	0.28	73.04
431	0.14	72.76
432	0.04	72.62
433	0.19	72.57
434	0.88	72.39
435	0.14	71.51
436	0.22	71.37
437	0.07	71.15
438	0.21	71.08
439	0.24	70.87
440	0.09	70.63
441	0.2	70.54
442	0.01	70.34
443	0.09	70.32
444	0.08	70.23
445	0.28	70.16
446	0.1	69.88
447	0.22	69.78
448	0.12	69.56
449	0.28	69.44
450	0.14	69.15
451	0.14	69.01
452	0.21	68.88
453	0.08	68.66
454	0.06	68.58
455	0.21	68.52
456	0.58	68.31
457	0.09	67.73
458	0.09	67.64
459	0.15	67.56
460	0.23	67.41
461	0.03	67.17
462	0.1	67.14
463	0.23	67.04
464	0.2	66.82
465	0.05	66.62
466	0.12	66.57
467	0.26	66.44
468	0.08	66.18
469	0.13	66.1
470	0.3	65.97
471	0.2	65.68
472	0.09	65.48
473	0.12	65.39
474	0.32	65.27
475	0.22	64.95
476	0.06	64.73
477	0.33	64.67
478	0.19	64.34
479	0.2	64.14
480	0.2	63.94
481	0.37	63.75
482	0.23	63.37
483	0.1	63.14
484	0.18	63.04
485	0.33	62.86
486	0.34	62.53
487	0.15	62.18
488	0.25	62.04
489	0.28	61.78
490	0.08	61.5
491	0.16	61.42
492	0.18	61.26
493	0.14	61.08
494	0.06	60.94
495	0.09	60.89
496	0.45	60.79
497	0.18	60.34
498	0.11	60.16
499	0.25	60.05
500	0.34	59.8
501	0.18	59.47
502	0.14	59.29
503	0.2	59.15
504	0.2	58.95
505	0.07	58.75
506	0.23	58.68
507	0.51	58.45
508	0.19	57.95
509	0.06	57.76
510	0.12	57.7
511	0.29	57.58
512	0.15	57.3
513	0.08	57.14
514	0.28	57.06
515	0.1	56.79
516	0.05	56.69
517	0.25	56.64
518	0.26	56.38
519	0.07	56.12
520	0.18	56.05
521	0.32	55.87
522	0.4	55.56
523	0.11	55.15
524	0.08	55.05
525	0.32	54.97
526	0.13	54.65
527	0.14	54.53
528	0.25	54.38
529	0.19	54.13
530	0.22	53.94
531	0.22	53.73
532	0.15	53.5
533	0.4	53.35
534	0.08	52.95
535	0.24	52.87
536	0.42	52.63
537	0.14	52.21
538	0.23	52.07
539	0.34	51.84
540	0.07	51.5
541	0.12	51.42
542	0.13	51.3
543	0.33	51.18
544	0.51	50.85
545	0.1	50.34
546	0.11	50.25
547	0.42	50.14
548	0.36	49.72
549	0.07	49.37
550	0.18	49.29
551	0.2	49.11
552	0.23	48.91
553	0.15	48.68
554	0.2	48.53
555	0.13	48.33
556	0.2	48.2
557	0.15	47.99
558	0.5	47.85
559	0.22	47.35
560	0.12	47.12
561	0.1	47.01
562	0.1	46.91
563	0.13	46.81
564	0.22	46.68
565	0.4	46.46
566	0.14	46.06
567	0.22	45.92
568	0.27	45.7
569	0.31	45.43
570	0.17	45.12
571	0.07	44.96
572	0.18	44.88
573	0.29	44.7
574	0.12	44.41
575	0.31	44.28
576	0.17	43.97
577	0.08	43.8
578	0.14	43.71
579	0.21	43.57
580	0.23	43.36
581	0.29	43.13
582	0.13	42.84
583	0.19	42.71
584	0.29	42.52
585	0.07	42.24
586	0.19	42.16
587	0.24	41.98
588	0.18	41.73
589	0.27	41.56
590	0.26	41.28
591	0.22	41.02
592	0.15	40.81
593	0.08	40.66
594	0.19	40.58
595	0.32	40.38
596	0.18	40.06
597	0.1	39.88
598	0.39	39.77
599	0.2	39.38
600	0.1	39.18
601	0.12	39.08
602	0.13	38.96
603	0.22	38.84
604	0.15	38.62
605	0.29	38.47
606	0.24	38.17
607	0.06	37.93
608	0.17	37.88
609	0.19	37.71
610	0.21	37.51
611	0.21	37.3
612	0.17	37.09
613	0.26	36.92
614	0.12	36.66
615	0.16	36.54
616	0.25	36.38
617	0.26	36.13
618	0.1	35.88
619	0.18	35.77
620	0.37	35.6
621	0.25	35.23
622	0.18	34.98
623	0.09	34.8
624	0.16	34.71
625	0.22	34.55
626	0.19	34.33
627	0.31	34.14
628	0.13	33.83
629	0.06	33.7
630	0.16	33.64
631	0.3	33.48
632	0.19	33.18
633	0.24	32.99
634	0.16	32.75
635	0.29	32.59
636	0.22	32.3
637	0.14	32.08
638	0.28	31.94
639	0.1	31.66
640	0.1	31.56
641	0.26	31.46
642	0.38	31.2
643	0.19	30.82
644	0.14	30.63
645	0.15	30.49
646	0.28	30.35
647	0.14	30.07
648	0.17	29.93
649	0.16	29.76
650	0.24	29.6
651	0.09	29.35
652	0.16	29.26
653	0.25	29.1
654	0.09	28.85
655	0.11	28.76
656	0.21	28.65
657	0.3	28.45
658	0.18	28.14
659	0.11	27.96
660	0.19	27.85
661	0.22	27.67
662	0.1	27.45
663	0.2	27.35
664	0.22	27.15
665	0.21	26.92
666	0.11	26.72
667	0.26	26.61
668	0.18	26.35
669	0.13	26.16
670	0.15	26.04
671	0.17	25.88
672	0.23	25.71
673	0.22	25.48
674	0.12	25.26
675	0.17	25.14
676	0.11	24.97
677	0.14	24.87
678	0.26	24.73
679	0.14	24.46
680	0.12	24.32
681	0.12	24.19
682	0.19	24.08
683	0.16	23.88
684	0.1	23.73
685	0.14	23.62
686	0.2	23.48
687	0.15	23.28
688	0.12	23.13
689	0.22	23.01
690	0.08	22.8
691	0.1	22.71
692	0.11	22.62
693	0.18	22.51
694	0.15	22.33
695	0.16	22.18
696	0.11	22.02
697	0.18	21.91
698	0.12	21.73
699	0.12	21.61
700	0.14	21.5
701	0.12	21.35
702	0.08	21.23
703	0.16	21.15
704	0.17	20.99
705	0.09	20.82
706	0.1	20.74
707	0.12	20.64
708	0.22	20.52
709	0.1	20.31
710	0.11	20.2
711	0.1	20.1
712	0.17	19.99
713	0.11	19.82
714	0.13	19.71
715	0.14	19.58
716	0.15	19.44
717	0.1	19.29
718	0.17	19.19
719	0.15	19.02
720	0.12	18.86
721	0.15	18.74
722	0.23	18.59
723	0.08	18.35
724	0.09	18.27
725	0.31	18.19
726	0.11	17.88
727	0.12	17.77
728	0.1	17.64
729	0.19	17.54
730	0.24	17.35
731	0.11	17.11
732	0.1	17.0
733	0.14	16.9
734	0.24	16.76
735	0.13	16.52
736	0.14	16.39
737	0.12	16.25
738	0.13	16.13
739	0.13	16.0
740	0.13	15.87
741	0.12	15.74
742	0.08	15.62
743	0.14	15.54
744	0.19	15.4
745	0.14	15.21
746	0.12	15.07
747	0.16	14.95
748	0.11	14.79
749	0.11	14.67
750	0.08	14.57
751	0.15	14.48
752	0.17	14.34
753	0.1	14.17
754	0.1	14.08
755	0.18	13.98
756	0.16	13.8
757	0.06	13.65
758	0.12	13.58
759	0.11	13.47
760	0.12	13.36
761	0.1	13.24
762	0.13	13.14
763	0.11	13.0
764	0.08	12.9
765	0.1	12.82
766	0.15	12.72
767	0.14	12.57
768	0.07	12.43
769	0.12	12.35
770	0.16	12.23
771	0.08	12.07
772	0.14	11.99
773	0.13	11.85
774	0.11	11.72
775	0.14	11.61
776	0.13	11.47
777	0.13	11.34
778	0.12	11.21
779	0.09	11.1
780	0.12	11.01
781	0.18	10.89
782	0.06	10.71
783	0.12	10.64
784	0.11	10.52
785	0.12	10.41
786	0.08	10.29
787	0.12	10.21
788	0.1	10.09
789	0.1	9.98
790	0.09	9.88
791	0.13	9.8
792	0.14	9.67
793	0.06	9.52
794	0.08	9.47
795	0.13	9.38
796	0.13	9.25
797	0.12	9.13
798	0.09	9.01
799	0.12	8.91
800	0.09	8.8
801	0.05	8.7
802	0.13	8.65
803	0.11	8.52
804	0.09	8.41
805	0.06	8.32
806	0.18	8.26
807	0.11	8.08
808	0.09	7.97
809	0.08	7.88
810	0.07	7.8
811	0.1	7.72
812	0.1	7.62
813	0.12	7.52
814	0.09	7.4
815	0.06	7.31
816	0.08	7.25
817	0.14	7.17
818	0.1	7.03
819	0.07	6.93
820	0.1	6.86
821	0.1	6.76
822	0.09	6.66
823	0.09	6.57
824	0.07	6.48
825	0.06	6.41
826	0.09	6.35
827	0.13	6.26
828	0.09	6.13
829	0.12	6.05
830	0.07	5.93
831	0.09	5.86
832	0.08	5.77
833	0.06	5.69
834	0.08	5.63
835	0.11	5.55
836	0.1	5.44
837	0.06	5.34
838	0.1	5.28
839	0.08	5.18
840	0.06	5.1
841	0.05	5.04
842	0.08	4.99
843	0.09	4.91
844	0.08	4.82
845	0.04	4.73
846	0.06	4.69
847	0.08	4.63
848	0.05	4.55
849	0.06	4.5
850	0.06	4.44
851	0.07	4.39
852	0.06	4.32
853	0.07	4.26
854	0.04	4.18
855	0.05	4.14
856	0.08	4.09
857	0.05	4.02
858	0.06	3.96
859	0.05	3.9
860	0.06	3.85
861	0.06	3.8
862	0.03	3.73
863	0.05	3.7
864	0.07	3.66
865	0.08	3.58
866	0.04	3.51
867	0.04	3.46
868	0.05	3.42
869	0.06	3.37
870	0.05	3.31
871	0.04	3.26
872	0.07	3.22
873	0.05	3.15
874	0.06	3.11
875	0.07	3.05
876	0.03	2.98
877	0.05	2.94
878	0.04	2.9
879	0.03	2.86
880	0.07	2.83
881	0.06	2.76
882	0.03	2.7
883	0.05	2.67
884	0.05	2.62
885	0.04	2.57
886	0.07	2.53
887	0.04	2.45
888	0.03	2.41
889	0.07	2.39
890	0.03	2.31
891	0.04	2.28
892	0.04	2.25
893	0.03	2.21
894	0.06	2.18
895	0.04	2.12
896	0.05	2.08
897	0.05	2.03
898	0.06	1.99
899	0.03	1.93
900	0.03	1.9
901	0.05	1.87
902	0.04	1.82
903	0.03	1.78
904	0.04	1.76
905	0.05	1.71
906	0.06	1.67
907	0.03	1.61
908	0.04	1.57
909	0.05	1.54
910	0.03	1.49
911	0.07	1.46
912	0.03	1.39
913	0.02	1.36
914	0.02	1.34
915	0.04	1.32
916	0.05	1.28
917	0.03	1.23
918	0.03	1.21
919	0.03	1.17
920	0.05	1.14
921	0.03	1.1
922	0.03	1.07
923	0.02	1.04
924	0.02	1.02
925	0.03	1.0
926	0.03	0.97
927	0.02	0.94
928	0.02	0.92
929	0.02	0.9
930	0.02	0.88
931	0.02	0.85
932	0.02	0.83
933	0.02	0.81
934	0.03	0.79
935	0.01	0.76
936	0.01	0.75
937	0.02	0.74
938	0.01	0.72
939	0.01	0.71
940	0.01	0.69
941	0.02	0.68
942	0.01	0.66
943	0.02	0.64
944	0.01	0.62
945	0.01	0.61
946	0.01	0.6
947	0.01	0.59
948	0.01	0.58
949	0.01	0.56
950	0.01	0.56
951	0.01	0.55
952	0.02	0.54
953	0.01	0.52
954	0.01	0.52
955	0.01	0.51
956	0.01	0.5
957	0.01	0.49
958	0.01	0.48
959	0.0	0.47
960	0.01	0.47
961	0.02	0.45
962	0.01	0.44
963	0.0	0.43
964	0.02	0.42
965	0.01	0.4
966	0.01	0.4
967	0.01	0.38
968	0.0	0.37
969	0.02	0.37
970	0.01	0.35
971	0.0	0.34
972	0.0	0.34
973	0.02	0.34
974	0.01	0.31
975	0.01	0.31
976	0.01	0.29
977	0.01	0.29
978	0.01	0.28
979	0.01	0.27
980	0.01	0.27
981	0.0	0.26
982	0.01	0.26
983	0.01	0.25
984	0.01	0.24
985	0.01	0.23
986	0.01	0.23
987	0.0	0.21
988	0.0	0.21
989	0.01	0.21
990	0.0	0.2
991	0.01	0.2
992	0.0	0.18
993	0.0	0.18
994	0.01	0.18
995	0.01	0.17
996	0.0	0.16
997	0.0	0.16
998	0.0	0.16
999	0.01	0.15
1000	0.01	0.14
1001	0.0	0.14
1002	0.0	0.14
1003	0.01	0.14
1004	0.0	0.13
1005	0.0	0.12
1006	0.01	0.12
1007	0.0	0.12
1008	0.01	0.11
1009	0.01	0.1
1010	0.0	0.1
1011	0.0	0.09
1012	0.0	0.09
1013	0.0	0.09
1014	0.0	0.08
1015	0.0	0.08
1016	0.01	0.07
1017	0.0	0.07
1018	0.01	0.06
1019	0.0	0.06
1020	0.01	0.06
1021	0.0	0.05
1022	0.0	0.05
1023	0.0	0.04
1024	0.0	0.04
1025	0.01	0.04
1026	0.0	0.03
1027	0.0	0.03
1028	0.0	0.03
1029	0.0	0.03
1030	0.0	0.03
1031	0.0	0.03
1032	0.0	0.02
1033	0.0	0.02
1034	0.0	0.02
1035	0.0	0.02
1036	0.0	0.02
1037	0.0	0.02
1038	0.0	0.02
1039	0.0	0.02
1040	0.0	0.02
1041	0.0	0.02
1042	0.0	0.02
1043	0.0	0.02
1044	0.0	0.02
1045	0.0	0.02
1046	0.0	0.02
1047	0.0	0.02
1048	0.0	0.02
1049	0.0	0.02
1050	0.0	0.02
1051	0.0	0.02
1052	0.0	0.02
1053	0.0	0.02
1054	0.0	0.02
1055	0.0	0.02
1056	0.0	0.02
1057	0.0	0.02
1058	0.0	0.02
1059	0.0	0.02
1060	0.0	0.02
1061	0.0	0.02
1062	0.0	0.02
1063	0.0	0.02
1064	0.0	0.02
1065	0.0	0.02
1066	0.0	0.02
1067	0.0	0.01
1068	0.0	0.01
1069	0.0	0.01
1070	0.0	0.01
1071	0.0	0.01
1072	0.0	0.01
1073	0.0	0.01
1074	0.0	0.01
1075	0.0	0.01
1076	0.0	0.01
1077	0.0	0.01
1078	0.0	0.01
1079	0.0	0.0
1080	0.0	0.0
1081	0.0	0.0
1082	0.0	0.0
1083	0.0	0.0
1084	0.0	0.0
1085	0.0	0.0
1086	0.0	0.0
1087	0.0	0.0
1088	0.0	0.0
1089	0.0	0.0
1090	0.0	0.0
1091	0.0	0.0
1092	0.0	0.0
1093	0.0	0.0
1094	0.0	0.0
1095	0.0	0.0
1096	0.0	0.0
1097	0.0	0.0
1098	0.0	0.0
1099	0.0	0.0
1100	0.0	0.0
1101	0.0	0.0
1102	0.0	0.0
1103	0.0	0.0
1104	0.0	0.0
1105	0.0	0.0
1106	0.0	0.0
