# Supplementary material for: Class I HLA Allele Predicted Restricted Antigenic Coverages for Spike and Nucleocapsid Proteins Are Associated With Deaths Related to COVID-19
Source: Front Immunol. 2020 Dec 16;11:565730. doi: 10.3389/fimmu.2020.565730 (PMC7772148; doi:10.3389/fimmu.2020.565730)
Supplement: Supplementary file 3 [file DataSheet_3.zip › Supplementary_File_3/results_population_coverage_USA/IEDB.Pop.coverage.protein_E.netCombined.USA.xlsx]

## Sheet: Summary
population/area	Class I
	coveragea	average_hitb	pc90c
user_USA_African_American_n_2411	0.724	3.02	0.36
user_USA_Asian_n_358	0.745	3.64	0.39
user_USA_Caucasian_n_265	0.912	4.47	1.12
user_USA_Hispanic_n_234	0.8958	4.31	0.96
Average	81.92	3.86	0.71
Standard deviation	8.52	0.58	0.34
a projected population coverage
b average number of epitope hits / HLA combinations recognized by the population
c minimum number of epitope hits / HLA combinations recognized by 90% of the population

## Sheet: African_American
user_USA_African_American_n_2411 - Class I Coverage
Number of epitope hits / HLA combinations recognized	Percent of individuals	Cumulative percent of population coverage
0	27.6	100.0
1	14.01	72.4
2	11.52	58.39
3	5.19	46.88
4	0.9	41.69
5	20.87	40.79
6	10.51	19.91
7	4.39	9.41
8	1.73	5.02
9	0.16	3.28
10	2.01	3.12
11	1.02	1.11
12	0.09	0.09
13	0.0	0.0
14	0.0	0.0
15	0.0	0.0
16	0.0	0.0
17	0.0	0.0
18	0.0	0.0
19	0.0	0.0

## Sheet: Asian
user_USA_Asian_n_358 - Class I Coverage
Number of epitope hits / HLA combinations recognized	Percent of individuals	Cumulative percent of population coverage
0	25.5	100.0
1	11.06	74.5
2	9.4	63.44
3	2.54	54.04
4	14.26	51.5
5	9.3	37.24
6	10.38	27.95
7	4.21	17.57
8	3.03	13.36
9	3.84	10.33
10	3.24	6.49
11	1.54	3.25
12	0.64	1.71
13	0.45	1.07
14	0.22	0.63
15	0.29	0.4
16	0.06	0.11
17	0.03	0.05
18	0.0	0.02
19	0.02	0.02

## Sheet: Caucasian
user_USA_Caucasian_n_265 - Class I Coverage
Number of epitope hits / HLA combinations recognized	Percent of individuals	Cumulative percent of population coverage
0	8.8	100.0
1	10.27	91.2
2	10.9	80.93
3	9.56	70.03
4	6.34	60.47
5	15.47	54.13
6	15.42	38.66
7	9.41	23.25
8	5.57	13.84
9	4.71	8.27
10	1.93	3.57
11	1.02	1.64
12	0.47	0.62
13	0.13	0.15
14	0.02	0.02
15	0.0	0.0
16	0.0	0.0
17	0.0	0.0
18	0.0	0.0
19	0.0	0.0

## Sheet: Hispanic
user_USA_Hispanic_n_234 - Class I Coverage
Number of epitope hits / HLA combinations recognized	Percent of individuals	Cumulative percent of population coverage
0	10.42	100.0
1	10.06	89.58
2	11.45	79.52
3	9.55	68.07
4	6.34	58.52
5	16.6	52.18
6	13.67	35.57
7	9.32	21.91
8	5.56	12.59
9	3.43	7.03
10	1.85	3.6
11	1.09	1.75
12	0.45	0.66
13	0.12	0.21
14	0.07	0.1
15	0.02	0.03
16	0.01	0.01
17	0.0	0.0
18	0.0	0.0
19	0.0	0.0
