# Supplementary material for: Class I HLA Allele Predicted Restricted Antigenic Coverages for Spike and Nucleocapsid Proteins Are Associated With Deaths Related to COVID-19
Source: Front Immunol. 2020 Dec 16;11:565730. doi: 10.3389/fimmu.2020.565730 (PMC7772148; doi:10.3389/fimmu.2020.565730)
Supplement: Supplementary file 3 [file DataSheet_3.zip › Supplementary_File_3/results_population_coverage_USA/IEDB.Pop.coverage.protein_M.netCombined.USA.xlsx]

## Sheet: Summary
population/area	Class I
	coveragea	average_hitb	pc90c
user_USA_African_American_n_2411	0.9948	11.77	5.81
user_USA_Asian_n_358	0.988	11.79	6.23
user_USA_Caucasian_n_265	0.995	13.04	6.47
user_USA_Hispanic_n_234	0.9918	12.61	6.19
Average	99.24	12.3	6.17
Standard deviation	0.28	0.54	0.24
a projected population coverage
b average number of epitope hits / HLA combinations recognized by the population
c minimum number of epitope hits / HLA combinations recognized by 90% of the population

## Sheet: African_American
user_USA_African_American_n_2411 - Class I Coverage
Number of epitope hits / HLA combinations recognized	Percent of individuals	Cumulative percent of population coverage
0	0.52	100.0
1	0.8	99.48
2	0.36	98.68
3	2.57	98.32
4	3.74	95.75
5	2.49	92.01
6	5.47	89.52
7	6.87	84.05
8	5.71	77.18
9	7.19	71.47
10	8.18	64.28
11	7.08	56.1
12	6.65	49.02
13	6.84	42.37
14	6.64	35.53
15	5.21	28.89
16	4.58	23.69
17	4.44	19.1
18	3.46	14.66
19	2.75	11.2
20	2.46	8.44
21	1.85	5.98
22	1.26	4.13
23	0.94	2.87
24	0.81	1.93
25	0.51	1.12
26	0.25	0.61
27	0.17	0.36
28	0.1	0.2
29	0.05	0.09
30	0.03	0.04
31	0.01	0.01
32	0.0	0.0
33	0.0	0.0
34	0.0	0.0
35	0.0	0.0
36	0.0	0.0
37	0.0	0.0
38	0.0	0.0

## Sheet: Asian
user_USA_Asian_n_358 - Class I Coverage
Number of epitope hits / HLA combinations recognized	Percent of individuals	Cumulative percent of population coverage
0	1.2	100.0
1	0.57	98.8
2	0.04	98.23
3	2.85	98.19
4	2.27	95.34
5	1.43	93.07
6	7.1	91.64
7	5.74	84.54
8	3.01	78.8
9	9.24	75.79
10	9.63	66.56
11	4.69	56.92
12	7.08	52.24
13	10.44	45.16
14	5.8	34.72
15	5.06	28.92
16	6.85	23.86
17	4.27	17.02
18	3.0	12.75
19	3.34	9.75
20	2.25	6.41
21	1.28	4.16
22	1.15	2.88
23	0.95	1.73
24	0.33	0.78
25	0.11	0.45
26	0.22	0.34
27	0.11	0.11
28	0.0	0.0
29	0.0	0.0
30	0.0	0.0
31	0.0	0.0
32	0.0	0.0
33	0.0	0.0
34	0.0	0.0
35	0.0	0.0
36	0.0	0.0
37	0.0	0.0
38	0.0	0.0

## Sheet: Caucasian
user_USA_Caucasian_n_265 - Class I Coverage
Number of epitope hits / HLA combinations recognized	Percent of individuals	Cumulative percent of population coverage
0	0.5	100.0
1	0.09	99.5
2	0.0	99.41
3	3.95	99.41
4	1.04	95.46
5	0.04	94.42
6	9.35	94.38
7	3.85	85.03
8	0.67	81.18
9	10.1	80.51
10	6.73	70.41
11	2.47	63.68
12	8.2	61.21
13	8.7	53.01
14	4.64	44.3
15	4.76	39.66
16	8.3	34.9
17	5.19	26.6
18	3.0	21.41
19	5.39	18.41
20	3.97	13.02
21	1.95	9.06
22	2.39	7.1
23	1.83	4.71
24	0.97	2.88
25	0.77	1.91
26	0.51	1.14
27	0.31	0.63
28	0.19	0.32
29	0.1	0.13
30	0.0	0.03
31	0.03	0.03
32	0.0	0.0
33	0.0	0.0
34	0.0	0.0
35	0.0	0.0
36	0.0	0.0
37	0.0	0.0
38	0.0	0.0

## Sheet: Hispanic
user_USA_Hispanic_n_234 - Class I Coverage
Number of epitope hits / HLA combinations recognized	Percent of individuals	Cumulative percent of population coverage
0	0.82	100.0
1	0.51	99.18
2	0.05	98.67
3	3.76	98.62
4	2.71	94.86
5	0.94	92.15
6	6.47	91.21
7	5.58	84.75
8	3.45	79.17
9	7.17	75.72
10	7.04	68.55
11	5.52	61.51
12	6.95	55.99
13	6.9	49.03
14	6.21	42.14
15	5.68	35.93
16	5.32	30.25
17	5.0	24.92
18	4.22	19.92
19	3.4	15.7
20	3.05	12.3
21	2.49	9.25
22	1.85	6.76
23	1.48	4.92
24	1.09	3.44
25	0.8	2.35
26	0.56	1.55
27	0.37	0.98
28	0.25	0.62
29	0.15	0.37
30	0.1	0.21
31	0.05	0.11
32	0.03	0.06
33	0.02	0.03
34	0.01	0.01
35	0.0	0.0
36	0.0	0.0
37	0.0	0.0
38	0.0	0.0
