# Supplementary material for: Class I HLA Allele Predicted Restricted Antigenic Coverages for Spike and Nucleocapsid Proteins Are Associated With Deaths Related to COVID-19
Source: Front Immunol. 2020 Dec 16;11:565730. doi: 10.3389/fimmu.2020.565730 (PMC7772148; doi:10.3389/fimmu.2020.565730)
Supplement: Supplementary file 3 [file DataSheet_3.zip › Supplementary_File_3/results_population_coverage_USA/IEDB.Pop.coverage.protein_N.netCombined.USA.xlsx]

## Sheet: Summary
population/area	Class I
	coveragea	average_hitb	pc90c
user_USA_African_American_n_2411	0.9929	13.55	6.08
user_USA_Asian_n_358	0.9957	9.21	4.32
user_USA_Caucasian_n_265	0.9967	13.08	5.75
user_USA_Hispanic_n_234	0.995	11.75	3.94
Average	99.51	11.9	5.02
Standard deviation	0.14	1.69	0.91
a projected population coverage
b average number of epitope hits / HLA combinations recognized by the population
c minimum number of epitope hits / HLA combinations recognized by 90% of the population

## Sheet: African_American
user_USA_African_American_n_2411 - Class I Coverage
Number of epitope hits / HLA combinations recognized	Percent of individuals	Cumulative percent of population coverage
0	0.71	100.0
1	1.68	99.29
2	0.97	97.62
3	1.72	96.64
4	2.28	94.93
5	2.4	92.64
6	2.94	90.24
7	4.05	87.3
8	6.15	83.25
9	5.01	77.1
10	5.41	72.09
11	6.33	66.68
12	5.36	60.34
13	5.71	54.98
14	5.85	49.27
15	6.43	43.42
16	5.68	36.98
17	4.79	31.31
18	5.12	26.52
19	3.81	21.4
20	3.39	17.58
21	3.01	14.2
22	2.58	11.18
23	2.17	8.6
24	1.57	6.43
25	1.5	4.86
26	1.03	3.36
27	0.67	2.33
28	0.59	1.66
29	0.34	1.06
30	0.27	0.72
31	0.15	0.45
32	0.13	0.3
33	0.09	0.17
34	0.03	0.08
35	0.04	0.05
36	0.01	0.01
37	0.0	0.0
38	0.0	0.0
39	0.0	0.0

## Sheet: Asian
user_USA_Asian_n_358 - Class I Coverage
Number of epitope hits / HLA combinations recognized	Percent of individuals	Cumulative percent of population coverage
0	0.43	100.0
1	2.18	99.57
2	3.09	97.39
3	3.02	94.31
4	4.04	91.28
5	6.84	87.25
6	9.07	80.4
7	8.8	71.33
8	7.54	62.53
9	8.34	54.99
10	9.81	46.65
11	9.01	36.84
12	6.63	27.83
13	4.71	21.2
14	4.33	16.49
15	4.23	12.16
16	3.1	7.94
17	1.64	4.84
18	0.93	3.2
19	0.9	2.27
20	0.78	1.36
21	0.35	0.58
22	0.1	0.23
23	0.08	0.14
24	0.05	0.06
25	0.01	0.01
26	0.0	0.0
27	0.0	0.0
28	0.0	0.0
29	0.0	0.0
30	0.0	0.0
31	0.0	0.0
32	0.0	0.0
33	0.0	0.0
34	0.0	0.0
35	0.0	0.0
36	0.0	0.0
37	0.0	0.0
38	0.0	0.0
39	0.0	0.0

## Sheet: Caucasian
user_USA_Caucasian_n_265 - Class I Coverage
Number of epitope hits / HLA combinations recognized	Percent of individuals	Cumulative percent of population coverage
0	0.33	100.0
1	1.75	99.67
2	1.76	97.92
3	1.68	96.16
4	1.62	94.48
5	3.83	92.86
6	4.82	89.04
7	4.59	84.22
8	5.3	79.63
9	4.44	74.32
10	5.53	69.88
11	6.36	64.35
12	6.7	57.99
13	5.66	51.29
14	5.06	45.63
15	6.02	40.57
16	5.54	34.56
17	5.14	29.01
18	4.47	23.88
19	3.53	19.41
20	3.12	15.88
21	2.92	12.76
22	2.73	9.83
23	1.8	7.1
24	1.39	5.3
25	1.1	3.92
26	0.88	2.82
27	0.67	1.94
28	0.54	1.27
29	0.3	0.73
30	0.12	0.44
31	0.12	0.32
32	0.11	0.2
33	0.03	0.09
34	0.06	0.06
35	0.0	0.0
36	0.0	0.0
37	0.0	0.0
38	0.0	0.0
39	0.0	0.0

## Sheet: Hispanic
user_USA_Hispanic_n_234 - Class I Coverage
Number of epitope hits / HLA combinations recognized	Percent of individuals	Cumulative percent of population coverage
0	0.5	100.0
1	2.68	99.5
2	3.54	96.82
3	3.49	93.28
4	3.01	89.79
5	4.16	86.78
6	4.91	82.62
7	4.95	77.71
8	6.07	72.76
9	5.86	66.69
10	5.69	60.83
11	6.21	55.13
12	6.45	48.92
13	5.76	42.47
14	4.74	36.71
15	4.91	31.97
16	4.45	27.06
17	3.79	22.61
18	3.69	18.82
19	3.19	15.13
20	2.46	11.94
21	1.99	9.48
22	1.87	7.49
23	1.4	5.61
24	1.01	4.22
25	0.91	3.21
26	0.69	2.3
27	0.46	1.61
28	0.37	1.15
29	0.29	0.78
30	0.16	0.48
31	0.1	0.33
32	0.1	0.23
33	0.05	0.13
34	0.03	0.08
35	0.02	0.04
36	0.01	0.02
37	0.0	0.01
38	0.0	0.01
39	0.0	0.0
