# Supplementary material for: Class I HLA Allele Predicted Restricted Antigenic Coverages for Spike and Nucleocapsid Proteins Are Associated With Deaths Related to COVID-19
Source: Front Immunol. 2020 Dec 16;11:565730. doi: 10.3389/fimmu.2020.565730 (PMC7772148; doi:10.3389/fimmu.2020.565730)
Supplement: Supplementary file 3 [file DataSheet_3.zip › Supplementary_File_3/results_population_coverage_USA/IEDB.Pop.coverage.protein_ORF1ab.netCombined.USA.xlsx]

## Sheet: Summary
population/area	Class I
	coveragea	average_hitb	pc90c
user_USA_African_American_n_2411	0.9948	376.65	202.13
user_USA_Asian_n_358	0.9957	401.74	224.5
user_USA_Caucasian_n_265	0.9967	423.91	255.81
user_USA_Hispanic_n_234	0.9958	417.9	241.61
Average	99.58	405.05	231.01
Standard deviation	0.07	18.29	20.02
a projected population coverage
b average number of epitope hits / HLA combinations recognized by the population
c minimum number of epitope hits / HLA combinations recognized by 90% of the population

## Sheet: African_American
user_USA_African_American_n_2411 - Class I Coverage
Number of epitope hits / HLA combinations recognized	Percent of individuals	Cumulative percent of population coverage
0	0.52	100.0
1	0.0	99.48
2	0.0	99.48
3	0.0	99.48
4	0.0	99.48
5	0.0	99.48
6	0.0	99.48
7	0.0	99.48
8	0.0	99.48
9	0.0	99.48
10	0.0	99.48
11	0.0	99.48
12	0.0	99.48
13	0.0	99.48
14	0.0	99.48
15	0.0	99.48
16	0.0	99.48
17	0.0	99.48
18	0.0	99.48
19	0.0	99.48
20	0.0	99.48
21	0.0	99.48
22	0.0	99.48
23	0.0	99.48
24	0.0	99.48
25	0.0	99.48
26	0.0	99.48
27	0.0	99.48
28	0.0	99.48
29	0.0	99.48
30	0.0	99.48
31	0.0	99.48
32	0.0	99.48
33	0.0	99.48
34	0.0	99.48
35	0.0	99.48
36	0.0	99.48
37	0.19	99.48
38	0.0	99.29
39	0.0	99.29
40	0.0	99.29
41	0.0	99.29
42	0.0	99.29
43	0.0	99.29
44	0.0	99.29
45	0.0	99.29
46	0.0	99.29
47	0.0	99.29
48	0.0	99.29
49	0.0	99.29
50	0.0	99.29
51	0.0	99.29
52	0.0	99.29
53	0.0	99.29
54	0.0	99.29
55	0.0	99.29
56	0.0	99.29
57	0.0	99.29
58	0.0	99.29
59	0.0	99.29
60	0.0	99.29
61	0.0	99.29
62	0.0	99.29
63	0.0	99.29
64	0.0	99.29
65	0.0	99.29
66	0.0	99.29
67	0.0	99.29
68	0.0	99.29
69	0.0	99.29
70	0.19	99.29
71	0.0	99.1
72	0.0	99.1
73	0.0	99.1
74	0.0	99.1
75	0.0	99.1
76	0.0	99.1
77	0.3	99.1
78	0.0	98.8
79	0.0	98.8
80	0.0	98.8
81	0.0	98.8
82	0.0	98.8
83	0.0	98.8
84	0.0	98.8
85	0.0	98.8
86	0.0	98.8
87	0.0	98.8
88	0.0	98.8
89	0.43	98.8
90	0.0	98.37
91	0.0	98.37
92	0.0	98.37
93	0.0	98.37
94	0.0	98.37
95	0.0	98.37
96	0.0	98.37
97	0.0	98.37
98	0.0	98.37
99	0.0	98.37
100	0.0	98.37
101	0.0	98.37
102	0.0	98.37
103	0.22	98.37
104	0.0	98.14
105	0.0	98.14
106	0.0	98.14
107	0.07	98.14
108	0.0	98.08
109	0.23	98.08
110	0.0	97.84
111	0.23	97.84
112	0.0	97.61
113	0.0	97.61
114	0.11	97.61
115	0.0	97.5
116	0.14	97.5
117	0.0	97.37
118	0.15	97.37
119	0.16	97.21
120	0.0	97.06
121	0.14	97.06
122	0.0	96.91
123	0.17	96.91
124	0.0	96.74
125	0.28	96.74
126	0.06	96.46
127	0.0	96.39
128	0.0	96.39
129	0.0	96.39
130	0.0	96.39
131	0.52	96.39
132	0.15	95.87
133	0.0	95.72
134	0.0	95.72
135	0.0	95.72
136	0.0	95.72
137	0.0	95.72
138	0.0	95.72
139	0.0	95.72
140	0.08	95.72
141	0.0	95.64
142	0.09	95.64
143	0.0	95.56
144	0.0	95.56
145	0.0	95.56
146	0.04	95.56
147	0.05	95.52
148	0.03	95.48
149	0.87	95.44
150	0.0	94.57
151	0.0	94.57
152	0.6	94.57
153	0.02	93.97
154	0.0	93.95
155	0.06	93.95
156	0.02	93.89
157	0.0	93.87
158	0.02	93.87
159	0.16	93.85
160	0.03	93.69
161	0.0	93.66
162	0.1	93.66
163	0.0	93.56
164	0.0	93.56
165	0.0	93.56
166	0.25	93.56
167	0.18	93.31
168	0.07	93.13
169	0.02	93.06
170	0.0	93.04
171	0.12	93.04
172	0.0	92.92
173	0.03	92.92
174	0.0	92.88
175	0.0	92.88
176	0.0	92.88
177	0.0	92.88
178	0.03	92.88
179	0.1	92.85
180	0.05	92.75
181	0.08	92.7
182	0.28	92.62
183	0.0	92.34
184	0.02	92.34
185	0.0	92.32
186	0.5	92.32
187	0.0	91.82
188	0.16	91.82
189	0.27	91.66
190	0.0	91.39
191	0.05	91.39
192	0.18	91.34
193	0.14	91.15
194	0.27	91.01
195	0.08	90.74
196	0.12	90.66
197	0.0	90.55
198	0.16	90.55
199	0.0	90.38
200	0.18	90.38
201	0.19	90.21
202	0.12	90.02
203	0.04	89.9
204	0.06	89.86
205	0.32	89.8
206	0.0	89.48
207	0.13	89.48
208	0.38	89.35
209	0.09	88.97
210	0.06	88.88
211	0.0	88.82
212	0.19	88.82
213	0.2	88.63
214	0.33	88.43
215	0.0	88.1
216	0.01	88.1
217	0.02	88.08
218	0.01	88.07
219	0.28	88.05
220	0.2	87.78
221	0.08	87.57
222	0.15	87.49
223	0.03	87.34
224	0.06	87.32
225	0.06	87.25
226	0.27	87.2
227	0.1	86.93
228	0.09	86.83
229	0.22	86.74
230	0.08	86.52
231	0.07	86.44
232	0.09	86.37
233	0.01	86.28
234	0.42	86.27
235	0.09	85.85
236	0.16	85.75
237	0.11	85.59
238	0.75	85.48
239	0.09	84.74
240	0.11	84.64
241	0.7	84.53
242	0.21	83.84
243	0.06	83.63
244	0.17	83.57
245	0.08	83.4
246	0.09	83.32
247	0.05	83.23
248	0.19	83.17
249	0.17	82.98
250	0.18	82.81
251	0.09	82.63
252	0.3	82.54
253	0.03	82.24
254	0.07	82.21
255	0.13	82.14
256	0.51	82.01
257	0.08	81.5
258	0.43	81.41
259	0.2	80.98
260	0.45	80.78
261	0.29	80.33
262	0.03	80.04
263	0.42	80.01
264	0.11	79.58
265	0.26	79.48
266	0.07	79.21
267	0.15	79.14
268	0.46	78.99
269	0.04	78.53
270	0.38	78.49
271	0.49	78.1
272	0.29	77.62
273	0.23	77.32
274	0.26	77.1
275	0.41	76.84
276	0.09	76.43
277	0.18	76.34
278	0.24	76.16
279	0.01	75.92
280	0.92	75.9
281	0.29	74.98
282	0.16	74.69
283	0.78	74.53
284	0.25	73.75
285	0.2	73.5
286	0.07	73.3
287	0.05	73.23
288	0.05	73.17
289	0.18	73.13
290	0.2	72.95
291	0.29	72.75
292	0.1	72.46
293	0.11	72.36
294	0.37	72.24
295	0.07	71.88
296	0.12	71.81
297	0.32	71.68
298	0.42	71.37
299	0.08	70.95
300	0.15	70.87
301	0.45	70.72
302	0.29	70.27
303	0.16	69.98
304	0.15	69.82
305	0.19	69.67
306	0.04	69.48
307	0.28	69.44
308	0.24	69.16
309	0.12	68.92
310	0.12	68.8
311	0.3	68.68
312	0.19	68.38
313	0.22	68.19
314	0.24	67.97
315	0.24	67.73
316	0.33	67.49
317	0.28	67.16
318	0.24	66.88
319	0.33	66.64
320	0.35	66.3
321	0.16	65.95
322	0.14	65.8
323	0.36	65.65
324	0.27	65.29
325	0.19	65.03
326	0.24	64.84
327	0.13	64.6
328	0.23	64.47
329	0.13	64.24
330	0.26	64.11
331	0.64	63.85
332	0.11	63.22
333	0.23	63.1
334	0.43	62.87
335	0.25	62.44
336	0.37	62.19
337	0.29	61.82
338	0.4	61.54
339	0.06	61.13
340	0.15	61.07
341	0.21	60.92
342	0.12	60.71
343	0.54	60.59
344	0.36	60.06
345	0.39	59.7
346	0.37	59.31
347	0.26	58.93
348	0.15	58.67
349	0.32	58.52
350	0.34	58.2
351	0.1	57.86
352	0.24	57.75
353	0.3	57.52
354	0.31	57.22
355	0.16	56.9
356	0.18	56.75
357	0.57	56.57
358	0.12	55.99
359	0.29	55.87
360	0.36	55.58
361	0.37	55.22
362	0.25	54.85
363	0.29	54.6
364	0.2	54.31
365	0.25	54.11
366	0.23	53.86
367	0.18	53.63
368	0.27	53.45
369	0.39	53.18
370	0.17	52.79
371	0.24	52.62
372	0.4	52.38
373	0.22	51.97
374	0.23	51.75
375	0.24	51.52
376	0.29	51.28
377	0.2	50.99
378	0.17	50.79
379	0.32	50.63
380	0.28	50.31
381	0.25	50.03
382	0.16	49.78
383	0.48	49.62
384	0.27	49.14
385	0.15	48.87
386	0.37	48.73
387	0.43	48.35
388	0.19	47.92
389	0.32	47.73
390	0.57	47.41
391	0.38	46.85
392	0.24	46.47
393	0.28	46.23
394	0.32	45.95
395	0.26	45.63
396	0.31	45.36
397	0.25	45.05
398	0.24	44.8
399	0.46	44.56
400	0.24	44.1
401	0.41	43.86
402	0.27	43.45
403	0.3	43.17
404	0.2	42.87
405	0.47	42.68
406	0.26	42.2
407	0.3	41.95
408	0.45	41.65
409	0.27	41.2
410	0.28	40.94
411	0.16	40.66
412	0.4	40.49
413	0.28	40.09
414	0.15	39.81
415	0.22	39.66
416	0.22	39.44
417	0.29	39.22
418	0.14	38.94
419	0.21	38.8
420	0.49	38.59
421	0.19	38.1
422	0.27	37.91
423	0.39	37.64
424	0.23	37.25
425	0.29	37.01
426	0.16	36.72
427	0.3	36.56
428	0.17	36.27
429	0.24	36.1
430	0.24	35.85
431	0.16	35.62
432	0.66	35.46
433	0.24	34.79
434	0.23	34.56
435	0.28	34.33
436	0.11	34.04
437	0.19	33.93
438	0.26	33.74
439	0.29	33.48
440	0.24	33.19
441	0.14	32.95
442	0.31	32.81
443	0.39	32.5
444	0.12	32.11
445	0.25	31.99
446	0.37	31.75
447	0.38	31.37
448	0.15	31.0
449	0.3	30.85
450	0.36	30.55
451	0.3	30.19
452	0.33	29.89
453	0.23	29.56
454	0.42	29.33
455	0.25	28.91
456	0.23	28.66
457	0.26	28.43
458	0.12	28.17
459	0.24	28.05
460	0.15	27.81
461	0.29	27.67
462	0.39	27.38
463	0.25	26.99
464	0.24	26.73
465	0.38	26.5
466	0.27	26.12
467	0.13	25.85
468	0.3	25.72
469	0.3	25.42
470	0.17	25.11
471	0.21	24.94
472	0.29	24.73
473	0.29	24.44
474	0.31	24.16
475	0.22	23.85
476	0.3	23.62
477	0.28	23.32
478	0.21	23.05
479	0.17	22.83
480	0.28	22.67
481	0.13	22.39
482	0.14	22.26
483	0.35	22.12
484	0.19	21.77
485	0.34	21.59
486	0.21	21.24
487	0.16	21.03
488	0.28	20.87
489	0.12	20.59
490	0.17	20.46
491	0.09	20.3
492	0.19	20.2
493	0.24	20.01
494	0.21	19.77
495	0.32	19.56
496	0.25	19.25
497	0.18	19.0
498	0.22	18.82
499	0.17	18.6
500	0.1	18.44
501	0.2	18.34
502	0.22	18.14
503	0.14	17.92
504	0.13	17.78
505	0.18	17.64
506	0.18	17.47
507	0.17	17.28
508	0.16	17.12
509	0.18	16.96
510	0.24	16.77
511	0.13	16.54
512	0.16	16.4
513	0.17	16.24
514	0.18	16.08
515	0.14	15.9
516	0.14	15.77
517	0.19	15.62
518	0.23	15.43
519	0.12	15.21
520	0.18	15.08
521	0.24	14.9
522	0.18	14.67
523	0.1	14.49
524	0.18	14.39
525	0.25	14.21
526	0.17	13.97
527	0.15	13.79
528	0.26	13.64
529	0.17	13.39
530	0.17	13.22
531	0.16	13.05
532	0.21	12.89
533	0.14	12.68
534	0.1	12.54
535	0.14	12.44
536	0.25	12.3
537	0.1	12.06
538	0.16	11.96
539	0.22	11.79
540	0.12	11.58
541	0.17	11.45
542	0.11	11.28
543	0.19	11.18
544	0.16	10.98
545	0.11	10.82
546	0.09	10.71
547	0.12	10.62
548	0.23	10.49
549	0.11	10.26
550	0.15	10.16
551	0.19	10.01
552	0.09	9.82
553	0.12	9.72
554	0.14	9.6
555	0.13	9.46
556	0.16	9.33
557	0.13	9.17
558	0.13	9.04
559	0.11	8.91
560	0.11	8.8
561	0.11	8.69
562	0.13	8.58
563	0.07	8.46
564	0.1	8.39
565	0.13	8.29
566	0.12	8.16
567	0.08	8.04
568	0.1	7.96
569	0.11	7.86
570	0.13	7.76
571	0.06	7.62
572	0.16	7.56
573	0.09	7.4
574	0.14	7.32
575	0.09	7.17
576	0.06	7.08
577	0.15	7.02
578	0.08	6.87
579	0.1	6.79
580	0.12	6.69
581	0.12	6.57
582	0.13	6.44
583	0.08	6.31
584	0.15	6.23
585	0.11	6.09
586	0.05	5.98
587	0.13	5.93
588	0.09	5.8
589	0.1	5.71
590	0.09	5.61
591	0.09	5.52
592	0.13	5.43
593	0.08	5.3
594	0.12	5.22
595	0.1	5.1
596	0.1	5.0
597	0.07	4.9
598	0.05	4.84
599	0.14	4.79
600	0.08	4.64
601	0.09	4.56
602	0.13	4.47
603	0.1	4.34
604	0.14	4.24
605	0.08	4.1
606	0.11	4.02
607	0.08	3.91
608	0.06	3.83
609	0.07	3.77
610	0.05	3.69
611	0.09	3.65
612	0.08	3.55
613	0.05	3.47
614	0.15	3.42
615	0.07	3.26
616	0.06	3.2
617	0.08	3.14
618	0.06	3.06
619	0.05	2.99
620	0.05	2.94
621	0.06	2.89
622	0.05	2.82
623	0.05	2.77
624	0.03	2.72
625	0.08	2.69
626	0.1	2.61
627	0.05	2.52
628	0.07	2.47
629	0.05	2.4
630	0.04	2.34
631	0.03	2.31
632	0.04	2.27
633	0.07	2.23
634	0.03	2.16
635	0.03	2.14
636	0.05	2.1
637	0.05	2.05
638	0.03	2.0
639	0.02	1.97
640	0.04	1.95
641	0.04	1.91
642	0.02	1.87
643	0.05	1.85
644	0.04	1.79
645	0.06	1.75
646	0.02	1.69
647	0.03	1.67
648	0.05	1.64
649	0.01	1.59
650	0.04	1.57
651	0.03	1.54
652	0.03	1.5
653	0.03	1.48
654	0.03	1.44
655	0.06	1.42
656	0.04	1.35
657	0.04	1.32
658	0.03	1.28
659	0.05	1.25
660	0.04	1.2
661	0.01	1.16
662	0.02	1.15
663	0.04	1.13
664	0.03	1.09
665	0.03	1.06
666	0.03	1.03
667	0.09	1.0
668	0.04	0.91
669	0.02	0.88
670	0.05	0.85
671	0.02	0.8
672	0.02	0.78
673	0.01	0.75
674	0.03	0.74
675	0.05	0.71
676	0.01	0.66
677	0.05	0.65
678	0.04	0.6
679	0.05	0.57
680	0.02	0.52
681	0.02	0.5
682	0.03	0.48
683	0.02	0.45
684	0.01	0.43
685	0.02	0.42
686	0.01	0.41
687	0.03	0.4
688	0.01	0.37
689	0.01	0.36
690	0.02	0.35
691	0.01	0.33
692	0.02	0.31
693	0.01	0.3
694	0.0	0.28
695	0.01	0.28
696	0.0	0.27
697	0.01	0.27
698	0.01	0.26
699	0.0	0.25
700	0.0	0.24
701	0.01	0.24
702	0.0	0.23
703	0.0	0.23
704	0.0	0.23
705	0.01	0.23
706	0.01	0.22
707	0.01	0.21
708	0.0	0.2
709	0.0	0.2
710	0.01	0.2
711	0.0	0.19
712	0.0	0.18
713	0.0	0.18
714	0.0	0.18
715	0.01	0.18
716	0.0	0.17
717	0.0	0.17
718	0.0	0.17
719	0.01	0.16
720	0.0	0.15
721	0.01	0.15
722	0.01	0.14
723	0.01	0.13
724	0.0	0.13
725	0.0	0.13
726	0.0	0.12
727	0.01	0.12
728	0.0	0.12
729	0.0	0.12
730	0.02	0.12
731	0.01	0.09
732	0.0	0.08
733	0.02	0.08
734	0.0	0.06
735	0.0	0.06
736	0.0	0.06
737	0.0	0.06
738	0.01	0.06
739	0.0	0.04
740	0.0	0.04
741	0.01	0.04
742	0.0	0.03
743	0.01	0.03
744	0.0	0.02
745	0.0	0.02
746	0.0	0.02
747	0.0	0.02
748	0.0	0.02
749	0.0	0.01
750	0.0	0.01
751	0.0	0.01
752	0.0	0.01
753	0.0	0.01
754	0.0	0.01
755	0.0	0.01
756	0.0	0.01
757	0.0	0.01
758	0.0	0.01
759	0.0	0.01
760	0.0	0.01
761	0.0	0.01
762	0.0	0.01
763	0.0	0.01
764	0.0	0.01
765	0.0	0.01
766	0.0	0.01
767	0.0	0.01
768	0.0	0.01
769	0.0	0.01
770	0.0	0.01
771	0.0	0.01
772	0.0	0.01
773	0.0	0.01
774	0.0	0.01
775	0.0	0.01
776	0.0	0.01
777	0.0	0.01
778	0.0	0.01
779	0.0	0.01
780	0.0	0.01
781	0.0	0.01
782	0.0	0.01
783	0.0	0.01
784	0.0	0.0
785	0.0	0.0
786	0.0	0.0
787	0.0	0.0
788	0.0	0.0
789	0.0	0.0
790	0.0	0.0
791	0.0	0.0
792	0.0	0.0
793	0.0	0.0
794	0.0	0.0
795	0.0	0.0
796	0.0	0.0
797	0.0	0.0
798	0.0	0.0
799	0.0	0.0
800	0.0	0.0
801	0.0	0.0
802	0.0	0.0
803	0.0	0.0
804	0.0	0.0
805	0.0	0.0
806	0.0	0.0
807	0.0	0.0
808	0.0	0.0
809	0.0	0.0
810	0.0	0.0
811	0.0	0.0
812	0.0	0.0
813	0.0	0.0
814	0.0	0.0
815	0.0	0.0
816	0.0	0.0
817	0.0	0.0
818	0.0	0.0
819	0.0	0.0
820	0.0	0.0
821	0.0	0.0
822	0.0	0.0
823	0.0	0.0
824	0.0	0.0
825	0.0	0.0
826	0.0	0.0
827	0.0	0.0
828	0.0	0.0
829	0.0	0.0
830	0.0	0.0
831	0.0	0.0
832	0.0	0.0
833	0.0	0.0
834	0.0	0.0
835	0.0	0.0
836	0.0	0.0
837	0.0	0.0
838	0.0	0.0
839	0.0	0.0
840	0.0	0.0
841	0.0	0.0
842	0.0	0.0
843	0.0	0.0
844	0.0	0.0
845	0.0	0.0
846	0.0	0.0
847	0.0	0.0
848	0.0	0.0
849	0.0	0.0
850	0.0	0.0
851	0.0	0.0
852	0.0	0.0

## Sheet: Asian
user_USA_Asian_n_358 - Class I Coverage
Number of epitope hits / HLA combinations recognized	Percent of individuals	Cumulative percent of population coverage
0	0.43	100.0
1	0.0	99.57
2	0.0	99.57
3	0.0	99.57
4	0.0	99.57
5	0.0	99.57
6	0.0	99.57
7	0.0	99.57
8	0.0	99.57
9	0.0	99.57
10	0.0	99.57
11	0.0	99.57
12	0.0	99.57
13	0.0	99.57
14	0.0	99.57
15	0.0	99.57
16	0.0	99.57
17	0.0	99.57
18	0.0	99.57
19	0.0	99.57
20	0.0	99.57
21	0.0	99.57
22	0.0	99.57
23	0.0	99.57
24	0.0	99.57
25	0.0	99.57
26	0.0	99.57
27	0.0	99.57
28	0.0	99.57
29	0.0	99.57
30	0.0	99.57
31	0.0	99.57
32	0.0	99.57
33	0.0	99.57
34	0.0	99.57
35	0.0	99.57
36	0.0	99.57
37	0.0	99.57
38	0.0	99.57
39	0.0	99.57
40	0.0	99.57
41	0.0	99.57
42	0.13	99.57
43	0.0	99.44
44	0.0	99.44
45	0.0	99.44
46	0.0	99.44
47	0.09	99.44
48	0.0	99.36
49	0.0	99.36
50	0.0	99.36
51	0.0	99.36
52	0.0	99.36
53	0.0	99.36
54	0.0	99.36
55	0.0	99.36
56	0.0	99.36
57	0.0	99.36
58	0.0	99.36
59	0.0	99.36
60	0.0	99.36
61	0.0	99.36
62	0.0	99.36
63	0.0	99.36
64	0.0	99.36
65	0.0	99.36
66	0.0	99.36
67	0.0	99.36
68	0.0	99.36
69	0.0	99.36
70	0.49	99.36
71	0.0	98.87
72	0.0	98.87
73	0.0	98.87
74	0.0	98.87
75	0.0	98.87
76	0.0	98.87
77	0.0	98.87
78	0.0	98.87
79	0.0	98.87
80	0.0	98.87
81	0.0	98.87
82	0.0	98.87
83	0.0	98.87
84	0.0	98.87
85	0.0	98.87
86	0.0	98.87
87	0.0	98.87
88	0.0	98.87
89	0.1	98.87
90	0.0	98.77
91	0.0	98.77
92	0.0	98.77
93	0.0	98.77
94	0.0	98.77
95	0.0	98.77
96	0.0	98.77
97	0.0	98.77
98	0.0	98.77
99	0.0	98.77
100	0.0	98.77
101	0.0	98.77
102	0.0	98.77
103	0.0	98.77
104	0.0	98.77
105	0.0	98.77
106	0.0	98.77
107	0.0	98.77
108	0.0	98.77
109	0.0	98.77
110	0.0	98.77
111	0.27	98.77
112	0.15	98.49
113	0.0	98.35
114	0.25	98.35
115	0.0	98.1
116	0.0	98.1
117	0.1	98.1
118	0.0	98.0
119	0.0	98.0
120	0.0	98.0
121	0.28	98.0
122	0.0	97.72
123	0.0	97.72
124	0.0	97.72
125	0.0	97.72
126	0.0	97.72
127	0.0	97.72
128	0.55	97.72
129	0.12	97.17
130	0.0	97.06
131	0.01	97.06
132	0.0	97.04
133	0.0	97.04
134	0.0	97.04
135	0.0	97.04
136	0.01	97.04
137	0.0	97.04
138	0.0	97.04
139	0.0	97.04
140	0.0	97.04
141	0.0	97.04
142	0.0	97.04
143	0.0	97.04
144	0.0	97.04
145	0.0	97.04
146	0.0	97.04
147	0.0	97.04
148	0.0	97.04
149	0.0	97.04
150	0.0	97.04
151	0.0	97.04
152	0.38	97.04
153	0.04	96.65
154	0.0	96.62
155	0.0	96.62
156	0.91	96.62
157	0.25	95.71
158	0.02	95.46
159	0.11	95.43
160	0.0	95.32
161	0.02	95.32
162	0.16	95.3
163	0.29	95.15
164	0.0	94.86
165	0.0	94.86
166	0.0	94.86
167	0.0	94.86
168	0.02	94.86
169	0.0	94.83
170	0.1	94.83
171	0.02	94.74
172	0.0	94.72
173	0.0	94.72
174	0.0	94.72
175	0.07	94.72
176	0.01	94.65
177	0.0	94.64
178	0.0	94.64
179	0.0	94.64
180	0.0	94.64
181	0.31	94.64
182	0.14	94.33
183	0.0	94.19
184	1.42	94.19
185	0.0	92.77
186	0.42	92.77
187	0.0	92.35
188	0.0	92.35
189	0.0	92.35
190	0.0	92.35
191	0.32	92.35
192	0.0	92.03
193	0.0	92.03
194	0.11	92.03
195	0.0	91.92
196	0.18	91.92
197	0.0	91.74
198	0.75	91.74
199	0.24	90.99
200	0.02	90.75
201	0.01	90.73
202	0.0	90.72
203	0.2	90.72
204	0.04	90.52
205	0.08	90.47
206	0.01	90.4
207	0.0	90.39
208	0.0	90.39
209	0.01	90.39
210	0.07	90.37
211	0.0	90.3
212	0.0	90.3
213	0.0	90.3
214	0.0	90.3
215	0.0	90.3
216	0.0	90.3
217	0.07	90.3
218	0.01	90.23
219	0.0	90.22
220	0.0	90.22
221	0.0	90.22
222	0.17	90.22
223	0.04	90.05
224	0.02	90.01
225	0.07	89.99
226	0.67	89.92
227	0.28	89.26
228	0.08	88.97
229	0.01	88.89
230	0.0	88.88
231	0.25	88.88
232	0.25	88.63
233	0.18	88.38
234	0.0	88.2
235	0.06	88.2
236	0.0	88.14
237	0.0	88.14
238	0.05	88.14
239	0.21	88.09
240	0.1	87.88
241	0.11	87.77
242	0.19	87.67
243	0.04	87.48
244	0.0	87.43
245	0.25	87.43
246	0.03	87.18
247	0.0	87.15
248	0.0	87.15
249	0.21	87.15
250	0.03	86.94
251	0.01	86.91
252	0.22	86.9
253	0.0	86.68
254	0.36	86.68
255	0.0	86.32
256	0.63	86.32
257	0.09	85.69
258	0.0	85.6
259	0.01	85.6
260	0.0	85.59
261	0.0	85.59
262	0.0	85.59
263	0.25	85.59
264	0.05	85.35
265	0.0	85.3
266	0.43	85.3
267	0.56	84.87
268	0.15	84.31
269	0.06	84.16
270	0.54	84.09
271	0.07	83.55
272	0.0	83.48
273	0.64	83.48
274	0.21	82.84
275	0.07	82.63
276	0.04	82.56
277	0.72	82.53
278	0.06	81.8
279	0.02	81.74
280	0.43	81.72
281	0.12	81.29
282	0.0	81.17
283	0.05	81.17
284	1.04	81.12
285	0.44	80.08
286	0.04	79.64
287	0.08	79.6
288	0.02	79.52
289	0.01	79.5
290	0.12	79.49
291	0.29	79.37
292	0.11	79.08
293	0.04	78.98
294	0.03	78.94
295	0.8	78.91
296	0.15	78.11
297	0.11	77.96
298	0.74	77.85
299	0.03	77.11
300	0.1	77.08
301	0.07	76.98
302	0.08	76.91
303	0.09	76.83
304	0.0	76.74
305	0.85	76.73
306	0.0	75.89
307	0.16	75.89
308	0.29	75.73
309	0.45	75.44
310	0.21	74.99
311	0.05	74.78
312	1.3	74.73
313	0.88	73.43
314	0.5	72.55
315	0.26	72.04
316	0.04	71.78
317	0.09	71.74
318	0.32	71.65
319	0.44	71.33
320	0.22	70.88
321	0.03	70.66
322	0.08	70.63
323	0.01	70.55
324	0.2	70.53
325	0.11	70.33
326	0.21	70.22
327	0.15	70.01
328	0.02	69.86
329	0.0	69.84
330	0.0	69.84
331	0.11	69.84
332	0.04	69.73
333	0.13	69.69
334	0.13	69.55
335	0.0	69.42
336	0.38	69.42
337	0.29	69.04
338	0.77	68.75
339	0.04	67.98
340	0.84	67.94
341	0.73	67.1
342	0.92	66.37
343	0.33	65.45
344	0.09	65.13
345	0.19	65.04
346	0.46	64.85
347	0.55	64.39
348	0.29	63.84
349	0.25	63.54
350	0.2	63.3
351	0.07	63.09
352	0.46	63.02
353	0.12	62.56
354	0.48	62.44
355	0.4	61.96
356	0.15	61.56
357	0.04	61.41
358	0.03	61.37
359	0.26	61.34
360	0.23	61.08
361	0.19	60.84
362	0.09	60.65
363	0.09	60.56
364	0.0	60.48
365	0.26	60.47
366	0.52	60.21
367	0.19	59.7
368	0.29	59.51
369	0.05	59.22
370	1.26	59.17
371	0.02	57.92
372	0.05	57.9
373	0.15	57.85
374	0.05	57.7
375	0.25	57.65
376	0.02	57.4
377	0.27	57.38
378	0.17	57.11
379	0.12	56.94
380	0.72	56.82
381	0.17	56.1
382	0.57	55.93
383	0.42	55.37
384	0.54	54.95
385	0.16	54.41
386	0.01	54.25
387	0.31	54.24
388	0.41	53.93
389	0.21	53.53
390	0.09	53.32
391	0.29	53.22
392	0.05	52.93
393	0.04	52.88
394	0.38	52.84
395	0.41	52.46
396	0.15	52.04
397	0.08	51.89
398	0.3	51.81
399	0.12	51.51
400	0.0	51.39
401	0.3	51.39
402	0.2	51.09
403	0.06	50.9
404	0.09	50.84
405	0.33	50.75
406	0.17	50.42
407	0.06	50.25
408	0.39	50.19
409	0.28	49.8
410	0.03	49.52
411	0.23	49.49
412	0.63	49.27
413	0.31	48.63
414	0.05	48.32
415	0.06	48.27
416	0.33	48.21
417	0.12	47.88
418	0.16	47.76
419	0.47	47.6
420	0.1	47.13
421	0.03	47.03
422	0.36	47.01
423	0.46	46.65
424	0.27	46.19
425	0.2	45.92
426	0.39	45.73
427	0.29	45.33
428	0.11	45.04
429	0.51	44.93
430	0.27	44.42
431	0.14	44.15
432	0.09	44.01
433	0.45	43.91
434	0.25	43.46
435	0.15	43.21
436	0.48	43.05
437	0.22	42.58
438	0.16	42.35
439	0.13	42.2
440	0.62	42.06
441	0.46	41.45
442	0.24	40.99
443	0.14	40.75
444	0.05	40.6
445	0.06	40.56
446	0.19	40.5
447	0.44	40.31
448	0.21	39.87
449	0.2	39.66
450	0.37	39.46
451	0.43	39.09
452	0.44	38.66
453	0.31	38.22
454	0.45	37.91
455	0.26	37.46
456	0.22	37.2
457	0.35	36.98
458	0.23	36.62
459	0.37	36.39
460	0.18	36.02
461	0.61	35.85
462	0.28	35.23
463	0.4	34.95
464	0.33	34.55
465	0.33	34.23
466	0.48	33.9
467	0.21	33.42
468	0.72	33.2
469	0.59	32.49
470	0.66	31.9
471	0.28	31.24
472	0.13	30.96
473	0.19	30.82
474	0.21	30.63
475	0.4	30.42
476	0.35	30.01
477	0.29	29.66
478	0.08	29.37
479	0.09	29.29
480	0.32	29.2
481	0.42	28.88
482	0.12	28.46
483	0.1	28.35
484	0.28	28.24
485	0.01	27.96
486	0.08	27.95
487	0.21	27.87
488	0.04	27.66
489	0.1	27.62
490	0.13	27.52
491	0.45	27.39
492	0.04	26.94
493	0.32	26.9
494	0.63	26.58
495	0.24	25.95
496	0.15	25.71
497	0.48	25.56
498	0.67	25.08
499	0.38	24.4
500	0.18	24.03
501	0.35	23.85
502	0.26	23.5
503	0.23	23.24
504	0.46	23.0
505	0.28	22.55
506	0.11	22.27
507	0.07	22.16
508	0.34	22.09
509	0.28	21.75
510	0.13	21.47
511	0.25	21.34
512	0.13	21.09
513	0.03	20.96
514	0.06	20.94
515	0.17	20.87
516	0.13	20.71
517	0.06	20.58
518	0.17	20.52
519	0.13	20.35
520	0.06	20.22
521	0.02	20.16
522	0.65	20.14
523	0.24	19.5
524	0.17	19.25
525	0.09	19.08
526	0.68	18.99
527	0.3	18.31
528	0.15	18.01
529	0.22	17.86
530	0.12	17.64
531	0.04	17.53
532	0.39	17.49
533	0.41	17.09
534	0.13	16.69
535	0.05	16.55
536	0.42	16.5
537	0.23	16.08
538	0.15	15.86
539	0.15	15.71
540	0.3	15.56
541	0.12	15.26
542	0.08	15.14
543	0.22	15.06
544	0.16	14.84
545	0.11	14.68
546	0.08	14.57
547	0.19	14.49
548	0.06	14.3
549	0.02	14.25
550	0.19	14.23
551	0.23	14.04
552	0.2	13.8
553	0.03	13.6
554	0.17	13.57
555	0.05	13.4
556	0.12	13.35
557	0.18	13.23
558	0.11	13.04
559	0.04	12.93
560	0.02	12.9
561	0.25	12.87
562	0.14	12.62
563	0.01	12.47
564	0.17	12.46
565	0.22	12.29
566	0.22	12.07
567	0.02	11.85
568	0.27	11.84
569	0.22	11.57
570	0.07	11.35
571	0.09	11.29
572	0.15	11.19
573	0.09	11.05
574	0.08	10.96
575	0.19	10.88
576	0.12	10.69
577	0.04	10.57
578	0.14	10.53
579	0.27	10.39
580	0.13	10.12
581	0.08	9.99
582	0.15	9.91
583	0.12	9.75
584	0.07	9.63
585	0.09	9.56
586	0.15	9.47
587	0.1	9.32
588	0.03	9.22
589	0.16	9.18
590	0.15	9.03
591	0.12	8.88
592	0.02	8.76
593	0.13	8.74
594	0.13	8.61
595	0.04	8.48
596	0.04	8.44
597	0.21	8.4
598	0.16	8.19
599	0.03	8.03
600	0.03	8.0
601	0.06	7.97
602	0.09	7.91
603	0.02	7.82
604	0.17	7.8
605	0.12	7.63
606	0.01	7.5
607	0.08	7.5
608	0.23	7.41
609	0.1	7.18
610	0.01	7.08
611	0.15	7.07
612	0.12	6.92
613	0.06	6.8
614	0.04	6.74
615	0.24	6.69
616	0.1	6.46
617	0.0	6.36
618	0.17	6.36
619	0.14	6.19
620	0.02	6.05
621	0.06	6.03
622	0.23	5.96
623	0.13	5.73
624	0.0	5.6
625	0.2	5.59
626	0.22	5.39
627	0.08	5.17
628	0.02	5.1
629	0.1	5.08
630	0.11	4.98
631	0.04	4.86
632	0.15	4.82
633	0.21	4.67
634	0.04	4.46
635	0.0	4.43
636	0.21	4.42
637	0.2	4.21
638	0.03	4.01
639	0.04	3.99
640	0.15	3.94
641	0.0	3.79
642	0.01	3.79
643	0.2	3.78
644	0.07	3.58
645	0.0	3.52
646	0.06	3.52
647	0.29	3.46
648	0.01	3.17
649	0.0	3.16
650	0.23	3.16
651	0.12	2.93
652	0.04	2.81
653	0.03	2.78
654	0.26	2.74
655	0.13	2.48
656	0.06	2.36
657	0.1	2.3
658	0.04	2.2
659	0.06	2.15
660	0.07	2.09
661	0.1	2.03
662	0.08	1.92
663	0.03	1.85
664	0.11	1.82
665	0.04	1.71
666	0.05	1.67
667	0.03	1.61
668	0.01	1.59
669	0.0	1.58
670	0.01	1.58
671	0.03	1.57
672	0.03	1.54
673	0.01	1.51
674	0.0	1.5
675	0.02	1.5
676	0.03	1.48
677	0.01	1.45
678	0.0	1.43
679	0.11	1.43
680	0.06	1.32
681	0.0	1.27
682	0.0	1.27
683	0.14	1.27
684	0.09	1.13
685	0.0	1.04
686	0.03	1.04
687	0.03	1.01
688	0.09	0.98
689	0.03	0.89
690	0.09	0.86
691	0.03	0.77
692	0.0	0.74
693	0.06	0.74
694	0.04	0.68
695	0.03	0.63
696	0.0	0.6
697	0.02	0.6
698	0.04	0.58
699	0.0	0.54
700	0.02	0.54
701	0.03	0.52
702	0.0	0.5
703	0.0	0.5
704	0.04	0.5
705	0.01	0.46
706	0.0	0.44
707	0.0	0.44
708	0.1	0.44
709	0.0	0.34
710	0.0	0.34
711	0.0	0.34
712	0.05	0.34
713	0.0	0.29
714	0.02	0.29
715	0.03	0.27
716	0.0	0.24
717	0.0	0.24
718	0.08	0.24
719	0.02	0.16
720	0.0	0.14
721	0.0	0.14
722	0.1	0.14
723	0.0	0.05
724	0.0	0.05
725	0.01	0.05
726	0.0	0.03
727	0.0	0.03
728	0.0	0.03
729	0.03	0.03
730	0.0	0.0
731	0.0	0.0
732	0.0	0.0
733	0.0	0.0
734	0.0	0.0
735	0.0	0.0
736	0.0	0.0
737	0.0	0.0
738	0.0	0.0
739	0.0	0.0
740	0.0	0.0
741	0.0	0.0
742	0.0	0.0
743	0.0	0.0
744	0.0	0.0
745	0.0	0.0
746	0.0	0.0
747	0.0	0.0
748	0.0	0.0
749	0.0	0.0
750	0.0	0.0
751	0.0	0.0
752	0.0	0.0
753	0.0	0.0
754	0.0	0.0
755	0.0	0.0
756	0.0	0.0
757	0.0	0.0
758	0.0	0.0
759	0.0	0.0
760	0.0	0.0
761	0.0	0.0
762	0.0	0.0
763	0.0	0.0
764	0.0	0.0
765	0.0	0.0
766	0.0	0.0
767	0.0	0.0
768	0.0	0.0
769	0.0	0.0
770	0.0	0.0
771	0.0	0.0
772	0.0	0.0
773	0.0	0.0
774	0.0	0.0
775	0.0	0.0
776	0.0	0.0
777	0.0	0.0
778	0.0	0.0
779	0.0	0.0
780	0.0	0.0
781	0.0	0.0
782	0.0	0.0
783	0.0	0.0
784	0.0	0.0
785	0.0	0.0
786	0.0	0.0
787	0.0	0.0
788	0.0	0.0
789	0.0	0.0
790	0.0	0.0
791	0.0	0.0
792	0.0	0.0
793	0.0	0.0
794	0.0	0.0
795	0.0	0.0
796	0.0	0.0
797	0.0	0.0
798	0.0	0.0
799	0.0	0.0
800	0.0	0.0
801	0.0	0.0
802	0.0	0.0
803	0.0	0.0
804	0.0	0.0
805	0.0	0.0
806	0.0	0.0
807	0.0	0.0
808	0.0	0.0
809	0.0	0.0
810	0.0	0.0
811	0.0	0.0
812	0.0	0.0
813	0.0	0.0
814	0.0	0.0
815	0.0	0.0
816	0.0	0.0
817	0.0	0.0
818	0.0	0.0
819	0.0	0.0
820	0.0	0.0
821	0.0	0.0
822	0.0	0.0
823	0.0	0.0
824	0.0	0.0
825	0.0	0.0
826	0.0	0.0
827	0.0	0.0
828	0.0	0.0
829	0.0	0.0
830	0.0	0.0
831	0.0	0.0
832	0.0	0.0
833	0.0	0.0
834	0.0	0.0
835	0.0	0.0
836	0.0	0.0
837	0.0	0.0
838	0.0	0.0
839	0.0	0.0
840	0.0	0.0
841	0.0	0.0
842	0.0	0.0
843	0.0	0.0
844	0.0	0.0
845	0.0	0.0
846	0.0	0.0
847	0.0	0.0
848	0.0	0.0
849	0.0	0.0
850	0.0	0.0
851	0.0	0.0
852	0.0	0.0

## Sheet: Caucasian
user_USA_Caucasian_n_265 - Class I Coverage
Number of epitope hits / HLA combinations recognized	Percent of individuals	Cumulative percent of population coverage
0	0.33	100.0
1	0.0	99.67
2	0.0	99.67
3	0.0	99.67
4	0.0	99.67
5	0.0	99.67
6	0.0	99.67
7	0.0	99.67
8	0.0	99.67
9	0.0	99.67
10	0.0	99.67
11	0.0	99.67
12	0.0	99.67
13	0.0	99.67
14	0.0	99.67
15	0.0	99.67
16	0.0	99.67
17	0.0	99.67
18	0.0	99.67
19	0.0	99.67
20	0.0	99.67
21	0.0	99.67
22	0.0	99.67
23	0.0	99.67
24	0.0	99.67
25	0.0	99.67
26	0.0	99.67
27	0.0	99.67
28	0.0	99.67
29	0.0	99.67
30	0.0	99.67
31	0.0	99.67
32	0.0	99.67
33	0.0	99.67
34	0.0	99.67
35	0.0	99.67
36	0.0	99.67
37	0.0	99.67
38	0.0	99.67
39	0.0	99.67
40	0.0	99.67
41	0.0	99.67
42	0.0	99.67
43	0.0	99.67
44	0.0	99.67
45	0.0	99.67
46	0.0	99.67
47	0.0	99.67
48	0.0	99.67
49	0.0	99.67
50	0.0	99.67
51	0.0	99.67
52	0.0	99.67
53	0.0	99.67
54	0.0	99.67
55	0.0	99.67
56	0.0	99.67
57	0.0	99.67
58	0.0	99.67
59	0.0	99.67
60	0.0	99.67
61	0.0	99.67
62	0.0	99.67
63	0.0	99.67
64	0.0	99.67
65	0.0	99.67
66	0.0	99.67
67	0.0	99.67
68	0.0	99.67
69	0.0	99.67
70	0.0	99.67
71	0.0	99.67
72	0.0	99.67
73	0.0	99.67
74	0.0	99.67
75	0.0	99.67
76	0.0	99.67
77	0.0	99.67
78	0.0	99.67
79	0.0	99.67
80	0.0	99.67
81	0.0	99.67
82	0.0	99.67
83	0.0	99.67
84	0.0	99.67
85	0.0	99.67
86	0.0	99.67
87	0.0	99.67
88	0.0	99.67
89	0.36	99.67
90	0.0	99.31
91	0.0	99.31
92	0.0	99.31
93	0.0	99.31
94	0.0	99.31
95	0.0	99.31
96	0.0	99.31
97	0.0	99.31
98	0.0	99.31
99	0.0	99.31
100	0.0	99.31
101	0.0	99.31
102	0.0	99.31
103	0.0	99.31
104	0.0	99.31
105	0.38	99.31
106	0.0	98.93
107	0.0	98.93
108	0.0	98.93
109	0.0	98.93
110	0.0	98.93
111	0.08	98.93
112	0.0	98.85
113	0.0	98.85
114	0.17	98.85
115	0.0	98.68
116	0.0	98.68
117	0.0	98.68
118	0.0	98.68
119	0.35	98.68
120	0.12	98.33
121	0.0	98.21
122	0.0	98.21
123	0.0	98.21
124	0.0	98.21
125	0.0	98.21
126	0.0	98.21
127	0.0	98.21
128	0.2	98.21
129	0.0	98.01
130	0.0	98.01
131	0.0	98.01
132	0.08	98.01
133	0.0	97.93
134	0.0	97.93
135	0.0	97.93
136	0.0	97.93
137	0.0	97.93
138	0.0	97.93
139	0.0	97.93
140	0.0	97.93
141	0.0	97.93
142	0.1	97.93
143	0.0	97.84
144	0.0	97.84
145	0.0	97.84
146	0.0	97.84
147	0.0	97.84
148	0.14	97.84
149	0.46	97.7
150	0.0	97.24
151	0.07	97.24
152	1.25	97.17
153	0.0	95.92
154	0.0	95.92
155	0.0	95.92
156	0.22	95.92
157	0.0	95.7
158	0.0	95.7
159	0.0	95.7
160	0.0	95.7
161	0.0	95.7
162	0.0	95.7
163	0.0	95.7
164	0.0	95.7
165	0.0	95.7
166	0.0	95.7
167	0.0	95.7
168	0.0	95.7
169	0.0	95.7
170	0.0	95.7
171	0.0	95.7
172	0.0	95.7
173	0.0	95.7
174	0.0	95.7
175	0.0	95.7
176	0.0	95.7
177	0.0	95.7
178	0.0	95.7
179	0.0	95.7
180	0.0	95.7
181	0.0	95.7
182	0.2	95.7
183	0.0	95.5
184	0.23	95.5
185	0.0	95.26
186	0.18	95.26
187	0.0	95.09
188	0.0	95.09
189	0.0	95.09
190	0.0	95.09
191	0.0	95.09
192	0.0	95.09
193	0.0	95.09
194	0.14	95.09
195	0.0	94.95
196	0.0	94.95
197	0.0	94.95
198	0.0	94.95
199	0.0	94.95
200	0.03	94.95
201	0.0	94.92
202	0.0	94.92
203	0.07	94.92
204	0.0	94.85
205	0.0	94.85
206	0.0	94.85
207	0.0	94.85
208	0.13	94.85
209	0.05	94.72
210	0.0	94.67
211	0.0	94.67
212	0.0	94.67
213	0.58	94.67
214	0.0	94.09
215	0.0	94.09
216	0.04	94.09
217	0.08	94.06
218	0.0	93.98
219	0.07	93.98
220	0.0	93.91
221	0.17	93.91
222	0.0	93.74
223	0.0	93.74
224	0.13	93.74
225	0.07	93.61
226	0.0	93.54
227	0.0	93.54
228	0.0	93.54
229	0.0	93.54
230	0.03	93.54
231	0.05	93.5
232	0.0	93.45
233	0.15	93.45
234	0.03	93.3
235	0.0	93.28
236	0.0	93.28
237	0.18	93.28
238	0.5	93.09
239	0.07	92.59
240	0.03	92.52
241	1.35	92.5
242	0.04	91.14
243	0.01	91.1
244	0.0	91.09
245	0.24	91.09
246	0.02	90.86
247	0.12	90.84
248	0.03	90.72
249	0.0	90.69
250	0.0	90.69
251	0.03	90.69
252	0.01	90.66
253	0.17	90.65
254	0.53	90.48
255	0.0	89.95
256	0.05	89.95
257	1.44	89.9
258	0.0	88.46
259	0.03	88.46
260	0.14	88.43
261	0.29	88.29
262	0.09	88.0
263	0.55	87.91
264	0.0	87.36
265	0.01	87.36
266	0.63	87.34
267	0.2	86.71
268	0.54	86.51
269	0.17	85.97
270	0.16	85.8
271	1.41	85.64
272	0.45	84.23
273	0.25	83.77
274	0.01	83.52
275	0.3	83.51
276	0.16	83.21
277	0.29	83.05
278	0.0	82.76
279	0.02	82.76
280	0.8	82.75
281	0.11	81.94
282	0.0	81.84
283	0.01	81.84
284	0.43	81.83
285	0.0	81.4
286	0.0	81.4
287	0.08	81.4
288	0.05	81.32
289	0.27	81.26
290	0.04	81.0
291	0.21	80.96
292	0.0	80.75
293	0.03	80.75
294	0.36	80.72
295	0.06	80.36
296	0.04	80.3
297	0.09	80.26
298	0.18	80.17
299	0.03	79.99
300	0.28	79.96
301	0.51	79.68
302	0.66	79.17
303	0.51	78.52
304	0.12	78.01
305	0.17	77.89
306	0.03	77.71
307	0.05	77.69
308	0.23	77.64
309	0.0	77.42
310	0.2	77.42
311	0.0	77.22
312	0.14	77.22
313	0.0	77.08
314	0.06	77.08
315	0.0	77.02
316	0.05	77.02
317	0.0	76.96
318	0.68	76.96
319	0.0	76.28
320	0.0	76.28
321	0.0	76.28
322	0.0	76.28
323	0.0	76.28
324	0.17	76.28
325	0.0	76.11
326	0.22	76.11
327	0.29	75.88
328	0.02	75.59
329	0.0	75.57
330	0.08	75.57
331	0.29	75.48
332	0.68	75.2
333	0.34	74.51
334	0.84	74.18
335	0.37	73.33
336	0.24	72.97
337	0.02	72.73
338	0.8	72.71
339	0.0	71.91
340	0.2	71.91
341	0.41	71.71
342	0.17	71.3
343	0.19	71.13
344	0.0	70.94
345	0.14	70.94
346	0.52	70.8
347	0.0	70.29
348	0.01	70.29
349	0.13	70.27
350	0.09	70.14
351	0.03	70.05
352	0.23	70.02
353	0.03	69.8
354	0.0	69.76
355	0.42	69.76
356	0.08	69.35
357	0.2	69.27
358	0.07	69.07
359	0.04	69.0
360	0.48	68.96
361	0.27	68.48
362	0.24	68.21
363	0.04	67.97
364	0.22	67.93
365	0.63	67.71
366	0.25	67.08
367	0.03	66.83
368	0.28	66.8
369	0.46	66.52
370	0.24	66.05
371	0.26	65.82
372	0.11	65.55
373	0.54	65.44
374	0.1	64.9
375	0.05	64.81
376	0.51	64.76
377	0.32	64.25
378	0.11	63.93
379	0.07	63.82
380	0.16	63.75
381	0.11	63.59
382	0.35	63.48
383	0.24	63.14
384	0.02	62.9
385	0.58	62.88
386	0.24	62.3
387	0.11	62.06
388	0.11	61.95
389	0.43	61.84
390	0.5	61.41
391	0.32	60.91
392	0.21	60.59
393	0.1	60.38
394	0.27	60.28
395	0.51	60.01
396	0.2	59.5
397	0.42	59.3
398	0.09	58.88
399	0.78	58.79
400	0.19	58.01
401	0.08	57.82
402	0.1	57.74
403	0.33	57.64
404	0.09	57.3
405	0.34	57.22
406	0.5	56.87
407	0.33	56.38
408	0.32	56.05
409	0.14	55.72
410	0.18	55.58
411	0.1	55.4
412	0.22	55.3
413	0.47	55.08
414	0.21	54.6
415	0.32	54.4
416	0.23	54.08
417	0.21	53.85
418	0.07	53.64
419	0.38	53.56
420	0.64	53.19
421	0.47	52.55
422	0.52	52.08
423	0.47	51.56
424	0.27	51.09
425	0.34	50.82
426	0.1	50.48
427	0.58	50.38
428	0.2	49.8
429	0.46	49.6
430	0.18	49.14
431	0.2	48.96
432	0.21	48.76
433	0.17	48.55
434	0.14	48.38
435	0.1	48.25
436	0.27	48.15
437	0.33	47.88
438	0.28	47.55
439	0.37	47.27
440	0.22	46.9
441	0.29	46.68
442	0.1	46.39
443	0.53	46.29
444	0.15	45.76
445	0.33	45.61
446	0.36	45.28
447	0.24	44.92
448	0.18	44.68
449	0.18	44.5
450	0.46	44.31
451	0.4	43.86
452	0.53	43.45
453	0.43	42.93
454	0.91	42.5
455	0.44	41.59
456	0.15	41.15
457	0.31	41.0
458	0.32	40.69
459	0.33	40.37
460	0.28	40.04
461	0.18	39.76
462	0.39	39.58
463	0.12	39.19
464	0.22	39.08
465	0.05	38.86
466	0.43	38.81
467	0.31	38.38
468	0.14	38.07
469	0.1	37.93
470	0.7	37.83
471	0.06	37.13
472	0.06	37.07
473	0.13	37.01
474	0.27	36.87
475	0.24	36.61
476	0.35	36.36
477	0.07	36.01
478	0.27	35.94
479	0.3	35.67
480	0.25	35.37
481	0.33	35.12
482	0.28	34.79
483	0.49	34.51
484	0.84	34.03
485	0.32	33.19
486	0.29	32.87
487	0.44	32.58
488	0.29	32.14
489	0.3	31.85
490	0.35	31.55
491	0.14	31.21
492	0.22	31.07
493	0.4	30.84
494	0.31	30.44
495	0.18	30.13
496	0.08	29.95
497	0.23	29.87
498	0.1	29.63
499	0.04	29.53
500	0.18	29.49
501	0.17	29.31
502	0.27	29.14
503	0.05	28.86
504	0.29	28.81
505	0.09	28.52
506	0.06	28.42
507	0.16	28.36
508	0.19	28.2
509	0.27	28.02
510	0.14	27.75
511	0.16	27.61
512	0.1	27.45
513	0.17	27.36
514	0.2	27.19
515	0.16	26.99
516	0.39	26.82
517	0.25	26.43
518	0.41	26.17
519	0.17	25.77
520	0.29	25.6
521	0.1	25.31
522	0.28	25.21
523	0.19	24.93
524	0.21	24.74
525	0.36	24.53
526	0.18	24.17
527	0.22	24.0
528	0.03	23.77
529	0.1	23.74
530	0.17	23.64
531	0.12	23.47
532	0.16	23.35
533	0.15	23.18
534	0.24	23.03
535	0.08	22.79
536	0.08	22.71
537	0.09	22.63
538	0.12	22.54
539	0.27	22.42
540	0.13	22.15
541	0.23	22.03
542	0.06	21.8
543	0.13	21.73
544	0.3	21.6
545	0.11	21.3
546	0.04	21.2
547	0.51	21.16
548	0.42	20.65
549	0.08	20.22
550	0.09	20.14
551	0.42	20.06
552	0.21	19.64
553	0.19	19.43
554	0.07	19.24
555	0.34	19.17
556	0.22	18.83
557	0.17	18.61
558	0.04	18.44
559	0.35	18.4
560	0.12	18.05
561	0.13	17.93
562	0.14	17.8
563	0.13	17.65
564	0.12	17.52
565	0.15	17.4
566	0.13	17.25
567	0.13	17.12
568	0.14	16.99
569	0.19	16.86
570	0.19	16.67
571	0.18	16.48
572	0.19	16.3
573	0.3	16.11
574	0.1	15.81
575	0.14	15.72
576	0.2	15.58
577	0.08	15.38
578	0.16	15.3
579	0.27	15.14
580	0.12	14.87
581	0.25	14.75
582	0.18	14.5
583	0.24	14.32
584	0.18	14.08
585	0.09	13.91
586	0.22	13.82
587	0.18	13.6
588	0.18	13.42
589	0.28	13.24
590	0.17	12.95
591	0.14	12.79
592	0.23	12.65
593	0.14	12.41
594	0.18	12.28
595	0.25	12.1
596	0.17	11.84
597	0.18	11.67
598	0.35	11.49
599	0.15	11.15
600	0.1	10.99
601	0.22	10.89
602	0.29	10.68
603	0.14	10.38
604	0.23	10.24
605	0.17	10.01
606	0.27	9.84
607	0.22	9.57
608	0.15	9.35
609	0.18	9.2
610	0.14	9.02
611	0.2	8.87
612	0.24	8.67
613	0.16	8.43
614	0.11	8.26
615	0.16	8.16
616	0.2	8.0
617	0.07	7.8
618	0.12	7.72
619	0.07	7.6
620	0.14	7.53
621	0.17	7.39
622	0.11	7.22
623	0.11	7.1
624	0.09	6.99
625	0.1	6.9
626	0.11	6.8
627	0.13	6.69
628	0.08	6.56
629	0.12	6.49
630	0.12	6.37
631	0.05	6.24
632	0.12	6.19
633	0.13	6.07
634	0.1	5.94
635	0.11	5.83
636	0.25	5.72
637	0.16	5.47
638	0.1	5.32
639	0.07	5.21
640	0.18	5.14
641	0.11	4.97
642	0.07	4.86
643	0.06	4.79
644	0.16	4.72
645	0.06	4.56
646	0.05	4.51
647	0.04	4.46
648	0.1	4.42
649	0.07	4.33
650	0.07	4.26
651	0.03	4.19
652	0.18	4.16
653	0.1	3.98
654	0.03	3.88
655	0.03	3.85
656	0.16	3.82
657	0.04	3.66
658	0.13	3.61
659	0.04	3.48
660	0.09	3.44
661	0.1	3.35
662	0.09	3.25
663	0.07	3.15
664	0.09	3.08
665	0.1	2.99
666	0.18	2.89
667	0.17	2.71
668	0.09	2.54
669	0.1	2.45
670	0.17	2.34
671	0.1	2.17
672	0.07	2.08
673	0.07	2.0
674	0.07	1.94
675	0.14	1.86
676	0.11	1.73
677	0.01	1.62
678	0.04	1.61
679	0.14	1.57
680	0.04	1.43
681	0.03	1.39
682	0.01	1.36
683	0.08	1.35
684	0.05	1.27
685	0.01	1.22
686	0.02	1.21
687	0.04	1.18
688	0.03	1.14
689	0.04	1.11
690	0.04	1.06
691	0.01	1.02
692	0.01	1.01
693	0.06	1.0
694	0.02	0.94
695	0.02	0.92
696	0.01	0.89
697	0.03	0.88
698	0.07	0.84
699	0.03	0.77
700	0.0	0.74
701	0.03	0.74
702	0.06	0.71
703	0.01	0.65
704	0.04	0.63
705	0.03	0.59
706	0.02	0.56
707	0.03	0.53
708	0.01	0.51
709	0.02	0.5
710	0.02	0.48
711	0.03	0.46
712	0.0	0.44
713	0.0	0.44
714	0.0	0.43
715	0.01	0.43
716	0.0	0.42
717	0.0	0.42
718	0.0	0.42
719	0.01	0.42
720	0.0	0.41
721	0.03	0.41
722	0.0	0.38
723	0.0	0.38
724	0.0	0.38
725	0.03	0.38
726	0.0	0.35
727	0.01	0.35
728	0.0	0.34
729	0.01	0.34
730	0.05	0.33
731	0.0	0.28
732	0.0	0.27
733	0.07	0.27
734	0.02	0.21
735	0.02	0.19
736	0.01	0.17
737	0.02	0.16
738	0.01	0.14
739	0.02	0.13
740	0.01	0.12
741	0.02	0.11
742	0.0	0.09
743	0.0	0.09
744	0.01	0.09
745	0.0	0.08
746	0.0	0.07
747	0.0	0.07
748	0.02	0.07
749	0.0	0.06
750	0.0	0.06
751	0.0	0.06
752	0.0	0.06
753	0.0	0.05
754	0.0	0.05
755	0.0	0.05
756	0.0	0.05
757	0.0	0.05
758	0.01	0.05
759	0.0	0.05
760	0.0	0.05
761	0.0	0.05
762	0.01	0.05
763	0.0	0.04
764	0.0	0.04
765	0.02	0.04
766	0.0	0.02
767	0.0	0.02
768	0.0	0.02
769	0.0	0.02
770	0.0	0.02
771	0.0	0.02
772	0.0	0.02
773	0.0	0.02
774	0.0	0.01
775	0.0	0.01
776	0.0	0.01
777	0.0	0.01
778	0.0	0.01
779	0.0	0.01
780	0.0	0.01
781	0.0	0.01
782	0.0	0.01
783	0.0	0.01
784	0.0	0.01
785	0.0	0.01
786	0.0	0.01
787	0.0	0.01
788	0.0	0.01
789	0.0	0.01
790	0.0	0.01
791	0.0	0.01
792	0.0	0.01
793	0.0	0.01
794	0.0	0.01
795	0.0	0.01
796	0.0	0.01
797	0.0	0.01
798	0.0	0.01
799	0.0	0.01
800	0.0	0.01
801	0.0	0.01
802	0.01	0.01
803	0.0	0.0
804	0.0	0.0
805	0.0	0.0
806	0.0	0.0
807	0.0	0.0
808	0.0	0.0
809	0.0	0.0
810	0.0	0.0
811	0.0	0.0
812	0.0	0.0
813	0.0	0.0
814	0.0	0.0
815	0.0	0.0
816	0.0	0.0
817	0.0	0.0
818	0.0	0.0
819	0.0	0.0
820	0.0	0.0
821	0.0	0.0
822	0.0	0.0
823	0.0	0.0
824	0.0	0.0
825	0.0	0.0
826	0.0	0.0
827	0.0	0.0
828	0.0	0.0
829	0.0	0.0
830	0.0	0.0
831	0.0	0.0
832	0.0	0.0
833	0.0	0.0
834	0.0	0.0
835	0.0	0.0
836	0.0	0.0
837	0.0	0.0
838	0.0	0.0
839	0.0	0.0
840	0.0	0.0
841	0.0	0.0
842	0.0	0.0
843	0.0	0.0
844	0.0	0.0
845	0.0	0.0
846	0.0	0.0
847	0.0	0.0
848	0.0	0.0
849	0.0	0.0
850	0.0	0.0
851	0.0	0.0
852	0.0	0.0

## Sheet: Hispanic
user_USA_Hispanic_n_234 - Class I Coverage
Number of epitope hits / HLA combinations recognized	Percent of individuals	Cumulative percent of population coverage
0	0.42	100.0
1	0.0	99.58
2	0.0	99.58
3	0.0	99.58
4	0.0	99.58
5	0.0	99.58
6	0.0	99.58
7	0.0	99.58
8	0.0	99.58
9	0.0	99.58
10	0.0	99.58
11	0.0	99.58
12	0.0	99.58
13	0.0	99.58
14	0.0	99.58
15	0.0	99.58
16	0.0	99.58
17	0.0	99.58
18	0.0	99.58
19	0.0	99.58
20	0.0	99.58
21	0.0	99.58
22	0.0	99.58
23	0.0	99.58
24	0.0	99.58
25	0.0	99.58
26	0.0	99.58
27	0.0	99.58
28	0.0	99.58
29	0.0	99.58
30	0.0	99.58
31	0.0	99.58
32	0.0	99.58
33	0.0	99.58
34	0.0	99.58
35	0.0	99.58
36	0.0	99.58
37	0.0	99.58
38	0.0	99.58
39	0.0	99.58
40	0.0	99.58
41	0.0	99.58
42	0.0	99.58
43	0.0	99.58
44	0.0	99.58
45	0.0	99.58
46	0.0	99.58
47	0.0	99.58
48	0.0	99.58
49	0.0	99.58
50	0.0	99.58
51	0.0	99.58
52	0.0	99.58
53	0.08	99.58
54	0.0	99.5
55	0.0	99.5
56	0.0	99.5
57	0.0	99.5
58	0.0	99.5
59	0.09	99.5
60	0.0	99.41
61	0.0	99.41
62	0.0	99.41
63	0.0	99.41
64	0.0	99.41
65	0.0	99.41
66	0.0	99.41
67	0.0	99.41
68	0.0	99.41
69	0.0	99.41
70	0.0	99.41
71	0.0	99.41
72	0.0	99.41
73	0.0	99.41
74	0.0	99.41
75	0.0	99.41
76	0.0	99.41
77	0.09	99.41
78	0.0	99.32
79	0.0	99.32
80	0.0	99.32
81	0.0	99.32
82	0.0	99.32
83	0.0	99.32
84	0.0	99.32
85	0.0	99.32
86	0.0	99.32
87	0.0	99.32
88	0.0	99.32
89	0.28	99.32
90	0.0	99.04
91	0.0	99.04
92	0.0	99.04
93	0.0	99.04
94	0.0	99.04
95	0.0	99.04
96	0.0	99.04
97	0.0	99.04
98	0.0	99.04
99	0.0	99.04
100	0.0	99.04
101	0.0	99.04
102	0.0	99.04
103	0.0	99.04
104	0.0	99.04
105	0.12	99.04
106	0.0	98.92
107	0.0	98.92
108	0.0	98.92
109	0.0	98.92
110	0.0	98.92
111	0.38	98.92
112	0.01	98.55
113	0.0	98.54
114	0.22	98.54
115	0.16	98.32
116	0.0	98.16
117	0.0	98.16
118	0.0	98.16
119	0.13	98.16
120	0.06	98.03
121	0.0	97.97
122	0.0	97.97
123	0.0	97.97
124	0.0	97.97
125	0.0	97.97
126	0.0	97.97
127	0.0	97.97
128	0.12	97.97
129	0.0	97.85
130	0.02	97.85
131	0.1	97.83
132	0.17	97.73
133	0.08	97.56
134	0.0	97.48
135	0.0	97.48
136	0.02	97.48
137	0.0	97.46
138	0.0	97.46
139	0.0	97.46
140	0.0	97.46
141	0.0	97.46
142	0.16	97.46
143	0.0	97.3
144	0.0	97.3
145	0.0	97.3
146	0.0	97.3
147	0.0	97.3
148	0.13	97.3
149	0.29	97.17
150	0.0	96.88
151	0.0	96.88
152	1.16	96.88
153	0.0	95.73
154	0.0	95.73
155	0.0	95.73
156	0.59	95.73
157	0.0	95.14
158	0.01	95.14
159	0.0	95.13
160	0.0	95.13
161	0.0	95.13
162	0.06	95.13
163	0.0	95.06
164	0.04	95.06
165	0.0	95.02
166	0.06	95.02
167	0.02	94.96
168	0.01	94.94
169	0.0	94.93
170	0.03	94.93
171	0.0	94.9
172	0.01	94.9
173	0.03	94.88
174	0.01	94.86
175	0.0	94.84
176	0.0	94.84
177	0.0	94.84
178	0.03	94.84
179	0.01	94.82
180	0.0	94.81
181	0.02	94.81
182	0.28	94.79
183	0.0	94.51
184	0.23	94.51
185	0.01	94.28
186	0.1	94.26
187	0.02	94.16
188	0.08	94.14
189	0.0	94.06
190	0.01	94.05
191	0.06	94.04
192	0.04	93.98
193	0.0	93.94
194	0.09	93.94
195	0.01	93.85
196	0.03	93.84
197	0.01	93.81
198	0.0	93.79
199	0.0	93.79
200	0.1	93.79
201	0.03	93.69
202	0.05	93.65
203	0.06	93.6
204	0.04	93.54
205	0.36	93.5
206	0.0	93.14
207	0.02	93.14
208	0.12	93.12
209	0.16	93.0
210	0.02	92.84
211	0.24	92.82
212	0.0	92.58
213	0.23	92.58
214	0.0	92.35
215	0.12	92.35
216	0.04	92.23
217	0.08	92.19
218	0.0	92.11
219	0.06	92.11
220	0.05	92.05
221	0.24	92.0
222	0.06	91.76
223	0.0	91.7
224	0.02	91.7
225	0.1	91.69
226	0.08	91.58
227	0.0	91.5
228	0.0	91.5
229	0.12	91.5
230	0.05	91.38
231	0.06	91.33
232	0.0	91.26
233	0.12	91.26
234	0.04	91.14
235	0.03	91.11
236	0.01	91.08
237	0.14	91.06
238	0.2	90.93
239	0.14	90.72
240	0.0	90.59
241	0.96	90.59
242	0.1	89.63
243	0.15	89.53
244	0.04	89.38
245	0.41	89.34
246	0.05	88.94
247	0.11	88.88
248	0.03	88.77
249	0.0	88.74
250	0.02	88.74
251	0.05	88.72
252	0.02	88.67
253	0.09	88.65
254	0.08	88.55
255	0.01	88.47
256	0.03	88.47
257	0.34	88.44
258	0.03	88.1
259	0.18	88.07
260	0.3	87.89
261	0.22	87.58
262	0.07	87.36
263	1.27	87.29
264	0.16	86.03
265	0.01	85.86
266	0.65	85.85
267	0.97	85.2
268	0.12	84.23
269	0.04	84.11
270	0.33	84.07
271	0.66	83.73
272	0.22	83.07
273	0.19	82.85
274	0.06	82.66
275	0.21	82.6
276	0.12	82.38
277	0.07	82.27
278	0.0	82.2
279	0.03	82.2
280	0.27	82.17
281	0.16	81.9
282	0.09	81.74
283	0.3	81.66
284	0.55	81.36
285	0.23	80.81
286	0.02	80.58
287	0.16	80.56
288	0.24	80.4
289	0.17	80.16
290	0.08	80.0
291	0.12	79.91
292	0.02	79.79
293	0.11	79.77
294	0.58	79.66
295	0.21	79.08
296	0.07	78.87
297	0.13	78.79
298	0.37	78.66
299	0.1	78.29
300	0.22	78.19
301	0.29	77.97
302	0.19	77.68
303	0.08	77.48
304	0.14	77.4
305	0.21	77.26
306	0.02	77.05
307	0.02	77.03
308	0.61	77.01
309	0.01	76.4
310	0.28	76.39
311	0.05	76.11
312	0.13	76.06
313	0.07	75.92
314	0.27	75.86
315	0.1	75.58
316	0.35	75.48
317	0.06	75.14
318	0.25	75.07
319	0.16	74.82
320	0.16	74.66
321	0.02	74.5
322	0.18	74.48
323	0.05	74.3
324	0.35	74.25
325	0.1	73.9
326	0.23	73.8
327	0.15	73.57
328	0.16	73.42
329	0.04	73.26
330	0.28	73.22
331	0.22	72.94
332	0.29	72.73
333	0.15	72.44
334	0.8	72.29
335	0.18	71.48
336	0.35	71.31
337	0.14	70.96
338	0.66	70.83
339	0.04	70.17
340	0.31	70.13
341	0.09	69.81
342	0.19	69.72
343	0.17	69.53
344	0.19	69.36
345	0.1	69.17
346	0.38	69.06
347	0.14	68.69
348	0.14	68.55
349	0.13	68.41
350	0.17	68.28
351	0.05	68.11
352	0.55	68.06
353	0.22	67.51
354	0.15	67.29
355	0.33	67.14
356	0.33	66.81
357	0.2	66.48
358	0.08	66.27
359	0.12	66.2
360	0.28	66.08
361	0.32	65.8
362	0.1	65.47
363	0.1	65.37
364	0.11	65.27
365	0.29	65.16
366	0.18	64.87
367	0.15	64.69
368	0.19	64.54
369	0.33	64.35
370	0.19	64.02
371	0.2	63.83
372	0.26	63.63
373	0.47	63.37
374	0.3	62.9
375	0.17	62.6
376	0.14	62.43
377	0.47	62.3
378	0.34	61.82
379	0.1	61.49
380	0.09	61.39
381	0.25	61.29
382	0.26	61.05
383	0.32	60.79
384	0.09	60.46
385	0.22	60.37
386	0.23	60.15
387	0.33	59.92
388	0.11	59.59
389	0.29	59.48
390	0.32	59.19
391	0.34	58.87
392	0.13	58.53
393	0.35	58.4
394	0.33	58.05
395	0.56	57.72
396	0.17	57.17
397	0.61	57.0
398	0.24	56.4
399	0.49	56.16
400	0.17	55.66
401	0.16	55.49
402	0.18	55.34
403	0.42	55.16
404	0.15	54.74
405	0.37	54.59
406	0.14	54.22
407	0.19	54.08
408	0.22	53.89
409	0.27	53.68
410	0.12	53.41
411	0.22	53.29
412	0.34	53.07
413	0.36	52.73
414	0.16	52.37
415	0.43	52.21
416	0.34	51.78
417	0.15	51.44
418	0.14	51.29
419	0.67	51.15
420	0.25	50.48
421	0.22	50.23
422	0.43	50.01
423	0.62	49.58
424	0.18	48.96
425	0.38	48.77
426	0.23	48.39
427	0.47	48.16
428	0.19	47.69
429	0.3	47.5
430	0.16	47.21
431	0.16	47.04
432	0.23	46.88
433	0.22	46.65
434	0.15	46.43
435	0.18	46.28
436	0.16	46.1
437	0.17	45.94
438	0.14	45.77
439	0.28	45.63
440	0.26	45.35
441	0.26	45.09
442	0.21	44.83
443	0.31	44.62
444	0.19	44.31
445	0.43	44.12
446	0.33	43.69
447	0.39	43.36
448	0.26	42.97
449	0.44	42.7
450	0.49	42.27
451	0.33	41.78
452	0.29	41.45
453	0.29	41.16
454	0.39	40.86
455	0.24	40.48
456	0.24	40.24
457	0.28	40.0
458	0.26	39.72
459	0.18	39.46
460	0.19	39.28
461	0.15	39.09
462	0.34	38.94
463	0.16	38.6
464	0.25	38.44
465	0.24	38.19
466	0.42	37.95
467	0.23	37.53
468	0.28	37.29
469	0.18	37.01
470	0.3	36.83
471	0.22	36.53
472	0.32	36.31
473	0.18	35.98
474	0.21	35.81
475	0.19	35.6
476	0.47	35.41
477	0.18	34.93
478	0.29	34.75
479	0.22	34.46
480	0.46	34.25
481	0.19	33.79
482	0.3	33.61
483	0.3	33.3
484	0.45	33.0
485	0.14	32.55
486	0.26	32.41
487	0.29	32.15
488	0.33	31.86
489	0.15	31.52
490	0.37	31.38
491	0.12	31.01
492	0.26	30.89
493	0.14	30.63
494	0.32	30.49
495	0.12	30.18
496	0.23	30.06
497	0.17	29.83
498	0.22	29.66
499	0.13	29.44
500	0.24	29.31
501	0.23	29.07
502	0.29	28.84
503	0.14	28.55
504	0.36	28.41
505	0.21	28.06
506	0.18	27.85
507	0.21	27.67
508	0.4	27.46
509	0.19	27.06
510	0.16	26.86
511	0.22	26.7
512	0.22	26.48
513	0.12	26.26
514	0.17	26.14
515	0.19	25.97
516	0.18	25.78
517	0.16	25.6
518	0.24	25.44
519	0.15	25.2
520	0.17	25.05
521	0.19	24.88
522	0.27	24.7
523	0.18	24.43
524	0.19	24.24
525	0.2	24.06
526	0.25	23.86
527	0.22	23.61
528	0.19	23.39
529	0.25	23.2
530	0.25	22.95
531	0.19	22.7
532	0.18	22.51
533	0.2	22.33
534	0.21	22.13
535	0.23	21.92
536	0.2	21.69
537	0.2	21.49
538	0.15	21.28
539	0.32	21.13
540	0.14	20.81
541	0.13	20.67
542	0.12	20.53
543	0.26	20.41
544	0.17	20.15
545	0.17	19.98
546	0.11	19.81
547	0.3	19.7
548	0.15	19.4
549	0.15	19.25
550	0.11	19.1
551	0.36	18.99
552	0.18	18.63
553	0.17	18.45
554	0.16	18.28
555	0.33	18.12
556	0.13	17.79
557	0.2	17.65
558	0.14	17.45
559	0.26	17.32
560	0.12	17.06
561	0.22	16.94
562	0.11	16.71
563	0.12	16.6
564	0.11	16.48
565	0.24	16.37
566	0.12	16.14
567	0.16	16.02
568	0.11	15.86
569	0.17	15.74
570	0.1	15.58
571	0.17	15.47
572	0.14	15.31
573	0.22	15.17
574	0.11	14.95
575	0.22	14.84
576	0.17	14.62
577	0.18	14.45
578	0.14	14.27
579	0.29	14.14
580	0.1	13.85
581	0.2	13.75
582	0.15	13.55
583	0.2	13.41
584	0.11	13.2
585	0.13	13.09
586	0.13	12.96
587	0.19	12.83
588	0.12	12.64
589	0.15	12.52
590	0.13	12.37
591	0.17	12.24
592	0.11	12.07
593	0.17	11.96
594	0.19	11.79
595	0.16	11.6
596	0.15	11.43
597	0.19	11.28
598	0.2	11.09
599	0.15	10.9
600	0.14	10.75
601	0.22	10.61
602	0.16	10.39
603	0.13	10.22
604	0.19	10.09
605	0.18	9.9
606	0.14	9.72
607	0.16	9.58
608	0.17	9.42
609	0.17	9.25
610	0.14	9.08
611	0.13	8.94
612	0.14	8.81
613	0.14	8.67
614	0.14	8.52
615	0.14	8.38
616	0.17	8.24
617	0.09	8.07
618	0.17	7.98
619	0.13	7.81
620	0.12	7.68
621	0.11	7.56
622	0.15	7.46
623	0.12	7.3
624	0.11	7.18
625	0.09	7.07
626	0.14	6.98
627	0.09	6.83
628	0.13	6.74
629	0.13	6.61
630	0.1	6.49
631	0.05	6.39
632	0.15	6.33
633	0.12	6.18
634	0.11	6.06
635	0.07	5.95
636	0.18	5.88
637	0.1	5.71
638	0.1	5.61
639	0.07	5.51
640	0.15	5.44
641	0.08	5.29
642	0.08	5.2
643	0.07	5.13
644	0.15	5.06
645	0.07	4.91
646	0.1	4.84
647	0.06	4.74
648	0.11	4.68
649	0.07	4.58
650	0.13	4.5
651	0.05	4.37
652	0.07	4.32
653	0.06	4.24
654	0.11	4.18
655	0.06	4.07
656	0.08	4.01
657	0.06	3.93
658	0.13	3.88
659	0.05	3.75
660	0.09	3.7
661	0.07	3.61
662	0.13	3.55
663	0.06	3.42
664	0.09	3.36
665	0.06	3.27
666	0.13	3.21
667	0.06	3.07
668	0.08	3.01
669	0.07	2.94
670	0.13	2.87
671	0.06	2.74
672	0.05	2.67
673	0.05	2.62
674	0.08	2.57
675	0.05	2.49
676	0.08	2.44
677	0.05	2.37
678	0.08	2.32
679	0.06	2.24
680	0.06	2.18
681	0.05	2.12
682	0.05	2.08
683	0.05	2.02
684	0.06	1.97
685	0.04	1.91
686	0.08	1.87
687	0.06	1.79
688	0.04	1.73
689	0.05	1.69
690	0.08	1.64
691	0.05	1.56
692	0.03	1.51
693	0.06	1.48
694	0.05	1.42
695	0.03	1.37
696	0.02	1.33
697	0.05	1.31
698	0.05	1.27
699	0.03	1.22
700	0.02	1.18
701	0.05	1.17
702	0.03	1.12
703	0.03	1.09
704	0.03	1.06
705	0.04	1.04
706	0.03	1.0
707	0.04	0.97
708	0.03	0.93
709	0.03	0.91
710	0.02	0.88
711	0.04	0.85
712	0.02	0.81
713	0.02	0.79
714	0.02	0.77
715	0.03	0.75
716	0.01	0.72
717	0.03	0.71
718	0.02	0.68
719	0.02	0.66
720	0.01	0.64
721	0.04	0.63
722	0.02	0.59
723	0.02	0.58
724	0.01	0.56
725	0.02	0.56
726	0.01	0.53
727	0.02	0.52
728	0.01	0.5
729	0.02	0.5
730	0.02	0.48
731	0.02	0.46
732	0.01	0.44
733	0.03	0.43
734	0.01	0.4
735	0.02	0.4
736	0.0	0.38
737	0.02	0.38
738	0.01	0.35
739	0.02	0.34
740	0.01	0.33
741	0.03	0.32
742	0.01	0.29
743	0.01	0.28
744	0.0	0.27
745	0.02	0.27
746	0.0	0.25
747	0.01	0.25
748	0.01	0.23
749	0.02	0.23
750	0.01	0.21
751	0.01	0.2
752	0.0	0.19
753	0.01	0.19
754	0.0	0.18
755	0.01	0.18
756	0.0	0.16
757	0.0	0.16
758	0.01	0.16
759	0.01	0.15
760	0.0	0.14
761	0.01	0.13
762	0.01	0.12
763	0.01	0.12
764	0.0	0.11
765	0.01	0.11
766	0.0	0.1
767	0.01	0.1
768	0.0	0.09
769	0.01	0.09
770	0.0	0.08
771	0.0	0.08
772	0.0	0.07
773	0.01	0.07
774	0.0	0.06
775	0.0	0.06
776	0.0	0.06
777	0.0	0.05
778	0.0	0.05
779	0.0	0.05
780	0.0	0.05
781	0.0	0.04
782	0.0	0.04
783	0.0	0.04
784	0.0	0.04
785	0.0	0.04
786	0.0	0.04
787	0.0	0.03
788	0.0	0.03
789	0.0	0.03
790	0.0	0.03
791	0.0	0.03
792	0.0	0.03
793	0.0	0.03
794	0.0	0.03
795	0.0	0.02
796	0.0	0.02
797	0.0	0.02
798	0.0	0.02
799	0.0	0.02
800	0.0	0.02
801	0.0	0.02
802	0.0	0.02
803	0.0	0.01
804	0.0	0.01
805	0.0	0.01
806	0.0	0.01
807	0.0	0.01
808	0.0	0.01
809	0.0	0.01
810	0.0	0.01
811	0.0	0.01
812	0.0	0.01
813	0.0	0.01
814	0.0	0.01
815	0.0	0.01
816	0.0	0.01
817	0.0	0.01
818	0.0	0.01
819	0.0	0.01
820	0.0	0.01
821	0.0	0.01
822	0.0	0.01
823	0.0	0.0
824	0.0	0.0
825	0.0	0.0
826	0.0	0.0
827	0.0	0.0
828	0.0	0.0
829	0.0	0.0
830	0.0	0.0
831	0.0	0.0
832	0.0	0.0
833	0.0	0.0
834	0.0	0.0
835	0.0	0.0
836	0.0	0.0
837	0.0	0.0
838	0.0	0.0
839	0.0	0.0
840	0.0	0.0
841	0.0	0.0
842	0.0	0.0
843	0.0	0.0
844	0.0	0.0
845	0.0	0.0
846	0.0	0.0
847	0.0	0.0
848	0.0	0.0
849	0.0	0.0
850	0.0	0.0
851	0.0	0.0
852	0.0	0.0
