# Supplementary material for: Class I HLA Allele Predicted Restricted Antigenic Coverages for Spike and Nucleocapsid Proteins Are Associated With Deaths Related to COVID-19
Source: Front Immunol. 2020 Dec 16;11:565730. doi: 10.3389/fimmu.2020.565730 (PMC7772148; doi:10.3389/fimmu.2020.565730)
Supplement: Supplementary file 3 [file DataSheet_3.zip › Supplementary_File_3/results_population_coverage_USA/IEDB.Pop.coverage.protein_S.netCombined.USA.xlsx]

## Sheet: Summary
population/area	Class I
	coveragea	average_hitb	pc90c
user_USA_African_American_n_2411	0.9948	54.86	25.71
user_USA_Asian_n_358	0.9957	51.6	25.03
user_USA_Caucasian_n_265	0.9967	56.36	26.15
user_USA_Hispanic_n_234	0.9958	57.05	26.69
Average	99.58	54.97	25.89
Standard deviation	0.07	2.1	0.61
a projected population coverage
b average number of epitope hits / HLA combinations recognized by the population
c minimum number of epitope hits / HLA combinations recognized by 90% of the population

## Sheet: African_American
user_USA_African_American_n_2411 - Class I Coverage
Number of epitope hits / HLA combinations recognized	Percent of individuals	Cumulative percent of population coverage
0	0.52	100.0
1	0.0	99.48
2	0.0	99.48
3	0.19	99.48
4	0.0	99.29
5	0.0	99.29
6	0.19	99.29
7	0.32	99.1
8	0.6	98.78
9	0.07	98.18
10	0.28	98.11
11	0.45	97.84
12	0.42	97.39
13	0.15	96.97
14	0.52	96.82
15	0.64	96.31
16	0.1	95.67
17	0.31	95.56
18	0.61	95.25
19	1.04	94.64
20	0.47	93.6
21	0.64	93.13
22	0.83	92.49
23	0.45	91.66
24	0.42	91.2
25	1.09	90.78
26	0.99	89.69
27	1.44	88.69
28	0.54	87.26
29	1.02	86.72
30	1.4	85.7
31	0.7	84.3
32	1.02	83.59
33	1.39	82.57
34	1.61	81.18
35	1.17	79.57
36	0.98	78.39
37	1.38	77.42
38	1.86	76.03
39	1.03	74.17
40	1.46	73.15
41	1.46	71.68
42	1.72	70.22
43	1.25	68.5
44	1.72	67.26
45	1.66	65.54
46	1.94	63.88
47	1.17	61.94
48	1.73	60.77
49	1.63	59.04
50	1.31	57.41
51	1.43	56.1
52	1.83	54.68
53	1.86	52.85
54	1.63	50.99
55	1.64	49.35
56	1.72	47.71
57	1.87	45.98
58	1.23	44.12
59	1.64	42.89
60	1.48	41.25
61	1.76	39.77
62	1.49	38.01
63	1.48	36.52
64	1.56	35.04
65	1.66	33.48
66	1.06	31.82
67	1.5	30.76
68	1.33	29.27
69	1.48	27.94
70	1.18	26.45
71	1.22	25.27
72	1.34	24.05
73	1.33	22.71
74	0.92	21.38
75	1.09	20.46
76	1.18	19.36
77	1.02	18.18
78	1.03	17.16
79	0.87	16.13
80	1.02	15.26
81	0.9	14.24
82	0.8	13.34
83	0.85	12.54
84	0.77	11.69
85	0.59	10.92
86	0.75	10.33
87	0.6	9.59
88	0.72	8.98
89	0.6	8.26
90	0.56	7.66
91	0.61	7.11
92	0.56	6.5
93	0.33	5.94
94	0.42	5.6
95	0.38	5.18
96	0.42	4.8
97	0.37	4.39
98	0.34	4.02
99	0.41	3.68
100	0.29	3.27
101	0.23	2.98
102	0.24	2.74
103	0.25	2.51
104	0.18	2.25
105	0.21	2.07
106	0.14	1.86
107	0.23	1.72
108	0.16	1.49
109	0.12	1.33
110	0.11	1.21
111	0.15	1.11
112	0.08	0.95
113	0.12	0.87
114	0.05	0.75
115	0.1	0.69
116	0.07	0.59
117	0.06	0.52
118	0.06	0.46
119	0.06	0.4
120	0.03	0.34
121	0.05	0.31
122	0.03	0.26
123	0.03	0.23
124	0.03	0.2
125	0.01	0.17
126	0.04	0.15
127	0.02	0.11
128	0.01	0.1
129	0.01	0.08
130	0.01	0.07
131	0.01	0.06
132	0.01	0.05
133	0.0	0.04
134	0.02	0.04
135	0.0	0.01
136	0.0	0.01
137	0.0	0.01
138	0.0	0.01
139	0.0	0.01
140	0.0	0.01
141	0.0	0.01
142	0.01	0.01
143	0.0	0.0
144	0.0	0.0
145	0.0	0.0

## Sheet: Asian
user_USA_Asian_n_358 - Class I Coverage
Number of epitope hits / HLA combinations recognized	Percent of individuals	Cumulative percent of population coverage
0	0.43	100.0
1	0.0	99.57
2	0.0	99.57
3	0.13	99.57
4	0.09	99.44
5	0.0	99.36
6	0.49	99.36
7	0.1	98.87
8	0.38	98.77
9	0.15	98.39
10	0.39	98.24
11	0.31	97.86
12	0.69	97.55
13	0.15	96.86
14	0.23	96.71
15	0.52	96.48
16	0.48	95.96
17	0.4	95.48
18	1.13	95.07
19	0.23	93.95
20	0.51	93.72
21	0.66	93.2
22	0.57	92.55
23	0.96	91.98
24	0.97	91.02
25	1.61	90.05
26	0.67	88.43
27	0.63	87.77
28	1.0	87.14
29	1.89	86.14
30	0.89	84.25
31	1.1	83.36
32	1.12	82.26
33	1.35	81.14
34	0.86	79.79
35	1.91	78.93
36	1.12	77.02
37	2.15	75.9
38	0.81	73.74
39	1.69	72.94
40	1.92	71.25
41	2.33	69.33
42	1.57	67.0
43	1.99	65.42
44	1.54	63.43
45	1.55	61.89
46	1.7	60.33
47	2.42	58.64
48	1.6	56.21
49	1.93	54.61
50	1.36	52.68
51	1.69	51.32
52	1.99	49.63
53	1.84	47.64
54	2.1	45.79
55	1.52	43.7
56	1.91	42.18
57	1.58	40.27
58	1.99	38.69
59	1.78	36.7
60	1.68	34.92
61	1.23	33.24
62	1.6	32.01
63	1.44	30.42
64	1.87	28.98
65	1.15	27.11
66	1.81	25.96
67	1.01	24.15
68	1.39	23.14
69	1.37	21.75
70	1.36	20.37
71	1.47	19.01
72	1.32	17.54
73	0.88	16.22
74	1.07	15.34
75	0.88	14.27
76	1.05	13.39
77	0.84	12.34
78	0.94	11.5
79	0.69	10.56
80	0.72	9.88
81	0.76	9.16
82	0.67	8.4
83	0.58	7.73
84	0.53	7.15
85	0.72	6.62
86	0.52	5.9
87	0.66	5.38
88	0.58	4.72
89	0.44	4.13
90	0.35	3.69
91	0.21	3.34
92	0.3	3.13
93	0.27	2.83
94	0.24	2.56
95	0.28	2.32
96	0.16	2.03
97	0.23	1.87
98	0.12	1.64
99	0.13	1.52
100	0.22	1.39
101	0.11	1.17
102	0.19	1.07
103	0.15	0.88
104	0.11	0.72
105	0.13	0.62
106	0.06	0.49
107	0.03	0.43
108	0.05	0.39
109	0.07	0.35
110	0.04	0.27
111	0.06	0.23
112	0.03	0.17
113	0.0	0.13
114	0.0	0.13
115	0.0	0.13
116	0.0	0.13
117	0.0	0.13
118	0.06	0.13
119	0.04	0.08
120	0.0	0.03
121	0.03	0.03
122	0.0	0.0
123	0.0	0.0
124	0.0	0.0
125	0.0	0.0
126	0.0	0.0
127	0.0	0.0
128	0.0	0.0
129	0.0	0.0
130	0.0	0.0
131	0.0	0.0
132	0.0	0.0
133	0.0	0.0
134	0.0	0.0
135	0.0	0.0
136	0.0	0.0
137	0.0	0.0
138	0.0	0.0
139	0.0	0.0
140	0.0	0.0
141	0.0	0.0
142	0.0	0.0
143	0.0	0.0
144	0.0	0.0
145	0.0	0.0

## Sheet: Caucasian
user_USA_Caucasian_n_265 - Class I Coverage
Number of epitope hits / HLA combinations recognized	Percent of individuals	Cumulative percent of population coverage
0	0.33	100.0
1	0.0	99.67
2	0.0	99.67
3	0.0	99.67
4	0.0	99.67
5	0.0	99.67
6	0.0	99.67
7	0.36	99.67
8	1.25	99.31
9	0.0	98.06
10	0.08	98.06
11	0.38	97.98
12	0.2	97.6
13	0.0	97.4
14	0.0	97.4
15	1.47	97.4
16	0.07	95.92
17	0.03	95.86
18	0.62	95.82
19	2.04	95.2
20	0.77	93.16
21	0.04	92.39
22	0.21	92.35
23	0.57	92.15
24	0.44	91.58
25	0.91	91.14
26	1.54	90.23
27	2.34	88.69
28	0.04	86.35
29	0.63	86.32
30	0.66	85.69
31	0.63	85.03
32	1.46	84.4
33	1.3	82.94
34	1.52	81.64
35	0.52	80.12
36	1.25	79.59
37	1.59	78.34
38	1.14	76.75
39	0.86	75.61
40	1.41	74.75
41	1.08	73.34
42	1.41	72.26
43	1.97	70.85
44	2.74	68.88
45	1.45	66.14
46	0.65	64.69
47	0.68	64.05
48	1.49	63.37
49	1.38	61.88
50	1.27	60.5
51	2.39	59.23
52	2.01	56.84
53	1.25	54.84
54	1.63	53.59
55	1.58	51.95
56	1.49	50.37
57	0.85	48.89
58	1.59	48.03
59	1.75	46.44
60	1.23	44.69
61	1.93	43.46
62	2.54	41.53
63	1.64	38.99
64	1.01	37.35
65	0.83	36.34
66	1.38	35.52
67	1.58	34.14
68	1.53	32.55
69	1.68	31.02
70	1.88	29.34
71	0.8	27.46
72	1.0	26.66
73	1.17	25.66
74	1.13	24.49
75	1.17	23.36
76	0.84	22.19
77	1.47	21.36
78	1.14	19.88
79	1.08	18.74
80	1.13	17.66
81	0.98	16.53
82	0.79	15.55
83	0.71	14.76
84	0.83	14.05
85	1.03	13.23
86	1.12	12.2
87	1.09	11.08
88	0.78	9.99
89	0.49	9.21
90	0.44	8.71
91	0.65	8.28
92	0.56	7.63
93	0.34	7.06
94	0.6	6.72
95	0.45	6.12
96	0.61	5.67
97	0.34	5.06
98	0.44	4.72
99	0.46	4.28
100	0.23	3.82
101	0.21	3.59
102	0.49	3.38
103	0.45	2.89
104	0.34	2.44
105	0.16	2.1
106	0.28	1.95
107	0.17	1.67
108	0.09	1.5
109	0.22	1.41
110	0.11	1.18
111	0.15	1.07
112	0.08	0.92
113	0.13	0.84
114	0.1	0.71
115	0.06	0.61
116	0.01	0.55
117	0.08	0.55
118	0.08	0.47
119	0.0	0.39
120	0.05	0.39
121	0.16	0.34
122	0.04	0.18
123	0.01	0.15
124	0.02	0.14
125	0.05	0.12
126	0.05	0.08
127	0.01	0.03
128	0.0	0.02
129	0.0	0.02
130	0.02	0.02
131	0.0	0.0
132	0.0	0.0
133	0.0	0.0
134	0.0	0.0
135	0.0	0.0
136	0.0	0.0
137	0.0	0.0
138	0.0	0.0
139	0.0	0.0
140	0.0	0.0
141	0.0	0.0
142	0.0	0.0
143	0.0	0.0
144	0.0	0.0
145	0.0	0.0

## Sheet: Hispanic
user_USA_Hispanic_n_234 - Class I Coverage
Number of epitope hits / HLA combinations recognized	Percent of individuals	Cumulative percent of population coverage
0	0.42	100.0
1	0.0	99.58
2	0.0	99.58
3	0.0	99.58
4	0.0	99.58
5	0.0	99.58
6	0.08	99.58
7	0.22	99.5
8	1.16	99.28
9	0.0	98.13
10	0.38	98.13
11	0.23	97.75
12	0.24	97.52
13	0.02	97.28
14	0.22	97.26
15	0.74	97.04
16	0.09	96.3
17	0.11	96.2
18	1.37	96.09
19	0.95	94.72
20	0.53	93.77
21	0.21	93.24
22	0.32	93.03
23	0.48	92.71
24	0.49	92.24
25	0.91	91.74
26	1.2	90.83
27	1.45	89.63
28	0.41	88.18
29	1.11	87.77
30	0.86	86.66
31	0.62	85.8
32	1.01	85.18
33	1.03	84.17
34	1.22	83.14
35	0.96	81.92
36	1.51	80.96
37	1.62	79.45
38	1.14	77.82
39	1.25	76.69
40	1.01	75.43
41	1.12	74.42
42	1.67	73.3
43	1.7	71.63
44	1.76	69.93
45	1.37	68.17
46	1.18	66.8
47	1.43	65.62
48	1.61	64.19
49	1.46	62.58
50	1.38	61.13
51	1.62	59.75
52	1.55	58.13
53	1.88	56.58
54	1.74	54.7
55	1.73	52.96
56	1.44	51.22
57	1.4	49.78
58	1.41	48.38
59	1.63	46.98
60	1.51	45.34
61	1.92	43.84
62	1.58	41.92
63	1.73	40.34
64	1.28	38.61
65	1.32	37.33
66	1.42	36.0
67	1.62	34.58
68	1.28	32.96
69	1.36	31.69
70	1.42	30.33
71	1.5	28.91
72	1.35	27.41
73	1.36	26.06
74	1.14	24.7
75	1.13	23.56
76	0.89	22.42
77	1.22	21.53
78	1.15	20.31
79	1.16	19.16
80	0.98	18.0
81	0.95	17.03
82	0.97	16.08
83	0.87	15.1
84	0.87	14.23
85	0.96	13.36
86	0.74	12.4
87	0.76	11.66
88	0.81	10.9
89	0.73	10.09
90	0.65	9.35
91	0.68	8.7
92	0.5	8.02
93	0.48	7.52
94	0.53	7.04
95	0.53	6.51
96	0.45	5.98
97	0.47	5.53
98	0.45	5.05
99	0.35	4.61
100	0.35	4.26
101	0.32	3.91
102	0.32	3.58
103	0.35	3.26
104	0.26	2.91
105	0.2	2.64
106	0.28	2.45
107	0.23	2.17
108	0.2	1.94
109	0.21	1.74
110	0.12	1.53
111	0.1	1.42
112	0.18	1.32
113	0.16	1.14
114	0.1	0.98
115	0.1	0.88
116	0.1	0.78
117	0.08	0.68
118	0.1	0.6
119	0.05	0.49
120	0.05	0.44
121	0.07	0.39
122	0.06	0.32
123	0.02	0.27
124	0.04	0.25
125	0.03	0.21
126	0.04	0.17
127	0.02	0.13
128	0.01	0.11
129	0.0	0.1
130	0.03	0.09
131	0.01	0.06
132	0.02	0.05
133	0.0	0.03
134	0.01	0.03
135	0.0	0.02
136	0.01	0.02
137	0.0	0.01
138	0.0	0.01
139	0.0	0.0
140	0.0	0.0
141	0.0	0.0
142	0.0	0.0
143	0.0	0.0
144	0.0	0.0
145	0.0	0.0
