# Supplementary material for: Class I HLA Allele Predicted Restricted Antigenic Coverages for Spike and Nucleocapsid Proteins Are Associated With Deaths Related to COVID-19
Source: Front Immunol. 2020 Dec 16;11:565730. doi: 10.3389/fimmu.2020.565730 (PMC7772148; doi:10.3389/fimmu.2020.565730)
Supplement: Supplementary file 4 [file DataSheet_4.xlsx]

## Sheet: Supplementary_file_4
Supplementary_File_4. HLA Allelic frequency distribution for USA ethnic backgrounds available at Allelefrequencies.net

## Sheet: USA_Caucasian_n_265
Allele	Allele Freq
A*02:01	0.272
A*01:01	0.151
A*03:01	0.126
A*11:01	0.07
A*24:02	0.066
A*29:02	0.043
A*32:01	0.043
A*26:01	0.042
A*25:01	0.036
A*68:01	0.03
A*23:01	0.013
A*30:01	0.011
A*68:02	0.009
A*02:05	0.008
A*66:01	0.008
A*03:02	0.006
A*30:02	0.006
A*33:01	0.006
A*33:03	0.006
A*26:08	0.004
A*02:03	0.002
A*02:06	0.002
A*24:03	0.002
A*29:01	0.002
A*30:04	0.002
A*34:02	0.002
A*69:01	0.002
A*01:02	0
A*02:02	0
A*02:07	0
A*02:11	0
A*02:12	0
A*02:13	0
A*24:06	0
A*24:07	0
A*24:22	0
A*26:02	0
A*34:01	0
A*36:01	0
A*66:02	0
A*68:03	0
A*68:04	0
A*68:05	0
A*74:01	0
A*80:01	0
B*44:02	0.117
B*07:02	0.111
B*08:01	0.109
B*35:01	0.068
B*40:01	0.068
B*15:01	0.06
B*51:01	0.057
B*57:01	0.042
B*14:02	0.034
B*44:03	0.03
B*18:01	0.028
B*38:01	0.025
B*27:05	0.023
B*37:01	0.021
B*55:01	0.021
B*35:03	0.019
B*40:02	0.015
B*13:02	0.013
B*52:01	0.011
B*58:01	0.011
B*50:01	0.009
B*55:02	0.009
B*15:17	0.008
B*39:06	0.008
B*41:01	0.008
B*56:01	0.008
B*15:10	0.006
B*41:02	0.006
B*49:01	0.006
B*14:01	0.004
B*15:18	0.004
B*35:04	0.004
B*35:05	0.004
B*39:01	0.004
B*39:03	0.004
B*42:01	0.004
B*45:01	0.004
B*53:01	0.004
B*07:05	0.002
B*15:05	0.002
B*15:07	0.002
B*18:02	0.002
B*27:02	0.002
B*35:08	0.002
B*38:02	0.002
B*44:08	0.002
B*47:01	0.002
B*57:03	0.002
B*07:04	0
B*13:01	0
B*15:02	0
B*15:03	0
B*15:08	0
B*15:11	0
B*15:12	0
B*15:13	0
B*15:15	0
B*15:16	0
B*15:21	0
B*15:24	0
B*15:25	0
B*15:27	0
B*15:28	0
B*15:29	0
B*15:30	0
B*15:37	0
B*15:42	0
B*27:04	0
B*27:06	0
B*35:02	0
B*35:09	0
B*35:12	0
B*35:17	0
B*39:02	0
B*39:05	0
B*39:08	0
B*40:03	0
B*40:04	0
B*40:05	0
B*40:06	0
B*40:12	0
B*44:04	0
B*44:05	0
B*44:06	0
B*44:10	0
B*46:01	0
B*48:01	0
B*51:02	0
B*51:04	0
B*54:01	0
B*56:02	0
B*57:02	0
B*58:02	0
B*59:01	0
B*67:01	0
B*73:01	0
B*78:01	0
B*81:01	0

## Sheet: USA_African_American_n_2411
Allele	Allele Freq
A*02:01	0.125
A*23:01	0.108
A*03:01	0.081
A*30:01	0.069
A*68:02	0.065
A*30:02	0.062
A*74:01	0.052
A*01:01	0.047
A*33:03	0.045
A*02:02	0.042
A*68:01	0.037
A*29:02	0.036
A*34:02	0.033
A*36:01	0.024
A*24:02	0.022
A*33:01	0.021
A*02:05	0.019
A*11:01	0.016
A*66:01	0.015
A*26:01	0.014
A*32:01	0.014
A*31:01	0.01
A*66:02	0.0079
A*80:01	0.00707
A*01:02	0.00645
A*25:01	0.00499
A*66:03	0.00229
A*30:04	0.00208
A*29:01	0.00104
A*03:02	0.00083
A*24:07	0.00083
A*02:60	0.00062
A*74:09	0.00062
A*74:11	0.00062
A*24:03	0.00042
A*24:17	0.00042
A*26:08	0.00042
A*26:12	0.00042
A*34:01	0.00042
A*69:01	0.00042
A*01:03	0.00021
A*02:03	0.00021
A*02:04	0.00021
A*02:06	0.00021
A*02:11	0.00021
A*02:13	0.00021
A*02:14	0.00021
A*02:20	0.00021
A*02:22	0.00021
A*02:74	0.00021
A*23:05	0.00021
A*26:03	0.00021
A*31:04	0.00021
A*34:03	0.00021
A*36:03	0.00021
A*43:01	0.00021
A*68:05	0.00021
A*68:15	0.00021
A*74:03	0.00021
A*01:16N	0
A*02:07	0
A*02:10	0
A*02:12	0
A*02:16	0
A*02:17	0
A*02:19	0
A*02:24	0
A*02:30	0
A*02:42	0
A*02:53N	0
A*03:05	0
A*03:07	0
A*11:02	0
A*11:03	0
A*11:04	0
A*11:05	0
A*11:19	0
A*24:05	0
A*24:08	0
A*24:10	0
A*24:14	0
A*24:20	0
A*24:22	0
A*24:25	0
A*24:26	0
A*24:58	0
A*25:02	0
A*26:02	0
A*26:07	0
A*26:09	0
A*30:10	0
A*31:02	0
A*31:09	0
A*31:12	0
A*32:06	0
A*33:05	0
A*34:05	0
A*68:03	0
A*68:07	0
A*68:25	0
B*53:01	0.112
B*07:02	0.073
B*35:01	0.065
B*15:03	0.062
B*42:01	0.055
B*44:03	0.054
B*45:01	0.045
B*58:02	0.041
B*08:01	0.038
B*18:01	0.036
B*58:01	0.035
B*57:03	0.034
B*15:10	0.03
B*49:01	0.028
B*14:02	0.022
B*51:01	0.022
B*44:02	0.021
B*81:01	0.02
B*15:16	0.017
B*52:01	0.014
B*40:01	0.013
B*78:01	0.013
B*15:01	0.00975
B*13:02	0.00954
B*14:01	0.00934
B*50:01	0.00934
B*07:05	0.00747
B*42:02	0.00726
B*39:10	0.00705
B*41:02	0.00685
B*27:05	0.00664
B*15:17	0.00602
B*37:01	0.00539
B*41:01	0.00498
B*57:01	0.00477
B*39:01	0.00415
B*55:01	0.00415
B*57:02	0.00415
B*35:03	0.00353
B*40:02	0.00353
B*57:04	0.0029
B*14:03	0.00249
B*27:03	0.00228
B*56:01	0.00228
B*39:06	0.00187
B*38:01	0.00166
B*82:01	0.00166
B*44:10	0.00124
B*47:01	0.00124
B*15:18	0.00104
B*15:37	0.00104
B*35:05	0.00104
B*40:12	0.00104
B*41:03	0.00104
B*15:02	0.00083
B*51:09	0.00083
B*08:12	0.00062
B*15:31	0.00062
B*35:02	0.00062
B*82:02	0.00062
B*13:01	0.00041
B*14:05	0.00041
B*15:47	0.00041
B*15:54	0.00041
B*27:02	0.00041
B*27:06	0.00041
B*35:08	0.00041
B*35:43	0.00041
B*40:16	0.00041
B*44:05	0.00041
B*47:03	0.00041
B*51:02	0.00041
B*07:09	0.00021
B*15:07	0.00021
B*15:13	0.00021
B*15:25	0.00021
B*15:52	0.00021
B*15:61	0.00021
B*35:28	0.00021
B*39:09	0.00021
B*40:06	0.00021
B*44:04	0.00021
B*44:15	0.00021
B*44:18	0.00021
B*48:01	0.00021
B*48:02	0.00021
B*50:02	0.00021
B*67:02	0.00021
B*78:02	0.00021
B*07:04	0
B*07:10	0
B*07:15	0
B*07:21	0
B*08:05	0
B*14:06	0
B*15:04	0
B*15:05	0
B*15:06	0
B*15:08	0
B*15:09	0
B*15:11	0
B*15:12	0
B*15:14	0
B*15:15	0
B*15:21	0
B*15:24	0
B*15:27	0
B*15:29	0
B*15:30	0
B*15:34	0
B*15:35	0
B*15:39	0
B*15:40	0
B*15:45	0
B*18:02	0
B*18:03	0
B*18:04	0
B*18:06	0
B*18:08	0
B*27:04	0
B*27:07	0
B*27:09	0
B*27:10	0
B*27:12	0
B*27:14	0
B*27:20	0
B*35:04	0
B*35:06	0
B*35:10	0
B*35:11	0
B*35:12	0
B*35:14	0
B*35:16	0
B*35:17	0
B*35:20	0
B*35:21	0
B*35:22	0
B*35:23	0
B*35:27	0
B*35:30	0
B*38:02	0
B*38:09	0
B*39:02	0
B*39:03	0
B*39:05	0
B*39:08	0
B*39:11	0
B*39:12	0
B*39:13	0
B*39:14	0
B*39:15	0
B*39:24	0
B*40:03	0
B*40:04	0
B*40:05	0
B*40:08	0
B*40:10	0
B*40:11	0
B*40:20	0
B*40:23	0
B*40:27	0
B*40:40	0
B*40:50	0
B*44:09	0
B*46:01	0
B*47:02	0
B*48:03	0
B*48:04	0
B*51:05	0
B*51:06	0
B*51:07	0
B*51:08	0
B*51:14	0
B*51:19	0
B*51:37	0
B*54:01	0
B*55:02	0
B*55:12	0
B*56:02	0
B*56:03	0
B*56:04	0
B*59:01	0
B*67:01	0
B*73:01	0

## Sheet: USA_Asian_n_358
Allele	Allele Freq
A*11:01	0.23
A*24:02	0.189
A*33:03	0.117
A*02:01	0.095
A*02:07	0.066
A*02:06	0.05
A*02:03	0.042
A*26:01	0.032
A*24:07	0.024
A*30:01	0.018
A*34:01	0.018
A*01:01	0.015
A*29:01	0.013
A*03:01	0.01
A*32:01	0.008
A*23:01	0.006
A*24:03	0.006
A*26:02	0.004
A*29:02	0.004
A*02:02	0.003
A*25:01	0.003
A*33:01	0.003
A*68:01	0.003
A*02:05	0.001
A*02:12	0.001
A*24:06	0.001
A*30:02	0.001
A*30:04	0.001
A*66:01	0.001
A*66:02	0.001
A*69:01	0.001
A*01:02	0
A*02:11	0
A*02:13	0
A*03:02	0
A*24:22	0
A*26:08	0
A*34:02	0
A*36:01	0
A*68:02	0
A*68:03	0
A*68:04	0
A*68:05	0
A*74:01	0
A*80:01	0
B*40:01	0.092
B*58:01	0.074
B*51:01	0.067
B*38:02	0.066
B*46:01	0.066
B*15:02	0.049
B*15:01	0.047
B*44:03	0.045
B*35:01	0.039
B*54:01	0.036
B*13:01	0.033
B*40:02	0.032
B*07:02	0.025
B*55:02	0.025
B*48:01	0.024
B*39:01	0.021
B*13:02	0.02
B*40:06	0.02
B*52:01	0.018
B*07:05	0.014
B*15:18	0.014
B*15:21	0.014
B*27:05	0.014
B*08:01	0.013
B*18:01	0.011
B*57:01	0.01
B*35:03	0.008
B*37:01	0.008
B*15:25	0.007
B*27:06	0.007
B*44:02	0.007
B*59:01	0.006
B*67:01	0.006
B*15:07	0.004
B*18:02	0.004
B*38:01	0.004
B*51:02	0.004
B*56:01	0.004
B*15:11	0.003
B*15:13	0.003
B*15:15	0.003
B*27:04	0.003
B*42:01	0.003
B*55:01	0.003
B*56:02	0.003
B*14:01	0.001
B*15:08	0.001
B*15:12	0.001
B*15:16	0.001
B*15:17	0.001
B*15:24	0.001
B*15:27	0.001
B*15:29	0.001
B*15:42	0.001
B*35:02	0.001
B*35:05	0.001
B*35:08	0.001
B*39:02	0.001
B*40:03	0.001
B*40:05	0.001
B*50:01	0.001
B*51:04	0.001
B*81:01	0.001
B*07:04	0
B*14:02	0
B*15:03	0
B*15:05	0
B*15:10	0
B*15:28	0
B*15:30	0
B*15:37	0
B*27:02	0
B*35:04	0
B*35:09	0
B*35:12	0
B*35:17	0
B*39:03	0
B*39:05	0
B*39:06	0
B*39:08	0
B*40:04	0
B*40:12	0
B*41:01	0
B*41:02	0
B*44:04	0
B*44:05	0
B*44:06	0
B*44:08	0
B*44:10	0
B*45:01	0
B*47:01	0
B*49:01	0
B*53:01	0
B*57:02	0
B*57:03	0
B*58:02	0
B*73:01	0
B*78:01	0

## Sheet: USA_Hispanic_n_234
Allele	Allele Freq
A*02:01	0.231
A*24:02	0.122
A*03:01	0.073
A*01:01	0.06
A*11:01	0.058
A*29:02	0.049
A*26:01	0.039
A*30:02	0.034
A*02:06	0.032
A*32:01	0.03
A*30:01	0.026
A*33:01	0.026
A*68:01	0.026
A*68:02	0.021
A*23:01	0.019
A*02:05	0.015
A*33:03	0.011
A*68:03	0.009
A*68:05	0.009
A*01:02	0.006
A*02:02	0.006
A*03:02	0.006
A*34:02	0.006
A*69:01	0.006
A*02:11	0.004
A*02:12	0.004
A*36:01	0.004
A*66:01	0.004
A*74:01	0.004
A*02:13	0.002
A*24:22	0.002
A*26:08	0.002
A*29:01	0.002
A*34:01	0.002
A*02:03	0
A*02:07	0
A*24:03	0
A*24:06	0
A*24:07	0
A*25:01	0
A*26:02	0
A*30:04	0
A*66:02	0
A*68:04	0
A*80:01	0
B*35:01	0.071
B*07:02	0.062
B*51:01	0.062
B*44:03	0.056
B*40:02	0.051
B*18:01	0.049
B*52:01	0.045
B*14:02	0.041
B*08:01	0.039
B*44:02	0.034
B*53:01	0.03
B*15:01	0.028
B*27:05	0.026
B*35:12	0.024
B*50:01	0.024
B*39:05	0.021
B*39:01	0.019
B*49:01	0.019
B*57:01	0.019
B*15:03	0.017
B*38:01	0.017
B*39:06	0.017
B*13:02	0.015
B*40:01	0.015
B*44:08	0.015
B*48:01	0.013
B*14:01	0.011
B*35:03	0.011
B*41:01	0.011
B*58:01	0.011
B*35:05	0.009
B*55:01	0.009
B*15:08	0.006
B*35:04	0.006
B*35:17	0.006
B*39:08	0.006
B*57:03	0.006
B*07:05	0.004
B*15:10	0.004
B*15:15	0.004
B*15:17	0.004
B*35:02	0.004
B*35:08	0.004
B*37:01	0.004
B*39:02	0.004
B*40:05	0.004
B*41:02	0.004
B*51:02	0.004
B*78:01	0.004
B*15:05	0.002
B*15:16	0.002
B*15:28	0.002
B*15:30	0.002
B*35:09	0.002
B*40:04	0.002
B*40:12	0.002
B*42:01	0.002
B*44:05	0.002
B*44:06	0.002
B*56:01	0.002
B*73:01	0.002
B*81:01	0.002
B*07:04	0
B*13:01	0
B*15:02	0
B*15:07	0
B*15:11	0
B*15:12	0
B*15:13	0
B*15:18	0
B*15:21	0
B*15:24	0
B*15:25	0
B*15:27	0
B*15:29	0
B*15:37	0
B*15:42	0
B*18:02	0
B*27:02	0
B*27:04	0
B*27:06	0
B*38:02	0
B*39:03	0
B*40:03	0
B*40:06	0
B*44:04	0
B*44:10	0
B*45:01	0
B*46:01	0
B*47:01	0
B*51:04	0
B*54:01	0
B*55:02	0
B*56:02	0
B*57:02	0
B*58:02	0
B*59:01	0
B*67:01	0
